# Supplementary material for: Genome-wide association scan identifies new variants associated with a cognitive predictor of dyslexia
Source: Transl Psychiatry. 2019 Feb 11;9:77. doi: 10.1038/s41398-019-0402-0 (PMC6370792; doi:10.1038/s41398-019-0402-0)
Supplement: Supplementary file 4 — Supplementary Results: Most significant single variant associations (GWAS) [file 41398_2019_402_MOESM4_ESM.xlsx]

## Sheet: a_WRead
Table S6a. Top single variant associations (p < 10-5) detected in WRead meta-analysis and relevant annotations (by Ensembl Variant Effect Predictor; http://www.ensembl.org/info/docs/tools/vep/index.html).
When variants were annotated to more than one gene, these were reported in multiple rows (one row per annotated gene).
a Beta values refer to A1.
b I-squared test for heterogeneity of effects across datasets (the closer to “0”, the more homogenous is the genetic effect).
c Cochran's Q statistic and p-value (for heterogeneity of effects across datasets).
d Average allele frequency computed over all the datasets where the SNP was available.
Variant	A1	A2	STUDY_nr	PVALUE	BETA a	SE_BETA	I2 b	Q c	Q_pval c	A1Freq d	Location	Consequence	Gene (ENSid)	Gene Symbol	Distance from gene (bp)
rs6090818	T	G	7	3.13709e-07	0.21966	0.0429441	34.1077	9.10577	0.167716	0.803921	20:46883131-46883131	intergenic_variant	-	-	-
rs2021211	G	A	7	3.16822e-07	0.223658	0.0437416	35.1555	9.25291	0.159846	0.807689	20:46869744-46869744	intergenic_variant	-	-	-
rs10010152	G	A	6	6.69348e-07	-0.291429	0.0586371	0	3.95996	0.555195	0.127307	4:189509796-189509796	intron_variant,non_coding_transcript_variant	ENSG00000249378	LINC01060	-
rs2101523	C	T	7	1.11511e-06	-0.195957	0.0402363	0.0514457	6.00309	0.422844	0.75798	21:19097889-19097889	intergenic_variant	-	-	-
rs11511013	T	C	7	1.35038e-06	-0.208882	0.0432272	0	0.858718	0.990406	0.820683	10:56355752-56355752	intron_variant	ENSG00000150275	PCDH15	-
rs11511013	T	C	7	1.35038e-06	-0.208882	0.0432272	0	0.858718	0.990406	0.820683	10:56355752-56355752	intron_variant,non_coding_transcript_variant	ENSG00000234173	RP11-257I14.1	-
rs11511013	T	C	7	1.35038e-06	-0.208882	0.0432272	0	0.858718	0.990406	0.820683	10:56355752-56355752	upstream_gene_variant	ENSG00000224697	NEFMP1	3686
rs9977139	C	T	7	1.66442e-06	-0.195184	0.0407447	0	5.73937	0.453011	0.770147	21:19098871-19098871	intergenic_variant	-	-	-
rs62341270	G	A	6	1.68865e-06	0.28945	0.0604595	0	4.02722	0.545504	0.885447	4:189509927-189509927	intron_variant,non_coding_transcript_variant	ENSG00000249378	LINC01060	-
rs4863054	G	A	6	1.88052e-06	-0.281832	0.0591356	0	3.48536	0.625603	0.117143	4:189508238-189508238	intron_variant,non_coding_transcript_variant	ENSG00000249378	LINC01060	-
rs8130508	G	A	7	1.96149e-06	-0.168552	0.0354297	13.1263	6.90658	0.329574	0.693253	21:19049865-19049865	intergenic_variant	-	-	-
rs8130508	G	A	7	1.96149e-06	-0.168552	0.0354297	13.1263	6.90658	0.329574	0.693253	21:19049865-19049865	intergenic_variant	-	-	-
rs9977357	A	G	7	2.02189e-06	-0.183598	0.0386422	0	4.47296	0.612949	0.742504	21:19098758-19098758	regulatory_region_variant	-	-	-
rs9977357	A	G	7	2.02189e-06	-0.183598	0.0386422	0	4.47296	0.612949	0.742504	21:19098758-19098758	intergenic_variant	-	-	-
rs979277	A	T	3	2.34507e-06	0.345198	0.0731173	0	0.250335	0.882349	0.571047	16:61151107-61151107	intergenic_variant	-	-	-
rs139584545	TTG	T	7	2.47851e-06	0.222159	0.0471686	60.291	15.1099	0.0194189	0.140139	14:78646165-78646167	upstream_gene_variant	ENSG00000199454	RNA5SP388	1902
rs4818371	A	C	7	2.50086e-06	-0.165105	0.0350687	0	4.53769	0.604317	0.694154	21:19059421-19059421	intergenic_variant	-	-	-
rs4818370	T	C	7	2.50253e-06	-0.1651	0.0350685	0	4.53856	0.604201	0.694149	21:19059398-19059398	intergenic_variant	-	-	-
rs11004392	A	G	7	2.51058e-06	-0.204928	0.0435344	0	0.948433	0.987492	0.819754	10:56332903-56332903	intron_variant,non_coding_transcript_variant	ENSG00000234173	RP11-257I14.1	-
rs11004392	A	G	7	2.51058e-06	-0.204928	0.0435344	0	0.948433	0.987492	0.819754	10:56332903-56332903	intron_variant	ENSG00000150275	PCDH15	-
rs16962387	C	T	7	2.56032e-06	0.215377	0.0457931	0	3.54518	0.737949	0.861847	13:104101132-104101132	upstream_gene_variant	ENSG00000230474	ATP6V1G1P7	3814
rs2405641	G	T	7	2.58915e-06	-0.164809	0.0350585	0	4.58712	0.597748	0.694027	21:19058188-19058188	intergenic_variant	-	-	-
rs8127694	C	G	7	2.59634e-06	-0.164783	0.0350571	0	4.59308	0.596957	0.694016	21:19058063-19058063	intergenic_variant	-	-	-
rs7279423	C	T	7	2.63069e-06	-0.164577	0.0350334	0	4.81624	0.567589	0.693463	21:19056462-19056462	intergenic_variant	-	-	-
rs80206981	G	T	7	2.93537e-06	0.217467	0.0465141	0	3.25676	0.775999	0.866014	13:104098055-104098055	upstream_gene_variant	ENSG00000230474	ATP6V1G1P7	737
rs61462283	A	G	4	2.98825e-06	-0.682135	0.146017	38.16	4.85123	0.183021	0.94502	5:176478626-176478626	upstream_gene_variant	ENSG00000251666	ZNF346-IT1	89
rs61462283	A	G	4	2.98825e-06	-0.682135	0.146017	38.16	4.85123	0.183021	0.94502	5:176478626-176478626	intron_variant	ENSG00000113761	ZNF346	-
rs34159223	C	CT	7	3.08297e-06	0.160826	0.0344735	30.6201	8.64804	0.194361	0.662637	9:19943272-19943272	intergenic_variant	-	-	-
rs12469414	T	G	7	3.13338e-06	-0.175103	0.0375605	0	4.69524	0.583451	0.736106	2:4391936-4391936	intergenic_variant	-	-	-
rs10964351	G	A	7	3.49315e-06	0.170949	0.0368466	11.3152	6.76553	0.343076	0.72685	9:19947822-19947822	downstream_gene_variant	ENSG00000270712	RP11-378I6.2	9570
rs10964353	T	C	7	3.49613e-06	0.162323	0.0349888	7.15229	6.46219	0.373452	0.665916	9:19951575-19951575	downstream_gene_variant	ENSG00000270712	RP11-378I6.2	5817
rs11787893	C	T	7	3.64285e-06	0.159604	0.034466	35.1083	9.24617	0.1602	0.663373	9:19942222-19942222	intergenic_variant	-	-	-
rs59305127	G	C	7	3.84351e-06	-0.17357	0.0375719	0	4.47836	0.612228	0.73758	2:4394876-4394876	intergenic_variant	-	-	-
rs9407946	T	C	7	3.90478e-06	0.159671	0.034588	24.1761	7.91307	0.244541	0.656873	9:19946873-19946873	regulatory_region_variant	-	-	-
rs9407946	T	C	7	3.90478e-06	0.159671	0.034588	24.1761	7.91307	0.244541	0.656873	9:19946873-19946873	intergenic_variant	-	-	-
rs213566	T	G	7	3.96429e-06	0.218339	0.0473288	59.1285	14.6802	0.0228957	0.139206	14:78642452-78642452	downstream_gene_variant	ENSG00000199454	RNA5SP388	1694
rs4899701	A	T	7	4.06201e-06	-0.217254	0.0471452	61.9341	15.7621	0.0150893	0.857253	14:78653922-78653922	upstream_gene_variant	ENSG00000199454	RNA5SP388	9658
rs58094779	C	A	7	4.06527e-06	-0.169282	0.0367363	0	3.49509	0.744623	0.722717	7:31163196-31163196	upstream_gene_variant	ENSG00000232887	AC006466.5	4010
rs10811289	G	A	7	4.06854e-06	0.158937	0.0344927	33.7659	9.05877	0.1703	0.663941	9:19941382-19941382	intergenic_variant	-	-	-
rs1386348	A	G	3	4.14538e-06	0.33748	0.0733023	0	0.282071	0.868458	0.563303	16:61134913-61134913	intergenic_variant	-	-	-
rs10147619	A	C	7	4.25263e-06	-0.216858	0.0471571	61.5912	15.6214	0.0159369	0.857141	14:78653750-78653750	upstream_gene_variant	ENSG00000199454	RNA5SP388	9486
rs179047	C	A	7	4.51542e-06	0.153406	0.0334499	3.13077	6.19392	0.401822	0.624186	20:46888187-46888187	intergenic_variant	-	-	-
rs8126902	T	C	7	4.68198e-06	-0.161317	0.0352332	0	4.39889	0.622862	0.696873	21:19058131-19058131	intergenic_variant	-	-	-
rs2824461	A	G	7	4.79125e-06	-0.178491	0.0390252	0	5.23923	0.513517	0.747639	21:19101049-19101049	intergenic_variant	-	-	-
rs410506	T	A	7	4.79665e-06	0.152795	0.0334088	3.84158	6.2397	0.396881	0.624351	20:46886163-46886163	intergenic_variant	-	-	-
rs1937406	C	T	7	4.85556e-06	-0.198172	0.0433548	0	0.379155	0.999014	0.822619	10:56374863-56374863	intron_variant	ENSG00000150275	PCDH15	-
rs1937406	C	T	7	4.85556e-06	-0.198172	0.0433548	0	0.379155	0.999014	0.822619	10:56374863-56374863	intron_variant,non_coding_transcript_variant	ENSG00000234173	RP11-257I14.1	-
rs1937406	C	T	7	4.85556e-06	-0.198172	0.0433548	0	0.379155	0.999014	0.822619	10:56374863-56374863	upstream_gene_variant	ENSG00000221594	MIR548F1	7146
rs35143765	GT	G	7	4.8861e-06	-0.160807	0.0351905	0	4.74937	0.576337	0.69587	21:19056668-19056669	intergenic_variant	-	-	-
rs28371091	C	A	7	5.04974e-06	0.15819	0.0346701	18.068	7.32315	0.291994	0.659037	9:19947488-19947488	downstream_gene_variant	ENSG00000270712	RP11-378I6.2	9904
rs201320088	T	TGG	7	5.08534e-06	-0.177941	0.0390116	0	1.91943	0.926957	0.742884	21:19054959-19054959	intergenic_variant	-	-	-
rs34777289	G	GGC	7	5.09055e-06	-0.177932	0.0390114	0	1.92043	0.926869	0.742886	21:19054960-19054960	intergenic_variant	-	-	-
rs74784082	G	A	6	5.15483e-06	0.213992	0.0469448	25.3407	6.69709	0.24416	0.595057	16:61205049-61205049	intergenic_variant	-	-	-
rs1937397	C	G	7	5.47461e-06	-0.197072	0.0433533	0	0.666126	0.995193	0.822721	10:56355365-56355365	intron_variant,non_coding_transcript_variant	ENSG00000234173	RP11-257I14.1	-
rs1937397	C	G	7	5.47461e-06	-0.197072	0.0433533	0	0.666126	0.995193	0.822721	10:56355365-56355365	upstream_gene_variant	ENSG00000224697	NEFMP1	4073
rs1937397	C	G	7	5.47461e-06	-0.197072	0.0433533	0	0.666126	0.995193	0.822721	10:56355365-56355365	intron_variant	ENSG00000150275	PCDH15	-
rs3931652	T	G	5	5.50219e-06	-0.207957	0.0457584	75.3809	16.2476	0.00270433	0.280926	8:128773783-128773783	regulatory_region_variant	-	-	-
rs3931652	T	G	5	5.50219e-06	-0.207957	0.0457584	75.3809	16.2476	0.00270433	0.280926	8:128773783-128773783	intergenic_variant	-	-	-
rs556349	T	G	7	5.81935e-06	-0.15757	0.0347617	0	4.0038	0.676162	0.325773	11:121426207-121426207	intron_variant	ENSG00000137642	SORL1	-
rs111678496	G	GTGCTAGTCAGAT	7	5.91114e-06	0.154765	0.0341679	0.481032	6.029	0.419949	0.336971	20:19744988-19744988	regulatory_region_variant	-	-	-
rs111678496	G	GTGCTAGTCAGAT	7	5.91114e-06	0.154765	0.0341679	0.481032	6.029	0.419949	0.336971	20:19744988-19744988	upstream_gene_variant	ENSG00000268628	AL121761.2	6309
rs111678496	G	GTGCTAGTCAGAT	7	5.91114e-06	0.154765	0.0341679	0.481032	6.029	0.419949	0.336971	20:19744988-19744988	intron_variant,non_coding_transcript_variant	ENSG00000233895	RP1-122P22.2	-
rs16981092	G	A	7	5.91622e-06	0.154758	0.0341678	0.491147	6.02961	0.419881	0.33697	20:19745011-19745011	intron_variant,non_coding_transcript_variant	ENSG00000233895	RP1-122P22.2	-
rs16981092	G	A	7	5.91622e-06	0.154758	0.0341678	0.491147	6.02961	0.419881	0.33697	20:19745011-19745011	upstream_gene_variant	ENSG00000268628	AL121761.2	6332
rs16981092	G	A	7	5.91622e-06	0.154758	0.0341678	0.491147	6.02961	0.419881	0.33697	20:19745011-19745011	regulatory_region_variant	-	-	-
rs2897190	A	T	7	6.01041e-06	-0.160051	0.0353624	0	4.34318	0.630341	0.699484	21:19058673-19058673	intergenic_variant	-	-	-
rs11004410	A	G	7	6.22362e-06	-0.19551	0.0432673	0	0.541995	0.997289	0.823437	10:56366952-56366952	downstream_gene_variant	ENSG00000221594	MIR548F1	682
rs11004410	A	G	7	6.22362e-06	-0.19551	0.0432673	0	0.541995	0.997289	0.823437	10:56366952-56366952	intron_variant	ENSG00000150275	PCDH15	-
rs11004410	A	G	7	6.22362e-06	-0.19551	0.0432673	0	0.541995	0.997289	0.823437	10:56366952-56366952	downstream_gene_variant	ENSG00000224697	NEFMP1	6509
rs11004410	A	G	7	6.22362e-06	-0.19551	0.0432673	0	0.541995	0.997289	0.823437	10:56366952-56366952	intron_variant,non_coding_transcript_variant	ENSG00000234173	RP11-257I14.1	-
rs7515853	G	A	7	6.37951e-06	0.184691	0.0409207	36.686	9.47658	0.148496	0.193757	1:199363883-199363883	downstream_gene_variant	ENSG00000231718	RP11-382E9.1	1448
rs7515853	G	A	7	6.37951e-06	0.184691	0.0409207	36.686	9.47658	0.148496	0.193757	1:199363883-199363883	downstream_gene_variant	ENSG00000236468	RP11-104D3.2	6280
rs5810331	TG	T	7	6.43869e-06	-0.168768	0.0374089	0	4.66952	0.586842	0.738471	14:87088041-87088042	intergenic_variant	-	-	-
rs11492307	C	G	7	6.51466e-06	-0.19561	0.0433825	0	0.676851	0.994977	0.823479	10:56354771-56354771	intron_variant	ENSG00000150275	PCDH15	-
rs11492307	C	G	7	6.51466e-06	-0.19561	0.0433825	0	0.676851	0.994977	0.823479	10:56354771-56354771	upstream_gene_variant	ENSG00000224697	NEFMP1	4667
rs11492307	C	G	7	6.51466e-06	-0.19561	0.0433825	0	0.676851	0.994977	0.823479	10:56354771-56354771	intron_variant,non_coding_transcript_variant	ENSG00000234173	RP11-257I14.1	-
rs113243610	GA	G	7	6.59541e-06	-0.157819	0.0350216	0	3.69491	0.717883	0.337759	1:38954368-38954369	intergenic_variant	-	-	-
rs12413123	A	C	7	6.61369e-06	-0.195262	0.043336	0	0.541433	0.997297	0.823461	10:56363051-56363051	downstream_gene_variant	ENSG00000224697	NEFMP1	2608
rs12413123	A	C	7	6.61369e-06	-0.195262	0.043336	0	0.541433	0.997297	0.823461	10:56363051-56363051	downstream_gene_variant	ENSG00000221594	MIR548F1	4583
rs12413123	A	C	7	6.61369e-06	-0.195262	0.043336	0	0.541433	0.997297	0.823461	10:56363051-56363051	intron_variant,non_coding_transcript_variant	ENSG00000234173	RP11-257I14.1	-
rs12413123	A	C	7	6.61369e-06	-0.195262	0.043336	0	0.541433	0.997297	0.823461	10:56363051-56363051	intron_variant	ENSG00000150275	PCDH15	-
rs1552594	G	A	7	6.71822e-06	-0.183841	0.0408315	6.35056	6.40687	0.379187	0.787867	21:19093745-19093745	intergenic_variant	-	-	-
rs4818369	T	C	7	6.78951e-06	-0.160097	0.0355756	3.05678	6.18919	0.402334	0.611726	21:19055075-19055075	intergenic_variant	-	-	-
rs421630	T	G	7	6.91143e-06	0.150085	0.0333789	7.70219	6.5007	0.369495	0.623807	20:46887655-46887655	intergenic_variant	-	-	-
rs10128136	C	T	7	7.22885e-06	-0.194865	0.0434304	0	0.57149	0.996857	0.824807	10:56358826-56358826	downstream_gene_variant	ENSG00000221594	MIR548F1	8808
rs10128136	C	T	7	7.22885e-06	-0.194865	0.0434304	0	0.57149	0.996857	0.824807	10:56358826-56358826	upstream_gene_variant	ENSG00000224697	NEFMP1	612
rs10128136	C	T	7	7.22885e-06	-0.194865	0.0434304	0	0.57149	0.996857	0.824807	10:56358826-56358826	intron_variant	ENSG00000150275	PCDH15	-
rs10128136	C	T	7	7.22885e-06	-0.194865	0.0434304	0	0.57149	0.996857	0.824807	10:56358826-56358826	intron_variant,non_coding_transcript_variant	ENSG00000234173	RP11-257I14.1	-
rs4903720	C	T	7	7.23804e-06	-0.21176	0.0471987	59.2602	14.7276	0.0224845	0.858624	14:78657023-78657023	intergenic_variant	-	-	-
rs200953563	T	TTTG	7	7.26247e-06	-0.161682	0.0360427	0	4.89623	0.557189	0.714373	21:19057614-19057614	intergenic_variant	-	-	-
rs11004401	C	T	7	7.55412e-06	-0.194407	0.0434191	0	0.623942	0.995988	0.824334	10:56354118-56354118	upstream_gene_variant	ENSG00000224697	NEFMP1	5320
rs11004401	C	T	7	7.55412e-06	-0.194407	0.0434191	0	0.623942	0.995988	0.824334	10:56354118-56354118	intron_variant	ENSG00000150275	PCDH15	-
rs11004401	C	T	7	7.55412e-06	-0.194407	0.0434191	0	0.623942	0.995988	0.824334	10:56354118-56354118	intron_variant,non_coding_transcript_variant	ENSG00000234173	RP11-257I14.1	-
rs1872777	T	G	3	7.92369e-06	0.329914	0.0738519	0	0.447294	0.799597	0.56363	16:61138292-61138292	intergenic_variant	-	-	-
rs11511014	G	T	7	8.07054e-06	-0.193783	0.0434169	0	0.66949	0.995126	0.824751	10:56356578-56356578	intron_variant,non_coding_transcript_variant	ENSG00000234173	RP11-257I14.1	-
rs11511014	G	T	7	8.07054e-06	-0.193783	0.0434169	0	0.66949	0.995126	0.824751	10:56356578-56356578	intron_variant	ENSG00000150275	PCDH15	-
rs11511014	G	T	7	8.07054e-06	-0.193783	0.0434169	0	0.66949	0.995126	0.824751	10:56356578-56356578	upstream_gene_variant	ENSG00000224697	NEFMP1	2860
rs606189	T	A	7	8.12192e-06	0.189963	0.042574	34.2282	9.12246	0.166807	0.172731	1:199402879-199402879	intergenic_variant	-	-	-
rs489627	G	A	7	8.15764e-06	0.189881	0.0425645	34.0073	9.09192	0.168474	0.172806	1:199395355-199395355	intergenic_variant	-	-	-
rs572030	T	C	7	8.22724e-06	0.189636	0.042527	33.58	9.03342	0.171707	0.17296	1:199381093-199381093	intergenic_variant	-	-	-
rs62212912	C	A	7	8.31443e-06	-0.181487	0.0407201	1.30841	6.07955	0.414339	0.78841	21:19089029-19089029	intergenic_variant	-	-	-
rs72792590	C	T	7	8.45109e-06	-0.193523	0.0434548	0	0.627879	0.995917	0.824576	10:56359826-56359826	intron_variant,non_coding_transcript_variant	ENSG00000234173	RP11-257I14.1	-
rs72792590	C	T	7	8.45109e-06	-0.193523	0.0434548	0	0.627879	0.995917	0.824576	10:56359826-56359826	non_coding_transcript_exon_variant,non_coding_transcript_variant	ENSG00000224697	NEFMP1	-
rs72792590	C	T	7	8.45109e-06	-0.193523	0.0434548	0	0.627879	0.995917	0.824576	10:56359826-56359826	downstream_gene_variant	ENSG00000221594	MIR548F1	7808
rs72792590	C	T	7	8.45109e-06	-0.193523	0.0434548	0	0.627879	0.995917	0.824576	10:56359826-56359826	intron_variant	ENSG00000150275	PCDH15	-
rs4863055	T	C	6	8.54498e-06	-0.262656	0.0590099	0	4.56123	0.471733	0.122257	4:189508300-189508300	intron_variant,non_coding_transcript_variant	ENSG00000249378	LINC01060	-
rs72974475	T	G	3	8.58787e-06	0.604288	0.135796	66.7246	6.01044	0.0495278	0.944149	6:122714812-122714812	upstream_gene_variant	ENSG00000025156	HSF2	5879
rs78572070	T	G	6	8.91385e-06	0.29959	0.0674454	0	4.23768	0.515728	0.904377	4:189520156-189520156	intron_variant,non_coding_transcript_variant	ENSG00000249378	LINC01060	-
rs72958541	T	C	3	9.04498e-06	0.603947	0.13606	65.1474	5.73845	0.0567429	0.94438	6:122791124-122791124	intron_variant	ENSG00000111897	SERINC1	-
rs72958541	T	C	3	9.04498e-06	0.603947	0.13606	65.1474	5.73845	0.0567429	0.94438	6:122791124-122791124	upstream_gene_variant	ENSG00000135549	PKIB	1952
rs1937398	C	T	7	9.09137e-06	-0.192697	0.0434225	0	0.663677	0.995242	0.82461	10:56355324-56355324	intron_variant,non_coding_transcript_variant	ENSG00000234173	RP11-257I14.1	-
rs1937398	C	T	7	9.09137e-06	-0.192697	0.0434225	0	0.663677	0.995242	0.82461	10:56355324-56355324	intron_variant	ENSG00000150275	PCDH15	-
rs1937398	C	T	7	9.09137e-06	-0.192697	0.0434225	0	0.663677	0.995242	0.82461	10:56355324-56355324	upstream_gene_variant	ENSG00000224697	NEFMP1	4114
rs62212911	A	G	7	9.16158e-06	-0.18041	0.0406688	0	5.95029	0.428782	0.78857	21:19087308-19087308	intergenic_variant	-	-	-
rs10282342	C	T	7	9.18778e-06	-0.160295	0.0361395	0	3.33302	0.766036	0.680127	7:31165615-31165615	upstream_gene_variant	ENSG00000232887	AC006466.5	6429
rs6491748	T	C	7	9.29532e-06	-0.194984	0.0439851	20.9799	7.593	0.269462	0.16795	13:104117353-104117353	intergenic_variant	-	-	-
rs10825368	T	G	7	9.52076e-06	-0.181751	0.0410478	0	0.583075	0.996676	0.7927	10:56384786-56384786	intron_variant,non_coding_transcript_variant	ENSG00000234173	RP11-257I14.1	-
rs10825368	T	G	7	9.52076e-06	-0.181751	0.0410478	0	0.583075	0.996676	0.7927	10:56384786-56384786	intron_variant	ENSG00000150275	PCDH15	-
rs4730737	C	A	6	9.73243e-06	-0.289634	0.0654831	0	4.3448	0.500913	0.0700318	7:116076443-116076443	downstream_gene_variant	ENSG00000252672	snoZ185	3089
rs4730737	C	A	6	9.73243e-06	-0.289634	0.0654831	0	4.3448	0.500913	0.0700318	7:116076443-116076443	intron_variant,non_coding_transcript_variant	ENSG00000237813	AC002066.1	-
rs4730737	C	A	6	9.73243e-06	-0.289634	0.0654831	0	4.3448	0.500913	0.0700318	7:116076443-116076443	intron_variant,non_coding_transcript_variant	ENSG00000105971	CAV2	-
rs55804472	C	G	7	9.81511e-06	-0.259769	0.0587552	0	1.50589	0.959103	0.91093	17:46772713-46772713	upstream_gene_variant	ENSG00000244649	CTD-2377D24.6	9852
rs55804472	C	G	7	9.81511e-06	-0.259769	0.0587552	0	1.50589	0.959103	0.91093	17:46772713-46772713	upstream_gene_variant	ENSG00000242067	RPL9P28	3657
rs55804472	C	G	7	9.81511e-06	-0.259769	0.0587552	0	1.50589	0.959103	0.91093	17:46772713-46772713	intron_variant,non_coding_transcript_variant	ENSG00000262745	CTD-2377D24.8	-
rs55804472	C	G	7	9.81511e-06	-0.259769	0.0587552	0	1.50589	0.959103	0.91093	17:46772713-46772713	upstream_gene_variant	ENSG00000244559	CTD-2377D24.2	4727
rs141931903	C	T	7	9.84399e-06	-0.169753	0.0384006	0	4.86378	0.5614	0.764186	21:19067125-19067125	intergenic_variant	-	-	-
rs688093	C	A	7	9.90284e-06	0.181144	0.0409895	37.1913	9.55282	0.144791	0.193357	1:199388964-199388964	intergenic_variant	-	-	-
rs1937411	A	G	7	9.90451e-06	-0.190921	0.0432021	0	0.7374	0.993648	0.824354	10:56366138-56366138	intron_variant	ENSG00000150275	PCDH15	-
rs1937411	A	G	7	9.90451e-06	-0.190921	0.0432021	0	0.7374	0.993648	0.824354	10:56366138-56366138	non_coding_transcript_exon_variant,non_coding_transcript_variant	ENSG00000234173	RP11-257I14.1	-
rs1937411	A	G	7	9.90451e-06	-0.190921	0.0432021	0	0.7374	0.993648	0.824354	10:56366138-56366138	downstream_gene_variant	ENSG00000221594	MIR548F1	1496
rs1937411	A	G	7	9.90451e-06	-0.190921	0.0432021	0	0.7374	0.993648	0.824354	10:56366138-56366138	downstream_gene_variant	ENSG00000224697	NEFMP1	5695

## Sheet: b_WSpell
Table S6b. Top single variant associations (p < 10-5) detected in WSpell meta-analysis and relevant annotations (by Ensembl Variant Effect Predictor; http://www.ensembl.org/info/docs/tools/vep/index.html).
When variants were annotated to more than one gene, these were reported in multiple rows (one row per annotated gene).
a Beta values refer to A1.
b I-squared test for heterogeneity of effects across datasets (the closer to “0”, the more homogenous is the genetic effect).
c Cochran's Q statistic and p-value (for heterogeneity of effects across datasets).
d Average allele frequency computed over all the datasets where the SNP was available.
Variant	A1	A2	STUDY_nr	PVALUE	BETA a	SE_BETA	I2 b	Q c	Q_pval c	A1Freq d	Location	Consequence	Gene (ENSid)	Gene Symbol	Distance from gene (bp)
rs77160407	G	A	2	5.05153e-07	-0.74097	0.147476	70.302	3.36723	0.0665054	0.94032	8:143180427-143180427	intergenic_variant	-	-	-
rs74702439	G	A	2	5.05186e-07	-0.746549	0.148587	70.2912	3.36601	0.0665548	0.940385	8:143179895-143179895	intergenic_variant	-	-	-
rs79349911	C	T	2	7.82881e-07	-0.361959	0.0732772	0	6.20405e-05	0.993715	0.911932	2:150369598-150369598	intergenic_variant	-	-	-
rs3892750	C	T	7	1.07375e-06	0.160661	0.0329385	30.4842	8.63113	0.19541	0.776394	2:50996952-50996952	intron_variant	ENSG00000179915	NRXN1	-
rs12881152	T	C	7	1.32132e-06	-0.142633	0.0294907	40.1467	10.0245	0.123624	0.326337	14:36588963-36588963	intron_variant,non_coding_transcript_variant	ENSG00000257585	LINC00609	-
rs12991070	C	T	7	1.33837e-06	0.162	0.0335127	0	4.59211	0.597085	0.782569	2:50954871-50954871	intron_variant	ENSG00000179915	NRXN1	-
rs77153897	G	T	2	1.47324e-06	-0.70566	0.14656	73.3384	3.75071	0.0527852	0.94125	8:143181740-143181740	intergenic_variant	-	-	-
rs73369587	G	A	2	1.5944e-06	-0.704153	0.146728	73.2009	3.73147	0.0533963	0.941504	8:143181667-143181667	intergenic_variant	-	-	-
rs2790051	G	A	7	1.71679e-06	-0.134174	0.0280453	0	2.58696	0.858612	0.445239	1:165742416-165742416	intron_variant,non_coding_transcript_variant	ENSG00000224358	RP11-466F5.8	-
rs2790051	G	A	7	1.71679e-06	-0.134174	0.0280453	0	2.58696	0.858612	0.445239	1:165742416-165742416	intron_variant	ENSG00000143183	TMCO1	-
rs116663877	G	A	7	2.04156e-06	-0.133256	0.0280582	0	2.82188	0.830848	0.462613	1:165752707-165752707	intron_variant	ENSG00000143183	TMCO1	-
rs1331226	G	T	6	2.18368e-06	-0.225684	0.0476565	0	3.87936	0.566912	0.895751	9:32292317-32292317	intergenic_variant	-	-	-
rs35708158	G	A	7	2.23937e-06	0.159217	0.0336573	0	5.68246	0.459684	0.789399	2:50950993-50950993	intron_variant	ENSG00000179915	NRXN1	-
rs2790047	G	A	7	2.28139e-06	-0.134768	0.0285117	0	1.9215	0.926775	0.478194	1:165752142-165752142	intron_variant	ENSG00000143183	TMCO1	-
rs35159562	C	T	6	2.31804e-06	-0.23533	0.0498209	0	4.34434	0.500977	0.902434	9:32332388-32332388	intergenic_variant	-	-	-
rs12489919	A	C	7	2.47459e-06	-0.141854	0.0301162	0.238339	6.01433	0.421586	0.720347	3:21889995-21889995	intron_variant,non_coding_transcript_variant	ENSG00000151789	ZNF385D	-
rs7027564	G	T	6	2.53892e-06	-0.223879	0.0475835	0	2.82658	0.726701	0.895368	9:32319302-32319302	intergenic_variant	-	-	-
rs13301029	T	C	6	2.58503e-06	-0.224083	0.047664	0	2.82708	0.726623	0.89557	9:32310025-32310025	intergenic_variant	-	-	-
rs4990843	A	C	7	2.63462e-06	0.133822	0.0284883	0	2.22181	0.89821	0.650086	6:100296024-100296024	intergenic_variant	-	-	-
rs147606256	GC	G	3	2.77318e-06	0.433729	0.0925399	25.8325	2.6966	0.259682	0.943071	1:18230015-18230016	intergenic_variant	-	-	-
rs965255	G	C	7	3.10671e-06	0.128614	0.027578	0	2.58207	0.859172	0.469847	2:56490235-56490235	intron_variant,non_coding_transcript_variant	ENSG00000271894	RP11-482H16.1	-
rs965255	G	C	7	3.10671e-06	0.128614	0.027578	0	2.58207	0.859172	0.469847	2:56490235-56490235	intron_variant	ENSG00000055813	CCDC85A	-
rs139253333	TG	T	7	3.19621e-06	-0.130324	0.0279799	0	2.72037	0.843036	0.460039	1:165743759-165743760	non_coding_transcript_exon_variant,non_coding_transcript_variant	ENSG00000224358	RP11-466F5.8	-
rs139253333	TG	T	7	3.19621e-06	-0.130324	0.0279799	0	2.72037	0.843036	0.460039	1:165743759-165743760	intron_variant	ENSG00000143183	TMCO1	-
rs142181563	A	G	6	3.43063e-06	-0.230801	0.0497074	0	4.10218	0.534801	0.902227	9:32285855-32285855	intergenic_variant	-	-	-
rs1411077	C	T	6	3.55458e-06	-0.220732	0.047614	0	3.8114	0.576877	0.895971	9:32315742-32315742	intergenic_variant	-	-	-
rs34862627	A	G	6	3.70942e-06	-0.22036	0.0476244	0	3.80548	0.577749	0.895775	9:32311025-32311025	intergenic_variant	-	-	-
rs1331225	A	G	6	4.26289e-06	-0.219563	0.0477505	0	3.75121	0.585762	0.895908	9:32292119-32292119	intergenic_variant	-	-	-
rs4878491	G	A	6	4.26787e-06	-0.219551	0.0477503	0	3.74881	0.586117	0.895895	9:32287994-32287994	intergenic_variant	-	-	-
rs2630792	C	T	7	4.27836e-06	0.126768	0.0275739	4.81768	6.30369	0.390044	0.414579	3:21879192-21879192	intron_variant,non_coding_transcript_variant	ENSG00000151789	ZNF385D	-
rs9977139	C	T	7	4.3283e-06	-0.156014	0.0339533	40.5176	10.087	0.121035	0.770147	21:19098871-19098871	intergenic_variant	-	-	-
rs2673527	A	G	7	4.38079e-06	0.126512	0.0275478	8.05954	6.52596	0.366915	0.413154	3:21879476-21879476	intron_variant,non_coding_transcript_variant	ENSG00000151789	ZNF385D	-
rs7847281	C	A	6	4.43477e-06	-0.21917	0.0477506	0	3.72353	0.589866	0.895895	9:32289993-32289993	intergenic_variant	-	-	-
rs7873766	T	C	6	4.43484e-06	-0.21917	0.0477506	0	3.72353	0.589867	0.895895	9:32290481-32290481	intergenic_variant	-	-	-
rs55804472	C	G	7	4.50478e-06	-0.225197	0.0490987	0	2.71691	0.843445	0.91093	17:46772713-46772713	intron_variant,non_coding_transcript_variant	ENSG00000262745	CTD-2377D24.8	-
rs149284418	C	CTAA	7	5.1447e-06	0.130816	0.0286954	0	5.16105	0.52333	0.610146	4:59494615-59494615	intergenic_variant	-	-	-
rs2092000	C	T	7	5.46337e-06	0.126755	0.0278818	28.5848	8.40158	0.210134	0.559303	21:16311195-16311195	intron_variant,non_coding_transcript_variant	ENSG00000235277	AF127577.8	-
rs9977357	A	G	7	5.53488e-06	-0.146945	0.0323424	26.4303	8.15553	0.226929	0.742504	21:19098758-19098758	regulatory_region_variant	-	-	-
rs9977357	A	G	7	5.53488e-06	-0.146945	0.0323424	26.4303	8.15553	0.226929	0.742504	21:19098758-19098758	intergenic_variant	-	-	-
rs63247562	TA	T	7	5.59011e-06	0.124985	0.0275216	15.0237	7.06079	0.315262	0.41167	3:21882070-21882071	intron_variant,non_coding_transcript_variant	ENSG00000151789	ZNF385D	-
rs13017116	T	C	7	5.7777e-06	0.1332	0.0293756	18.8213	7.3911	0.286187	0.691433	2:51019601-51019601	intron_variant	ENSG00000179915	NRXN1	-
rs199977832	AT	A	7	5.80801e-06	0.124961	0.0275654	14.9077	7.05117	0.316141	0.413086	3:21882072-21882073	intron_variant,non_coding_transcript_variant	ENSG00000151789	ZNF385D	-
rs12235874	T	C	7	5.8262e-06	0.139612	0.0308017	0	5.44043	0.488685	0.720503	9:19971061-19971061	intergenic_variant	-	-	-
rs1169143	A	G	7	5.87046e-06	-0.131339	0.0289867	17.6861	7.28917	0.294931	0.307439	14:36629212-36629212	intron_variant,non_coding_transcript_variant	ENSG00000259104	PTCSC3	-
rs1169143	A	G	7	5.87046e-06	-0.131339	0.0289867	17.6861	7.28917	0.294931	0.307439	14:36629212-36629212	intron_variant,non_coding_transcript_variant	ENSG00000257585	LINC00609	-
rs35354335	G	GC	7	5.89244e-06	-0.131166	0.0289536	16.9306	7.22288	0.300727	0.308403	14:36629854-36629854	intron_variant,non_coding_transcript_variant	ENSG00000259104	PTCSC3	-
rs35354335	G	GC	7	5.89244e-06	-0.131166	0.0289536	16.9306	7.22288	0.300727	0.308403	14:36629854-36629854	intron_variant,non_coding_transcript_variant	ENSG00000257585	LINC00609	-
rs10013467	G	C	7	6.21742e-06	0.179264	0.0396702	0	4.74894	0.576393	0.873579	4:87702428-87702428	intron_variant	ENSG00000163629	PTPN13	-
rs2891138	T	C	7	6.23045e-06	0.135385	0.0299629	0	5.83038	0.442456	0.675951	9:19982993-19982993	intergenic_variant	-	-	-
rs7158864	C	A	7	6.34229e-06	-0.132562	0.0293627	43.9303	10.701	0.0980702	0.298384	14:36588562-36588562	intron_variant,non_coding_transcript_variant	ENSG00000257585	LINC00609	-
rs9838038	T	C	7	6.62406e-06	-0.136597	0.0303185	0	5.21406	0.516666	0.726616	3:21898931-21898931	intron_variant,non_coding_transcript_variant	ENSG00000151789	ZNF385D	-
rs9917779	G	C	7	6.64214e-06	-0.136636	0.0303309	0	5.33801	0.501248	0.726367	3:21892112-21892112	intron_variant,non_coding_transcript_variant	ENSG00000151789	ZNF385D	-
rs3860587	T	C	7	6.70647e-06	-0.137065	0.03044	0	4.81061	0.568323	0.726716	3:21886008-21886008	intron_variant,non_coding_transcript_variant	ENSG00000151789	ZNF385D	-
rs9855717	A	C	7	6.7178e-06	-0.1365	0.030317	0	5.2131	0.516786	0.726744	3:21898859-21898859	intron_variant,non_coding_transcript_variant	ENSG00000151789	ZNF385D	-
rs17213412	G	A	6	6.79467e-06	-0.22606	0.0502354	0	4.0872	0.536931	0.902459	9:32263522-32263522	intergenic_variant	-	-	-
rs9822486	G	A	7	6.82163e-06	-0.136353	0.0303061	0	5.1917	0.519472	0.72658	3:21899128-21899128	intron_variant,non_coding_transcript_variant	ENSG00000151789	ZNF385D	-
rs12235318	G	A	7	6.91797e-06	0.13851	0.030806	0	5.73038	0.45406	0.721819	9:19972964-19972964	intergenic_variant	-	-	-
rs2736082	A	G	7	6.9303e-06	0.12726	0.0283063	23.5454	7.8478	0.249468	0.567484	21:16312573-16312573	intron_variant,non_coding_transcript_variant	ENSG00000235277	AF127577.8	-
rs925226	C	A	7	6.96806e-06	0.128915	0.0286818	0	4.91309	0.555007	0.611459	4:59496988-59496988	intergenic_variant	-	-	-
rs2670277	A	G	7	7.1273e-06	0.123558	0.0275193	21.7864	7.6713	0.263187	0.410407	3:21881162-21881162	regulatory_region_variant	-	-	-
rs2670277	A	G	7	7.1273e-06	0.123558	0.0275193	21.7864	7.6713	0.263187	0.410407	3:21881162-21881162	intron_variant,non_coding_transcript_variant	ENSG00000151789	ZNF385D	-
rs71523476	A	T	6	7.18291e-06	-0.225957	0.0503448	0	4.09854	0.535318	0.902505	9:32262006-32262006	intergenic_variant	-	-	-
rs3849556	G	C	7	7.22046e-06	-0.136142	0.0303409	0	5.45568	0.48683	0.726517	3:21891475-21891475	intron_variant,non_coding_transcript_variant	ENSG00000151789	ZNF385D	-
rs56295507	G	A	7	7.3448e-06	0.148834	0.0331965	0	4.68349	0.585001	0.788221	16:49731986-49731986	intron_variant	ENSG00000102935	ZNF423	-
rs147437233	T	C	4	7.43317e-06	0.33633	0.0750586	64.4093	8.42918	0.0379267	0.945208	9:117429329-117429329	intron_variant,non_coding_transcript_variant	ENSG00000230601	RP11-402G3.3	-
rs2736079	G	A	7	7.51863e-06	0.123044	0.0274747	28.591	8.4023	0.210086	0.563261	21:16307283-16307283	intron_variant,non_coding_transcript_variant	ENSG00000235277	AF127577.8	-
rs1297209	T	C	7	7.59343e-06	0.125501	0.0280366	4.86824	6.30704	0.389688	0.575183	21:16310464-16310464	intron_variant,non_coding_transcript_variant	ENSG00000235277	AF127577.8	-
rs2415319	T	C	7	7.63477e-06	-0.12996	0.0290402	0.368945	6.02222	0.420706	0.30422	14:36617793-36617793	intron_variant,non_coding_transcript_variant	ENSG00000257585	LINC00609	-
rs2415319	T	C	7	7.63477e-06	-0.12996	0.0290402	0.368945	6.02222	0.420706	0.30422	14:36617793-36617793	intron_variant,non_coding_transcript_variant	ENSG00000259104	PTCSC3	-
rs6571738	G	C	7	7.64824e-06	-0.129949	0.0290402	0.414409	6.02497	0.420399	0.304217	14:36617565-36617565	intron_variant,non_coding_transcript_variant	ENSG00000257585	LINC00609	-
rs6571738	G	C	7	7.64824e-06	-0.129949	0.0290402	0.414409	6.02497	0.420399	0.304217	14:36617565-36617565	intron_variant,non_coding_transcript_variant	ENSG00000259104	PTCSC3	-
rs2630795	C	G	7	7.66939e-06	0.123074	0.0275075	18.9205	7.40015	0.285421	0.410557	3:21880060-21880060	intron_variant,non_coding_transcript_variant	ENSG00000151789	ZNF385D	-
rs2630796	C	T	7	7.68772e-06	0.123037	0.0275023	18.9882	7.40633	0.284898	0.410551	3:21880872-21880872	intron_variant,non_coding_transcript_variant	ENSG00000151789	ZNF385D	-
rs2630796	C	T	7	7.68772e-06	0.123037	0.0275023	18.9882	7.40633	0.284898	0.410551	3:21880872-21880872	regulatory_region_variant	-	-	-
rs1169134	C	T	7	7.80819e-06	-0.129611	0.0289934	15.9768	7.14089	0.308014	0.303621	14:36624720-36624720	intron_variant,non_coding_transcript_variant	ENSG00000257585	LINC00609	-
rs1169134	C	T	7	7.80819e-06	-0.129611	0.0289934	15.9768	7.14089	0.308014	0.303621	14:36624720-36624720	intron_variant,non_coding_transcript_variant	ENSG00000259104	PTCSC3	-
rs1552594	G	A	7	7.8146e-06	-0.152886	0.0342012	37.5486	9.60748	0.142185	0.787867	21:19093745-19093745	intergenic_variant	-	-	-
rs1169133	T	C	7	7.88818e-06	-0.129811	0.0290522	11.6638	6.79223	0.34049	0.302984	14:36622815-36622815	intron_variant,non_coding_transcript_variant	ENSG00000259104	PTCSC3	-
rs1169133	T	C	7	7.88818e-06	-0.129811	0.0290522	11.6638	6.79223	0.34049	0.302984	14:36622815-36622815	intron_variant,non_coding_transcript_variant	ENSG00000257585	LINC00609	-
rs1169127	A	C	7	7.97218e-06	-0.129854	0.0290765	12.2464	6.83732	0.336154	0.302614	14:36620680-36620680	intron_variant,non_coding_transcript_variant	ENSG00000257585	LINC00609	-
rs1169127	A	C	7	7.97218e-06	-0.129854	0.0290765	12.2464	6.83732	0.336154	0.302614	14:36620680-36620680	intron_variant,non_coding_transcript_variant	ENSG00000259104	PTCSC3	-
rs79630021	C	A	6	7.97392e-06	0.24699	0.055306	0	4.77615	0.443805	0.891589	4:133905753-133905753	intergenic_variant	-	-	-
rs1169130	A	C	7	8.01703e-06	-0.129803	0.0290731	11.9993	6.81813	0.337995	0.302636	14:36621907-36621907	intron_variant,non_coding_transcript_variant	ENSG00000257585	LINC00609	-
rs1169130	A	C	7	8.01703e-06	-0.129803	0.0290731	11.9993	6.81813	0.337995	0.302636	14:36621907-36621907	intron_variant,non_coding_transcript_variant	ENSG00000259104	PTCSC3	-
rs1169128	G	T	7	8.02213e-06	-0.129813	0.0290762	12.217	6.83503	0.336373	0.302639	14:36620865-36620865	intron_variant,non_coding_transcript_variant	ENSG00000259104	PTCSC3	-
rs1169128	G	T	7	8.02213e-06	-0.129813	0.0290762	12.217	6.83503	0.336373	0.302639	14:36620865-36620865	intron_variant,non_coding_transcript_variant	ENSG00000257585	LINC00609	-
rs1539685	T	C	7	8.04559e-06	0.137426	0.0307857	0	5.85883	0.439188	0.721121	9:19974248-19974248	intergenic_variant	-	-	-
rs1169142	T	C	7	8.09432e-06	-0.129472	0.0290122	13.2643	6.91757	0.328538	0.304279	14:36628814-36628814	intron_variant,non_coding_transcript_variant	ENSG00000257585	LINC00609	-
rs1169142	T	C	7	8.09432e-06	-0.129472	0.0290122	13.2643	6.91757	0.328538	0.304279	14:36628814-36628814	intron_variant,non_coding_transcript_variant	ENSG00000259104	PTCSC3	-
rs2091999	T	C	7	8.17203e-06	0.12565	0.0281686	2.30455	6.14153	0.407524	0.575656	21:16311082-16311082	intron_variant,non_coding_transcript_variant	ENSG00000235277	AF127577.8	-
rs2673524	A	T	7	8.17869e-06	0.122731	0.0275155	18.6514	7.37566	0.287498	0.410574	3:21880708-21880708	regulatory_region_variant	-	-	-
rs2673524	A	T	7	8.17869e-06	0.122731	0.0275155	18.6514	7.37566	0.287498	0.410574	3:21880708-21880708	intron_variant,non_coding_transcript_variant	ENSG00000151789	ZNF385D	-
rs2415320	A	G	7	8.22429e-06	-0.129468	0.0290336	0	5.967	0.426897	0.304727	14:36617939-36617939	intron_variant,non_coding_transcript_variant	ENSG00000259104	PTCSC3	-
rs2415320	A	G	7	8.22429e-06	-0.129468	0.0290336	0	5.967	0.426897	0.304727	14:36617939-36617939	intron_variant,non_coding_transcript_variant	ENSG00000257585	LINC00609	-
rs10811293	T	C	7	8.39051e-06	0.137315	0.0308229	0	5.47484	0.484503	0.719374	9:19966165-19966165	intergenic_variant	-	-	-
rs1169137	A	G	7	8.45532e-06	-0.129415	0.0290603	11.2536	6.76084	0.343532	0.302716	14:36625754-36625754	intron_variant,non_coding_transcript_variant	ENSG00000259104	PTCSC3	-
rs1169137	A	G	7	8.45532e-06	-0.129415	0.0290603	11.2536	6.76084	0.343532	0.302716	14:36625754-36625754	intron_variant,non_coding_transcript_variant	ENSG00000257585	LINC00609	-
rs12494052	A	G	7	8.4656e-06	-0.135935	0.0305262	0	5.28619	0.507666	0.726906	3:21899288-21899288	intron_variant,non_coding_transcript_variant	ENSG00000151789	ZNF385D	-
rs1169150	A	G	7	8.46754e-06	-0.128529	0.0288634	0	5.47867	0.484038	0.307471	14:36640590-36640590	intron_variant,non_coding_transcript_variant	ENSG00000259104	PTCSC3	-
rs12491043	T	C	7	8.50552e-06	-0.136157	0.0305831	0	5.30152	0.505763	0.72684	3:21899306-21899306	intron_variant,non_coding_transcript_variant	ENSG00000151789	ZNF385D	-
rs13297234	A	G	7	8.51076e-06	0.137239	0.030827	0	5.46838	0.485286	0.719344	9:19965455-19965455	intergenic_variant	-	-	-
rs1169135	T	C	7	8.53465e-06	-0.129212	0.0290279	10.5438	6.70719	0.348776	0.303074	14:36624902-36624902	intron_variant,non_coding_transcript_variant	ENSG00000259104	PTCSC3	-
rs1169135	T	C	7	8.53465e-06	-0.129212	0.0290279	10.5438	6.70719	0.348776	0.303074	14:36624902-36624902	intron_variant,non_coding_transcript_variant	ENSG00000257585	LINC00609	-
rs2776033	G	C	7	8.62851e-06	0.124813	0.0280544	24.1327	7.90855	0.24488	0.563121	21:16312310-16312310	intron_variant,non_coding_transcript_variant	ENSG00000235277	AF127577.8	-
rs1169136	A	G	7	8.6327e-06	-0.129129	0.0290251	10.3545	6.69303	0.350171	0.303096	14:36625599-36625599	intron_variant,non_coding_transcript_variant	ENSG00000257585	LINC00609	-
rs1169136	A	G	7	8.6327e-06	-0.129129	0.0290251	10.3545	6.69303	0.350171	0.303096	14:36625599-36625599	intron_variant,non_coding_transcript_variant	ENSG00000259104	PTCSC3	-
rs1169140	C	G	7	8.78277e-06	-0.12909	0.0290406	10.4485	6.70006	0.349479	0.302797	14:36628366-36628366	intron_variant,non_coding_transcript_variant	ENSG00000257585	LINC00609	-
rs1169140	C	G	7	8.78277e-06	-0.12909	0.0290406	10.4485	6.70006	0.349479	0.302797	14:36628366-36628366	intron_variant,non_coding_transcript_variant	ENSG00000259104	PTCSC3	-
rs12057046	T	C	7	8.80976e-06	0.136871	0.0307955	0	5.5592	0.474331	0.717917	9:19982795-19982795	intergenic_variant	-	-	-
rs1834855	A	G	7	9.07322e-06	-0.128014	0.028844	0	5.41025	0.49237	0.306697	14:36640638-36640638	intron_variant,non_coding_transcript_variant	ENSG00000259104	PTCSC3	-
rs4977365	T	C	7	9.09156e-06	0.136677	0.0307989	0	5.67832	0.460172	0.718459	9:19967145-19967145	intergenic_variant	-	-	-
rs10964366	C	A	7	9.09808e-06	0.136775	0.030822	0	5.81371	0.444379	0.71856	9:19966465-19966465	intergenic_variant	-	-	-
rs34456964	CA	C	7	9.15815e-06	-0.124284	0.0280163	8.0254	6.52354	0.367162	0.441949	21:16283879-16283880	intergenic_variant	-	-	-
rs1169144	T	A	7	9.20097e-06	-0.128589	0.0289932	8.97845	6.59185	0.360246	0.30323	14:36629769-36629769	intron_variant,non_coding_transcript_variant	ENSG00000257585	LINC00609	-
rs1169144	T	A	7	9.20097e-06	-0.128589	0.0289932	8.97845	6.59185	0.360246	0.30323	14:36629769-36629769	intron_variant,non_coding_transcript_variant	ENSG00000259104	PTCSC3	-
rs201734611	A	AAAT	7	9.22045e-06	0.122482	0.027619	32.6213	8.90489	0.178998	0.561309	21:16294690-16294690	intron_variant,non_coding_transcript_variant	ENSG00000235277	AF127577.8	-
rs1305576	G	T	7	9.3866e-06	-0.128424	0.028984	8.57548	6.56279	0.363177	0.303264	14:36630734-36630734	intron_variant,non_coding_transcript_variant	ENSG00000257585	LINC00609	-
rs1305576	G	T	7	9.3866e-06	-0.128424	0.028984	8.57548	6.56279	0.363177	0.303264	14:36630734-36630734	intron_variant,non_coding_transcript_variant	ENSG00000259104	PTCSC3	-
rs1169147	C	A	7	9.53305e-06	-0.12828	0.0289734	5.98337	6.38185	0.381801	0.304584	14:36632903-36632903	intron_variant,non_coding_transcript_variant	ENSG00000257585	LINC00609	-
rs1169147	C	A	7	9.53305e-06	-0.12828	0.0289734	5.98337	6.38185	0.381801	0.304584	14:36632903-36632903	intron_variant,non_coding_transcript_variant	ENSG00000259104	PTCSC3	-
rs1169138	T	C	7	9.56574e-06	-0.12873	0.02908	13.2895	6.91958	0.328349	0.303376	14:36625884-36625884	intron_variant,non_coding_transcript_variant	ENSG00000257585	LINC00609	-
rs1169138	T	C	7	9.56574e-06	-0.12873	0.02908	13.2895	6.91958	0.328349	0.303376	14:36625884-36625884	intron_variant,non_coding_transcript_variant	ENSG00000259104	PTCSC3	-
rs6923048	G	A	7	9.60018e-06	0.126137	0.0284991	0	1.91414	0.927424	0.648106	6:100318418-100318418	intergenic_variant	-	-	-
rs12057044	T	C	7	9.74443e-06	0.136117	0.0307764	0	5.67245	0.460864	0.716844	9:19982455-19982455	intergenic_variant	-	-	-
rs12494075	A	G	7	9.80763e-06	-0.131935	0.0298404	0	4.14053	0.657666	0.697441	3:21899355-21899355	intron_variant,non_coding_transcript_variant	ENSG00000151789	ZNF385D	-
rs2899846	A	C	7	9.85325e-06	-0.128815	0.0291412	1.54333	6.09405	0.412737	0.303539	14:36609943-36609943	intron_variant,non_coding_transcript_variant	ENSG00000257585	LINC00609	-
rs2899846	A	C	7	9.85325e-06	-0.128815	0.0291412	1.54333	6.09405	0.412737	0.303539	14:36609943-36609943	intron_variant,non_coding_transcript_variant	ENSG00000259104	PTCSC3	-
rs73277424	G	A	7	9.87225e-06	0.226013	0.0511346	0	1.61021	0.95184	0.918179	12:12472010-12472010	intergenic_variant	-	-	-
rs9961332	A	G	7	9.90081e-06	0.160471	0.0363111	27.8793	8.31938	0.215626	0.828183	18:25544027-25544027	intron_variant	ENSG00000170558	CDH2	-
rs9403180	G	T	7	9.9053e-06	0.125555	0.0284111	0	1.88613	0.929867	0.648024	6:100319031-100319031	intergenic_variant	-	-	-
rs1297208	T	C	7	9.92627e-06	0.122807	0.027792	2.22059	6.13626	0.408101	0.578333	21:16308029-16308029	intron_variant,non_coding_transcript_variant	ENSG00000235277	AF127577.8	-
rs57012305	G	T	7	9.93877e-06	0.22589	0.0511237	0	1.60635	0.95212	0.91821	12:12472081-12472081	intergenic_variant	-	-	-

## Sheet: c_NWRead
Table S6c. Top single variant associations (p < 10-5) detected in NWRead meta-analysis and relevant annotations (by Ensembl Variant Effect Predictor; http://www.ensembl.org/info/docs/tools/vep/index.html).
When variants were annotated to more than one gene, these were reported in multiple rows (one row per annotated gene).
a Beta values refer to A1.
b I-squared test for heterogeneity of effects across datasets (the closer to “0”, the more homogenous is the genetic effect).
c Cochran's Q statistic and p-value (for heterogeneity of effects across datasets).
d Average allele frequency computed over all the datasets where the SNP was available.
Variant	A1	A2	STUDY_nr	PVALUE	BETA a	SE_BETA	I2 b	Q c	Q_pval c	A1Freq d	Location	Consequence	Gene (ENSid)	Gene Symbol	Distance from gene (bp)
rs1541518	G	T	7	6.42164e-08	-0.177328	0.0327982	0	1.67307	0.947182	0.70708	7:31148279-31148279	downstream_gene_variant	ENSG00000078549	ADCYAP1R1	1956
rs2284225	G	A	7	1.27452e-07	-0.179881	0.0340524	0	1.88105	0.930307	0.731013	7:31138503-31138503	intron_variant	ENSG00000078549	ADCYAP1R1	-
rs4723046	G	A	7	1.27519e-07	-0.179848	0.0340468	0	1.82457	0.935105	0.731106	7:31139200-31139200	intron_variant	ENSG00000078549	ADCYAP1R1	-
rs58094779	C	A	7	1.3195e-07	-0.180631	0.0342356	0	2.64984	0.851335	0.722717	7:31163196-31163196	upstream_gene_variant	ENSG00000232887	AC006466.5	4010
rs4723047	G	C	7	1.56065e-07	-0.178518	0.0340342	0	1.7284	0.942908	0.730701	7:31139332-31139332	intron_variant	ENSG00000078549	ADCYAP1R1	-
rs741057	G	A	7	2.78605e-07	-0.174261	0.0339203	0	1.22894	0.975431	0.732456	7:31143950-31143950	intron_variant	ENSG00000078549	ADCYAP1R1	-
rs34525745	T	C	6	3.1983e-07	-0.330816	0.0647217	0	3.22971	0.66462	0.910723	15:97602538-97602538	intergenic_variant	-	-	-
rs71401317	C	G	7	6.40863e-07	-0.283858	0.0570171	0	3.09547	0.796773	0.910211	15:97595545-97595545	intergenic_variant	-	-	-
rs35078648	C	T	7	6.6648e-07	-0.28419	0.0571709	0	3.39421	0.757987	0.911175	15:97611073-97611073	intergenic_variant	-	-	-
rs1983284	A	T	7	7.16568e-07	-0.283288	0.0571512	0	3.34825	0.764038	0.910684	15:97599761-97599761	intergenic_variant	-	-	-
rs8023715	C	A	7	7.49177e-07	-0.28139	0.0568676	0	3.21941	0.780847	0.910494	15:97607681-97607681	intergenic_variant	-	-	-
rs201033452	TA	T	7	8.53809e-07	-0.281553	0.0571954	0	3.53238	0.739657	0.910868	15:97620333-97620334	intergenic_variant	-	-	-
rs9792052	G	C	7	9.26301e-07	-0.171396	0.0349311	0	3.28919	0.771773	0.733806	7:31164758-31164758	upstream_gene_variant	ENSG00000232887	AC006466.5	5572
rs4723045	C	G	7	9.54362e-07	-0.168623	0.0344071	0	1.36727	0.967819	0.741013	7:31138735-31138735	intron_variant	ENSG00000078549	ADCYAP1R1	-
rs2284224	A	G	7	1.03017e-06	-0.168045	0.0343947	0	1.3269	0.970154	0.740997	7:31138201-31138201	intron_variant	ENSG00000078549	ADCYAP1R1	-
rs34169613	C	T	7	1.08984e-06	-0.278356	0.0571023	0	3.31658	0.768191	0.910677	15:97613156-97613156	intergenic_variant	-	-	-
rs10803241	A	G	4	1.12976e-06	-0.17697	0.0363568	0	0.125528	0.988607	0.407237	1:244883815-244883815	intergenic_variant	-	-	-
rs12438109	T	G	6	1.36171e-06	-0.291816	0.0604109	0	3.99681	0.549875	0.916156	15:97603472-97603472	intergenic_variant	-	-	-
rs2299908	G	A	7	1.5433e-06	-0.165437	0.0344262	0	1.296	0.971878	0.741006	7:31138096-31138096	intron_variant	ENSG00000078549	ADCYAP1R1	-
rs10251279	A	T	7	1.62857e-06	-0.200723	0.0418628	60.3074	15.1162	0.0193721	0.826326	7:83911-83911	downstream_gene_variant	ENSG00000242611	AC093627.8	3493
rs4852907	A	G	7	1.73821e-06	0.241592	0.0505242	20.1677	7.51576	0.275768	0.0894166	2:73349635-73349635	downstream_gene_variant	ENSG00000272702	RP11-44N22.3	6600
rs4852907	A	G	7	1.73821e-06	0.241592	0.0505242	20.1677	7.51576	0.275768	0.0894166	2:73349635-73349635	upstream_gene_variant	ENSG00000135631	RAB11FIP5	9489
rs2901412	A	G	7	1.74018e-06	0.241533	0.0505144	20.2262	7.52127	0.275314	0.0894203	2:73347285-73347285	downstream_gene_variant	ENSG00000272702	RP11-44N22.3	4250
rs2901412	A	G	7	1.74018e-06	0.241533	0.0505144	20.2262	7.52127	0.275314	0.0894203	2:73347285-73347285	upstream_gene_variant	ENSG00000135631	RAB11FIP5	7139
rs2152872	G	A	7	1.86035e-06	0.171994	0.0360723	44.3562	10.7829	0.0953232	0.226096	1:199418899-199418899	regulatory_region_variant	-	-	-
rs2152872	G	A	7	1.86035e-06	0.171994	0.0360723	44.3562	10.7829	0.0953232	0.226096	1:199418899-199418899	intergenic_variant	-	-	-
rs28674917	G	A	7	1.9986e-06	-0.270284	0.0568591	0	2.88213	0.823488	0.910454	15:97612127-97612127	intergenic_variant	-	-	-
rs1359748	A	C	7	2.08909e-06	0.176941	0.037293	45.7687	11.0637	0.086427	0.205216	1:199428096-199428096	intergenic_variant	-	-	-
rs10282342	C	T	7	2.19287e-06	-0.159043	0.0335902	0	4.16692	0.6541	0.680127	7:31165615-31165615	upstream_gene_variant	ENSG00000232887	AC006466.5	6429
rs572030	T	C	7	2.22012e-06	0.187126	0.0395425	28.219	8.35875	0.21298	0.17296	1:199381093-199381093	intergenic_variant	-	-	-
rs556349	T	G	7	2.29972e-06	-0.152643	0.0323046	0	1.87275	0.931021	0.325773	11:121426207-121426207	intron_variant	ENSG00000137642	SORL1	-
rs489627	G	A	7	2.31179e-06	0.18694	0.0395718	29.0804	8.46029	0.206282	0.172806	1:199395355-199395355	intergenic_variant	-	-	-
rs12916966	A	T	5	2.33959e-06	-0.319985	0.0677699	0	2.05969	0.724781	0.910036	15:97620334-97620334	intergenic_variant	-	-	-
rs606189	T	A	7	2.34944e-06	0.186854	0.0395812	29.5439	8.51594	0.202687	0.172731	1:199402879-199402879	intergenic_variant	-	-	-
rs7515853	G	A	7	2.38137e-06	0.179421	0.0380288	28.0682	8.34124	0.214154	0.193757	1:199363883-199363883	downstream_gene_variant	ENSG00000231718	RP11-382E9.1	1448
rs7515853	G	A	7	2.38137e-06	0.179421	0.0380288	28.0682	8.34124	0.214154	0.193757	1:199363883-199363883	downstream_gene_variant	ENSG00000236468	RP11-104D3.2	6280
rs34549496	A	AT	7	2.44332e-06	0.146149	0.031011	0	3.57442	0.734043	0.576311	5:168400137-168400137	intron_variant	ENSG00000184347	SLIT3	-
rs6954589	T	C	7	2.4607e-06	-0.157272	0.0333814	0	2.60465	0.856577	0.717799	7:31147965-31147965	downstream_gene_variant	ENSG00000078549	ADCYAP1R1	1642
rs2421096	T	C	7	2.53583e-06	0.237898	0.0505604	41.9837	10.3419	0.110972	0.0931343	2:73226510-73226510	intron_variant	ENSG00000144040	SFXN5	-
rs10040074	G	C	7	2.80202e-06	-0.236553	0.0504935	18.97	7.40466	0.285039	0.885965	5:5183409-5183409	upstream_gene_variant	ENSG00000250866	CTD-2297D10.1	7082
rs10040074	G	C	7	2.80202e-06	-0.236553	0.0504935	18.97	7.40466	0.285039	0.885965	5:5183409-5183409	intron_variant	ENSG00000145536	ADAMTS16	-
rs60627273	A	G	7	2.81466e-06	-0.20321	0.0433847	56.2447	13.7126	0.0330162	0.85416	7:86925-86925	downstream_gene_variant	ENSG00000242611	AC093627.8	6507
rs77839576	A	G	7	2.83785e-06	0.178179	0.0380544	19.8046	7.48173	0.278583	0.787666	12:69482180-69482180	intergenic_variant	-	-	-
rs34513217	C	T	7	2.95201e-06	0.178466	0.0381816	20.2435	7.5229	0.27518	0.786563	12:69492467-69492467	intergenic_variant	-	-	-
rs73669530	G	C	7	2.98497e-06	-0.203554	0.0435703	55.4132	13.4569	0.0363276	0.855237	7:84523-84523	downstream_gene_variant	ENSG00000242611	AC093627.8	4105
rs34587625	GCA	G	2	2.98781e-06	0.499538	0.10693	0	0.152093	0.696543	0.751625	9:133852688-133852690	intergenic_variant	-	-	-
rs34159223	C	CT	7	3.04236e-06	0.149519	0.032031	8.01521	6.52282	0.367236	0.662637	9:19943272-19943272	intergenic_variant	-	-	-
rs73020214	G	A	3	3.07932e-06	-0.908872	0.194809	47.5601	3.81389	0.148534	0.944732	3:4393017-4393017	downstream_gene_variant	ENSG00000144455	SUMF1	9813
rs73020214	G	A	3	3.07932e-06	-0.908872	0.194809	47.5601	3.81389	0.148534	0.944732	3:4393017-4393017	regulatory_region_variant	-	-	-
rs11610170	G	T	7	3.22109e-06	0.177207	0.0380584	13.5533	6.94069	0.326367	0.786919	12:69476592-69476592	intergenic_variant	-	-	-
rs1159040	T	C	7	3.25587e-06	-0.152855	0.0328439	0	3.41099	0.755773	0.694317	7:31152578-31152578	downstream_gene_variant	ENSG00000232887	AC006466.5	6320
rs1159040	T	C	7	3.25587e-06	-0.152855	0.0328439	0	3.41099	0.755773	0.694317	7:31152578-31152578	downstream_gene_variant	ENSG00000078549	ADCYAP1R1	6255
rs9407946	T	C	7	3.25847e-06	0.149605	0.0321468	3.07298	6.19022	0.402222	0.656873	9:19946873-19946873	intergenic_variant	-	-	-
rs9407946	T	C	7	3.25847e-06	0.149605	0.0321468	3.07298	6.19022	0.402222	0.656873	9:19946873-19946873	regulatory_region_variant	-	-	-
rs13165487	T	C	7	3.31268e-06	0.144331	0.0310361	0	2.47126	0.87167	0.58409	5:168400206-168400206	intron_variant	ENSG00000184347	SLIT3	-
rs10919686	T	A	7	3.54887e-06	0.170162	0.0367031	39.6467	9.94147	0.127139	0.214711	1:199436913-199436913	intergenic_variant	-	-	-
rs688093	C	A	7	3.6108e-06	0.176432	0.0380848	28.2235	8.35928	0.212945	0.193357	1:199388964-199388964	intergenic_variant	-	-	-
rs6707817	C	T	7	3.62142e-06	0.238348	0.0514567	46.9615	11.3125	0.0791841	0.0908023	2:73243004-73243004	intron_variant	ENSG00000144040	SFXN5	-
rs10229024	G	C	7	3.62541e-06	-0.204592	0.0441714	55.2676	13.4131	0.0369252	0.857137	7:82405-82405	regulatory_region_variant	-	-	-
rs10229024	G	C	7	3.62541e-06	-0.204592	0.0441714	55.2676	13.4131	0.0369252	0.857137	7:82405-82405	downstream_gene_variant	ENSG00000242611	AC093627.8	1987
rs10229024	G	C	7	3.62541e-06	-0.204592	0.0441714	55.2676	13.4131	0.0369252	0.857137	7:82405-82405	regulatory_region_variant	-	-	-
rs961731	A	C	7	3.62676e-06	-0.173227	0.0374003	46.2046	11.1534	0.0837506	0.796957	1:199432864-199432864	regulatory_region_variant	-	-	-
rs961731	A	C	7	3.62676e-06	-0.173227	0.0374003	46.2046	11.1534	0.0837506	0.796957	1:199432864-199432864	intergenic_variant	-	-	-
rs1503415	C	A	7	3.71192e-06	-0.151385	0.0327184	0	4.24249	0.643898	0.326443	11:121486552-121486552	intron_variant	ENSG00000137642	SORL1	-
rs10919684	G	A	7	3.85322e-06	0.169556	0.0367072	41.181	10.2008	0.116447	0.215306	1:199436799-199436799	intergenic_variant	-	-	-
rs500786	C	A	7	3.93491e-06	0.175716	0.0380766	26.9547	8.21408	0.222835	0.193223	1:199379292-199379292	intergenic_variant	-	-	-
rs150062158	C	T	7	4.46518e-06	0.176587	0.0384849	11.4753	6.77777	0.341889	0.786203	12:69494069-69494069	intergenic_variant	-	-	-
rs4423317	G	A	7	4.75012e-06	-0.144589	0.0316004	0	3.88689	0.69198	0.665944	13:58749076-58749076	intergenic_variant	-	-	-
rs9925265	G	A	7	4.85404e-06	0.139833	0.0305912	0	4.19174	0.650747	0.53658	16:56950210-56950210	downstream_gene_variant	ENSG00000243988	RPS24P17	9342
rs9925265	G	A	7	4.85404e-06	0.139833	0.0305912	0	4.19174	0.650747	0.53658	16:56950210-56950210	regulatory_region_variant	-	-	-
rs9925265	G	A	7	4.85404e-06	0.139833	0.0305912	0	4.19174	0.650747	0.53658	16:56950210-56950210	downstream_gene_variant	ENSG00000070915	SLC12A3	448
rs10903606	T	C	7	4.89203e-06	0.188167	0.0411801	54.3862	13.1539	0.0406557	0.83835	10:1984905-1984905	intergenic_variant	-	-	-
rs10903605	A	G	7	4.89335e-06	0.188164	0.04118	54.3844	13.1534	0.0406638	0.83835	10:1984900-1984900	intergenic_variant	-	-	-
rs12437527	C	G	5	4.91618e-06	-0.313433	0.06861	0	3.20475	0.524164	0.906655	15:97623532-97623532	intergenic_variant	-	-	-
rs11787893	C	T	7	4.95647e-06	0.146263	0.0320288	15.1917	7.07478	0.313987	0.663373	9:19942222-19942222	intergenic_variant	-	-	-
rs58156105	T	C	7	5.12224e-06	-0.195015	0.0427691	53.0871	12.7897	0.0465004	0.850719	7:91441-91441	intergenic_variant	-	-	-
rs28371091	C	A	7	5.13866e-06	0.146892	0.0322198	3.13761	6.19435	0.401774	0.659037	9:19947488-19947488	downstream_gene_variant	ENSG00000270712	RP11-378I6.2	9904
rs10245047	G	A	7	5.1529e-06	-0.194952	0.042767	53.1323	12.802	0.0462904	0.850716	7:91805-91805	intergenic_variant	-	-	-
rs9740264	C	A	7	5.35744e-06	-0.14416	0.0316816	0	3.57511	0.733952	0.670919	13:58756848-58756848	intergenic_variant	-	-	-
rs74610893	G	A	7	5.51436e-06	0.173409	0.0381605	28.6892	8.41388	0.209322	0.192356	1:199396680-199396680	intergenic_variant	-	-	-
rs589873	C	T	7	5.52762e-06	0.17339	0.0381605	28.6285	8.40672	0.209794	0.192239	1:199396857-199396857	intergenic_variant	-	-	-
rs7786849	C	T	7	5.56676e-06	-0.146214	0.0321901	0	3.65008	0.723907	0.616844	7:31163726-31163726	upstream_gene_variant	ENSG00000232887	AC006466.5	4540
rs10811289	G	A	7	5.64122e-06	0.145455	0.0320428	15.3255	7.08596	0.312971	0.663941	9:19941382-19941382	intergenic_variant	-	-	-
rs1409779	G	A	7	5.74857e-06	0.168944	0.0372499	40.7595	10.1282	0.119356	0.204229	1:199435207-199435207	intergenic_variant	-	-	-
rs1010157	T	C	7	6.03194e-06	-0.146421	0.0323563	0	4.11435	0.661205	0.322724	11:121480609-121480609	intron_variant	ENSG00000137642	SORL1	-
rs11749816	C	A	7	6.0613e-06	0.170883	0.0377706	0	5.38254	0.495766	0.774809	5:168389938-168389938	intron_variant	ENSG00000184347	SLIT3	-
rs12116793	C	A	6	6.13223e-06	-0.248686	0.0549975	0	3.11245	0.682654	0.922303	1:20625777-20625777	intron_variant	ENSG00000158816	VWA5B1	-
rs12116793	C	A	6	6.13223e-06	-0.248686	0.0549975	0	3.11245	0.682654	0.922303	1:20625777-20625777	intron_variant,non_coding_transcript_variant	ENSG00000226664	RP4-745E8.2	-
rs77568003	C	T	7	6.14159e-06	0.286502	0.0633649	13.4381	6.93145	0.327233	0.936652	5:78234278-78234278	intron_variant	ENSG00000113273	ARSB	-
rs10919688	A	G	7	6.2705e-06	0.16827	0.0372521	41.2457	10.212	0.116003	0.204297	1:199441252-199441252	intergenic_variant	-	-	-
rs6755318	T	C	7	6.31468e-06	0.231897	0.051355	45.8021	11.0705	0.0862209	0.0908586	2:73266427-73266427	intron_variant	ENSG00000144040	SFXN5	-
rs541399	A	C	7	6.40471e-06	0.172202	0.0381606	28.5693	8.39975	0.210255	0.192484	1:199393678-199393678	intergenic_variant	-	-	-
rs72647028	G	A	6	6.45852e-06	-0.248194	0.0550222	0	3.11584	0.682132	0.922283	1:20622273-20622273	intron_variant,non_coding_transcript_variant	ENSG00000226664	RP4-745E8.2	-
rs72647028	G	A	6	6.45852e-06	-0.248194	0.0550222	0	3.11584	0.682132	0.922283	1:20622273-20622273	intron_variant	ENSG00000158816	VWA5B1	-
rs1008385	A	C	7	6.50246e-06	-0.14763	0.0327385	0	3.49329	0.744862	0.692087	7:31151579-31151579	downstream_gene_variant	ENSG00000232887	AC006466.5	7319
rs1008385	A	C	7	6.50246e-06	-0.14763	0.0327385	0	3.49329	0.744862	0.692087	7:31151579-31151579	downstream_gene_variant	ENSG00000078549	ADCYAP1R1	5256
rs35991072	AG	A	7	6.53276e-06	0.172065	0.0381657	28.8667	8.43487	0.207943	0.192449	1:199397730-199397731	intergenic_variant	-	-	-
rs138248505	C	T	7	6.62169e-06	0.285282	0.0633187	15.0684	7.06451	0.314923	0.936619	5:78232177-78232177	intron_variant	ENSG00000113273	ARSB	-
rs12966270	T	A	7	6.6474e-06	0.13972	0.0310166	20.6505	7.56149	0.272021	0.519759	18:58488272-58488272	intron_variant,non_coding_transcript_variant	ENSG00000267098	RP11-325K19.1	-
rs9316981	C	A	7	6.66681e-06	-0.144015	0.0319745	0	3.57636	0.733784	0.67311	13:58823973-58823973	intergenic_variant	-	-	-
rs1367239	C	T	7	6.67249e-06	0.148777	0.0330332	0	1.51438	0.958534	0.699361	2:222218651-222218651	intergenic_variant	-	-	-
rs7793414	T	G	7	6.73478e-06	-0.1449	0.0321864	0	1.77783	0.938956	0.691563	7:31149283-31149283	downstream_gene_variant	ENSG00000232887	AC006466.5	9615
rs7793414	T	G	7	6.73478e-06	-0.1449	0.0321864	0	1.77783	0.938956	0.691563	7:31149283-31149283	downstream_gene_variant	ENSG00000078549	ADCYAP1R1	2960
rs2282648	C	T	7	7.03395e-06	0.145405	0.0323651	0	4.4939	0.610154	0.67613	11:121478495-121478495	intron_variant	ENSG00000137642	SORL1	-
rs9921780	A	G	7	7.04954e-06	0.137304	0.0305651	0	4.31964	0.633506	0.538294	16:56952098-56952098	downstream_gene_variant	ENSG00000070915	SLC12A3	2336
rs726601	C	T	7	7.24384e-06	0.145065	0.0323343	0	4.08183	0.665604	0.677609	11:121481407-121481407	intron_variant	ENSG00000137642	SORL1	-
rs10964351	G	A	7	7.43678e-06	0.153249	0.0342013	10.7882	6.72557	0.346974	0.72685	9:19947822-19947822	downstream_gene_variant	ENSG00000270712	RP11-378I6.2	9570
rs34153877	C	A	7	7.48254e-06	0.181421	0.0405004	8.71141	6.57256	0.362189	0.811929	3:136021052-136021052	intron_variant	ENSG00000114054	PCCB	-
rs7515318	T	C	7	7.7407e-06	0.166884	0.0373156	41.6336	10.2799	0.11335	0.204773	1:199444637-199444637	intergenic_variant	-	-	-
rs1327079	A	C	7	8.10137e-06	0.166549	0.0373221	41.7622	10.3026	0.112474	0.204814	1:199446552-199446552	intergenic_variant	-	-	-
rs1327079	A	C	7	8.10137e-06	0.166549	0.0373221	41.7622	10.3026	0.112474	0.204814	1:199446552-199446552	intergenic_variant	-	-	-
rs3824968	T	A	7	8.29416e-06	0.144238	0.0323589	0	4.25353	0.64241	0.674491	11:121475922-121475922	synonymous_variant	ENSG00000137642	SORL1	-
rs10919689	T	C	7	8.3621e-06	0.164318	0.0368781	41.4025	10.2393	0.114928	0.213413	1:199445987-199445987	intergenic_variant	-	-	-
rs12924331	A	G	7	8.55455e-06	0.136087	0.0305758	0	4.23435	0.644996	0.538587	16:56953261-56953261	regulatory_region_variant	-	-	-
rs12924331	A	G	7	8.55455e-06	0.136087	0.0305758	0	4.23435	0.644996	0.538587	16:56953261-56953261	downstream_gene_variant	ENSG00000070915	SLC12A3	3499
rs61770710	A	T	6	8.57926e-06	-0.246003	0.0552793	0	3.29027	0.655332	0.923025	1:20626414-20626414	intron_variant,non_coding_transcript_variant	ENSG00000226664	RP4-745E8.2	-
rs61770710	A	T	6	8.57926e-06	-0.246003	0.0552793	0	3.29027	0.655332	0.923025	1:20626414-20626414	intron_variant	ENSG00000158816	VWA5B1	-
rs2650265	G	T	7	8.84554e-06	-0.142691	0.0321113	17.4949	7.27227	0.2964	0.636494	5:177070559-177070559	intron_variant,non_coding_transcript_variant	ENSG00000246596	RP11-1277A3.2	-
rs10800631	C	T	7	9.01281e-06	0.160712	0.0361996	40.063	10.0105	0.12421	0.22291	1:199435069-199435069	intergenic_variant	-	-	-
rs1590636	C	T	7	9.06629e-06	0.160652	0.0361965	40.5411	10.091	0.120872	0.223686	1:199433291-199433291	intergenic_variant	-	-	-
rs11548650	C	T	7	9.41929e-06	-0.148626	0.0335493	0	2.39853	0.879647	0.720423	7:31149754-31149754	downstream_gene_variant	ENSG00000232887	AC006466.5	9144
rs11548650	C	T	7	9.41929e-06	-0.148626	0.0335493	0	2.39853	0.879647	0.720423	7:31149754-31149754	downstream_gene_variant	ENSG00000078549	ADCYAP1R1	3431
rs1571146	G	A	7	9.56197e-06	0.163189	0.0368635	44.842	10.8778	0.0922258	0.214173	1:199443321-199443321	intergenic_variant	-	-	-
rs12140623	G	A	6	9.70326e-06	-0.242261	0.0547645	0	2.96258	0.705755	0.920947	1:20632815-20632815	intron_variant,non_coding_transcript_variant	ENSG00000226664	RP4-745E8.2	-
rs12140623	G	A	6	9.70326e-06	-0.242261	0.0547645	0	2.96258	0.705755	0.920947	1:20632815-20632815	intron_variant	ENSG00000158816	VWA5B1	-
rs61957564	G	A	7	9.87473e-06	-0.140704	0.0318342	0	2.53218	0.864849	0.665594	13:58828682-58828682	intergenic_variant	-	-	-

## Sheet: d_PA
Table S6d. Top single variant associations (p < 10-5) detected in PA meta-analysis and relevant annotations (by Ensembl Variant Effect Predictor; http://www.ensembl.org/info/docs/tools/vep/index.html).
When variants were annotated to more than one gene, these were reported in multiple rows (one row per annotated gene).
a Beta values refer to A1.
b I-squared test for heterogeneity of effects across datasets (the closer to “0”, the more homogenous is the genetic effect).
c Cochran's Q statistic and p-value (for heterogeneity of effects across datasets).
d Average allele frequency computed over all the datasets where the SNP was available.
Variant	A1	A2	STUDY_nr	PVALUE	BETA a	SE_BETA	I2 b	Q c	Q_pval c	A1Freq d	Location	Consequence	Gene (ENSid)	Gene Symbol	Distance from gene (bp)
rs281238	T	C	7	1.2738e-07	0.156257	0.0295796	0	2.23851	0.896508	0.422749	15:47724272-47724272	intron_variant	ENSG00000137872	SEMA6D	-
rs35181178	TAC	T	7	1.59877e-07	0.155569	0.0296841	0	3.41123	0.75574	0.42979	15:47724694-47724696	intron_variant	ENSG00000137872	SEMA6D	-
rs1692778	G	C	7	1.83127e-07	0.154585	0.0296384	0	3.33845	0.765325	0.428839	15:47724781-47724781	intron_variant	ENSG00000137872	SEMA6D	-
rs281239	G	C	7	1.85963e-07	0.154499	0.0296381	0	3.34613	0.764315	0.428877	15:47724476-47724476	intron_variant	ENSG00000137872	SEMA6D	-
rs281236	A	G	7	1.86119e-07	0.154494	0.029638	0	3.37972	0.759898	0.428981	15:47723113-47723113	intron_variant	ENSG00000137872	SEMA6D	-
rs281222	A	G	7	1.86309e-07	0.154798	0.0296975	0	3.34212	0.764842	0.428943	15:47715996-47715996	intron_variant	ENSG00000137872	SEMA6D	-
rs281230	A	G	7	1.88769e-07	0.154465	0.0296475	0	3.35868	0.762667	0.428994	15:47719892-47719892	intron_variant	ENSG00000137872	SEMA6D	-
rs281232	C	G	7	1.90476e-07	0.1544	0.0296445	0	3.36004	0.762488	0.428999	15:47720498-47720498	intron_variant	ENSG00000137872	SEMA6D	-
rs281226	A	G	7	1.92023e-07	0.154536	0.029679	0	3.34985	0.763827	0.428971	15:47717437-47717437	intron_variant	ENSG00000137872	SEMA6D	-
rs281228	C	A	7	1.92291e-07	0.154513	0.0296762	0	3.35936	0.762577	0.428996	15:47718090-47718090	intron_variant	ENSG00000137872	SEMA6D	-
rs281237	C	G	7	1.92955e-07	0.154295	0.0296379	0	3.36144	0.762304	0.429	15:47723857-47723857	regulatory_region_variant	-	-	-
rs281237	C	G	7	1.92955e-07	0.154295	0.0296379	0	3.36144	0.762304	0.429	15:47723857-47723857	intron_variant	ENSG00000137872	SEMA6D	-
rs281235	A	T	7	1.93115e-07	0.154301	0.02964	0	3.36015	0.762473	0.42901	15:47722269-47722269	intron_variant	ENSG00000137872	SEMA6D	-
rs166835	C	T	7	2.2514e-07	0.154323	0.0298077	0	2.04461	0.915551	0.413396	15:47716037-47716037	intron_variant	ENSG00000137872	SEMA6D	-
rs281223	C	G	7	2.32675e-07	0.154147	0.0298091	0	2.0348	0.916471	0.413474	15:47716002-47716002	intron_variant	ENSG00000137872	SEMA6D	-
rs979632	A	G	7	2.45387e-07	0.153136	0.0296706	0	3.29914	0.770473	0.429361	15:47716079-47716079	intron_variant	ENSG00000137872	SEMA6D	-
rs4775684	A	G	7	2.46669e-07	0.153712	0.0297879	0	3.2225	0.780448	0.429373	15:47715226-47715226	intron_variant	ENSG00000137872	SEMA6D	-
rs4775684	A	G	7	2.46669e-07	0.153712	0.0297879	0	3.2225	0.780448	0.429373	15:47715226-47715226	regulatory_region_variant	-	-	-
rs56167035	G	A	7	2.48073e-07	0.153016	0.0296591	0	3.30323	0.769938	0.429384	15:47717516-47717516	intron_variant	ENSG00000137872	SEMA6D	-
rs12595418	T	G	7	2.48076e-07	0.152826	0.0296223	0	3.3081	0.769301	0.429404	15:47721515-47721515	intron_variant	ENSG00000137872	SEMA6D	-
rs2059476	G	A	7	2.48478e-07	0.152997	0.0296573	0	3.30605	0.769569	0.42939	15:47717913-47717913	intron_variant	ENSG00000137872	SEMA6D	-
rs1390873	T	C	7	2.5018e-07	0.152764	0.0296194	0	3.30712	0.769429	0.42941	15:47722656-47722656	intron_variant	ENSG00000137872	SEMA6D	-
rs2132662	G	A	7	2.51453e-07	0.152899	0.0296511	0	3.30601	0.769574	0.429401	15:47719557-47719557	intron_variant	ENSG00000137872	SEMA6D	-
rs59815685	C	T	7	2.73832e-07	0.155694	0.030287	0	3.18929	0.784742	0.454359	15:47714368-47714368	intron_variant	ENSG00000137872	SEMA6D	-
rs9925265	G	A	7	4.51449e-07	0.148498	0.0294296	52.0708	12.5185	0.0513527	0.53658	16:56950210-56950210	regulatory_region_variant	-	-	-
rs9925265	G	A	7	4.51449e-07	0.148498	0.0294296	52.0708	12.5185	0.0513527	0.53658	16:56950210-56950210	downstream_gene_variant	ENSG00000070915	SLC12A3	448
rs9925265	G	A	7	4.51449e-07	0.148498	0.0294296	52.0708	12.5185	0.0513527	0.53658	16:56950210-56950210	downstream_gene_variant	ENSG00000243988	RPS24P17	9342
rs9921780	A	G	7	7.08187e-07	0.145821	0.0294048	51.8862	12.4704	0.0522603	0.538294	16:56952098-56952098	downstream_gene_variant	ENSG00000070915	SLC12A3	2336
rs12924331	A	G	7	7.47882e-07	0.145547	0.0294123	51.6515	12.4099	0.0534251	0.538587	16:56953261-56953261	regulatory_region_variant	-	-	-
rs12924331	A	G	7	7.47882e-07	0.145547	0.0294123	51.6515	12.4099	0.0534251	0.538587	16:56953261-56953261	downstream_gene_variant	ENSG00000070915	SLC12A3	3499
rs73579354	C	G	7	9.58025e-07	-0.206487	0.0421396	3.95978	6.24738	0.396056	0.848943	13:114639120-114639120	upstream_gene_variant	ENSG00000260910	LINC00565	7303
rs73579354	C	G	7	9.58025e-07	-0.206487	0.0421396	3.95978	6.24738	0.396056	0.848943	13:114639120-114639120	regulatory_region_variant	-	-	-
rs150038398	T	TC	7	1.68381e-06	-0.203818	0.0425677	0	5.34868	0.499931	0.855685	13:114634898-114634898	downstream_gene_variant	ENSG00000229373	LINC00452	8413
rs150038398	T	TC	7	1.68381e-06	-0.203818	0.0425677	0	5.34868	0.499931	0.855685	13:114634898-114634898	upstream_gene_variant	ENSG00000260910	LINC00565	3081
rs75680340	C	T	7	1.99301e-06	-0.202701	0.0426369	0	5.35678	0.498933	0.855606	13:114639291-114639291	regulatory_region_variant	-	-	-
rs75680340	C	T	7	1.99301e-06	-0.202701	0.0426369	0	5.35678	0.498933	0.855606	13:114639291-114639291	upstream_gene_variant	ENSG00000260910	LINC00565	7474
rs11153138	C	T	7	2.07248e-06	-0.14716	0.0310057	0	4.82699	0.566187	0.617301	6:109272905-109272905	intron_variant	ENSG00000118690	ARMC2	-
rs11153138	C	T	7	2.07248e-06	-0.14716	0.0310057	0	4.82699	0.566187	0.617301	6:109272905-109272905	regulatory_region_variant	-	-	-
rs112047094	G	A	7	2.1382e-06	-0.202367	0.0426943	0	5.08087	0.533483	0.855124	13:114633822-114633822	upstream_gene_variant	ENSG00000260910	LINC00565	2005
rs112047094	G	A	7	2.1382e-06	-0.202367	0.0426943	0	5.08087	0.533483	0.855124	13:114633822-114633822	downstream_gene_variant	ENSG00000229373	LINC00452	7337
rs201600972	CA	C	7	2.64432e-06	-0.206216	0.0439069	16.3499	7.17274	0.305168	0.868868	13:114613064-114613065	intron_variant,non_coding_transcript_variant	ENSG00000229373	LINC00452	-
rs113010684	G	A	7	2.69808e-06	-0.205766	0.0438494	16.7203	7.20464	0.302337	0.868796	13:114615754-114615754	regulatory_region_variant	-	-	-
rs113010684	G	A	7	2.69808e-06	-0.205766	0.0438494	16.7203	7.20464	0.302337	0.868796	13:114615754-114615754	intron_variant,non_coding_transcript_variant	ENSG00000229373	LINC00452	-
rs79192570	G	A	7	2.79958e-06	-0.203603	0.0434586	7.10702	6.45905	0.373776	0.861815	13:114625570-114625570	non_coding_transcript_exon_variant,non_coding_transcript_variant	ENSG00000229373	LINC00452	-
rs79192570	G	A	7	2.79958e-06	-0.203603	0.0434586	7.10702	6.45905	0.373776	0.861815	13:114625570-114625570	downstream_gene_variant	ENSG00000260910	LINC00565	3917
rs7783045	C	T	7	2.83758e-06	0.244554	0.0522302	0	5.83887	0.44148	0.91424	7:26188806-26188806	upstream_gene_variant	ENSG00000050344	NFE2L3	3054
rs79693929	C	T	7	3.06058e-06	-0.204092	0.0437336	17.4729	7.27034	0.296569	0.868625	13:114623263-114623263	downstream_gene_variant	ENSG00000260910	LINC00565	6224
rs79693929	C	T	7	3.06058e-06	-0.204092	0.0437336	17.4729	7.27034	0.296569	0.868625	13:114623263-114623263	intron_variant,non_coding_transcript_variant	ENSG00000229373	LINC00452	-
rs73579379	G	A	7	3.12094e-06	-0.203903	0.0437307	16.8961	7.21988	0.300991	0.868361	13:114620782-114620782	downstream_gene_variant	ENSG00000260910	LINC00565	8705
rs73579379	G	A	7	3.12094e-06	-0.203903	0.0437307	16.8961	7.21988	0.300991	0.868361	13:114620782-114620782	intron_variant,non_coding_transcript_variant	ENSG00000229373	LINC00452	-
rs111556560	G	A	7	3.30009e-06	-0.203351	0.0437201	16.9126	7.22131	0.300865	0.868326	13:114623063-114623063	intron_variant,non_coding_transcript_variant	ENSG00000229373	LINC00452	-
rs111556560	G	A	7	3.30009e-06	-0.203351	0.0437201	16.9126	7.22131	0.300865	0.868326	13:114623063-114623063	downstream_gene_variant	ENSG00000260910	LINC00565	6424
rs77777032	T	C	7	3.38364e-06	-0.20317	0.0437297	14.4726	7.01529	0.319435	0.868013	13:114625889-114625889	downstream_gene_variant	ENSG00000260910	LINC00565	3598
rs77777032	T	C	7	3.38364e-06	-0.20317	0.0437297	14.4726	7.01529	0.319435	0.868013	13:114625889-114625889	non_coding_transcript_exon_variant,non_coding_transcript_variant	ENSG00000229373	LINC00452	-
rs71522613	TGAA	T	4	3.60231e-06	0.285971	0.0617235	3.781	3.11789	0.373804	0.848457	7:82013917-82013920	intron_variant	ENSG00000153956	CACNA2D1	-
rs11314719	TA	T	7	4.23637e-06	0.15875	0.0345152	47.6708	11.4659	0.0750019	0.766251	3:168930865-168930866	intron_variant	ENSG00000085276	MECOM	-
rs141144232	G	A	7	5.23223e-06	0.239036	0.0524748	1.13629	6.06896	0.41551	0.914946	7:26187327-26187327	upstream_gene_variant	ENSG00000050344	NFE2L3	4533
rs7769947	C	T	7	5.277e-06	0.13974	0.0306887	47.2324	11.3706	0.0775755	0.374051	6:148799052-148799052	upstream_gene_variant	ENSG00000215223	CYP51A1P3	777
rs7769947	C	T	7	5.277e-06	0.13974	0.0306887	47.2324	11.3706	0.0775755	0.374051	6:148799052-148799052	intron_variant	ENSG00000111961	SASH1	-
rs9604472	C	G	7	5.40568e-06	-0.197682	0.0434618	11.8827	6.80911	0.338862	0.865159	13:114622333-114622333	intron_variant,non_coding_transcript_variant	ENSG00000229373	LINC00452	-
rs9604472	C	G	7	5.40568e-06	-0.197682	0.0434618	11.8827	6.80911	0.338862	0.865159	13:114622333-114622333	downstream_gene_variant	ENSG00000260910	LINC00565	7154
rs74406200	C	T	7	5.55933e-06	-0.172978	0.0380801	0	4.64831	0.589643	0.820889	13:114741208-114741208	downstream_gene_variant	ENSG00000185989	RASA3	5986
rs74841821	G	A	7	5.70407e-06	-0.172787	0.0380834	0	4.69057	0.584066	0.820736	13:114742213-114742213	downstream_gene_variant	ENSG00000185989	RASA3	4981
rs112263941	C	T	7	5.87138e-06	0.237624	0.0524444	4.79739	6.30235	0.390187	0.914787	7:26183735-26183735	upstream_gene_variant	ENSG00000050344	NFE2L3	8125
rs112740904	T	G	7	6.08059e-06	-0.197889	0.0437463	21.5414	7.64735	0.265095	0.866022	13:114631075-114631075	downstream_gene_variant	ENSG00000229373	LINC00452	4590
rs112740904	T	G	7	6.08059e-06	-0.197889	0.0437463	21.5414	7.64735	0.265095	0.866022	13:114631075-114631075	non_coding_transcript_exon_variant,non_coding_transcript_variant	ENSG00000260910	LINC00565	-
rs112740904	T	G	7	6.08059e-06	-0.197889	0.0437463	21.5414	7.64735	0.265095	0.866022	13:114631075-114631075	regulatory_region_variant	-	-	-
rs111907229	T	A	6	6.21231e-06	0.291433	0.0644901	0	4.03426	0.544494	0.934973	7:26241219-26241219	intron_variant	ENSG00000122565	CBX3	-
rs111907229	T	A	6	6.21231e-06	0.291433	0.0644901	0	4.03426	0.544494	0.934973	7:26241219-26241219	TF_binding_site_variant	-	-	-
rs111907229	T	A	6	6.21231e-06	0.291433	0.0644901	0	4.03426	0.544494	0.934973	7:26241219-26241219	TF_binding_site_variant	-	-	-
rs111907229	T	A	6	6.21231e-06	0.291433	0.0644901	0	4.03426	0.544494	0.934973	7:26241219-26241219	regulatory_region_variant	-	-	-
rs111907229	T	A	6	6.21231e-06	0.291433	0.0644901	0	4.03426	0.544494	0.934973	7:26241219-26241219	upstream_gene_variant	ENSG00000122566	HNRNPA2B1	853
rs62446997	G	C	7	7.0321e-06	-0.182342	0.0405861	0	2.79673	0.833893	0.84391	7:31183226-31183226	intergenic_variant	-	-	-
rs763769	C	A	7	7.14613e-06	-0.180371	0.0401781	0	2.71056	0.844198	0.840886	7:31192401-31192401	intergenic_variant	-	-	-
rs7760319	C	T	7	7.2169e-06	0.138014	0.0307573	41.7248	10.296	0.112728	0.377271	6:148794249-148794249	intron_variant	ENSG00000111961	SASH1	-
rs7760319	C	T	7	7.2169e-06	0.138014	0.0307573	41.7248	10.296	0.112728	0.377271	6:148794249-148794249	upstream_gene_variant	ENSG00000215223	CYP51A1P3	5580
rs6888116	A	C	7	7.23315e-06	0.136351	0.03039	0	4.57291	0.599634	0.35824	5:118659579-118659579	regulatory_region_variant	-	-	-
rs6888116	A	C	7	7.23315e-06	0.136351	0.03039	0	4.57291	0.599634	0.35824	5:118659579-118659579	intron_variant	ENSG00000145779	TNFAIP8	-
rs61967979	C	T	7	7.59984e-06	-0.169522	0.0378721	0	4.43076	0.618593	0.81762	13:114743190-114743190	downstream_gene_variant	ENSG00000185989	RASA3	4004
rs57190693	T	C	7	7.61606e-06	-0.179793	0.040171	0	2.64855	0.851486	0.840679	7:31194506-31194506	intergenic_variant	-	-	-
rs62427205	G	A	7	7.62825e-06	-0.138618	0.0309736	0	5.05701	0.536522	0.637469	6:109262941-109262941	intron_variant	ENSG00000118690	ARMC2	-
rs62447014	C	T	7	7.83488e-06	-0.181323	0.0405676	0	2.73539	0.84125	0.843897	7:31190067-31190067	intergenic_variant	-	-	-
rs79661460	G	A	5	8.2008e-06	-0.337636	0.0757054	0	3.21131	0.523106	0.931101	22:45380889-45380889	intron_variant	ENSG00000056487	PHF21B	-
rs57469879	C	T	7	8.23578e-06	-0.18072	0.0405297	0	2.74891	0.839637	0.843966	7:31198147-31198147	intergenic_variant	-	-	-
rs7515853	G	A	7	8.29739e-06	0.165655	0.0371644	40.84	10.142	0.118798	0.193757	1:199363883-199363883	downstream_gene_variant	ENSG00000231718	RP11-382E9.1	1448
rs7515853	G	A	7	8.29739e-06	0.165655	0.0371644	40.84	10.142	0.118798	0.193757	1:199363883-199363883	downstream_gene_variant	ENSG00000236468	RP11-104D3.2	6280
rs61967982	G	A	7	8.68979e-06	-0.171765	0.038621	0	4.84844	0.563394	0.821916	13:114743862-114743862	downstream_gene_variant	ENSG00000185989	RASA3	3332
rs11648635	A	G	7	8.75362e-06	0.198025	0.0445413	60.7603	15.2906	0.0181129	0.13203	16:72667193-72667193	intron_variant,non_coding_transcript_variant	ENSG00000261008	AC004158.2	-
rs113489856	C	T	7	8.77639e-06	-0.199524	0.0448841	4.61429	6.29025	0.391474	0.871785	13:114617056-114617056	regulatory_region_variant	-	-	-
rs113489856	C	T	7	8.77639e-06	-0.199524	0.0448841	4.61429	6.29025	0.391474	0.871785	13:114617056-114617056	intron_variant,non_coding_transcript_variant	ENSG00000229373	LINC00452	-
rs61967980	T	C	7	8.79841e-06	-0.168156	0.0378323	0	4.32223	0.633158	0.815444	13:114743579-114743579	downstream_gene_variant	ENSG00000185989	RASA3	3615
rs7645322	T	C	4	8.81372e-06	0.189254	0.0425826	0	0.624469	0.890809	0.57742	3:78279461-78279461	intergenic_variant	-	-	-
rs688093	C	A	7	8.85904e-06	0.165429	0.037231	40.6792	10.1145	0.119913	0.193357	1:199388964-199388964	intergenic_variant	-	-	-
rs6979531	A	T	7	9.00199e-06	-0.178155	0.0401264	0	3.32927	0.766529	0.84073	7:31204327-31204327	intergenic_variant	-	-	-
rs79000645	G	A	7	9.02758e-06	-0.1798	0.0405023	0	2.7267	0.842284	0.843527	7:31199901-31199901	intergenic_variant	-	-	-
rs500786	C	A	7	9.05129e-06	0.165268	0.0372335	41.1896	10.2023	0.116388	0.193223	1:199379292-199379292	intergenic_variant	-	-	-
rs10178861	G	C	7	9.2147e-06	-0.141686	0.0319485	0	5.4859	0.483163	0.404771	2:228240044-228240044	intron_variant	ENSG00000168955	TM4SF20	-
rs2833870	T	C	4	9.25228e-06	0.343228	0.077409	22.0599	3.84911	0.278225	0.941183	21:33912273-33912273	downstream_gene_variant	ENSG00000252045	SNORA33	1529
rs37028	G	A	7	9.32487e-06	0.14385	0.0324553	45.6923	11.0482	0.0868993	0.636624	16:56949964-56949964	regulatory_region_variant	-	-	-
rs37028	G	A	7	9.32487e-06	0.14385	0.0324553	45.6923	11.0482	0.0868993	0.636624	16:56949964-56949964	regulatory_region_variant	-	-	-
rs37028	G	A	7	9.32487e-06	0.14385	0.0324553	45.6923	11.0482	0.0868993	0.636624	16:56949964-56949964	downstream_gene_variant	ENSG00000070915	SLC12A3	202
rs37028	G	A	7	9.32487e-06	0.14385	0.0324553	45.6923	11.0482	0.0868993	0.636624	16:56949964-56949964	downstream_gene_variant	ENSG00000243988	RPS24P17	9096
rs61207162	G	A	7	9.43979e-06	-0.180704	0.0407944	0	3.33564	0.765693	0.846919	7:31193742-31193742	intergenic_variant	-	-	-
rs6583939	A	T	7	9.66884e-06	0.191883	0.0433688	0	1.6894	0.945937	0.143333	10:96085377-96085377	intron_variant	ENSG00000138193	PLCE1	-
rs6583939	A	T	7	9.66884e-06	0.191883	0.0433688	0	1.6894	0.945937	0.143333	10:96085377-96085377	downstream_gene_variant	ENSG00000173145	NOC3L	7606
rs9981987	A	G	7	9.82043e-06	-0.234854	0.0531212	0	2.55547	0.862209	0.0946903	21:24493242-24493242	intron_variant,non_coding_transcript_variant	ENSG00000230972	AP001255.2	-

## Sheet: e_DigSpan
Table S6e. Top single variant associations (p < 10-5) detected in DigSpan meta-analysis and relevant annotations (by Ensembl Variant Effect Predictor; http://www.ensembl.org/info/docs/tools/vep/index.html).
When variants were annotated to more than one gene, these were reported in multiple rows (one row per annotated gene).
a Beta values refer to A1.
b I-squared test for heterogeneity of effects across datasets (the closer to “0”, the more homogenous is the genetic effect).
c Cochran's Q statistic and p-value (for heterogeneity of effects across datasets).
d Average allele frequency computed over all the datasets where the SNP was available.
Variant	A1	A2	STUDY_nr	PVALUE	BETA a	SE_BETA	I2 b	Q c	Q_pval c	A1Freq d	Location	Consequence	Gene (ENSid)	Gene Symbol	Distance from gene (bp)
rs62288757	T	G	6	2.29698e-07	0.217937	0.0421254	41.2202	8.50632	0.130451	0.869851	3:191795236-191795236	intergenic_variant	-	-	-
rs35751312	T	C	6	3.93012e-07	-0.164604	0.0324515	0	3.29516	0.654582	0.72595	5:174220000-174220000	intron_variant,non_coding_transcript_variant	ENSG00000251670	CTD-2532K18.1	-
rs138439191	T	C	6	4.04563e-07	0.212653	0.0419698	40.7459	8.43823	0.13368	0.868296	3:191793110-191793110	intergenic_variant	-	-	-
rs10476123	C	T	6	7.45078e-07	-0.14703	0.0297077	0	4.34689	0.500626	0.59364	5:174218392-174218392	intron_variant,non_coding_transcript_variant	ENSG00000251670	CTD-2532K18.1	-
rs11134876	C	T	6	8.11178e-07	-0.146031	0.0296049	0	4.66983	0.457487	0.592196	5:174218794-174218794	intron_variant,non_coding_transcript_variant	ENSG00000251670	CTD-2532K18.1	-
rs73481300	C	T	6	1.40343e-06	-0.259485	0.0537848	14.5835	5.85367	0.320719	0.929546	11:60217821-60217821	downstream_gene_variant	ENSG00000166930	MS4A5	2556
rs73481300	C	T	6	1.40343e-06	-0.259485	0.0537848	14.5835	5.85367	0.320719	0.929546	11:60217821-60217821	upstream_gene_variant	ENSG00000156738	MS4A1	5499
rs140954312	TTA	T	5	1.62211e-06	-0.278725	0.0581213	34.8003	6.13499	0.189291	0.930535	11:60214337-60214339	intron_variant	ENSG00000166930	MS4A5	-
rs140954312	TTA	T	5	1.62211e-06	-0.278725	0.0581213	34.8003	6.13499	0.189291	0.930535	11:60214337-60214339	upstream_gene_variant	ENSG00000156738	MS4A1	8981
rs140954312	TTA	T	5	1.62211e-06	-0.278725	0.0581213	34.8003	6.13499	0.189291	0.930535	11:60214337-60214339	regulatory_region_variant	-	-	-
rs3763847	C	T	6	1.84609e-06	-0.2585	0.0541976	25.1711	6.68191	0.245392	0.932257	11:60200206-60200206	intron_variant	ENSG00000166930	MS4A5	-
rs76513183	C	T	6	2.22476e-06	-0.257131	0.0543404	30.7565	7.22089	0.204724	0.932076	11:60211468-60211468	intron_variant	ENSG00000166930	MS4A5	-
rs6591585	T	C	6	2.24446e-06	0.256667	0.0542628	31.1411	7.26122	0.201927	0.0678923	11:60201814-60201814	intron_variant	ENSG00000166930	MS4A5	-
rs3973193	G	C	6	2.24853e-06	0.25699	0.0543353	31.0165	7.24811	0.202833	0.0679414	11:60209856-60209856	intron_variant	ENSG00000166930	MS4A5	-
rs10897065	G	A	6	2.24881e-06	0.257002	0.0543383	30.9107	7.23701	0.203602	0.0679357	11:60210594-60210594	intron_variant	ENSG00000166930	MS4A5	-
rs4080190	A	G	6	2.2754e-06	0.256827	0.0543286	31.1844	7.26579	0.201612	0.0679419	11:60209022-60209022	intron_variant	ENSG00000166930	MS4A5	-
rs77475133	T	A	6	2.29682e-06	-0.256429	0.0542662	31.6797	7.31847	0.198012	0.932087	11:60202117-60202117	intron_variant	ENSG00000166930	MS4A5	-
rs34384728	C	T	6	2.31607e-06	-0.256322	0.0542631	31.9918	7.35206	0.195746	0.932076	11:60202277-60202277	intron_variant	ENSG00000166930	MS4A5	-
rs76914923	C	T	6	2.3217e-06	-0.256295	0.0542631	32.0845	7.3621	0.195073	0.932072	11:60202343-60202343	intron_variant	ENSG00000166930	MS4A5	-
rs74662011	A	G	6	2.32302e-06	-0.256289	0.0542631	32.1008	7.36385	0.194956	0.932071	11:60202346-60202346	intron_variant	ENSG00000166930	MS4A5	-
rs147453075	T	C	6	2.46678e-06	0.255885	0.0543181	31.7505	7.32606	0.197498	0.0679759	11:60205734-60205734	intron_variant	ENSG00000166930	MS4A5	-
rs75506980	A	G	5	2.47148e-06	-0.27388	0.0581428	37.0051	6.34972	0.174509	0.92984	11:60217343-60217343	downstream_gene_variant	ENSG00000166930	MS4A5	2078
rs75506980	A	G	5	2.47148e-06	-0.27388	0.0581428	37.0051	6.34972	0.174509	0.92984	11:60217343-60217343	upstream_gene_variant	ENSG00000156738	MS4A1	5977
rs111688748	A	C	5	2.56965e-06	-0.273114	0.0580781	38.0644	6.45832	0.167436	0.929804	11:60217088-60217088	downstream_gene_variant	ENSG00000166930	MS4A5	1823
rs111688748	A	C	5	2.56965e-06	-0.273114	0.0580781	38.0644	6.45832	0.167436	0.929804	11:60217088-60217088	upstream_gene_variant	ENSG00000156738	MS4A1	6232
rs73054550	T	C	6	2.66351e-06	0.208838	0.044479	0	4.72975	0.449744	0.886351	3:191789173-191789173	intergenic_variant	-	-	-
rs8094822	T	C	6	2.71145e-06	-0.166363	0.0354601	0	4.0513	0.542054	0.183254	18:49920284-49920284	intron_variant	ENSG00000187323	DCC	-
rs17542525	A	G	6	2.79758e-06	-0.25436	0.0542907	31.116	7.25858	0.202109	0.931853	11:60201527-60201527	intron_variant	ENSG00000166930	MS4A5	-
rs139697550	AC	A	6	3.19738e-06	0.240786	0.0516962	0	1.22458	0.942497	0.917745	16:82748240-82748241	intron_variant	ENSG00000140945	CDH13	-
rs181263645	G	A	5	3.52916e-06	-0.286888	0.0618648	13.5974	4.62949	0.327468	0.936876	2:207266281-207266281	downstream_gene_variant	ENSG00000180105	AC017081.2	8530
rs9948092	A	G	6	3.53769e-06	-0.161934	0.0349233	0	4.83747	0.436036	0.183796	18:49933120-49933120	intron_variant	ENSG00000187323	DCC	-
rs1661404	C	G	6	3.70052e-06	0.135071	0.0291887	0	3.19274	0.670299	0.634976	6:165589714-165589714	intergenic_variant	-	-	-
rs3862682	G	T	6	3.712e-06	-0.161532	0.0349116	0	4.95186	0.421783	0.183799	18:49934162-49934162	intron_variant	ENSG00000187323	DCC	-
rs3851127	A	G	6	3.74721e-06	-0.161465	0.0349118	0	4.95433	0.421479	0.183797	18:49934374-49934374	intron_variant	ENSG00000187323	DCC	-
rs10501384	A	G	6	3.87893e-06	-0.248453	0.0538037	37.3659	7.98287	0.157182	0.930301	11:60193880-60193880	upstream_gene_variant	ENSG00000166930	MS4A5	3182
rs10501384	A	G	6	3.87893e-06	-0.248453	0.0538037	37.3659	7.98287	0.157182	0.930301	11:60193880-60193880	downstream_gene_variant	ENSG00000166928	MS4A14	8719
rs80283856	T	G	6	3.88562e-06	-0.256601	0.0555725	5.15208	5.2716	0.383641	0.927302	5:169902433-169902433	intron_variant	ENSG00000182132	KCNIP1	-
rs80283856	T	G	6	3.88562e-06	-0.256601	0.0555725	5.15208	5.2716	0.383641	0.927302	5:169902433-169902433	downstream_gene_variant	ENSG00000253858	CTB-147C13.1	8377
rs766552	G	A	6	3.91048e-06	-0.248344	0.0537997	37.5258	8.0033	0.156054	0.930283	11:60193712-60193712	upstream_gene_variant	ENSG00000166930	MS4A5	3350
rs766552	G	A	6	3.91048e-06	-0.248344	0.0537997	37.5258	8.0033	0.156054	0.930283	11:60193712-60193712	downstream_gene_variant	ENSG00000166928	MS4A14	8551
rs75460922	A	G	5	3.92905e-06	-0.267322	0.0579233	43.2822	7.05247	0.133142	0.929621	11:60213566-60213566	upstream_gene_variant	ENSG00000156738	MS4A1	9754
rs75460922	A	G	5	3.92905e-06	-0.267322	0.0579233	43.2822	7.05247	0.133142	0.929621	11:60213566-60213566	intron_variant	ENSG00000166930	MS4A5	-
rs3851129	G	A	6	3.95327e-06	-0.161081	0.0349127	0	4.99177	0.416886	0.184021	18:49934857-49934857	intron_variant	ENSG00000187323	DCC	-
rs1789666	T	C	6	3.99985e-06	-0.162469	0.0352322	0	4.42547	0.489917	0.181186	18:49938091-49938091	intron_variant	ENSG00000187323	DCC	-
rs7712003	C	A	6	4.1816e-06	-0.141718	0.0307939	0	3.50259	0.622996	0.686453	5:174273067-174273067	intron_variant,non_coding_transcript_variant	ENSG00000251670	CTD-2532K18.1	-
rs1744510	A	T	6	4.30782e-06	0.133807	0.0291141	0	3.22359	0.665559	0.634906	6:165590857-165590857	intergenic_variant	-	-	-
rs138627284	C	T	6	4.43393e-06	0.207227	0.0451483	0	4.90115	0.428063	0.889858	3:191793044-191793044	intergenic_variant	-	-	-
rs7043532	G	A	6	4.53748e-06	0.127403	0.0277863	53.4559	10.7425	0.0567313	0.54343	9:9014920-9014920	intron_variant	ENSG00000153707	PTPRD	-
rs73481241	A	G	6	5.09115e-06	-0.244877	0.0536894	41.2535	8.51115	0.130225	0.929812	11:60189180-60189180	upstream_gene_variant	ENSG00000166930	MS4A5	7882
rs73481241	A	G	6	5.09115e-06	-0.244877	0.0536894	41.2535	8.51115	0.130225	0.929812	11:60189180-60189180	downstream_gene_variant	ENSG00000166928	MS4A14	4019
rs139122180	G	A	6	5.15771e-06	0.205545	0.0450928	0	4.95388	0.421534	0.889853	3:191793865-191793865	intergenic_variant	-	-	-
rs7711300	G	A	6	5.29226e-06	-0.139662	0.0306758	0	3.57843	0.611555	0.68716	5:174272445-174272445	intron_variant,non_coding_transcript_variant	ENSG00000251670	CTD-2532K18.1	-
rs77449433	C	T	6	5.60393e-06	0.204192	0.0449682	0	4.29696	0.5075	0.88878	3:191786386-191786386	intergenic_variant	-	-	-
rs35858156	AAG	A	6	5.67953e-06	-0.170658	0.0376066	0	4.57335	0.47013	0.15957	18:49855309-49855311	downstream_gene_variant	ENSG00000266335	RP11-25O3.1	7420
rs4146546	G	A	6	5.75263e-06	-0.170596	0.0376153	0	4.5715	0.470374	0.159556	18:49854991-49854991	downstream_gene_variant	ENSG00000266335	RP11-25O3.1	7740
rs72629650	C	T	6	5.77557e-06	0.138458	0.0305347	0	4.69087	0.454758	0.684159	4:186734874-186734874	intron_variant	ENSG00000154556	SORBS2	-
rs9990037	A	G	6	5.78124e-06	0.201172	0.0443674	0	4.67357	0.457002	0.8857	3:191781905-191781905	intergenic_variant	-	-	-
rs13122948	C	T	6	5.7961e-06	0.138433	0.0305342	0	4.67539	0.456765	0.684179	4:186735003-186735003	intron_variant	ENSG00000154556	SORBS2	-
rs1443585	G	T	6	6.06801e-06	-0.170561	0.0377013	0	4.24167	0.515171	0.1586	18:49854261-49854261	downstream_gene_variant	ENSG00000266335	RP11-25O3.1	8470
rs58807821	T	C	6	6.17042e-06	-0.242407	0.0536243	43.4246	8.83776	0.115713	0.92952	11:60186365-60186365	downstream_gene_variant	ENSG00000166928	MS4A14	1204
rs8084171	G	A	6	6.1921e-06	-0.170419	0.0377057	0	4.26815	0.51149	0.158599	18:49853145-49853145	downstream_gene_variant	ENSG00000266335	RP11-25O3.1	9586
rs774785	G	A	6	6.21176e-06	0.170499	0.0377288	0	4.22949	0.51687	0.841629	18:49856222-49856222	downstream_gene_variant	ENSG00000266335	RP11-25O3.1	6509
rs9964899	G	A	6	7.00467e-06	-0.169343	0.0376858	0	4.50656	0.479006	0.15863	18:49850506-49850506	intergenic_variant	-	-	-
rs9459332	G	A	6	7.19136e-06	0.221536	0.0493625	10.331	5.57607	0.349677	0.904807	6:165610363-165610363	intergenic_variant	-	-	-
rs58695233	C	T	5	7.25111e-06	-0.257856	0.0574779	30.0585	5.71907	0.221134	0.926308	5:169901554-169901554	downstream_gene_variant	ENSG00000253858	CTB-147C13.1	9256
rs58695233	C	T	5	7.25111e-06	-0.257856	0.0574779	30.0585	5.71907	0.221134	0.926308	5:169901554-169901554	intron_variant	ENSG00000182132	KCNIP1	-
rs10853617	T	A	6	7.33836e-06	-0.171003	0.0381393	0	4.11076	0.533583	0.153053	18:49858801-49858801	downstream_gene_variant	ENSG00000266335	RP11-25O3.1	3930
rs10853617	T	A	6	7.33836e-06	-0.171003	0.0381393	0	4.11076	0.533583	0.153053	18:49858801-49858801	upstream_gene_variant	ENSG00000187323	DCC	7741
rs191604	C	G	6	7.53089e-06	0.170275	0.0380238	0	4.91429	0.42643	0.846267	18:49847072-49847072	intergenic_variant	-	-	-
rs4940174	A	T	6	7.67326e-06	-0.170755	0.0381652	0	4.08727	0.536921	0.152814	18:49859963-49859963	downstream_gene_variant	ENSG00000266335	RP11-25O3.1	2768
rs4940174	A	T	6	7.67326e-06	-0.170755	0.0381652	0	4.08727	0.536921	0.152814	18:49859963-49859963	upstream_gene_variant	ENSG00000187323	DCC	6579
rs4940175	A	G	6	7.68907e-06	-0.17074	0.0381656	0	4.08298	0.537533	0.152817	18:49860336-49860336	downstream_gene_variant	ENSG00000266335	RP11-25O3.1	2395
rs4940175	A	G	6	7.68907e-06	-0.17074	0.0381656	0	4.08298	0.537533	0.152817	18:49860336-49860336	upstream_gene_variant	ENSG00000187323	DCC	6206
rs1443584	T	G	6	7.68961e-06	-0.170638	0.0381429	0	4.18004	0.523796	0.153024	18:49854369-49854369	downstream_gene_variant	ENSG00000266335	RP11-25O3.1	8362
rs3905640	A	G	6	7.73776e-06	-0.16745	0.0374415	0	3.4297	0.63405	0.161587	18:49884835-49884835	intron_variant	ENSG00000187323	DCC	-
rs919634	A	G	6	7.77715e-06	-0.170653	0.0381669	0	4.12283	0.531871	0.152804	18:49857598-49857598	upstream_gene_variant	ENSG00000187323	DCC	8944
rs919634	A	G	6	7.77715e-06	-0.170653	0.0381669	0	4.12283	0.531871	0.152804	18:49857598-49857598	downstream_gene_variant	ENSG00000266335	RP11-25O3.1	5133
rs9459320	G	A	6	7.79234e-06	0.216899	0.0485145	0	3.61922	0.605429	0.900717	6:165591420-165591420	intergenic_variant	-	-	-
rs352138	C	T	6	7.83753e-06	0.171714	0.0384183	0	3.6639	0.598745	0.847883	18:49851496-49851496	intergenic_variant	-	-	-
rs74593111	G	T	5	8.00089e-06	-0.265756	0.0595176	0	1.46732	0.832414	0.927105	11:60361184-60361184	intergenic_variant	-	-	-
rs73054547	A	G	6	8.0058e-06	0.200294	0.0448583	0	4.38754	0.49507	0.888672	3:191785421-191785421	intergenic_variant	-	-	-
rs11062222	A	G	2	8.68199e-06	-0.442201	0.0994237	0	0.169476	0.680578	0.890116	12:2525473-2525473	intron_variant	ENSG00000151067	CACNA1C	-
rs2469438	C	A	6	8.68687e-06	0.188966	0.0424881	8.16004	5.44425	0.364097	0.860359	18:49835817-49835817	intergenic_variant	-	-	-
rs80121585	G	T	6	9.05711e-06	0.202155	0.0455454	11.3478	5.64001	0.342837	0.891491	3:191798319-191798319	intergenic_variant	-	-	-
rs12411809	G	A	3	9.82396e-06	-0.373007	0.0843714	0	0.706691	0.702334	0.913042	10:99818020-99818020	intergenic_variant	-	-	-
rs139706128	TGA	T	6	9.9427e-06	-0.234923	0.053169	47.563	9.53525	0.0895269	0.928497	11:60174397-60174399	intron_variant	ENSG00000166928	MS4A14	-
rs73481204	C	A	6	9.95822e-06	-0.234905	0.0531691	47.5776	9.5379	0.0894387	0.928499	11:60174572-60174572	intron_variant	ENSG00000166928	MS4A14	-

## Sheet: f_RANdig
Table S6f. Top single variant associations (p < 10-5) detected in RANdig meta-analysis and relevant annotations (by Ensembl Variant Effect Predictor; http://www.ensembl.org/info/docs/tools/vep/index.html).
When variants were annotated to more than one gene, these were reported in multiple rows (one row per annotated gene).
a Beta values refer to A1.
b I-squared test for heterogeneity of effects across datasets (the closer to “0”, the more homogenous is the genetic effect).
c Cochran's Q statistic and p-value (for heterogeneity of effects across datasets).
d Average allele frequency computed over all the datasets where the SNP was available.
Variant	A1	A2	STUDY_nr	PVALUE	BETA a	SE_BETA	I2 b	Q c	Q_pval c	A1Freq d	Location	Consequence	Gene (ENSid)	Gene Symbol	Distance from gene (bp)
rs76161559	A	AT	5	3.13461e-07	-0.423784	0.0828484	0	2.56967	0.632204	0.938164	5:19460856-19460856	intergenic_variant	-	-	-
rs17663182	G	T	6	4.77197e-07	0.29999	0.0595779	0	3.26745	0.658829	0.922725	18:36859202-36859202	intron_variant,non_coding_transcript_variant	ENSG00000267374	LINC00669	-
rs17605546	G	A	6	4.78131e-07	0.299744	0.0595334	0	3.27126	0.658244	0.922643	18:36852398-36852398	intron_variant,non_coding_transcript_variant	ENSG00000267374	LINC00669	-
rs34822091	G	A	6	5.28734e-07	0.299631	0.05974	0	3.25615	0.660562	0.923477	18:36815582-36815582	intron_variant,non_coding_transcript_variant	ENSG00000267374	LINC00669	-
rs4981419	G	A	2	6.34839e-07	0.376497	0.0755972	0	0.159434	0.689678	0.832275	14:22755575-22755575	downstream_gene_variant	ENSG00000211817	TRAV38-2DV8	5944
rs76652947	C	T	6	6.77237e-07	0.186849	0.0376122	51.5532	10.3206	0.0666446	0.786816	16:83092002-83092002	intron_variant	ENSG00000140945	CDH13	-
rs72967597	C	T	4	9.10551e-07	0.391144	0.079662	0	1.29755	0.729716	0.937909	6:118710563-118710563	intergenic_variant	-	-	-
rs74500110	C	T	6	1.08563e-06	0.285197	0.0584967	0	2.52867	0.772171	0.919357	18:36853535-36853535	intron_variant,non_coding_transcript_variant	ENSG00000267374	LINC00669	-
rs182847	C	T	6	1.24978e-06	0.164066	0.0338449	0	2.87193	0.719722	0.555723	4:183021635-183021635	intron_variant,non_coding_transcript_variant	ENSG00000177822	AC108142.1	-
rs721284	G	A	6	1.47674e-06	0.157688	0.0327537	38.3026	8.10406	0.150593	0.373837	10:13989949-13989949	intron_variant	ENSG00000151474	FRMD4A	-
rs11755532	G	C	4	1.74118e-06	0.372455	0.0778973	0	1.94731	0.583414	0.935336	6:118957380-118957380	intron_variant	ENSG00000111860	CEP85L	-
rs11756757	A	T	4	1.75285e-06	0.372345	0.0778962	0	1.94538	0.583821	0.935336	6:118951880-118951880	intron_variant	ENSG00000111860	CEP85L	-
rs72952787	G	A	4	1.78467e-06	0.372026	0.0778886	0	1.95843	0.581079	0.935195	6:118888753-118888753	intron_variant	ENSG00000111860	CEP85L	-
rs72952787	G	A	4	1.78467e-06	0.372026	0.0778886	0	1.95843	0.581079	0.935195	6:118888753-118888753	downstream_gene_variant	ENSG00000198523	PLN	6860
rs195213	T	G	6	2.1074e-06	-0.16814	0.0354512	3.90907	5.2034	0.391564	0.264687	1:115724366-115724366	intergenic_variant	-	-	-
rs195216	G	T	6	2.13185e-06	-0.167885	0.035415	3.83478	5.19938	0.392035	0.264124	1:115723695-115723695	intergenic_variant	-	-	-
rs28695601	T	C	4	2.16455e-06	0.375336	0.0792279	0	2.07973	0.556024	0.936954	6:118805301-118805301	intron_variant	ENSG00000111860	CEP85L	-
rs72965702	A	G	4	2.39902e-06	0.379596	0.0804821	0	1.07106	0.784064	0.936838	6:118614210-118614210	intron_variant	ENSG00000196376	SLC35F1	-
rs10906545	A	G	6	2.78248e-06	-0.150549	0.0321257	34.4385	7.62643	0.178061	0.626341	10:13978235-13978235	intron_variant	ENSG00000151474	FRMD4A	-
rs1610164	C	T	6	3.28465e-06	-0.151214	0.0325039	51.4696	10.3028	0.0670957	0.634824	10:13980709-13980709	intron_variant	ENSG00000151474	FRMD4A	-
rs1850590	A	G	6	3.37057e-06	0.160206	0.0344763	0	2.31042	0.804735	0.685283	21:21076109-21076109	intergenic_variant	-	-	-
rs1286224	C	T	6	3.79951e-06	-0.177196	0.038337	0	2.90752	0.714241	0.218746	1:115712899-115712899	intergenic_variant	-	-	-
rs13402256	C	T	6	3.91166e-06	0.191229	0.0414272	0	4.18738	0.522765	0.81584	2:109959751-109959751	intron_variant	ENSG00000172985	SH3RF3	-
rs34348913	G	A	6	4.81288e-06	-0.161539	0.0353261	0	4.5221	0.476932	0.632147	16:52943973-52943973	intergenic_variant	-	-	-
rs56274719	C	A	2	6.19265e-06	0.350577	0.0775664	0	0.00552207	0.940763	0.77894	16:939637-939637	downstream_gene_variant	ENSG00000260022	LA16c-306A4.1	4547
rs56274719	C	A	2	6.19265e-06	0.350577	0.0775664	0	0.00552207	0.940763	0.77894	16:939637-939637	intron_variant	ENSG00000103227	LMF1	-
rs72960977	A	G	4	6.46806e-06	0.345206	0.0765341	4.5278	3.14228	0.370205	0.931678	6:119000493-119000493	intron_variant	ENSG00000111860	CEP85L	-
rs72796236	C	G	6	6.87968e-06	0.166633	0.0370512	15.0495	5.88578	0.317492	0.762533	16:83103394-83103394	intron_variant	ENSG00000140945	CDH13	-
rs844658	T	C	2	7.178e-06	0.820846	0.182884	73.4607	3.76799	0.0522424	0.944797	1:173236127-173236127	intergenic_variant	-	-	-
rs844652	T	C	2	7.21538e-06	0.820346	0.182818	73.5486	3.78052	0.0518525	0.944547	1:173232334-173232334	intergenic_variant	-	-	-
rs844653	T	C	2	7.21538e-06	0.820346	0.182818	73.5486	3.78052	0.0518525	0.944547	1:173232340-173232340	intergenic_variant	-	-	-
rs844664	C	T	2	7.24832e-06	0.838533	0.186911	71.7487	3.53966	0.0599179	0.942132	1:173243613-173243613	upstream_gene_variant	ENSG00000251817	snoU13	6603
rs7204949	A	G	6	7.28035e-06	0.150243	0.0334965	26.9783	6.84728	0.232249	0.55667	16:52943796-52943796	intergenic_variant	-	-	-
rs17662571	G	A	5	7.51923e-06	0.275789	0.0615816	0	2.10219	0.71697	0.919673	18:36724197-36724197	intergenic_variant	-	-	-
rs1099449	G	A	2	7.58595e-06	0.835595	0.18666	72.2164	3.59925	0.0578057	0.942106	1:173241309-173241309	upstream_gene_variant	ENSG00000251817	snoU13	8907
rs35156165	AC	A	6	7.71033e-06	0.160001	0.0357699	0	4.87367	0.431492	0.740064	1:115748969-115748970	intergenic_variant	-	-	-
rs844662	G	A	2	7.96672e-06	0.832233	0.186345	72.703	3.66341	0.0556199	0.942083	1:173238902-173238902	regulatory_region_variant	-	-	-
rs844662	G	A	2	7.96672e-06	0.832233	0.186345	72.703	3.66341	0.0556199	0.942083	1:173238902-173238902	intergenic_variant	-	-	-
rs67584603	G	A	6	8.01455e-06	0.217458	0.0487051	48.8221	9.76985	0.0820255	0.879221	16:83100318-83100318	intron_variant	ENSG00000140945	CDH13	-
rs844661	T	G	2	8.06199e-06	0.831477	0.186282	72.8384	3.68167	0.0550136	0.946017	1:173238130-173238130	intergenic_variant	-	-	-
rs844656	T	G	2	8.24572e-06	0.829414	0.186021	73.1629	3.72619	0.0535654	0.945933	1:173235835-173235835	intergenic_variant	-	-	-
rs503681	C	T	6	8.32461e-06	-0.153344	0.0344078	68.688	15.9683	0.00693516	0.623906	9:24183978-24183978	intergenic_variant	-	-	-
rs11839192	A	T	6	8.40325e-06	0.15668	0.0351722	0	2.42612	0.787579	0.336943	13:28574618-28574618	downstream_gene_variant	ENSG00000122025	FLT3	2793
rs844647	T	C	2	8.40961e-06	0.813171	0.182551	73.0364	3.70871	0.0541292	0.94387	1:173220048-173220048	intergenic_variant	-	-	-
rs9512967	C	T	6	8.51676e-06	0.156541	0.0351638	0	2.37201	0.795635	0.336457	13:28574765-28574765	downstream_gene_variant	ENSG00000122025	FLT3	2646
rs73234886	G	A	4	8.82059e-06	0.337102	0.0758515	0	2.81916	0.420355	0.904111	21:46130548-46130548	downstream_gene_variant	ENSG00000236382	KRTAP10-13P	7842
rs73234886	G	A	4	8.82059e-06	0.337102	0.0758515	0	2.81916	0.420355	0.904111	21:46130548-46130548	intron_variant	ENSG00000175894	TSPEAR	-
rs17004695	T	C	4	9.5273e-06	0.305603	0.0690217	55.3886	6.72473	0.0812087	0.892539	21:46130596-46130596	intron_variant	ENSG00000175894	TSPEAR	-
rs17004695	T	C	4	9.5273e-06	0.305603	0.0690217	55.3886	6.72473	0.0812087	0.892539	21:46130596-46130596	downstream_gene_variant	ENSG00000236382	KRTAP10-13P	7890
rs4978454	T	C	6	9.92222e-06	-0.145895	0.0330164	0	3.27368	0.657874	0.403826	9:114408870-114408870	intron_variant	ENSG00000059769	DNAJC25	-
rs4978454	T	C	6	9.92222e-06	-0.145895	0.0330164	0	3.27368	0.657874	0.403826	9:114408870-114408870	intron_variant	ENSG00000244115	DNAJC25-GNG10	-

## Sheet: g_RANlet
Table S6g. Top single variant associations (p < 10-5) detected in RANlet meta-analysis and relevant annotations (by Ensembl Variant Effect Predictor; http://www.ensembl.org/info/docs/tools/vep/index.html).
When variants were annotated to more than one gene, these were reported in multiple rows (one row per annotated gene).
a Beta values refer to A1.
b I-squared test for heterogeneity of effects across datasets (the closer to “0”, the more homogenous is the genetic effect).
c Cochran's Q statistic and p-value (for heterogeneity of effects across datasets).
d Average allele frequency computed over all the datasets where the SNP was available.
Variant	A1	A2	STUDY_nr	PVALUE	BETA a	SE_BETA	I2 b	Q c	Q_pval c	A1Freq d	Location	Consequence	Gene (ENSid)	Gene Symbol	Distance from gene (bp)
rs17663182	G	T	6	4.72953e-09	0.353136	0.060299	0	2.24811	0.813857	0.922725	18:36859202-36859202	intron_variant,non_coding_transcript_variant	ENSG00000267374	LINC00669	-
rs17605546	G	A	6	4.916e-09	0.35251	0.0602581	0	2.23285	0.816077	0.922643	18:36852398-36852398	intron_variant,non_coding_transcript_variant	ENSG00000267374	LINC00669	-
rs74500110	C	T	6	7.14085e-09	0.342773	0.0592256	0	2.36644	0.796461	0.919357	18:36853535-36853535	intron_variant,non_coding_transcript_variant	ENSG00000267374	LINC00669	-
rs34822091	G	A	6	9.43672e-09	0.347222	0.0604858	0	2.2082	0.81965	0.923477	18:36815582-36815582	intron_variant,non_coding_transcript_variant	ENSG00000267374	LINC00669	-
rs16928927	C	T	5	2.2459e-08	-0.402818	0.0720359	0	2.53147	0.63901	0.934943	8:63356625-63356625	intron_variant	ENSG00000185942	NKAIN3	-
rs200580547	CAT	C	6	4.7553e-07	0.252972	0.0502334	47.7412	9.56776	0.0884508	0.86874	4:141467190-141467192	intron_variant	ENSG00000179387	ELMOD2	-
rs1687482	T	G	3	6.8207e-07	-0.310997	0.0626201	51.098	4.08981	0.129393	0.179948	3:126215694-126215694	intron_variant	ENSG00000159650	UROC1	-
rs59799730	G	C	5	8.79421e-07	-0.34599	0.070368	0	2.80398	0.591146	0.930973	8:63389093-63389093	intron_variant	ENSG00000185942	NKAIN3	-
rs59799730	G	C	5	8.79421e-07	-0.34599	0.070368	0	2.80398	0.591146	0.930973	8:63389093-63389093	upstream_gene_variant	ENSG00000254050	RP11-577N1.1	2265
rs59799730	G	C	5	8.79421e-07	-0.34599	0.070368	0	2.80398	0.591146	0.930973	8:63389093-63389093	downstream_gene_variant	ENSG00000253975	RP11-577N1.2	5664
rs1869015	T	A	5	9.24546e-07	-0.347665	0.0708501	0	2.98362	0.56057	0.931492	8:63394003-63394003	downstream_gene_variant	ENSG00000253975	RP11-577N1.2	754
rs1869015	T	A	5	9.24546e-07	-0.347665	0.0708501	0	2.98362	0.56057	0.931492	8:63394003-63394003	intron_variant	ENSG00000185942	NKAIN3	-
rs1869015	T	A	5	9.24546e-07	-0.347665	0.0708501	0	2.98362	0.56057	0.931492	8:63394003-63394003	upstream_gene_variant	ENSG00000254050	RP11-577N1.1	7175
rs4430089	G	A	5	9.28341e-07	-0.344379	0.0701918	0	2.82597	0.587358	0.93102	8:63372633-63372633	intron_variant	ENSG00000185942	NKAIN3	-
rs16928948	A	G	5	1.05648e-06	-0.341967	0.0700635	0	2.75619	0.599418	0.930822	8:63360485-63360485	intron_variant	ENSG00000185942	NKAIN3	-
rs7007335	G	A	5	1.11575e-06	-0.341212	0.0700635	0	2.79067	0.593444	0.93083	8:63357785-63357785	intron_variant	ENSG00000185942	NKAIN3	-
rs11997393	T	C	5	1.21069e-06	-0.34008	0.0700635	0	2.84287	0.584455	0.93086	8:63355896-63355896	intron_variant	ENSG00000185942	NKAIN3	-
rs74692649	C	T	5	1.4137e-06	-0.337754	0.0700289	0	2.94934	0.566338	0.930847	8:63345127-63345127	intron_variant	ENSG00000185942	NKAIN3	-
rs4144761	A	C	5	1.41674e-06	-0.339672	0.0704328	0	3.05865	0.548058	0.931156	8:63346420-63346420	intron_variant	ENSG00000185942	NKAIN3	-
rs10957222	G	A	5	1.46725e-06	-0.337234	0.0700289	0	2.97401	0.562183	0.930847	8:63339821-63339821	intron_variant	ENSG00000185942	NKAIN3	-
rs78394839	A	T	5	1.50742e-06	-0.336856	0.0700289	0	2.99203	0.559159	0.930848	8:63332932-63332932	intron_variant	ENSG00000185942	NKAIN3	-
rs12550685	A	G	5	1.5095e-06	-0.336857	0.0700331	0	2.99842	0.55809	0.930843	8:63329051-63329051	intron_variant	ENSG00000185942	NKAIN3	-
rs1451843	T	C	5	1.51251e-06	-0.336809	0.0700289	0	2.99429	0.558781	0.930848	8:63331062-63331062	intron_variant	ENSG00000185942	NKAIN3	-
rs75706454	C	T	5	1.51552e-06	-0.336812	0.0700352	0	2.99465	0.558721	0.930849	8:63328027-63328027	intron_variant	ENSG00000185942	NKAIN3	-
rs11990668	C	T	5	1.5181e-06	-0.337097	0.0700994	0	2.984	0.560507	0.930859	8:63323089-63323089	intron_variant	ENSG00000185942	NKAIN3	-
rs78248690	G	A	5	1.57244e-06	-0.337257	0.0702355	0	2.95976	0.564582	0.930879	8:63320852-63320852	intron_variant	ENSG00000185942	NKAIN3	-
rs79450105	T	C	5	1.59296e-06	-0.337847	0.0703964	0	3.14111	0.534494	0.93116	8:63338261-63338261	intron_variant	ENSG00000185942	NKAIN3	-
rs16928899	T	C	5	1.60921e-06	-0.337704	0.0703964	0	3.14791	0.533385	0.931159	8:63336135-63336135	intron_variant	ENSG00000185942	NKAIN3	-
rs6995358	G	A	5	1.60922e-06	-0.337716	0.0703989	0	3.15411	0.532375	0.931171	8:63334678-63334678	intron_variant	ENSG00000185942	NKAIN3	-
rs6995358	G	A	5	1.60922e-06	-0.337716	0.0703989	0	3.15411	0.532375	0.931171	8:63334678-63334678	regulatory_region_variant	-	-	-
rs74205131	G	C	5	1.61074e-06	-0.33773	0.0704047	0	3.14959	0.53311	0.931166	8:63325692-63325692	intron_variant	ENSG00000185942	NKAIN3	-
rs74746606	C	T	5	1.63549e-06	-0.337516	0.0704049	0	3.15745	0.531831	0.93116	8:63326864-63326864	intron_variant	ENSG00000185942	NKAIN3	-
rs78614401	G	A	6	1.67021e-06	0.258012	0.053868	0	0.648085	0.985696	0.89885	18:36805843-36805843	intron_variant,non_coding_transcript_variant	ENSG00000267374	LINC00669	-
rs2329317	C	A	6	1.69508e-06	-0.161001	0.0336349	0	4.16433	0.526007	0.590866	13:62070819-62070819	intergenic_variant	-	-	-
rs2329317	C	A	6	1.69508e-06	-0.161001	0.0336349	0	4.16433	0.526007	0.590866	13:62070819-62070819	intergenic_variant	-	-	-
rs7004955	G	A	5	1.82297e-06	-0.335779	0.0703627	0	2.86404	0.580829	0.930936	8:63311845-63311845	intron_variant	ENSG00000185942	NKAIN3	-
rs12541660	G	A	5	1.91207e-06	-0.336984	0.0707578	0	3.01415	0.55546	0.931235	8:63317550-63317550	intron_variant	ENSG00000185942	NKAIN3	-
rs6988778	C	A	5	2.02635e-06	-0.335899	0.070704	0	3.00268	0.557377	0.931239	8:63308955-63308955	intron_variant	ENSG00000185942	NKAIN3	-
rs7986060	G	A	6	2.45615e-06	0.162665	0.0345234	57.2849	11.7055	0.0390542	0.687784	13:102972811-102972811	intron_variant,non_coding_transcript_variant	ENSG00000243319	FGF14-IT1	-
rs7986060	G	A	6	2.45615e-06	0.162665	0.0345234	57.2849	11.7055	0.0390542	0.687784	13:102972811-102972811	intron_variant	ENSG00000102466	FGF14	-
rs17662571	G	A	5	2.47412e-06	0.291406	0.0618664	0	2.09571	0.71816	0.919673	18:36724197-36724197	intergenic_variant	-	-	-
rs2025251	T	G	6	2.58504e-06	-0.15521	0.0330142	33.9782	7.57326	0.181375	0.427223	6:125144352-125144352	intron_variant	ENSG00000188580	NKAIN2	-
rs11324418	TA	T	6	2.93265e-06	0.157857	0.0337626	59.537	12.357	0.0302107	0.614916	6:125134172-125134173	intron_variant	ENSG00000188580	NKAIN2	-
rs74433724	A	G	4	3.14658e-06	0.398055	0.085401	0	0.75031	0.861311	0.937725	3:85896590-85896590	intron_variant	ENSG00000175161	CADM2	-
rs74433724	A	G	4	3.14658e-06	0.398055	0.085401	0	0.75031	0.861311	0.937725	3:85896590-85896590	regulatory_region_variant	-	-	-
rs1039807	A	G	5	3.51493e-06	0.286796	0.0618337	0	2.58134	0.630132	0.919773	18:36692703-36692703	intergenic_variant	-	-	-
rs6799907	T	C	4	3.55525e-06	0.39584	0.0853874	0	0.913879	0.822077	0.937541	3:85902062-85902062	intron_variant	ENSG00000175161	CADM2	-
rs12047316	T	C	5	3.56077e-06	-0.305645	0.0659357	0	2.82967	0.586722	0.917129	1:240484517-240484517	intron_variant	ENSG00000155816	FMN2	-
rs17627620	C	T	5	3.80057e-06	-0.304768	0.0659386	0	2.84904	0.583398	0.91713	1:240485775-240485775	intron_variant	ENSG00000155816	FMN2	-
rs76200698	A	G	4	4.66437e-06	0.390863	0.0853536	0	0.646629	0.88568	0.938097	3:85804447-85804447	intron_variant	ENSG00000175161	CADM2	-
rs201599726	TACACATACATAC	T	2	4.82748e-06	-0.440458	0.096335	0	0.0170394	0.896143	0.21102	3:9165083-9165095	intron_variant	ENSG00000196220	SRGAP3	-
rs6764777	A	G	4	5.30028e-06	0.223136	0.0490135	0	1.26505	0.737449	0.179462	3:195328121-195328121	intergenic_variant	-	-	-
rs9330981	T	C	4	5.49026e-06	0.221413	0.0487144	0	1.84137	0.605975	0.185182	3:195321923-195321923	intergenic_variant	-	-	-
rs4677615	T	C	4	5.50656e-06	0.221379	0.0487135	0	1.84275	0.605676	0.18517	3:195323488-195323488	intergenic_variant	-	-	-
rs6796492	C	T	4	5.50656e-06	0.221379	0.0487135	0	1.84275	0.605676	0.18517	3:195319541-195319541	upstream_gene_variant	ENSG00000189058	APOD	8465
rs7650822	A	G	4	5.50656e-06	0.221379	0.0487135	0	1.84275	0.605676	0.18517	3:195320991-195320991	upstream_gene_variant	ENSG00000189058	APOD	9915
rs6605341	C	G	4	5.52733e-06	0.222684	0.0490092	0	1.28092	0.733668	0.179535	3:195327687-195327687	intergenic_variant	-	-	-
rs7653544	C	G	4	5.75945e-06	0.220911	0.048712	0	1.86238	0.601455	0.185243	3:195323732-195323732	intergenic_variant	-	-	-
rs61323942	A	C	6	6.07409e-06	-0.157365	0.034786	1.57248	5.07988	0.40621	0.678597	14:87114376-87114376	intergenic_variant	-	-	-
rs67268798	C	A	6	6.32247e-06	-0.157259	0.0348279	1.3678	5.06934	0.407477	0.67859	14:87116595-87116595	intergenic_variant	-	-	-
rs12543410	A	G	5	6.42955e-06	-0.321082	0.0711658	0	3.30909	0.507494	0.932201	8:63307808-63307808	intron_variant	ENSG00000185942	NKAIN3	-
rs66774711	A	G	6	6.4563e-06	-0.157128	0.0348333	1.37638	5.06978	0.407424	0.678583	14:87118048-87118048	intergenic_variant	-	-	-
rs145061176	CTTG	C	5	6.55759e-06	-0.320783	0.0711656	0	3.31996	0.505777	0.932221	8:63304452-63304455	intron_variant	ENSG00000185942	NKAIN3	-
rs16928865	C	G	5	6.60753e-06	-0.320669	0.0711656	0	3.32807	0.504497	0.932234	8:63302130-63302130	intron_variant	ENSG00000185942	NKAIN3	-
rs2351661	G	A	5	6.75455e-06	-0.320337	0.0711657	0	3.34797	0.501369	0.932271	8:63294339-63294339	intron_variant	ENSG00000185942	NKAIN3	-
rs34361130	C	T	6	7.12937e-06	0.203472	0.0453188	0	4.64806	0.460321	0.845801	4:161815982-161815982	intergenic_variant	-	-	-
rs36013894	G	A	6	7.27372e-06	0.206873	0.0461202	0	4.30975	0.505734	0.847146	4:161823218-161823218	intergenic_variant	-	-	-
rs2140088	T	C	4	7.28898e-06	0.219318	0.0488995	0	1.86798	0.600255	0.183778	3:195325593-195325593	intergenic_variant	-	-	-
rs74568003	C	T	5	7.39403e-06	-0.319256	0.0712305	0	3.40149	0.493013	0.932245	8:63305579-63305579	intron_variant	ENSG00000185942	NKAIN3	-
rs74818235	C	T	5	7.42458e-06	-0.318329	0.0710375	0	3.44014	0.487038	0.932172	8:63285513-63285513	intron_variant	ENSG00000185942	NKAIN3	-
rs16928787	C	T	5	7.43362e-06	-0.318311	0.0710375	0	3.43918	0.487186	0.932172	8:63286200-63286200	intron_variant	ENSG00000185942	NKAIN3	-
rs7328259	G	A	6	7.62081e-06	0.148599	0.0332023	51.1678	10.2392	0.0687357	0.401696	13:92069074-92069074	intron_variant	ENSG00000179399	GPC5	-
rs9862276	C	T	6	7.77061e-06	0.257963	0.0576916	8.64923	5.47341	0.360871	0.915131	3:39948978-39948978	intron_variant	ENSG00000170011	MYRIP	-
rs34577613	C	T	4	7.82472e-06	-0.259143	0.0579749	76.973	13.0282	0.0045761	0.899917	2:152527608-152527608	missense_variant	ENSG00000183091	NEB	-
rs9847523	G	A	6	8.17537e-06	0.157958	0.0354123	0	3.54108	0.617182	0.701864	3:72678229-72678229	intergenic_variant	-	-	-
rs7994798	C	G	6	8.29062e-06	0.156804	0.0351773	63.0594	13.5353	0.0188472	0.699036	13:102939203-102939203	intron_variant	ENSG00000102466	FGF14	-
rs7994798	C	G	6	8.29062e-06	0.156804	0.0351773	63.0594	13.5353	0.0188472	0.699036	13:102939203-102939203	regulatory_region_variant	-	-	-
rs7994798	C	G	6	8.29062e-06	0.156804	0.0351773	63.0594	13.5353	0.0188472	0.699036	13:102939203-102939203	downstream_gene_variant	ENSG00000243319	FGF14-IT1	5474
rs68110513	A	G	3	8.31665e-06	-0.254456	0.057093	0	1.35515	0.507847	0.67741	13:53985277-53985277	intergenic_variant	-	-	-
rs902423	G	A	6	8.33668e-06	0.157162	0.0352669	0	3.6529	0.600388	0.699334	3:72677733-72677733	intergenic_variant	-	-	-
rs76596607	A	T	5	8.34948e-06	-0.297995	0.0668747	7.55448	4.32687	0.363572	0.917165	1:240476031-240476031	intron_variant	ENSG00000155816	FMN2	-
rs76596607	A	T	5	8.34948e-06	-0.297995	0.0668747	7.55448	4.32687	0.363572	0.917165	1:240476031-240476031	regulatory_region_variant	-	-	-
rs9518703	A	G	6	8.67723e-06	0.156891	0.0352742	59.486	12.3414	0.0303975	0.702383	13:102978604-102978604	intron_variant,non_coding_transcript_variant	ENSG00000243319	FGF14-IT1	-
rs9518703	A	G	6	8.67723e-06	0.156891	0.0352742	59.486	12.3414	0.0303975	0.702383	13:102978604-102978604	intron_variant	ENSG00000102466	FGF14	-
rs143088154	TA	T	5	8.7831e-06	-0.297286	0.0668787	8.09126	4.35214	0.360441	0.917161	1:240477892-240477893	intron_variant	ENSG00000155816	FMN2	-
rs9310246	T	C	6	8.82676e-06	0.156964	0.0353197	0	3.81275	0.576679	0.699584	3:72679127-72679127	intergenic_variant	-	-	-
rs76680518	T	C	5	8.83158e-06	-0.297214	0.0668805	8.16955	4.35585	0.359983	0.91716	1:240478183-240478183	intron_variant	ENSG00000155816	FMN2	-
rs35551795	C	A	6	8.98417e-06	0.201635	0.0454104	0	4.99784	0.416144	0.845906	4:161820414-161820414	intergenic_variant	-	-	-
rs9310245	C	T	6	9.02332e-06	0.156814	0.0353236	0	3.79659	0.579058	0.699684	3:72678938-72678938	intergenic_variant	-	-	-
rs4001655	C	A	6	9.04631e-06	0.146198	0.0329364	51.5384	10.3174	0.0667242	0.401171	13:92079146-92079146	intron_variant	ENSG00000179399	GPC5	-
rs3848050	T	G	6	9.20552e-06	0.1461	0.0329421	50.8239	10.1675	0.0706247	0.39944	13:92072107-92072107	intron_variant	ENSG00000179399	GPC5	-
rs9851428	G	A	6	9.35457e-06	0.1563	0.0352695	0	3.75259	0.585558	0.699091	3:72678387-72678387	intergenic_variant	-	-	-
rs4399939	C	T	6	9.41608e-06	0.200177	0.045185	0	4.92304	0.425345	0.84606	4:161818208-161818208	intergenic_variant	-	-	-
rs56274719	C	A	2	9.42637e-06	0.340054	0.0767628	0	0.245147	0.620513	0.77894	16:939637-939637	intron_variant	ENSG00000103227	LMF1	-
rs56274719	C	A	2	9.42637e-06	0.340054	0.0767628	0	0.245147	0.620513	0.77894	16:939637-939637	downstream_gene_variant	ENSG00000260022	LA16c-306A4.1	4547
rs3783052	C	T	6	9.4332e-06	0.145845	0.0329239	50.872	10.1775	0.0703592	0.399346	13:92071972-92071972	intron_variant	ENSG00000179399	GPC5	-
rs11654824	T	A	5	9.54935e-06	-0.298119	0.067339	0	1.47107	0.831753	0.921398	17:33513337-33513337	upstream_gene_variant	ENSG00000267744	RP11-799D4.1	4643
rs11654824	T	A	5	9.54935e-06	-0.298119	0.067339	0	1.47107	0.831753	0.921398	17:33513337-33513337	missense_variant	ENSG00000141161	UNC45B	-
rs11654824	T	A	5	9.54935e-06	-0.298119	0.067339	0	1.47107	0.831753	0.921398	17:33513337-33513337	downstream_gene_variant	ENSG00000164729	SLC35G3	6202
rs11654824	T	A	5	9.54935e-06	-0.298119	0.067339	0	1.47107	0.831753	0.921398	17:33513337-33513337	upstream_gene_variant	ENSG00000266981	RP11-799D4.2	2204
rs200799052	AT	A	6	9.67064e-06	0.192861	0.0435902	61.2288	12.8962	0.0243716	0.185414	1:112647386-112647387	intergenic_variant	-	-	-

## Sheet: h_RANpic
Table S6h. Top single variant associations (p < 10-5) detected in RANpic meta-analysis and relevant annotations (by Ensembl Variant Effect Predictor; http://www.ensembl.org/info/docs/tools/vep/index.html).
When variants were annotated to more than one gene, these were reported in multiple rows (one row per annotated gene).
a Beta values refer to A1.
b I-squared test for heterogeneity of effects across datasets (the closer to “0”, the more homogenous is the genetic effect).
c Cochran's Q statistic and p-value (for heterogeneity of effects across datasets).
d Average allele frequency computed over all the datasets where the SNP was available.
Variant	A1	A2	STUDY_nr	PVALUE	BETA a	SE_BETA	I2 b	Q c	Q_pval c	A1Freq d	Location	Consequence	Gene (ENSid)	Gene Symbol	Distance from gene (bp)
rs4571421	C	T	6	3.10173e-07	-0.168193	0.0328684	0	3.58681	0.610294	0.342836	5:51333060-51333060	intron_variant	ENSG00000248789	CTD-2203A3.1	-
rs4307051	G	A	6	3.4743e-07	-0.167633	0.0328968	0	3.44981	0.630996	0.342673	5:51359134-51359134	intron_variant	ENSG00000248789	CTD-2203A3.1	-
rs7301219	C	T	6	5.42546e-07	0.151669	0.0302696	39.74	8.29738	0.14059	0.518421	12:94928077-94928077	intergenic_variant	-	-	-
rs35322295	A	G	6	6.4338e-07	-0.164015	0.0329499	0	4.85387	0.433974	0.666397	17:37553219-37553219	downstream_gene_variant	ENSG00000125686	MED1	9635
rs35322295	A	G	6	6.4338e-07	-0.164015	0.0329499	0	4.85387	0.433974	0.666397	17:37553219-37553219	intron_variant	ENSG00000108306	FBXL20	-
rs35322295	A	G	6	6.4338e-07	-0.164015	0.0329499	0	4.85387	0.433974	0.666397	17:37553219-37553219	upstream_gene_variant	ENSG00000266469	CTB-131K11.1	4827
rs6450001	G	T	6	6.91046e-07	-0.163266	0.0328908	0	3.24833	0.661762	0.338287	5:51321031-51321031	intron_variant	ENSG00000248789	CTD-2203A3.1	-
rs35309597	TTTC	T	6	6.99032e-07	-0.163192	0.0328908	0	3.24441	0.662363	0.338291	5:51326298-51326301	intron_variant	ENSG00000248789	CTD-2203A3.1	-
rs10043521	C	A	6	7.13053e-07	-0.163073	0.0328923	0	3.21202	0.667335	0.338084	5:51360028-51360028	intron_variant	ENSG00000248789	CTD-2203A3.1	-
rs10056919	A	T	6	7.32992e-07	-0.163033	0.03292	0	3.23958	0.663104	0.338183	5:51362565-51362565	intron_variant	ENSG00000248789	CTD-2203A3.1	-
rs7724868	G	A	6	8.43159e-07	-0.161953	0.0328832	0	3.35453	0.645503	0.33899	5:51290481-51290481	intergenic_variant	-	-	-
rs2338796	A	G	6	9.16546e-07	-0.160874	0.0327728	0	4.33952	0.501637	0.662717	17:37555627-37555627	downstream_gene_variant	ENSG00000125686	MED1	7227
rs2338796	A	G	6	9.16546e-07	-0.160874	0.0327728	0	4.33952	0.501637	0.662717	17:37555627-37555627	intron_variant	ENSG00000108306	FBXL20	-
rs2338796	A	G	6	9.16546e-07	-0.160874	0.0327728	0	4.33952	0.501637	0.662717	17:37555627-37555627	upstream_gene_variant	ENSG00000266469	CTB-131K11.1	2419
rs13177514	A	C	6	9.22319e-07	-0.161797	0.0329691	0	3.20694	0.668116	0.336969	5:51352015-51352015	intron_variant	ENSG00000248789	CTD-2203A3.1	-
rs71147320	C	CA	6	1.25386e-06	-0.158596	0.0327209	0	4.37069	0.497369	0.663979	17:37500884-37500884	intron_variant	ENSG00000108306	FBXL20	-
rs12935933	T	G	6	1.27133e-06	-0.158661	0.0327528	0	4.33895	0.501716	0.663409	17:37514670-37514670	intron_variant	ENSG00000108306	FBXL20	-
rs62284709	T	C	5	1.50881e-06	0.34194	0.0710885	41.8731	6.8815	0.142284	0.936606	3:174362705-174362705	intron_variant	ENSG00000177694	NAALADL2	-
rs150236599	CCCCTCCCCTCCCTTCCCCTTCTGTT	C	4	1.77816e-06	-0.320222	0.0670322	0	0.767349	0.85726	0.858826	19:34185835-34185860	intron_variant	ENSG00000124302	CHST8	-
rs201479737	C	CAT	4	1.89274e-06	-0.440257	0.0924026	68.1783	9.42753	0.024115	0.943279	3:161856966-161856966	intergenic_variant	-	-	-
rs112101305	C	T	4	2.37356e-06	-0.317929	0.0673763	0	0.835951	0.84085	0.859594	19:34186467-34186467	intron_variant	ENSG00000124302	CHST8	-
rs585878	T	C	6	2.40964e-06	0.167278	0.035473	0	4.27963	0.509897	0.737696	18:63000384-63000384	intergenic_variant	-	-	-
rs470789	G	T	6	2.54691e-06	0.16747	0.0355991	0	4.23376	0.516275	0.73741	18:63010667-63010667	intergenic_variant	-	-	-
rs470981	A	C	6	2.60436e-06	0.166955	0.035524	0	4.23785	0.515705	0.737639	18:63006445-63006445	intergenic_variant	-	-	-
rs470807	T	C	6	2.65421e-06	0.166753	0.0355102	0	4.34617	0.500726	0.73677	18:63006144-63006144	intergenic_variant	-	-	-
rs620039	C	T	6	3.45764e-06	0.165974	0.0357582	0	4.60733	0.465652	0.736709	18:63026139-63026139	intergenic_variant	-	-	-
rs72890085	A	C	6	3.50775e-06	-0.263575	0.0568221	0	4.65088	0.459953	0.905059	6:79858985-79858985	intergenic_variant	-	-	-
rs58014166	G	T	6	3.85864e-06	0.157204	0.0340352	0	2.63391	0.756206	0.711049	5:51305713-51305713	intron_variant	ENSG00000248789	CTD-2203A3.1	-
rs4555736	C	G	6	3.90497e-06	-0.157144	0.0340405	0	2.62601	0.75741	0.288901	5:51328016-51328016	intron_variant	ENSG00000248789	CTD-2203A3.1	-
rs13436733	T	A	6	4.05971e-06	0.156877	0.0340422	0	2.62781	0.757135	0.71098	5:51305185-51305185	upstream_gene_variant	ENSG00000248789	CTD-2203A3.1	464
rs111403807	GCAAA	G	6	4.08003e-06	0.161185	0.0349851	0	4.92222	0.425447	0.718883	18:63021232-63021236	intergenic_variant	-	-	-
rs9291943	C	G	6	4.11084e-06	-0.156845	0.0340545	0	2.60602	0.76045	0.289129	5:51341667-51341667	intron_variant	ENSG00000248789	CTD-2203A3.1	-
rs470534	C	G	6	4.20502e-06	0.160754	0.0349392	0	4.89026	0.429419	0.718653	18:63023398-63023398	intergenic_variant	-	-	-
rs7710132	C	G	6	4.28852e-06	-0.156512	0.0340473	0	2.60861	0.760057	0.288877	5:51345337-51345337	intron_variant	ENSG00000248789	CTD-2203A3.1	-
rs9302981	C	A	2	4.43371e-06	-0.334955	0.072976	0	0.0013793	0.970374	0.843265	17:66753586-66753586	intron_variant,non_coding_transcript_variant	ENSG00000267659	RP11-118B18.1	-
rs9302981	C	A	2	4.43371e-06	-0.334955	0.072976	0	0.0013793	0.970374	0.843265	17:66753586-66753586	downstream_gene_variant	ENSG00000263690	AC011591.1	9028
rs142008942	ATTG	A	6	4.47887e-06	-0.156161	0.0340381	0	2.49747	0.776876	0.289263	5:51344718-51344721	intron_variant	ENSG00000248789	CTD-2203A3.1	-
rs9291942	C	T	6	4.51671e-06	-0.156033	0.0340234	0	2.6273	0.757214	0.289257	5:51341471-51341471	intron_variant	ENSG00000248789	CTD-2203A3.1	-
rs16879352	A	G	6	4.5753e-06	0.156251	0.0340909	0	2.89839	0.715648	0.714937	5:51308071-51308071	intron_variant	ENSG00000248789	CTD-2203A3.1	-
rs7301413	G	T	6	5.03729e-06	0.139775	0.0306306	57.6571	11.8083	0.0375103	0.510607	12:94928052-94928052	intergenic_variant	-	-	-
rs145821641	A	ATTGG	2	5.68508e-06	-0.393031	0.0866131	0	0.0750382	0.784138	0.131197	17:55584564-55584564	regulatory_region_variant	-	-	-
rs145821641	A	ATTGG	2	5.68508e-06	-0.393031	0.0866131	0	0.0750382	0.784138	0.131197	17:55584564-55584564	intron_variant	ENSG00000153944	MSI2	-
rs145821641	A	ATTGG	2	5.68508e-06	-0.393031	0.0866131	0	0.0750382	0.784138	0.131197	17:55584564-55584564	regulatory_region_variant	-	-	-
rs56292019	A	C	6	6.04681e-06	-0.225749	0.0498921	0	3.18453	0.671561	0.8843	3:161799148-161799148	intergenic_variant	-	-	-
rs7618754	G	T	6	6.05201e-06	-0.225726	0.0498891	0	3.19466	0.670004	0.8843	3:161801398-161801398	intergenic_variant	-	-	-
rs73018731	A	G	6	6.11576e-06	-0.225651	0.0498969	0	3.15997	0.675339	0.8843	3:161794988-161794988	intergenic_variant	-	-	-
rs73018729	T	C	6	6.12252e-06	-0.225642	0.0498975	0	3.1552	0.676073	0.8843	3:161794603-161794603	intergenic_variant	-	-	-
rs112596066	C	T	5	6.14866e-06	-0.279682	0.0618599	0	2.68039	0.612651	0.856853	19:34184200-34184200	intron_variant	ENSG00000124302	CHST8	-
rs189379749	G	A	6	6.15803e-06	-0.172852	0.0382341	0	0.754874	0.979822	0.77747	10:13340896-13340896	downstream_gene_variant	ENSG00000226209	AL138764.1	9249
rs189379749	G	A	6	6.15803e-06	-0.172852	0.0382341	0	0.754874	0.979822	0.77747	10:13340896-13340896	intron_variant	ENSG00000107537	PHYH	-
rs36033785	G	C	6	6.28677e-06	-0.225336	0.0498916	0	3.13018	0.679924	0.884262	3:161789063-161789063	intergenic_variant	-	-	-
rs36033785	G	C	6	6.28677e-06	-0.225336	0.0498916	0	3.13018	0.679924	0.884262	3:161789063-161789063	intergenic_variant	-	-	-
rs6771758	A	G	6	6.30183e-06	-0.225284	0.0498857	0	3.15541	0.67604	0.88406	3:161797801-161797801	intergenic_variant	-	-	-
rs60253806	G	C	6	6.31179e-06	-0.225156	0.0498611	0	3.1269	0.680429	0.884247	3:161787026-161787026	intergenic_variant	-	-	-
rs58233189	CA	C	6	6.32595e-06	-0.225128	0.0498602	0	3.12691	0.680427	0.884245	3:161786699-161786700	intergenic_variant	-	-	-
rs60991485	G	A	6	6.37332e-06	-0.225175	0.049888	0	3.11513	0.682242	0.884201	3:161787967-161787967	intergenic_variant	-	-	-
rs28552501	G	A	6	6.40005e-06	-0.224992	0.0498572	0	3.11843	0.681733	0.884225	3:161779449-161779449	intergenic_variant	-	-	-
rs78209880	A	T	2	6.40862e-06	0.758957	0.168192	0	0.0419806	0.837657	0.942221	2:36400731-36400731	intergenic_variant	-	-	-
rs147672198	T	TGAA	2	6.50801e-06	0.759355	0.168402	0	0.0417539	0.83809	0.941941	2:36421976-36421976	intergenic_variant	-	-	-
rs72783086	T	C	2	6.62067e-06	0.757795	0.168192	0	0.040404	0.840693	0.942162	2:36412468-36412468	intergenic_variant	-	-	-
rs72783087	A	G	2	6.67025e-06	0.757844	0.168262	0	0.0401028	0.84128	0.942072	2:36414948-36414948	intergenic_variant	-	-	-
rs16890234	G	A	6	6.96175e-06	-0.226378	0.0503637	47.7475	9.56892	0.0884129	0.881767	6:79326617-79326617	intergenic_variant	-	-	-
rs929648	A	C	2	7.05372e-06	-0.389202	0.0866422	0	0.0619878	0.803381	0.13204	17:55585120-55585120	intron_variant	ENSG00000153944	MSI2	-
rs77728640	G	C	6	7.16268e-06	-0.285249	0.063547	48.7927	9.76424	0.0821978	0.934946	3:161872994-161872994	intergenic_variant	-	-	-
rs7301210	C	T	6	8.1387e-06	0.137296	0.0307735	56.5441	11.5059	0.0422221	0.520851	12:94928046-94928046	intergenic_variant	-	-	-
rs7853772	G	A	6	8.2781e-06	0.160117	0.0359179	0	4.39299	0.494328	0.7385	9:20266246-20266246	intergenic_variant	-	-	-
rs17723508	G	A	6	8.37053e-06	-0.255342	0.0573096	0	3.86555	0.568931	0.907007	6:79854364-79854364	intergenic_variant	-	-	-
rs17785485	C	T	6	8.61192e-06	-0.255019	0.0573156	0	4.01663	0.547024	0.900939	6:79854226-79854226	intergenic_variant	-	-	-
rs2877825	T	A	2	8.97012e-06	-0.371297	0.0836137	0	0.0389108	0.843625	0.14151	17:55582686-55582686	intron_variant	ENSG00000153944	MSI2	-
rs10593874	TAGTC	T	3	9.03102e-06	-0.372255	0.0838571	3.9388	2.08201	0.3531	0.940344	3:103779932-103779936	upstream_gene_variant	ENSG00000214405	RP11-40M23.1	1947
rs10593874	TAGTC	T	3	9.03102e-06	-0.372255	0.0838571	3.9388	2.08201	0.3531	0.940344	3:103779932-103779936	upstream_gene_variant	ENSG00000265076	AC016970.1	6293
rs2247403	G	T	6	9.53697e-06	-0.159896	0.036115	47.852	9.5881	0.0877837	0.753331	9:22446683-22446683	regulatory_region_variant	-	-	-
rs2247403	G	T	6	9.53697e-06	-0.159896	0.036115	47.852	9.5881	0.0877837	0.753331	9:22446683-22446683	upstream_gene_variant	ENSG00000176399	DMRTA1	157
rs2247404	G	T	6	9.53931e-06	-0.159894	0.036115	47.845	9.58681	0.0878261	0.753333	9:22446695-22446695	regulatory_region_variant	-	-	-
rs2247404	G	T	6	9.53931e-06	-0.159894	0.036115	47.845	9.58681	0.0878261	0.753333	9:22446695-22446695	upstream_gene_variant	ENSG00000176399	DMRTA1	145
rs1167436	A	G	2	9.80502e-06	-0.745728	0.168662	0	0.0272318	0.868928	0.0592893	2:36422604-36422604	intergenic_variant	-	-	-
rs72890022	A	G	6	9.88553e-06	-0.247536	0.0560078	0	4.23276	0.516414	0.904353	6:79801044-79801044	intergenic_variant	-	-	-
rs907190	A	C	6	9.90191e-06	0.182341	0.0412601	0	1.97886	0.852062	0.164909	1:226566726-226566726	intron_variant	ENSG00000143799	PARP1	-

## Sheet: i_multivariate
Table S6i. Top associations (p < 10-5) detected in a genome-wide multivariate association analysis of the eight traits included in the study.
Here only p-values are reported, as per output of the software used for the analysis (TATES, van der Sluis et al., 2013).
CHR	BP	SNP	WRead	WSpell	NWRead	PA	DigSpan	RANdig	RANlet	RANpic	Multivariate
18	36859202	rs17663182	8.38548e-05	0.0596706	9.58831e-05	0.0673512	0.519815	4.77197e-07	4.72953e-09	0.000183457	3.06838e-08
18	36852398	rs17605546	8.26897e-05	0.0582952	9.59141e-05	0.0652304	0.519449	4.78131e-07	4.916e-09	0.000185021	3.18935e-08
18	36853535	rs74500110	0.000145368	0.0725451	0.000198531	0.129583	0.578345	1.08563e-06	7.14085e-09	0.000392779	4.63277e-08
18	36815582	rs34822091	8.30108e-05	0.0590539	9.5895e-05	0.0605498	0.572617	5.28734e-07	9.43672e-09	0.000258109	6.12226e-08
8	63356625	rs16928927	0.0272887	0.111687	0.00929885	0.00750969	0.128084	1.95632e-05	2.2459e-08	0.011049	1.45707e-07
7	31148279	rs1541518	1.00521e-05	0.000102171	6.42164e-08	0.00010291	0.093976	0.070944	0.00063918	0.0192972	4.16617e-07
15	47724272	rs281238	0.0488479	0.0418859	0.0288272	1.2738e-07	0.312946	0.850198	0.134566	0.337781	8.26403e-07
7	31138503	rs2284225	1.8261e-05	0.000148622	1.27452e-07	0.000123594	0.0381854	0.0790705	8.95002e-05	0.00519968	8.2687e-07
7	31139200	rs4723046	2.07006e-05	0.00015027	1.27519e-07	0.000127792	0.0369212	0.0798896	9.48801e-05	0.00560867	8.27305e-07
7	31163196	rs58094779	4.06527e-06	0.000141195	1.3195e-07	0.00010468	0.340739	0.085086	0.00066061	0.0200604	8.56052e-07
7	31139332	rs4723047	2.63596e-05	0.000192752	1.56065e-07	0.000150504	0.0431003	0.0839899	0.000111094	0.00585264	1.0125e-06
15	47724694	rs35181178	0.0320182	0.026248	0.0196168	1.59877e-07	0.291779	0.889069	0.127744	0.399643	1.03723e-06
15	47724781	rs1692778	0.0346208	0.0275512	0.0221338	1.83127e-07	0.306752	0.913759	0.134343	0.419945	1.18807e-06
15	47724476	rs281239	0.0347865	0.0275969	0.022141	1.85963e-07	0.307269	0.911689	0.134292	0.4188	1.20647e-06
15	47723113	rs281236	0.0334087	0.0242867	0.0215256	1.86119e-07	0.313272	0.865841	0.122793	0.398432	1.20748e-06
15	47715996	rs281222	0.0344556	0.026622	0.0215642	1.86309e-07	0.309145	0.901199	0.132899	0.408961	1.20872e-06
15	47719892	rs281230	0.03494	0.0272662	0.0219456	1.88769e-07	0.308963	0.904139	0.1332	0.41396	1.22468e-06
15	47720498	rs281232	0.0349522	0.0273083	0.0219929	1.90476e-07	0.308996	0.904981	0.133021	0.413663	1.23575e-06
15	47717437	rs281226	0.0346832	0.0269911	0.021786	1.92023e-07	0.30879	0.903724	0.133073	0.412413	1.24579e-06
15	47718090	rs281228	0.0349382	0.0270561	0.0219384	1.92291e-07	0.308581	0.90452	0.133625	0.413357	1.24753e-06
15	47723857	rs281237	0.0350317	0.0275856	0.0221371	1.92955e-07	0.308145	0.907326	0.133598	0.415979	1.25183e-06
15	47722269	rs281235	0.0349364	0.0274719	0.0220727	1.93115e-07	0.307938	0.90588	0.133255	0.414971	1.25287e-06
15	47716037	rs166835	0.0672441	0.0325727	0.0198591	2.2514e-07	0.322169	0.988839	0.18796	0.464502	1.46064e-06
3	191795236	rs62288757	0.0232899	0.122735	0.021591	0.00159376	2.29698e-07	0.0280596	0.0400692	0.00896259	1.49021e-06
15	47716002	rs281223	0.0683803	0.0334279	0.0204357	2.32675e-07	0.343689	0.998142	0.189682	0.47219	1.50953e-06
15	47716079	rs979632	0.0387627	0.0288552	0.0237055	2.45387e-07	0.305638	0.889247	0.134481	0.414564	1.592e-06
15	47715226	rs4775684	0.0383001	0.0274773	0.0231361	2.46669e-07	0.310364	0.874271	0.132845	0.399064	1.60031e-06
15	47717516	rs56167035	0.039125	0.0290025	0.0239612	2.48073e-07	0.305758	0.889694	0.135064	0.416866	1.60942e-06
15	47721515	rs12595418	0.0390745	0.0294366	0.0240456	2.48076e-07	0.304704	0.891311	0.134694	0.418471	1.60944e-06
15	47717913	rs2059476	0.0391066	0.0290657	0.0239657	2.48478e-07	0.305781	0.888944	0.134893	0.41711	1.61205e-06
15	47722656	rs1390873	0.039125	0.0295136	0.0240553	2.5018e-07	0.304512	0.891387	0.134698	0.419455	1.62309e-06
15	47719557	rs2132662	0.0390998	0.0292225	0.0240974	2.51453e-07	0.305629	0.890441	0.134951	0.417894	1.63135e-06
15	47714368	rs59815685	0.0305024	0.0346562	0.0227825	2.73832e-07	0.31801	0.754454	0.174908	0.457025	1.77654e-06
15	47720633	esv2660412	0.0382936	0.0317043	0.027085	2.77187e-07	0.319558	0.96469	0.154615	0.425685	1.79831e-06
7	31143950	rs741057	4.78411e-05	0.000221539	2.78605e-07	9.5902e-05	0.0404706	0.239256	0.00134106	0.0322611	1.80751e-06
5	51333060	rs4571421	0.0499582	0.00907334	0.000385277	0.141349	0.248854	5.33571e-05	0.000271716	3.10173e-07	2.01231e-06
5	19460856	rs76161559	0.185053	0.111516	0.470861	0.584433	0.917787	3.13461e-07	0.0137665	0.0121294	2.03364e-06
20	46883131	rs6090818	3.13709e-07	9.98222e-05	0.000110106	0.034881	0.619504	0.21922	0.00680723	0.451707	2.03525e-06
20	46869744	rs2021211	3.16822e-07	0.00015854	8.28193e-05	0.027766	0.580825	0.222408	0.00438163	0.582758	2.05545e-06
15	97602538	rs34525745	0.000262916	0.00016632	3.1983e-07	0.0270981	0.313551	0.0622955	0.135889	0.100031	2.07496e-06
5	51359134	rs4307051	0.0565356	0.0111303	0.000455921	0.14576	0.277794	6.92897e-05	0.00032225	3.4743e-07	2.25402e-06
5	174220000	rs35751312	0.136184	0.376177	0.546638	0.821863	3.93012e-07	0.0541505	0.301575	0.763611	2.54974e-06
3	191793110	rs138439191	0.035112	0.173816	0.0262929	0.00268674	4.04563e-07	0.032627	0.0579326	0.0134392	2.62468e-06
16	56950210	rs9925265	2.32045e-05	0.00043599	4.85404e-06	4.51449e-07	0.0233795	0.00481003	0.0109531	0.284398	2.92887e-06
4	141467190	rs200580547	0.200467	0.726274	0.094023	0.264669	0.677859	1.56846e-05	4.7553e-07	0.000516183	3.0851e-06
8	143180427	rs77160407	0.000314027	5.05153e-07	0.000125806	0.0107741	0.0610764	0.020023	0.00253376	0.159518	3.27728e-06
8	143179895	rs74702439	0.000313273	5.05186e-07	0.000125605	0.0108179	0.0593269	0.0205072	0.00254876	0.168865	3.2775e-06
12	94928077	rs7301219	0.184109	0.322004	0.422662	0.0298798	0.415922	0.00748833	0.0235833	5.42546e-07	3.51988e-06
14	22755575	rs4981419	0.178833	0.437863	0.0885558	0.545111	0.906487	6.34839e-07	0.00641556	0.0125505	4.11864e-06
15	97595545	rs71401317	0.000777425	0.00155847	6.40863e-07	0.0216646	0.691311	0.183198	0.349418	0.354378	4.15773e-06
17	37553219	rs35322295	0.706388	0.794526	0.950888	0.550222	0.946544	0.0601667	0.033857	6.4338e-07	4.17406e-06
15	97611073	rs35078648	0.000811379	0.000938335	6.6648e-07	0.0182924	0.755431	0.249529	0.437268	0.372987	4.32392e-06
4	189509796	rs10010152	6.69348e-07	5.86728e-05	0.000165053	0.0284887	0.575554	0.142903	0.0413704	0.325304	4.34253e-06
16	83092002	rs76652947	0.257412	0.0587462	0.211067	0.17313	0.139723	6.77237e-07	0.00846709	7.36352e-05	4.39371e-06
3	126215694	rs1687482	0.0150004	0.0719955	0.00434615	0.0792822	0.455475	0.000354119	6.8207e-07	0.0134841	4.42507e-06
5	51321031	rs6450001	0.127834	0.0368415	0.00173087	0.300141	0.490181	0.000158444	0.000416046	6.91046e-07	4.4833e-06
5	51326298	rs35309597	0.128033	0.0369156	0.00173648	0.300742	0.492237	0.000159235	0.00041602	6.99032e-07	4.53511e-06
16	56952098	rs9921780	3.0557e-05	0.000554667	7.04954e-06	7.08187e-07	0.0322063	0.00590616	0.0132921	0.370887	4.59451e-06
5	51360028	rs10043521	0.135083	0.0392573	0.00185795	0.290236	0.498173	0.000163821	0.000428654	7.13053e-07	4.62607e-06
15	97599761	rs1983284	0.000760294	0.00111217	7.16568e-07	0.0206269	0.72307	0.226337	0.421128	0.39002	4.64888e-06
5	51362565	rs10056919	0.138503	0.0398834	0.00190803	0.292539	0.504483	0.000165316	0.000434159	7.32992e-07	4.75543e-06
5	174218392	rs10476123	0.189287	0.205032	0.375486	0.238984	7.45078e-07	0.30683	0.552047	0.519039	4.83384e-06
16	56953261	rs12924331	3.44724e-05	0.000594416	8.55455e-06	7.47882e-07	0.0314113	0.00519464	0.0115948	0.348526	4.85203e-06
15	97607681	rs8023715	0.000864238	0.00109726	7.49177e-07	0.0216434	0.690552	0.270668	0.478724	0.383725	4.86044e-06
5	174218794	rs11134876	0.197311	0.19764	0.348947	0.225945	8.11178e-07	0.32518	0.563773	0.453562	5.26268e-06
5	51290481	rs7724868	0.106851	0.0299022	0.00135009	0.270075	0.473526	0.000152786	0.000389976	8.43159e-07	5.47016e-06
15	97620333	rs201033452	0.00123704	0.00125011	8.53809e-07	0.0282865	0.823114	0.280753	0.553587	0.394358	5.53926e-06
8	63389093	rs59799730	0.0163724	0.0778191	0.00907886	0.0120904	0.323595	9.59111e-05	8.79421e-07	0.0151945	5.70542e-06
6	118710563	rs72967597	0.675875	0.341945	0.173478	0.115719	0.631083	9.10551e-07	0.000412095	0.00724726	5.90738e-06
17	37555627	rs2338796	0.676735	0.74222	0.940551	0.539893	0.932108	0.0640205	0.0229426	9.16546e-07	5.94628e-06
5	51352015	rs13177514	0.153389	0.0504717	0.00190145	0.334695	0.485723	0.00017019	0.000547394	9.22319e-07	5.98373e-06
8	63394003	rs1869015	0.0185734	0.0880909	0.00976888	0.0113272	0.278676	0.000115187	9.24546e-07	0.0182703	5.99818e-06
7	31164758	rs9792052	1.7657e-05	0.000370088	9.26301e-07	0.00020389	0.26755	0.199259	0.00425076	0.0592422	6.00956e-06
8	63372633	rs4430089	0.0162735	0.0747089	0.00897366	0.0125414	0.312416	9.49959e-05	9.28341e-07	0.0163407	6.0228e-06
7	31138735	rs4723045	0.000118626	0.000270985	9.54362e-07	8.70879e-05	0.0177621	0.208168	0.000400051	0.0122158	6.19161e-06
13	114639120	rs73579354	0.000889453	0.0065115	0.0144988	9.58025e-07	0.0416035	0.186971	0.0399345	0.0652238	6.21538e-06
7	31138201	rs2284224	0.000113856	0.000272328	1.03017e-06	8.43024e-05	0.017595	0.213727	0.000390509	0.0114484	6.68343e-06
8	63360485	rs16928948	0.0139569	0.082734	0.00806587	0.0130574	0.285575	9.66374e-05	1.05648e-06	0.0136882	6.85413e-06
2	50996952	rs3892750	0.0423602	1.07375e-06	0.107036	0.283594	0.553785	0.120554	0.644109	0.260756	6.96617e-06
15	97613156	rs34169613	0.00115507	0.00140464	1.08984e-06	0.0248541	0.804296	0.280119	0.525471	0.405804	7.07055e-06
21	19097889	rs2101523	1.11511e-06	1.36024e-05	0.00889762	0.0361427	0.00122237	0.0516378	0.0114738	0.00862187	7.2345e-06
8	63357785	rs7007335	0.0141101	0.08562	0.00812474	0.0133151	0.281268	9.93205e-05	1.11575e-06	0.0137411	7.23865e-06
1	244883815	rs10803241	0.00014826	0.000142214	1.12976e-06	0.0117276	0.389928	0.344253	0.0371219	0.0147849	7.32954e-06
8	63355896	rs11997393	0.0148364	0.0923918	0.00852366	0.0142285	0.276156	0.000103193	1.21069e-06	0.0139026	7.85459e-06
4	183021635	rs182847	0.0570051	0.0183137	0.109285	0.0222225	0.198919	1.24978e-06	4.48682e-05	0.0111103	8.1082e-06
17	37500884	rs71147320	0.73522	0.826449	0.989178	0.52507	0.861513	0.0681395	0.0270957	1.25386e-06	8.13467e-06
17	37514670	rs12935933	0.729359	0.812323	0.996147	0.516296	0.881486	0.063415	0.0265214	1.27133e-06	8.24801e-06
14	36588963	rs12881152	0.000799513	1.32132e-06	0.0336517	0.140861	0.964584	0.937789	0.932296	0.917335	8.57233e-06
2	50954871	rs12991070	0.0662094	1.33837e-06	0.13803	0.214491	0.529469	0.162878	0.389186	0.18883	8.68294e-06
10	56355752	rs11511013	1.35038e-06	0.00472923	0.000298312	0.00261751	0.195356	0.0696694	0.1681	0.793037	8.76086e-06
15	97603472	rs12438109	0.000888915	0.000837258	1.36171e-06	0.0115889	0.71515	0.434852	0.850002	0.85492	8.83437e-06
11	60217821	rs73481300	0.908229	0.518482	0.792412	0.528465	1.40343e-06	0.566349	0.410132	0.202985	9.10503e-06
8	63345127	rs74692649	0.0149722	0.0952001	0.00854577	0.01401	0.274632	0.000113883	1.4137e-06	0.0145283	9.17166e-06
8	63346420	rs4144761	0.01695	0.0962928	0.00884827	0.0139519	0.24766	0.000116277	1.41674e-06	0.0179952	9.19138e-06
8	63339821	rs10957222	0.0151355	0.0962996	0.00862863	0.0140343	0.275413	0.000116921	1.46725e-06	0.0147247	9.51908e-06
8	143181740	rs77153897	0.000690729	1.47324e-06	0.000255853	0.0165273	0.051429	0.0297544	0.00382602	0.153268	9.55794e-06
10	13989949	rs721284	0.411776	0.296902	0.736912	0.242586	0.8275	1.47674e-06	0.00863952	0.142262	9.58065e-06
8	63332932	rs78394839	0.0152443	0.0971825	0.00866647	0.0140831	0.275413	0.000119273	1.50742e-06	0.0148663	9.77969e-06
3	174362705	rs62284709	0.136096	0.975186	0.00906712	0.30477	0.872389	0.19002	0.00189564	1.50881e-06	9.78871e-06
8	63329051	rs12550685	0.0152546	0.0973854	0.00867709	0.0141018	0.274447	0.000119074	1.5095e-06	0.0148207	9.79318e-06
8	63331062	rs1451843	0.0152593	0.0973599	0.00867694	0.0141075	0.275413	0.000119622	1.51251e-06	0.0148948	9.81271e-06
8	63328027	rs75706454	0.0152571	0.0974158	0.00867517	0.0140894	0.274472	0.000119422	1.51552e-06	0.0148192	9.83224e-06
8	63323089	rs11990668	0.0151728	0.0974278	0.00868906	0.014044	0.268373	0.000118461	1.5181e-06	0.0142354	9.84898e-06
