# Supplementary material for: Genome-wide association scan identifies new variants associated with a cognitive predictor of dyslexia
Source: Transl Psychiatry. 2019 Feb 11;9:77. doi: 10.1038/s41398-019-0402-0 (PMC6370792; doi:10.1038/s41398-019-0402-0)
Supplement: Supplementary file 5 — Supplementary Results: Associations in candidate dyslexia susceptibility genes [file 41398_2019_402_MOESM5_ESM.xlsx]

## Sheet: a_WRead
Table S7a. Association of variants annotated to candidate genes with WRead.
For this assessment, we selected genes for which association with reading-related traits was previously reported in at least two independent studies -namely DYX1C1, DCDC2, KIAA0319, C2ORF3, MRPL19, ROBO1, GRIN2B, FOXP2 and CNTNAP2 (as reviewed in Mascheretti et al., 2017)- and examined all variants annotated to these genes within a boundary of 10 kb from the 3’-/5’-UTR.
a Due to the partial overlap of the genes MRPL19 and GCFC2, variants falling in their region of overlap (including those annotated upstream or downstream of the genes) are labelled as MRPL19/GCFC2.
b Beta values refer to A1.
c I-squared test for heterogeneity of effects across datasets (the closer to “0”, the more homogenous is the genetic effect).
d Cochran's Q statistic and p-value (for heterogeneity of effects across datasets).
e Average allele frequency computed over all the datasets where the SNP was available.
Gene a	Variant	CHR	BP	A1	A2	STUDY_nr	PVALUE	BETA b	SE_BETA	I2 c	Q d	Q_pval d	A1Freq e
DYX1C1	rs201809091	15	55708301	T	TAG	3	0.000542983	0.688451	0.199055	47.7616	3.8286	0.147445	0.946899
KIAA0319	rs4504469	6	24588884	C	T	5	0.000630496	-0.120121	0.0351422	0	3.93312	0.415132	0.580018
KIAA0319	rs9379669	6	24593176	G	A	7	0.000880176	0.109501	0.03292	53.3934	12.8737	0.0450857	0.593224
CNTNAP2	rs17170956	7	148036191	G	A	7	0.00142398	0.175216	0.054931	19.3569	7.44019	0.282048	0.903108
DCDC2	rs9460981	6	24237404	C	T	7	0.00147439	0.139304	0.0438106	34.0806	9.10203	0.167921	0.84373
FOXP2	rs34050333	7	113717514	T	A	5	0.00148132	-0.338148	0.106392	15.9417	4.7586	0.312975	0.906791
FOXP2	rs34019273	7	113717512	T	C	5	0.00148293	-0.338118	0.106393	15.8988	4.75617	0.313243	0.906794
KIAA0319	rs2745333	6	24618197	A	G	7	0.00154479	0.106519	0.0336433	40.4277	10.0718	0.121661	0.418491
DCDC2	rs200705189	6	24362733	ATTATT	A	2	0.00187302	0.850651	0.273551	69.1667	3.24325	0.0717182	0.930559
KIAA0319	rs34467467	6	24605237	T	C	7	0.0019206	-0.103896	0.0334906	28.4006	8.37996	0.211566	0.582791
DCDC2	rs201560795	6	24210245	A	AGG	7	0.00192957	0.136755	0.0441021	33.7961	9.06291	0.170071	0.843886
KIAA0319	rs34111714	6	24592043	G	A	7	0.00206435	-0.103381	0.0335564	27.3338	8.25694	0.219877	0.583549
KIAA0319	rs35380319	6	24589502	G	A	7	0.0022371	-0.102399	0.0334986	26.7007	8.18562	0.224818	0.58274
ROBO1	rs62259662	3	79132836	C	T	7	0.00239623	-0.145979	0.0480802	1.82213	6.11136	0.410832	0.856241
ROBO1	rs62259667	3	79145435	G	A	7	0.00250169	-0.146575	0.0484846	2.04526	6.12528	0.409304	0.858574
ROBO1	rs62259661	3	79132778	T	A	7	0.0026773	-0.144753	0.04821	2.8229	6.17429	0.403952	0.856529
CNTNAP2	rs75803509	7	148036259	G	T	7	0.00308074	0.171833	0.0580602	19.9756	7.49771	0.277258	0.912595
KIAA0319	rs2817200	6	24584366	A	G	7	0.00334535	-0.099862	0.0340352	25.9712	8.10495	0.230515	0.590666
ROBO1	rs62259660	3	79117516	T	C	7	0.00339328	-0.141833	0.0484127	16.3909	7.17625	0.304855	0.859531
CNTNAP2	rs2972112	7	147870422	C	T	7	0.00348452	-0.0960469	0.0328769	0.474686	6.02862	0.419992	0.555141
ROBO1	rs145765871	3	79011663	C	CCTT	7	0.00352161	0.0954602	0.032713	0	1.97432	0.922045	0.615496
ROBO1	rs200805425	3	79011660	A	ACTC	7	0.00352324	0.0954555	0.032713	0	1.9757	0.92192	0.615494
KIAA0319	rs13218075	6	24599246	C	A	7	0.00411324	-0.0962223	0.0335346	21.2657	7.62057	0.26724	0.58657
KIAA0319	rs11339762	6	24602631	CG	C	7	0.00415567	-0.0960756	0.0335214	21.3507	7.62881	0.266578	0.586584
KIAA0319	rs72841572	6	24611321	G	C	7	0.00416935	-0.0960291	0.0335174	21.3147	7.62531	0.266859	0.586924
KIAA0319	rs13204166	6	24608687	C	T	7	0.00419446	-0.0959675	0.0335181	21.2749	7.62146	0.267168	0.586926
KIAA0319	rs17248202	6	24608032	T	C	7	0.00419775	-0.0959615	0.0335189	21.24	7.61808	0.26744	0.586931
CNTNAP2	rs28477355	7	147883619	T	G	7	0.00490797	-0.17484	0.0621539	0	4.01247	0.674989	0.918993
CNTNAP2	rs56372810	7	148096057	C	G	2	0.00503892	-0.513092	0.182951	90.6985	10.751	0.00104225	0.944707
GRIN2B	rs3026172	12	13710267	A	C	7	0.00509691	-0.17184	0.0613531	46.3417	11.1819	0.0829158	0.913721
KIAA0319	rs7759410	6	24642273	G	T	7	0.00518449	0.0944587	0.0337915	71.9612	21.3989	0.00155504	0.394033
ROBO1	rs111877007	3	79309332	A	C	2	0.00531592	-0.526541	0.188911	28.0576	1.39	0.238405	0.94282
ROBO1	rs76956187	3	79304323	A	G	2	0.0053263	-0.526552	0.188958	28.1247	1.3913	0.238186	0.942832
ROBO1	rs74415865	3	79304842	G	A	2	0.0053263	-0.526552	0.188958	28.1247	1.3913	0.238186	0.942832
ROBO1	rs80052011	3	79298659	T	A	2	0.00536055	-0.526425	0.189054	27.9811	1.38852	0.238654	0.942868
ROBO1	rs115745113	3	79358706	T	A	2	0.00540714	-0.525959	0.189077	27.2884	1.3753	0.240904	0.942915
ROBO1	rs6805177	3	79305434	C	T	2	0.00542635	-0.525735	0.189075	27.7592	1.38426	0.239377	0.942901
ROBO1	rs7625971	3	79317794	C	G	2	0.00543073	-0.525491	0.189005	27.4678	1.3787	0.240323	0.942892
ROBO1	rs79269221	3	79355637	C	T	2	0.00543717	-0.525483	0.189028	27.4067	1.37754	0.240521	0.942906
ROBO1	rs10865574	3	79347039	T	C	2	0.00543744	-0.525415	0.189005	27.4043	1.37749	0.240529	0.942904
ROBO1	rs114246920	3	79357139	T	C	2	0.00544053	-0.525445	0.189028	27.375	1.37694	0.240624	0.942921
ROBO1	rs75978674	3	79321828	A	G	2	0.0054408	-0.525378	0.189005	27.3726	1.37689	0.240632	0.942901
ROBO1	rs150185017	3	79322906	CAAG	C	2	0.0054408	-0.525378	0.189005	27.3726	1.37689	0.240632	0.942901
ROBO1	rs75257300	3	79327042	T	A	2	0.0054408	-0.525378	0.189005	27.3726	1.37689	0.240632	0.942901
ROBO1	rs76078725	3	79330853	C	G	2	0.0054408	-0.525378	0.189005	27.3726	1.37689	0.240632	0.942901
ROBO1	rs11925648	3	79336549	T	C	2	0.0054408	-0.525378	0.189005	27.3726	1.37689	0.240632	0.942901
ROBO1	rs114301319	3	79355086	G	T	2	0.00545491	-0.525283	0.189028	27.4067	1.37754	0.240521	0.942915
ROBO1	rs142144793	3	79339429	G	A	2	0.00545855	-0.525178	0.189005	27.3726	1.37689	0.240632	0.942913
ROBO1	rs113994745	3	79310038	T	C	2	0.00546137	-0.525275	0.189051	27.3456	1.37638	0.240719	0.942918
ROBO1	rs76018922	3	79310746	T	C	2	0.00546137	-0.525275	0.189051	27.3456	1.37638	0.240719	0.942917
ROBO1	rs114803069	3	79312939	T	A	2	0.00546164	-0.525207	0.189028	27.3432	1.37633	0.240727	0.942924
ROBO1	rs79105941	3	79316344	G	C	2	0.00546501	-0.52517	0.189028	27.3114	1.37573	0.24083	0.942917
ROBO1	rs116208579	3	79349086	T	C	2	0.00546717	-0.525145	0.189028	27.375	1.37694	0.240624	0.942913
DCDC2	rs28990374	6	24180095	T	C	7	0.00547729	0.126912	0.0456922	37.0348	9.52907	0.145936	0.862417
ROBO1	rs6793289	3	79296988	C	G	2	0.00549784	-0.525261	0.189193	27.2686	1.37492	0.240968	0.942975
ROBO1	rs6793105	3	79296858	C	T	2	0.00550987	-0.525191	0.189217	27.2392	1.37437	0.241063	0.942976
ROBO1	rs74649991	3	78835068	T	G	6	0.00551243	0.194779	0.070179	43.7698	8.89202	0.11345	0.936571
ROBO1	rs6805707	3	79296787	T	C	2	0.0055278	-0.524991	0.189217	27.2392	1.37437	0.241063	0.942987
ROBO1	rs116533387	3	79300464	G	C	2	0.00558477	-0.524223	0.189167	26.9431	1.3688	0.242019	0.942742
ROBO1	rs6548601	3	78990607	A	G	7	0.00585401	0.0917999	0.0333109	0	3.04221	0.803531	0.652569
CNTNAP2	rs6956460	7	147898538	A	G	7	0.00588155	-0.17857	0.064833	6.45082	6.41374	0.378472	0.925867
ROBO1	rs6772919	3	78984566	C	T	7	0.00594348	0.0915813	0.0332916	0	3.08041	0.798689	0.652713
DCDC2	rs76029161	6	24351246	A	T	2	0.00613456	0.72405	0.264204	57.5205	2.35408	0.124956	0.923473
FOXP2	rs56101597	7	114107002	G	T	7	0.0063772	-0.125465	0.0459961	23.1444	7.80685	0.252598	0.844983
ROBO1	rs9823652	3	79221571	A	G	7	0.0065517	0.11787	0.0433534	12.302	6.84166	0.335739	0.186454
CNTNAP2	rs12538822	7	146590559	A	G	7	0.00673463	-0.100967	0.0372616	0	1.33137	0.9699	0.740993
CNTNAP2	rs10254469	7	147903083	A	G	7	0.00679475	0.0881158	0.0325542	0	3.47345	0.747499	0.504709
KIAA0319	rs5026394	6	24590547	A	C	7	0.0069207	0.0884826	0.0327636	28.9242	8.44169	0.207496	0.611601
DCDC2	rs11754435	6	24178998	C	T	7	0.00735699	-0.11986	0.0447199	37.9517	9.66988	0.13926	0.145917
DCDC2	rs200283757	6	24326362	AGAAGGAAAGAGAG	A	2	0.00742154	0.72016	0.268986	35.6636	1.55433	0.212497	0.940135
GCFC2	rs34351021	2	75945766	C	T	7	0.00746533	-0.138312	0.0516989	0	1.34123	0.969336	0.885902
CNTNAP2	rs10254641	7	147905440	G	A	7	0.00750625	0.0894486	0.0334574	0	3.19911	0.783473	0.507461
ROBO1	rs6548612	3	79123470	T	C	7	0.00766267	0.111395	0.0417746	0	3.64173	0.725027	0.201934
DCDC2	rs62400418	6	24300602	C	T	7	0.00772098	-0.184292	0.0691778	15.2195	7.0771	0.313776	0.930164
MRPL19/GCFC2	rs139363227	2	75904901	A	G	7	0.00772826	-0.145531	0.0546347	0	1.39353	0.966251	0.892834
MRPL19/GCFC2	rs141512109	2	75904903	T	G	7	0.00773203	-0.145522	0.0546347	0	1.39331	0.966264	0.892833
KIAA0319	rs2817202	6	24586173	C	T	7	0.00776052	-0.089611	0.0336591	26.1671	8.12646	0.228984	0.587953
DCDC2	rs9467087	6	24229811	A	C	7	0.00783562	0.126894	0.047721	44.4161	10.7945	0.0949392	0.87932
DCDC2	rs9467065	6	24176793	A	G	7	0.00784648	-0.118998	0.0447597	38.5238	9.75987	0.135135	0.146127
GCFC2	rs62148729	2	75932487	C	T	7	0.00787107	0.0941745	0.0354366	0	5.54186	0.476412	0.708
KIAA0319	rs2760133	6	24586310	C	T	7	0.00797702	-0.0892745	0.0336499	24.7984	7.97855	0.239679	0.58741
MRPL19/GCFC2	rs2298948	2	75926565	T	C	7	0.00812088	0.0937272	0.0354088	0	5.25722	0.511272	0.708183
CNTNAP2	rs58166271	7	146589311	C	T	7	0.00860334	-0.0988528	0.0376234	0	1.69453	0.945543	0.74794
FOXP2	rs55784058	7	114084705	GT	G	7	0.00867293	-0.121104	0.0461403	18.5046	7.36238	0.28863	0.84804
KIAA0319	rs9356939	6	24613354	A	C	7	0.00869078	0.0864395	0.0329421	32.2672	8.85833	0.181704	0.614369
FOXP2	rs17312686	7	114119889	A	G	7	0.00882779	-0.119902	0.0457878	23.8822	7.88252	0.246837	0.843307
CNTNAP2	rs6957194	7	146584080	A	C	7	0.00888406	-0.0994086	0.0379932	0	1.62035	0.951103	0.750007
DCDC2	rs9467077	6	24210299	T	C	7	0.00900193	0.101516	0.0388654	30.8098	8.67175	0.192898	0.7701
MRPL19/GCFC2	rs34342984	2	75876511	T	C	7	0.00905096	0.0915014	0.0350563	9.18609	6.60692	0.358732	0.686367
MRPL19/GCFC2	rs34375435	2	75914044	A	C	7	0.00909685	0.0932194	0.0357382	0	5.34831	0.499976	0.713119
KIAA0319	rs149421407	6	24630934	CATAT	C	7	0.00922565	0.0890142	0.0341892	62.7782	16.1196	0.0131263	0.437906
CNTNAP2	rs7784949	7	146586456	G	A	7	0.00923356	-0.0975611	0.0374762	0	1.37582	0.967313	0.750146
CNTNAP2	rs7458388	7	146585732	T	C	7	0.010002	-0.0968282	0.0375921	0	1.45937	0.962147	0.747869
CNTNAP2	rs10245185	7	147900046	T	C	7	0.0101306	0.0825999	0.0321233	0	4.20344	0.649167	0.501497
KIAA0319	rs9379668	6	24587571	T	C	7	0.0102364	0.0845907	0.0329436	45.5915	11.0277	0.0875245	0.61401
ROBO1	rs201895676	3	79524291	C	CT	7	0.0105548	0.0841209	0.0328969	0	4.22065	0.646844	0.408784
CNTNAP2	rs78924334	7	146459993	A	G	6	0.0109864	-0.190237	0.0748044	40.7357	8.43678	0.13375	0.916516
ROBO1	rs34273188	3	79336934	T	C	7	0.0110722	0.0880301	0.0346519	66.0327	17.6641	0.0071289	0.689377
CNTNAP2	rs145656741	7	147901540	CTT	C	7	0.0111393	-0.163088	0.0642509	27.2052	8.24235	0.22088	0.927416
KIAA0319	rs7755579	6	24638740	G	T	7	0.0112646	0.0839888	0.0331398	68.7418	19.195	0.00384671	0.412783
CNTNAP2	rs75314116	7	147902844	A	G	7	0.0112819	-0.162535	0.0641456	25.4148	8.04449	0.234862	0.924746
ROBO1	rs6766522	3	79077887	G	A	7	0.0113248	-0.116156	0.045866	0	4.37459	0.626123	0.853831
ROBO1	rs35058917	3	79349225	C	T	7	0.0113457	0.0877788	0.0346696	66.0037	17.649	0.00717197	0.689564
DCDC2	rs4535539	6	24205760	C	T	7	0.0115635	-0.111651	0.0442148	58.7749	14.5542	0.0240221	0.147235
CNTNAP2	rs56963674	7	146592285	A	C	7	0.0115917	-0.0944651	0.0374218	0	0.981823	0.986292	0.743476
CNTNAP2	rs10241724	7	147899678	T	A	7	0.0116067	0.0812978	0.0322114	0	4.25554	0.642138	0.500934
MRPL19	rs12612132	2	75864103	C	T	7	0.01165	0.088927	0.0352525	0	3.21522	0.78139	0.685104
KIAA0319	rs9467244	6	24640011	G	A	7	0.0116823	0.0835088	0.0331174	68.6982	19.1682	0.00388874	0.412437
KIAA0319	rs6456624	6	24639223	T	C	7	0.0119834	0.0832296	0.0331244	68.6269	19.1247	0.0039582	0.412403
KIAA0319	rs7759592	6	24642447	G	A	7	0.0119893	0.0833266	0.0331654	68.7706	19.2126	0.00381919	0.410523
KIAA0319	rs67478622	6	24641871	C	CA	7	0.0120048	0.083307	0.0331636	68.792	19.2259	0.00379871	0.410523
KIAA0319	rs9379678	6	24640615	G	C	7	0.0122364	0.0830278	0.0331415	68.9299	19.3112	0.00366913	0.410781
KIAA0319	rs9467245	6	24641065	G	A	7	0.0128624	0.0837243	0.0336572	70.0517	20.0345	0.00273047	0.369194
ROBO1	rs67725324	3	79207217	A	G	7	0.0130363	0.0874973	0.0352417	70.2509	20.1687	0.00258425	0.693934
KIAA0319	rs7759417	6	24649718	C	A	7	0.0131017	0.0828108	0.0333781	67.934	18.7114	0.00467978	0.41054
GRIN2B	rs7311764	12	14031100	C	T	7	0.0131143	-0.0947126	0.0381805	0	3.95773	0.682397	0.252353
CNTNAP2	rs142156818	7	147050523	A	G	5	0.0135956	-0.323965	0.131278	0	1.16854	0.883251	0.943499
KIAA0319	rs60265389	6	24644474	AG	A	7	0.0136364	0.0830847	0.0336825	69.3837	19.5974	0.00326508	0.370674
KIAA0319	rs72108302	6	24605270	TGTTGGCCAGGCTG	T	7	0.0138439	0.0996819	0.0404999	0	3.6405	0.725193	0.804936
CNTNAP2	rs7809658	7	148036377	C	T	7	0.0138891	0.0969898	0.0394248	30.5333	8.63724	0.195031	0.788299
MRPL19/GCFC2	rs62148721	2	75894225	T	C	7	0.0142448	0.0958693	0.0391139	24.321	7.92822	0.243409	0.783617
CNTNAP2	rs6464778	7	146587649	A	G	7	0.0142488	-0.0918034	0.0374566	0	1.40953	0.965276	0.744853
CNTNAP2	rs1177928	7	148036519	C	T	7	0.0143169	0.0987517	0.0403198	22.9329	7.78542	0.254249	0.22289
KIAA0319	rs9366576	6	24640516	T	G	7	0.0143301	0.0824992	0.0336886	69.9761	19.9841	0.00278755	0.368651
KIAA0319	rs9358785	6	24640520	G	A	7	0.014331	0.0824986	0.0336886	69.9759	19.9839	0.00278768	0.368651
KIAA0319	rs200263645	6	24640520	G	GAA	7	0.0143393	0.0824913	0.0336885	69.9737	19.9825	0.00278937	0.368656
KIAA0319	rs7755563	6	24638711	G	A	7	0.0147923	0.0820431	0.0336597	69.8021	19.869	0.00292209	0.371454
ROBO1	rs12636466	3	79242505	T	G	7	0.0150861	0.0853931	0.0351368	69.5858	19.7276	0.00309601	0.697693
ROBO1	rs12486635	3	79197710	G	A	7	0.0154193	-0.0834388	0.034445	67.7044	18.5784	0.00493818	0.309944
ROBO1	rs34523120	3	79308720	C	T	7	0.0154667	0.0838931	0.0346485	61.6638	15.651	0.0157549	0.684333
KIAA0319	rs201098146	6	24632623	TTA	T	7	0.0154687	0.0816265	0.033713	68.6883	19.1622	0.00389837	0.373377
GCFC2	rs149701578	2	75946938	AG	A	7	0.0154913	0.0985639	0.0407173	0	5.57585	0.472337	0.805731
GCFC2	rs201731385	2	75946936	CA	C	7	0.0154915	0.0985638	0.0407174	0	5.57592	0.472329	0.805731
KIAA0319	rs7760198	6	24639517	A	G	7	0.0156198	0.0813028	0.0336284	69.7593	19.8408	0.00295597	0.37127
ROBO1	rs6790493	3	79061220	T	G	7	0.0158327	0.0861442	0.0357038	36.582	9.46104	0.149261	0.688809
CNTNAP2	rs11763212	7	148036491	G	C	7	0.0158408	-0.09637	0.0399451	28.5529	8.39782	0.210382	0.7742
KIAA0319	rs10806989	6	24641476	A	C	7	0.0159423	0.0811056	0.0336505	69.5084	19.6776	0.00315998	0.368717
ROBO1	rs1455832	3	79176116	G	A	7	0.0159679	-0.0866057	0.0359412	64.7206	17.0071	0.00925725	0.26923
KIAA0319	rs7759747	6	24638950	G	T	7	0.0160031	0.0810249	0.0336364	69.729	19.8209	0.00298009	0.371234
KIAA0319	rs6935753	6	24644500	G	A	7	0.0160214	0.0810562	0.0336552	69.49	19.6657	0.00317536	0.368673
KIAA0319	rs2328846	6	24645195	G	C	7	0.0160591	0.0810298	0.0336563	69.4919	19.6669	0.00317379	0.368676
KIAA0319	rs9461044	6	24645134	C	T	7	0.0160608	0.0810284	0.0336562	69.4912	19.6664	0.00317438	0.368676
KIAA0319	rs2038139	6	24645420	C	A	7	0.0160685	0.0810235	0.0336566	69.4994	19.6718	0.00316746	0.368676
KIAA0319	rs2038138	6	24645467	C	T	7	0.0161007	0.0810015	0.0336577	69.5021	19.6735	0.00316521	0.368677
KIAA0319	rs2235677	6	24645610	A	G	7	0.0161063	0.081036	0.0336738	69.4772	19.6574	0.0031861	0.368681
KIAA0319	rs2223590	6	24637087	T	C	7	0.016132	0.0809323	0.0336389	69.6989	19.8013	0.00300417	0.37122
ROBO1	rs2311349	3	79197994	C	T	7	0.0161794	-0.0830486	0.0345339	67.5736	18.5034	0.00508985	0.309844
KIAA0319	rs202103176	6	24640272	T	TATTA	7	0.0162198	0.0808403	0.0336284	70.0876	20.0586	0.00270367	0.369707
KIAA0319	rs2038135	6	24645967	T	G	7	0.0162452	0.0809597	0.0336861	69.4557	19.6436	0.0032041	0.368693
KIAA0319	rs72144620	6	24646510	CCAGCTCCCCTGCTCAGCTCCCCTGCT	C	7	0.0162502	0.0809579	0.0336869	69.4482	19.6388	0.00321044	0.368694
KIAA0319	rs146001793	6	24642414	A	AAGAG	7	0.0162588	0.080935	0.0336801	69.3893	19.601	0.00326032	0.369489
ROBO1	rs1563384	3	79186425	G	A	7	0.0163083	-0.0863861	0.0359651	68.3977	18.9859	0.00418745	0.270904
ROBO1	rs2311350	3	79197923	G	A	7	0.0163511	-0.0828739	0.0345167	67.593	18.5145	0.0050672	0.309839
KIAA0319	rs2206525	6	24636903	A	G	7	0.0163693	0.0807608	0.0336423	69.7291	19.821	0.00298	0.37123
KIAA0319	rs9356941	6	24640442	G	A	7	0.0163759	0.0807232	0.0336287	70.0857	20.0573	0.00270512	0.369679
KIAA0319	rs9366575	6	24640488	A	C	7	0.0163892	0.0807131	0.0336286	70.0817	20.0546	0.00270807	0.369661
ROBO1	rs6548614	3	79178697	G	A	7	0.0164092	-0.0862226	0.0359308	65.6237	17.4539	0.00775218	0.27109
ROBO1	rs2311351	3	79197773	C	T	7	0.0164281	-0.082744	0.0344873	67.6267	18.5338	0.00502793	0.309833
CNTNAP2	rs10255956	7	147870469	G	A	7	0.0164431	-0.102998	0.0429349	23.9416	7.88868	0.246373	0.83027
DCDC2	rs793833	6	24236386	C	T	7	0.0164436	0.0938116	0.0391058	6.72888	6.43286	0.376485	0.216156
ROBO1	rs6784911	3	79412192	G	A	7	0.0165062	0.0788263	0.0328782	0	3.55675	0.736405	0.456433
ROBO1	rs142223919	3	78730880	C	T	4	0.0165311	-0.345164	0.144	31.2264	4.36214	0.224922	0.940751
ROBO1	rs6773279	3	79595247	T	C	7	0.0165665	0.0785747	0.0327915	11.5174	6.781	0.341576	0.454616
KIAA0319	rs9358784	6	24636313	C	T	7	0.0166485	0.0805577	0.0336445	69.6626	19.7776	0.00303339	0.371186
KIAA0319	rs9358783	6	24636270	G	T	7	0.0166765	0.0805372	0.0336446	69.6665	19.7801	0.00303027	0.371181
KIAA0319	rs9356940	6	24640196	G	A	7	0.0167394	0.0804261	0.0336176	70.1978	20.1328	0.00262264	0.369811
ROBO1	rs6805334	3	79411200	A	G	7	0.0167784	0.0786523	0.0328879	0	3.57241	0.734313	0.456407
KIAA0319	rs6906247	6	24636589	C	A	7	0.016871	0.0803989	0.0336466	69.121	19.4307	0.00349485	0.370301
CNTNAP2	rs1852861	7	147916318	C	A	7	0.0169028	0.0861234	0.0360528	10.5591	6.70834	0.348663	0.57269
ROBO1	rs6786179	3	79177030	A	G	7	0.0171217	-0.0857806	0.0359805	61.546	15.6031	0.0160507	0.269087
CNTNAP2	rs7792214	7	148036303	A	G	7	0.0174621	0.0940235	0.0395583	34.6992	9.18824	0.163265	0.786713
ROBO1	rs1455833	3	79175867	T	C	7	0.0175435	-0.0854127	0.0359615	60.5694	15.2166	0.0186373	0.267589
KIAA0319	rs4712835	6	24634379	C	A	7	0.0175639	0.0799104	0.0336509	69.6025	19.7385	0.0030823	0.37111
KIAA0319	rs1555090	6	24648107	G	C	7	0.0175912	0.0800475	0.0337168	69.7178	19.8136	0.00298902	0.368031
KIAA0319	rs9467249	6	24649161	T	C	7	0.0176231	0.0800673	0.0337347	69.3853	19.5985	0.00326373	0.369346
DCDC2	rs4549612	6	24176173	T	A	7	0.0176732	-0.0996056	0.0419853	56.5128	13.7972	0.031986	0.168328
ROBO1	rs9823929	3	79184872	T	C	7	0.0176958	-0.0854586	0.0360292	64.8722	17.0805	0.00899202	0.269237
KIAA0319	rs1883592	6	24647229	C	T	7	0.0176973	0.0799593	0.0337112	69.7033	19.8041	0.00300067	0.367967
KIAA0319	rs1883594	6	24647184	G	C	7	0.0177036	0.0799548	0.0337112	69.7019	19.8032	0.00300176	0.367969
KIAA0319	rs35853270	6	24647152	TA	T	7	0.0177221	0.0799417	0.0337112	69.7034	19.8042	0.00300058	0.367969
ROBO1	rs13087498	3	79274585	T	C	7	0.0177517	0.0827076	0.0348866	67.047	18.2077	0.00573348	0.689687
KIAA0319	rs1555089	6	24648406	G	A	7	0.0177707	0.0799131	0.0337135	69.709	19.8079	0.00299604	0.367969
CNTNAP2	rs143283384	7	147900830	C	CA	7	0.0178881	-0.150781	0.0636763	23.5432	7.84757	0.249485	0.92392
KIAA0319	rs2179515	6	24628203	T	C	7	0.0180131	0.0797869	0.0337316	68.9839	19.3448	0.0036193	0.371126
MRPL19/GCFC2	rs58565531	2	75875751	C	T	7	0.0180837	0.0852859	0.0360785	0	5.61696	0.467435	0.707584
CNTNAP2	rs57768895	7	147905146	G	A	7	0.0181053	-0.157574	0.0666711	28.7824	8.42488	0.208598	0.924722
DCDC2	rs9467075	6	24205236	G	A	7	0.0181402	0.108347	0.0458566	56.3722	13.7527	0.0325238	0.862906
ROBO1	rs1159913	3	79193997	G	A	7	0.0183429	-0.0813724	0.0345	67.9831	18.7401	0.00462581	0.309033
ROBO1	rs1159912	3	79194332	G	A	7	0.0183781	-0.0813467	0.0344995	67.9447	18.7176	0.00466804	0.308997
ROBO1	rs1378637	3	79177486	A	G	7	0.0183803	-0.0847599	0.0359477	60.0508	15.0191	0.0201087	0.27025
CNTNAP2	rs4382390	7	147900962	G	A	7	0.0184103	-0.0783794	0.0332502	3.1156	6.19295	0.401927	0.587713
ROBO1	rs2168373	3	79193739	G	C	7	0.01844	-0.0813052	0.0345002	67.9099	18.6973	0.00470654	0.308979
GCFC2	rs7565625	2	75944527	C	T	7	0.0186461	-0.113746	0.0483503	0	2.54995	0.862836	0.86462
KIAA0319	rs2143342	6	24628121	C	T	7	0.0186632	0.079392	0.0337524	68.9153	19.3021	0.00368275	0.370721
ROBO1	rs7639769	3	79419067	A	T	7	0.018665	0.0774159	0.0329127	0	3.8092	0.702479	0.456701
ROBO1	rs7617893	3	79419101	G	C	7	0.0186714	0.0774115	0.0329127	0	3.80869	0.702547	0.456701
KIAA0319	rs2143341	6	24628128	A	T	7	0.0187143	0.079355	0.0337512	68.9401	19.3175	0.00365968	0.37072
ROBO1	rs200449011	3	78890770	TA	T	4	0.0187342	-0.320273	0.136241	5.73218	3.18242	0.364345	0.936218
KIAA0319	rs761101	6	24632532	G	A	7	0.0187803	0.0790509	0.0336406	69.6539	19.7719	0.00304048	0.370923
KIAA0319	rs6903390	6	24631884	T	C	7	0.018789	0.0790491	0.0336423	69.6507	19.7698	0.00304303	0.370917
KIAA0319	rs6917068	6	24628760	T	C	7	0.0188004	0.0791654	0.0336951	69.9427	19.9619	0.002813	0.370914
KIAA0319	rs9393570	6	24629772	A	G	7	0.0188152	0.0791336	0.0336857	69.4968	19.6701	0.00316965	0.371037
KIAA0319	rs9393571	6	24629821	T	A	7	0.0188278	0.079124	0.0336852	69.4998	19.672	0.00316714	0.371037
KIAA0319	rs9358777	6	24629839	A	G	7	0.018879	0.0790868	0.0336839	69.5329	19.6934	0.0031396	0.371041
KIAA0319	rs9358778	6	24629929	G	A	7	0.0189021	0.07907	0.0336833	69.5381	19.6967	0.00313536	0.371043
CNTNAP2	rs7788444	7	148036152	A	T	7	0.0189058	0.0933652	0.0397742	26.7171	8.18745	0.224689	0.786799
KIAA0319	rs9379676	6	24630126	A	G	7	0.0189566	0.0790302	0.0336817	69.5482	19.7032	0.00312699	0.371047
ROBO1	rs62257535	3	79095223	A	G	7	0.018972	-0.108134	0.0460914	0	4.37495	0.626074	0.853197
KIAA0319	rs9366574	6	24630409	A	C	7	0.0189764	0.0790088	0.0336782	69.5703	19.7176	0.00310871	0.371056
KIAA0319	rs9366573	6	24628472	G	A	7	0.0190415	0.0790736	0.0337242	69.0973	19.4158	0.00351614	0.370649
CNTNAP2	rs9640515	7	147813744	G	A	7	0.0191664	0.100968	0.043107	0	0.944687	0.987622	0.824253
KIAA0319	rs6938069	6	24628993	G	A	7	0.0192831	0.0788899	0.0337134	69.2222	19.4946	0.00340499	0.370686
KIAA0319	rs6917660	6	24629106	T	C	7	0.0193192	0.0788589	0.0337103	69.2349	19.5026	0.00339389	0.370686
KIAA0319	rs6456622	6	24631558	T	C	7	0.0193289	0.0787147	0.0336513	69.7048	19.8051	0.0029994	0.371087
KIAA0319	rs6923143	6	24631807	A	G	7	0.019346	0.0787002	0.0336499	69.7118	19.8097	0.00299381	0.37109
KIAA0319	rs6923867	6	24632137	C	G	7	0.0193528	0.0786928	0.0336486	69.7246	19.818	0.00298361	0.371093
KIAA0319	rs6903205	6	24631797	T	C	7	0.0193584	0.0786922	0.0336499	69.7142	19.8112	0.00299192	0.37109
KIAA0319	rs6923652	6	24631960	C	T	7	0.0193609	0.078689	0.0336492	69.7229	19.817	0.00298491	0.371094
KIAA0319	rs6903738	6	24632107	T	C	7	0.0193631	0.0786864	0.0336487	69.7226	19.8168	0.00298517	0.371091
KIAA0319	rs6938411	6	24629166	G	A	7	0.0193653	0.0788254	0.0337088	69.2524	19.5137	0.00337851	0.370689
KIAA0319	rs6923845	6	24632105	C	T	7	0.0193705	0.0786816	0.0336487	69.7214	19.816	0.0029861	0.371093
ROBO1	rs328047	3	78972040	A	G	7	0.0193857	0.077074	0.0329654	0	4.51894	0.606814	0.641001
CNTNAP2	rs17170840	7	147812192	G	A	7	0.0194127	0.1048	0.044834	0	1.82263	0.935267	0.845837
KIAA0319	rs9358775	6	24629467	A	G	7	0.0194159	0.0787861	0.033706	69.2759	19.5287	0.003358	0.370699
DCDC2	rs10946683	6	24176751	T	C	7	0.019481	-0.098288	0.0420718	52.489	12.6286	0.0493272	0.165555
KIAA0319	rs9393568	6	24629612	A	G	7	0.0194811	0.078741	0.0337048	69.2931	19.5396	0.00334305	0.3707
KIAA0319	rs9393569	6	24629642	C	A	7	0.0194885	0.0787356	0.0337046	69.2921	19.5389	0.00334397	0.370704
KIAA0319	rs200893467	6	24630836	T	TATAA	7	0.0195531	0.0786309	0.0336776	69.193	19.4761	0.0034308	0.370401
DCDC2	rs10946681	6	24176594	T	C	7	0.019589	-0.0982134	0.0420771	52.4975	12.6309	0.0492864	0.165579
KIAA0319	rs3033227	6	24632624	TAA	T	7	0.019657	0.0785207	0.033659	69.5271	19.6897	0.0031444	0.37141
MRPL19/GCFC2	rs3836196	2	75877409	GA	G	7	0.0199494	0.0822071	0.035323	0	5.53472	0.477271	0.70375
GCFC2	rs2298944	2	75932053	C	A	7	0.0201352	0.0909367	0.0391324	29.9711	8.5679	0.199377	0.784644
DCDC2	rs28993072	6	24205074	T	TG	7	0.0201539	0.100421	0.0432202	61.0739	15.4138	0.0172711	0.847996
MRPL19/GCFC2	rs1990145	2	75877650	G	A	7	0.0201766	0.0821649	0.0353694	0	5.4498	0.487545	0.705499
DCDC2	rs66711111	6	24234307	AC	A	7	0.0202441	0.115632	0.0498029	38.6993	9.78782	0.133876	0.889689
ROBO1	rs5850398	3	78894868	AC	A	4	0.0204218	-0.310754	0.134032	0	2.60921	0.455878	0.932109
DCDC2	rs9467090	6	24239189	A	G	7	0.0205284	0.11535	0.0497941	38.7344	9.79342	0.133626	0.889682
ROBO1	rs62257534	3	79082005	T	C	7	0.0206711	-0.106442	0.0460004	0	4.46583	0.613902	0.853429
KIAA0319	rs201885238	6	24627696	T	TTC	7	0.0206815	0.0784321	0.0338983	68.1388	18.8317	0.00445756	0.37516
ROBO1	rs60200150	3	79191634	C	A	7	0.0206992	-0.0798899	0.0345332	67.5492	18.4895	0.00511854	0.309014
ROBO1	rs76544258	3	78865424	T	G	4	0.0207156	-0.321843	0.139138	33.0494	4.48091	0.213999	0.937082
CNTNAP2	rs55774649	7	148081815	G	A	2	0.0207891	-0.42097	0.182097	90.6271	10.6691	0.00108941	0.942708
ROBO1	rs13325822	3	79189041	G	T	7	0.0207949	-0.079919	0.0345717	63.9284	16.6336	0.0107286	0.312063
ROBO1	rs7613938	3	79189042	C	T	7	0.0207976	-0.0799172	0.0345717	63.928	16.6334	0.0107292	0.312063
CNTNAP2	rs62473475	7	147906302	C	T	4	0.0210522	0.0983981	0.0426511	20.7182	3.78397	0.285756	0.547545
GCFC2	rs7566936	2	75939737	C	T	7	0.0211432	-0.0769221	0.0333658	0	5.84038	0.441307	0.615743
CNTNAP2	rs13223004	7	147802684	T	A	7	0.0213159	0.1032	0.0448241	0	1.07762	0.982498	0.83827
CNTNAP2	rs10263633	7	146658064	T	G	2	0.0214016	0.249629	0.108496	0	0.216652	0.641603	0.944844
ROBO1	rs2684376	3	78768465	G	A	4	0.0215931	0.320313	0.139421	39.9269	4.99391	0.172243	0.060852
DCDC2	rs9467081	6	24219172	A	G	7	0.0216138	0.114938	0.0500364	41.0882	10.1847	0.117085	0.889844
ROBO1	rs9867774	3	79188185	G	A	7	0.0217977	-0.0791921	0.0345233	67.3491	18.3762	0.00535765	0.310543
ROBO1	rs7638301	3	79196370	C	G	7	0.0219122	-0.0791129	0.0345187	67.4096	18.4103	0.00528454	0.308646
ROBO1	rs9846548	3	78759621	A	T	4	0.0219387	0.319847	0.139584	40.1046	5.00873	0.171159	0.0608838
KIAA0319	rs707887	6	24650671	C	T	7	0.0219556	0.0827272	0.0361075	73.6044	22.731	0.000891751	0.316411
ROBO1	rs387900	3	78965847	T	G	7	0.0219606	0.0756405	0.0330156	0	4.52897	0.605478	0.641411
KIAA0319	rs7755983	6	24625896	C	T	7	0.0219687	0.0774955	0.0338274	68.9295	19.3109	0.00366955	0.369576
KIAA0319	rs141565130	6	24630838	T	TAAAC	7	0.021994	0.0771466	0.0336815	69.4505	19.6402	0.00320851	0.37091
ROBO1	rs115027891	3	78760799	C	T	4	0.02201	-0.319726	0.139606	40.1612	5.01347	0.170814	0.939189
ROBO1	rs5850415	3	79186580	GT	G	7	0.0220874	-0.0822825	0.0359491	68.8052	19.234	0.00378622	0.272274
ROBO1	rs1378632	3	79195917	C	T	7	0.0220921	-0.0790043	0.0345181	67.4263	18.4198	0.00526449	0.308474
ROBO1	rs141131515	3	79194508	AATACACACACAC	A	7	0.0221481	-0.0790979	0.0345735	62.9376	16.1889	0.0127752	0.317353
CNTNAP2	rs2074711	7	147869670	T	C	7	0.0221643	-0.0986431	0.0431219	28.5646	8.3992	0.210291	0.827383
ROBO1	rs10865573	3	79195497	T	C	7	0.0221675	-0.0789581	0.0345174	67.4421	18.4287	0.00524559	0.308414
DCDC2	rs12199068	6	24241852	A	G	7	0.0221707	0.113985	0.049831	39.1311	9.85726	0.130793	0.889789
CNTNAP2	rs17170960	7	148038227	G	A	7	0.0222258	0.134343	0.0587551	0	5.7414	0.452773	0.913667
CNTNAP2	rs73170563	7	147929519	C	T	7	0.02247	-0.086218	0.0377764	1.96729	6.12041	0.409838	0.730127
GCFC2	rs138821504	2	75939862	A	C	7	0.0226696	-0.108281	0.0475133	0	0.932799	0.988032	0.866329
KIAA0319	rs7751357	6	24625398	C	A	7	0.0226738	0.0771906	0.0338721	68.1975	18.8664	0.00439524	0.370217
GCFC2	rs149681853	2	75939095	G	A	7	0.0227746	-0.108172	0.0475021	0	0.935304	0.987946	0.866341
DCDC2	rs9460976	6	24213120	G	A	7	0.0227858	0.113997	0.0500645	38.2708	9.71987	0.136955	0.889538
ROBO1	rs2101530	3	79409522	G	A	7	0.0228409	0.0750092	0.0329554	0	3.85568	0.696199	0.458434
DCDC2	rs9460977	6	24217095	C	T	7	0.0231229	0.113722	0.0500671	39.4033	9.90153	0.128861	0.889792
CNTNAP2	rs55831795	7	148046537	G	A	2	0.0232464	-0.354213	0.156085	68.2647	3.15106	0.0758776	0.943565
DCDC2	rs12190202	6	24225170	T	G	7	0.0233324	0.113353	0.0499805	42.4678	10.4289	0.107712	0.890178
ROBO1	rs7631687	3	79190911	T	C	7	0.023428	-0.0782157	0.0345113	67.3459	18.3744	0.00536151	0.308741
ROBO1	rs6802848	3	79411014	A	G	7	0.0234963	0.0746019	0.032933	0	4.05939	0.668639	0.459233
KIAA0319	rs9358780	6	24630337	G	A	7	0.0235102	0.0763726	0.033718	70.453	20.3066	0.0024419	0.372001
DCDC2	rs4612153	6	24243921	G	A	7	0.0235741	0.112806	0.0498259	38.9169	9.82268	0.132321	0.88957
ROBO1	rs1378633	3	79195792	T	C	7	0.0236415	-0.0780441	0.0344885	67.3423	18.3724	0.0053659	0.308901
CNTNAP2	rs7793197	7	147868258	T	C	7	0.0240375	-0.0977362	0.0433126	28.7272	8.41836	0.209027	0.826537
CNTNAP2	rs13246816	7	147795145	A	G	7	0.0241864	0.0992974	0.0440508	0	1.43535	0.963672	0.834073
GRIN2B	rs1160295	12	14010424	G	A	7	0.0242448	0.0872906	0.0387402	0	4.73571	0.578129	0.757216
CNTNAP2	rs6949681	7	146633977	C	T	7	0.0243321	-0.0877608	0.0389728	0	1.27908	0.972798	0.75769
KIAA0319	rs59406598	6	24610662	C	T	7	0.0243744	0.0925406	0.0411077	0	5.37361	0.496862	0.81434
DCDC2	rs9358755	6	24174955	G	C	7	0.0244117	-0.0951735	0.0422883	50.5304	12.1287	0.0591595	0.164632
ROBO1	rs9877474	3	79189599	G	A	7	0.0245667	-0.0777105	0.0345664	64.2228	16.7705	0.0101649	0.306947
KIAA0319	rs3181234	6	24655165	C	T	7	0.0246824	0.101286	0.0450896	45.1883	10.9466	0.090042	0.855713
KIAA0319	rs16889511	6	24606036	C	G	7	0.024778	0.0923269	0.0411284	0	5.49553	0.481997	0.814187
ROBO1	rs75774732	3	78754799	C	T	4	0.0248719	-0.315607	0.140683	41.3257	5.11297	0.163709	0.939507
ROBO1	rs7623728	3	79597035	T	C	7	0.0249005	0.0720719	0.0321327	34.0333	9.0955	0.168278	0.487747
ROBO1	rs7619949	3	79190685	G	C	7	0.0250166	-0.0773074	0.0344946	67.1707	18.2764	0.00557739	0.309141
CNTNAP2	rs9640512	7	147806729	G	A	7	0.0250407	0.0997516	0.0445166	0	1.83105	0.934563	0.841091
ROBO1	rs7631406	3	79190590	T	C	7	0.0250524	-0.0772889	0.0344948	67.1701	18.276	0.0055782	0.309146
DCDC2	rs28993075	6	24251530	G	A	7	0.0250704	0.110653	0.0493918	42.5492	10.4437	0.107167	0.888194
DCDC2	rs28993073	6	24231279	G	GCC	7	0.0251664	0.111921	0.0499908	42.7095	10.4729	0.106097	0.890241
CNTNAP2	rs10485842	7	147788950	G	T	7	0.0253273	0.0996597	0.0445631	0	1.81048	0.936278	0.835847
ROBO1	rs3773235	3	78778107	A	T	4	0.0253516	-0.310826	0.13901	26.9088	4.10446	0.250403	0.938269
ROBO1	rs77774540	3	78860065	T	G	4	0.0254323	-0.311601	0.139433	33.0054	4.47797	0.214264	0.93801
CNTNAP2	rs13247565	7	147799242	G	C	7	0.0256133	0.113119	0.05068	0	2.87446	0.82443	0.866416
ROBO1	rs68105205	3	79191123	G	T	7	0.0256371	-0.0771427	0.0345673	65.2506	17.2665	0.00835225	0.314081
ROBO1	rs3821597	3	78689261	G	A	4	0.0256977	-0.318147	0.142619	19.0116	3.70423	0.295223	0.941052
ROBO1	rs3821598	3	78690241	G	A	4	0.0258096	-0.317786	0.142565	19.6233	3.73242	0.291845	0.941043
ROBO1	rs9871860	3	79188379	G	A	7	0.0258351	-0.0779712	0.0349853	63.284	16.3416	0.0120331	0.30589
CNTNAP2	rs17170823	7	147790370	C	T	7	0.0259015	0.0992128	0.0445363	0	1.74714	0.941425	0.836227
ROBO1	rs80047676	3	78692159	T	A	4	0.0259731	-0.317146	0.142434	20.766	3.78625	0.285489	0.940993
ROBO1	rs115533687	3	78691962	T	C	4	0.0259763	-0.317159	0.142443	20.6827	3.78228	0.285955	0.940996
ROBO1	rs79832637	3	78691845	G	A	4	0.0260413	-0.317378	0.142604	21.7746	3.83507	0.279833	0.941083
DCDC2	rs10946678	6	24162077	A	G	2	0.0261148	-0.221174	0.0994263	0	0.976818	0.322986	0.0607135
ROBO1	rs77856581	3	78692509	C	T	4	0.0261429	-0.316716	0.142403	20.8602	3.79076	0.284963	0.940986
ROBO1	rs4582019	3	79632589	A	G	7	0.026238	0.0720811	0.03243	21.9596	7.68832	0.261838	0.480039
DCDC2	rs10624808	6	24162811	A	AAAT	2	0.0262537	-0.220727	0.0993175	0	0.972518	0.324053	0.0607485
CNTNAP2	rs964103	7	147791788	A	G	7	0.0263177	0.0983845	0.0442876	0	1.45527	0.96241	0.833613
ROBO1	rs9839487	3	79189711	A	G	7	0.0264048	-0.0766818	0.0345382	64.1143	16.7198	0.0103703	0.307366
ROBO1	rs11708079	3	79055785	A	G	7	0.0264388	-0.104812	0.0472188	0	5.44917	0.487622	0.854803
DCDC2	rs72828972	6	24199128	G	A	7	0.0264783	-0.112642	0.0507596	43.5894	10.6363	0.100289	0.884297
DCDC2	rs12197537	6	24228787	T	G	7	0.0265707	0.110843	0.0499796	42.2339	10.3867	0.109283	0.890294
DCDC2	rs2328815	6	24162956	A	C	2	0.0265749	-0.220192	0.0992881	0	0.974873	0.323468	0.060713
ROBO1	rs116817533	3	78891779	G	A	4	0.0265924	-0.318441	0.143607	27.4482	4.13498	0.247253	0.943895
CNTNAP2	rs17170828	7	147792996	A	G	7	0.026692	0.0983289	0.0443724	0	1.36986	0.967666	0.834614
ROBO1	rs9871644	3	79605645	A	T	7	0.026714	0.0711647	0.0321188	33.667	9.04528	0.171048	0.487767
ROBO1	rs9822781	3	78797408	C	A	4	0.0267152	-0.308329	0.13916	35.2499	4.6332	0.200712	0.936549
KIAA0319	rs7766230	6	24633429	G	A	7	0.0267671	0.0950458	0.0429121	53.6531	12.9459	0.0439038	0.83387
KIAA0319	rs16889506	6	24595853	T	C	7	0.0267695	0.0912752	0.0412103	0	5.90805	0.433569	0.81379
ROBO1	rs149665802	3	78794368	G	A	4	0.026892	-0.309901	0.140031	26.585	4.08636	0.252289	0.938364
KIAA0319	rs9467247	6	24647219	C	A	7	0.0271132	0.0950659	0.0430185	48.5029	11.6511	0.0702196	0.832993
ROBO1	rs9838793	3	79613707	A	C	7	0.0272097	0.0709535	0.0321275	33.2736	8.99194	0.174032	0.487647
ROBO1	rs34758639	3	79619024	C	G	7	0.0272726	0.0709911	0.0321577	33.08	8.96593	0.175503	0.487756
ROBO1	rs9879620	3	79615966	T	C	7	0.0272901	0.0709282	0.0321328	33.0604	8.96331	0.175652	0.487624
ROBO1	rs9880116	3	79616281	T	C	7	0.0273691	0.0708929	0.0321333	33.0469	8.9615	0.175755	0.48762
CNTNAP2	rs6464876	7	148050258	C	G	7	0.02751	0.0875304	0.0397107	41.2981	10.2211	0.115643	0.784539
ROBO1	rs9838937	3	79613731	A	G	7	0.027523	0.0708444	0.0321433	33.3709	9.00508	0.173293	0.487753
DCDC2	rs9467076	6	24209255	T	C	7	0.0275259	0.109954	0.049889	39.2429	9.87539	0.129999	0.889367
KIAA0319	rs2038136	6	24645947	G	C	7	0.0276086	0.0741047	0.0336411	68.3052	18.9305	0.00428259	0.38734
KIAA0319	rs2038137	6	24645943	T	G	7	0.0276143	0.0741017	0.033641	68.2948	18.9244	0.00429331	0.387341
DCDC2	rs9467078	6	24213263	T	G	7	0.0276985	0.109838	0.0498915	39.4238	9.90488	0.128715	0.889408
ROBO1	rs79554131	3	78850604	A	G	4	0.0277216	-0.307196	0.139558	32.3973	4.43769	0.217916	0.938016
GRIN2B	rs12423946	12	13670648	A	T	7	0.0277337	-0.079486	0.036113	9.82498	6.65373	0.35406	0.721306
DCDC2	rs9467079	6	24214765	A	G	7	0.0277529	0.1098	0.0498919	39.4827	9.91452	0.128298	0.889421
GRIN2B	rs1598801	12	13667727	G	T	7	0.0278315	-0.0794604	0.0361241	8.33011	6.54522	0.364956	0.72093
CNTNAP2	rs10485843	7	147781074	G	A	7	0.0278523	0.0981179	0.044612	0	1.75748	0.940598	0.834341
CNTNAP2	rs10257606	7	147903093	T	A	7	0.027913	0.0989595	0.0450121	0	4.39493	0.623393	0.164211
DCDC2	rs793862	6	24207200	A	G	7	0.0279363	-0.0798004	0.036303	22.3516	7.72714	0.258783	0.26483
ROBO1	rs116418776	3	78848322	G	A	4	0.0280896	-0.306598	0.139615	32.3058	4.43169	0.218465	0.938041
KIAA0319	rs142454813	6	24649122	G	A	7	0.0281121	0.117882	0.053687	0	5.56189	0.474008	0.901847
KIAA0319	rs3212236	6	24648455	T	C	7	0.028354	0.0943112	0.0430182	48.2978	11.6049	0.0713855	0.832856
FOXP2	rs34484237	7	114085167	A	G	7	0.0284145	0.120272	0.0548806	0	1.05611	0.983395	0.888363
CNTNAP2	rs56049726	7	147769300	C	A	7	0.0284263	0.0976802	0.0445753	0	1.54946	0.956142	0.83297
ROBO1	rs114121745	3	78847036	G	C	4	0.0284591	-0.305947	0.139645	32.1657	4.42254	0.219304	0.938018
DCDC2	rs73726634	6	24250317	C	T	3	0.0287191	-0.339692	0.155301	71.757	7.08139	0.0289932	0.93145
ROBO1	rs200892040	3	79189040	TGC	T	7	0.0287789	-0.075544	0.0345502	63.1321	16.2743	0.0123548	0.313883
CNTNAP2	rs4421277	7	147902079	A	G	7	0.0287992	0.0977957	0.0447327	0	4.84525	0.563808	0.162321
KIAA0319	rs9461045	6	24649061	C	T	7	0.0291824	0.093802	0.0430084	48.2006	11.5831	0.0719414	0.832771
MRPL19/GCFC2	rs10207888	2	75918070	T	G	7	0.0293948	-0.0725617	0.0333134	0	5.27256	0.50936	0.61716
ROBO1	rs9862459	3	79600772	G	A	7	0.0297032	0.0698414	0.0321254	34.8706	9.21242	0.161979	0.48716
CNTNAP2	rs149329152	7	147769508	T	TA	7	0.0298101	0.0968965	0.0445993	0	1.49152	0.960056	0.833209
CNTNAP2	rs67563106	7	147775150	A	G	7	0.0298763	0.0967604	0.0445546	0	1.58058	0.953963	0.8334
ROBO1	rs17016680	3	79043006	A	G	7	0.0299307	-0.102866	0.0473817	9.05906	6.59769	0.359659	0.84837
GRIN2B	rs10845797	12	13670797	T	A	7	0.0299547	-0.0785313	0.036178	11.462	6.77675	0.341988	0.722096
CNTNAP2	rs2373317	7	147764068	A	G	7	0.0300045	0.0968798	0.0446444	0	1.65045	0.948882	0.833687
ROBO1	rs11127646	3	79616671	T	C	7	0.0300326	0.0697005	0.0321251	34.3297	9.13655	0.166043	0.487226
ROBO1	rs9822313	3	79616299	A	G	7	0.030068	0.0696845	0.0321246	34.3425	9.13833	0.165947	0.487259
DCDC2	rs9295616	6	24233032	G	T	7	0.0300769	0.108424	0.0499862	43.0366	10.5331	0.103925	0.890176
DCDC2	rs7747779	6	24223607	C	T	7	0.0301536	0.0844151	0.0389357	8.0811	6.52749	0.366759	0.218984
ROBO1	rs7615377	3	79615234	A	G	7	0.030176	0.0696463	0.032128	34.4891	9.15878	0.164843	0.487379
ROBO1	rs11718665	3	79612556	G	T	7	0.0301806	0.06963	0.0321214	34.7073	9.18939	0.163204	0.487404
ROBO1	rs7623617	3	79596910	T	C	7	0.0302392	0.0695608	0.0321009	34.6953	9.18771	0.163294	0.487421
KIAA0319	rs5874997	6	24647784	G	GACAAAT	7	0.0302458	0.0732054	0.0337842	66.0681	17.6825	0.00707669	0.376484
DCDC2	rs12190103	6	24241513	A	T	7	0.0302769	0.108358	0.0500166	42.8863	10.5054	0.10492	0.890434
DCDC2	rs6923278	6	24247896	C	T	7	0.0303063	0.107399	0.0495826	39.5879	9.93179	0.127554	0.889406
ROBO1	rs9871796	3	79633846	T	C	7	0.0304159	0.0703059	0.0324794	22.6829	7.76025	0.2562	0.480221
ROBO1	rs6795790	3	79626196	G	T	7	0.0304857	0.069618	0.0321751	33.7818	9.06096	0.170179	0.487277
DCDC2	rs1856839	6	24193869	G	A	7	0.0305062	0.0992165	0.0458602	49.9482	11.9876	0.0622462	0.863692
ROBO1	rs7431291	3	79625394	G	T	7	0.0305308	0.0695729	0.032163	33.8645	9.07228	0.169553	0.487267
DCDC2	rs114427649	6	24303929	G	A	4	0.0305609	-0.204051	0.0943481	51.517	6.18774	0.102825	0.945308
MRPL19	rs35500968	2	75864660	T	A	7	0.0306383	0.0764471	0.0353637	4.93438	6.31143	0.389223	0.692283
KIAA0319	rs58491962	6	24622849	T	A	7	0.030642	0.0987126	0.0456645	51.47	12.3635	0.054334	0.847357
KIAA0319	rs3181244	6	24651388	G	A	7	0.0308353	0.0991214	0.0459067	44.2849	10.7691	0.095781	0.860921
ROBO1	rs9869076	3	79152935	G	T	7	0.0309099	-0.0985773	0.045675	0	2.89231	0.822237	0.83829
ROBO1	rs10451943	3	79625574	C	G	7	0.0309407	0.0693927	0.0321585	33.7519	9.05686	0.170405	0.487261
ROBO1	rs35922554	3	79624360	G	A	7	0.0309582	0.069512	0.0322172	32.7488	8.92178	0.178025	0.489023
GRIN2B	rs12300638	12	13667166	T	A	7	0.0310096	-0.0781773	0.0362444	16.3446	7.17228	0.305209	0.723523
GRIN2B	rs1457622	12	13677214	T	C	7	0.0310567	-0.0774394	0.0359123	13.2896	6.91959	0.328348	0.719943
GRIN2B	rs4293210	12	13677276	G	A	7	0.0310945	-0.0774198	0.0359113	13.369	6.92592	0.327752	0.719927
DCDC2	rs9460983	6	24246871	C	T	7	0.0311158	0.106875	0.0495803	38.688	9.78601	0.133958	0.88897
CNTNAP2	rs79947744	7	148053588	C	T	7	0.0311616	-0.131179	0.0608718	56.1164	13.6725	0.0335158	0.912207
DCDC2	rs793837	6	24230214	C	A	7	0.031172	0.0839742	0.0389695	7.83039	6.50974	0.368571	0.21825
DCDC2	rs1419228	6	24178306	G	A	7	0.0312263	-0.0904896	0.0420066	52.9865	12.7623	0.0469698	0.164845
CNTNAP2	rs2214721	7	147807767	G	C	7	0.0312285	0.094995	0.0440986	0	1.35097	0.968773	0.836073
ROBO1	rs7612696	3	79524301	A	T	7	0.0312307	0.0719367	0.0333949	0	2.25637	0.894676	0.448547
ROBO1	rs11127649	3	79629927	T	C	7	0.0312786	0.0693431	0.0322	32.4938	8.88807	0.179971	0.487029
GRIN2B	rs9634129	12	13676760	A	G	7	0.0312966	-0.0773443	0.0359193	12.8759	6.88673	0.33145	0.719986
GRIN2B	rs741357	12	13680586	T	C	7	0.0313038	-0.0764512	0.0355061	11.0363	6.74432	0.345141	0.716397
DCDC2	rs6923473	6	24248023	C	T	7	0.0313211	0.106718	0.0495679	38.7182	9.79083	0.133741	0.888967
CNTNAP2	exm2266577	7	147356098	G	A	2	0.0316637	0.40646	0.189172	9.99913	1.1111	0.291843	0.92606
GCFC2	rs10177030	2	75937801	C	T	7	0.0317134	-0.102389	0.047667	0	1.2225	0.975759	0.867047
CNTNAP2	rs6961506	7	147929512	A	G	7	0.0318647	-0.0797328	0.0371523	2.31796	6.14238	0.407431	0.720724
DCDC2	rs73726633	6	24250138	G	A	3	0.0318692	-0.339834	0.158354	71.6388	7.05189	0.029424	0.933247
GRIN2B	rs9634130	12	13677911	T	A	7	0.0319198	-0.0772051	0.0359861	20.3952	7.53724	0.274003	0.721204
GRIN2B	rs9634131	12	13677913	T	A	7	0.0319247	-0.0772028	0.0359861	20.4121	7.53884	0.273872	0.721204
GRIN2B	rs67986406	12	13674775	CATA	C	7	0.0319683	-0.0776957	0.036225	16.9405	7.22374	0.300651	0.723327
GRIN2B	rs1457620	12	13675913	C	T	7	0.0319889	-0.0772763	0.0360338	17.9363	7.3114	0.293007	0.721527
GCFC2	rs10204609	2	75933590	A	G	7	0.0320818	-0.102473	0.0478087	0	1.13275	0.980076	0.867946
GRIN2B	rs10845798	12	13678877	G	A	7	0.0322329	-0.0769543	0.0359346	21.3489	7.62863	0.266592	0.721054
DYX1C1	rs200583224	15	55708293	G	GTT	7	0.0322365	0.133401	0.0622945	30.95	8.68936	0.191817	0.915227
GRIN2B	rs2417279	12	13678691	G	A	7	0.032259	-0.0769544	0.0359401	20.9159	7.58686	0.26996	0.721024
ROBO1	rs9872108	3	79634066	T	G	7	0.0322989	0.0695656	0.0324968	26.081	8.11699	0.229657	0.483871
DCDC2	rs143316975	6	24246949	A	T	3	0.0323958	-0.338727	0.158321	71.7741	7.0857	0.0289308	0.933243
GRIN2B	rs1457621	12	13676099	T	C	7	0.0324729	-0.0769963	0.0360041	18.4868	7.36077	0.288767	0.721429
ROBO1	rs4462910	3	79630893	G	T	7	0.0325187	0.0689436	0.0322471	31.3379	8.73844	0.188831	0.486824
ROBO1	rs60505291	3	78701170	T	C	4	0.0325802	-0.304509	0.142479	29.9102	4.28022	0.232752	0.939714
CNTNAP2	rs13235675	7	147773079	G	A	7	0.0327066	0.0952138	0.0445827	0	1.55631	0.955667	0.83401
ROBO1	rs6771509	3	79626760	A	T	7	0.0328253	0.0688029	0.0322381	32.026	8.8269	0.18355	0.488873
GRIN2B	rs59574093	12	13681414	TA	T	7	0.0329534	-0.0762706	0.0357633	11.4536	6.77611	0.34205	0.717784
CNTNAP2	rs2972108	7	147864611	G	A	7	0.0329897	-0.0806313	0.0378159	0	4.62636	0.592547	0.752331
CNTNAP2	rs6963532	7	147904151	G	T	7	0.0331512	0.0977894	0.0459052	0	5.47317	0.484706	0.164304
KIAA0319	rs7741572	6	24642556	T	C	7	0.0332984	0.0696836	0.0327389	50.4428	12.1072	0.0596194	0.454744
MRPL19/GCFC2	rs72818748	2	75927517	C	A	7	0.0333085	-0.101753	0.0478084	0	1.13375	0.980031	0.867984
GRIN2B	rs12825107	12	13999379	G	A	7	0.0333091	0.0825703	0.0387957	0	4.4682	0.613585	0.76047
GRIN2B	rs766831	12	14109671	C	T	4	0.0334028	-0.175935	0.0827071	0	0.928054	0.818653	0.935164
GRIN2B	rs11055507	12	13681387	A	G	7	0.033422	-0.0759188	0.0356933	10.9039	6.7343	0.34612	0.717454
ROBO1	rs77009248	3	78805458	C	T	4	0.0338153	-0.29792	0.140378	26.0086	4.05453	0.255636	0.93946
ROBO1	rs34840858	3	79120773	T	A	7	0.0338579	0.0763135	0.0359671	48.5783	11.6682	0.069793	0.737856
ROBO1	rs9825101	3	79628732	C	T	7	0.0339996	0.0683875	0.0322571	33.4824	9.02017	0.172447	0.488873
CNTNAP2	rs2906291	7	147866318	T	C	7	0.0340459	-0.0757464	0.0357374	0	2.6187	0.854953	0.638429
ROBO1	rs4578985	3	79627677	T	G	7	0.0340465	0.0683666	0.0322557	33.7943	9.06267	0.170084	0.489009
CNTNAP2	rs6956266	7	146630285	T	C	3	0.0340837	-0.161971	0.0764344	49.8041	3.98439	0.136396	0.092559
ROBO1	rs114202730	3	78747569	C	T	4	0.0341115	-0.319478	0.150786	41.1838	5.10064	0.164574	0.944225
ROBO1	rs9834988	3	79630364	C	T	7	0.034128	0.0684299	0.0323003	32.0925	8.83555	0.18304	0.488613
MRPL19/GCFC2	rs72818749	2	75927906	T	C	7	0.0342175	-0.101236	0.0478093	0	1.13294	0.980067	0.868009
CNTNAP2	rs2972110	7	147865869	A	G	7	0.0342542	-0.076239	0.0360116	1.74287	6.10643	0.411374	0.715429
CNTNAP2	rs62503483	7	146049885	C	G	4	0.0344165	0.107259	0.0507097	0	1.36733	0.713211	0.816338
GRIN2B	rs112570840	12	14105762	T	C	4	0.0344213	-0.17478	0.0826343	0	0.870487	0.832544	0.93445
ROBO1	rs9876238	3	79634315	T	C	7	0.0345575	0.068806	0.0325554	22.4021	7.73217	0.25839	0.484511
ROBO1	rs11329552	3	79426213	AC	A	7	0.0345895	0.0691541	0.0327259	0	3.31603	0.768263	0.420607
MRPL19/GCFC2	rs34937719	2	75918086	T	C	7	0.0346787	-0.100996	0.0478181	0	1.11603	0.980829	0.868061
MRPL19/GCFC2	rs7608364	2	75913641	A	T	7	0.0348099	-0.100922	0.0478174	0	1.10301	0.981404	0.868103
KIAA0319	rs10658018	6	24630936	T	TAC	7	0.0350172	0.0709067	0.0336344	63.2575	16.3298	0.0120889	0.445723
ROBO1	rs57507909	3	78679157	G	T	4	0.0352478	-0.3017	0.143291	11.3565	3.38434	0.336075	0.942536
ROBO1	rs79419455	3	78681360	C	T	4	0.0353167	-0.301946	0.143462	12.8338	3.4417	0.328403	0.942397
KIAA0319	rs1047782	6	24650731	T	G	7	0.0353398	0.0760416	0.0361338	70.8156	20.5589	0.00220109	0.314787
GRIN2B	rs741356	12	13680189	T	C	7	0.0353647	-0.0749241	0.0356077	10.1378	6.67689	0.351764	0.716644
GRIN2B	rs11055506	12	13681248	C	T	7	0.0353908	-0.0752011	0.0357444	16.9426	7.22392	0.300635	0.718811
ROBO1	rs58872086	3	78700838	G	A	4	0.0354026	-0.300153	0.142677	24.6805	3.98303	0.263302	0.939976
MRPL19/GCFC2	rs139090197	2	75904996	C	G	7	0.0356271	-0.1005	0.0478309	0	1.08786	0.982061	0.868183
CNTNAP2	rs10271315	7	148037416	C	T	7	0.0356637	0.0842	0.0400811	25.279	8.02987	0.235923	0.794926
GRIN2B	rs741358	12	13680622	A	G	7	0.0358106	-0.0680235	0.0324065	23.2363	7.8162	0.251881	0.583973
ROBO1	rs1857974	3	78740303	C	T	4	0.0358148	0.296893	0.141443	42.6419	5.2303	0.15569	0.060535
CNTNAP2	rs34192403	7	147919724	A	G	7	0.0358482	0.07459	0.035542	19.4707	7.45071	0.281167	0.543987
MRPL19/GCFC2	rs35335454	2	75903536	T	C	7	0.0359763	-0.100323	0.0478365	0	1.09064	0.981942	0.868183
CNTNAP2	rs62503480	7	146036137	C	T	6	0.0361133	0.113233	0.0540327	0	1.12932	0.951476	0.850658
ROBO1	rs114991996	3	79729232	T	C	5	0.0362308	0.163301	0.0779731	26.6749	5.45516	0.243699	0.943597
DCDC2	rs1541190	6	24253961	C	G	7	0.0363717	0.104387	0.0498806	47.5813	11.4463	0.0755243	0.890088
CNTNAP2	rs56409871	7	147756411	G	A	7	0.0364188	0.0943266	0.0450844	0	1.53237	0.957315	0.836906
ROBO1	rs116677182	3	78837253	C	A	4	0.0365115	-0.293446	0.140325	27.867	4.15898	0.244801	0.938223
ROBO1	rs114849078	3	78682540	G	A	4	0.036552	-0.300646	0.143799	14.1669	3.49516	0.321391	0.942572
DCDC2	rs793861	6	24206616	A	T	7	0.0366	-0.0760433	0.0363809	18.416	7.35439	0.289313	0.267183
GRIN2B	rs113019836	12	14096293	C	T	4	0.0366766	-0.171726	0.0821911	0	1.08928	0.779663	0.934436
ROBO1	rs4130991	3	79469022	A	G	7	0.0366922	-0.0689441	0.0330007	0	4.07251	0.666864	0.607509
GRIN2B	rs17834080	12	14039124	G	T	7	0.0367271	0.079293	0.0379613	0	3.81233	0.702055	0.749423
ROBO1	rs9825205	3	79628649	G	C	7	0.0367548	0.0673679	0.0322569	33.3668	9.00452	0.173324	0.488771
DCDC2	rs6456592	6	24170130	C	T	2	0.0369101	-0.209976	0.100623	0	0.62377	0.42965	0.058589
GRIN2B	rs12826869	12	14095303	T	C	7	0.0371944	0.0833229	0.0399894	0	5.92584	0.431549	0.75349
GRIN2B	rs201536727	12	14060644	TTA	T	7	0.0372046	-0.0937239	0.0449836	0	2.0831	0.9119	0.840829
GRIN2B	esv2670197	12	14052323	GGGTCAGTGTCAAGTTGAAGAGTGTTTAATCGTAGGGCAATCGGGGAGGTACCTTATGTAAGCCATGTTCAACCCAAATGAAAATGAAAATAGGCAGCAATGTCCAGAGGGGTGTTGTCTCCTCTTGGCCCAGGCATTTTTGTTAGGCACACAGCATAGTAGTAAAAAGTAACTGACACACATTAAGGAACACATTAACATTAAATCTGATTATTTCCTATGTCAAAATAATAATTTAAACCAAATAATTCATTGTAATTAAATAAGTCAAAGGGGGACATTGCCAACTATCCACTTCCTGTTAGCTAGCATACACAAAGAAGAGCATGTTAAGATGTTGGAAACTTTTCTTATTTTGTCTGATACTAAAACCTATGAAGACGTAGCTATGGCCATGCT…	GCAT	7	0.0372308	0.0789547	0.0379002	0	3.72358	0.714024	0.750011
ROBO1	rs1489846	3	79427165	T	C	7	0.0373892	0.0687826	0.0330449	0	4.39681	0.623142	0.392861
KIAA0319	rs62400531	6	24611228	T	C	7	0.0374623	0.0896225	0.0430735	1.48702	6.09057	0.413122	0.831936
ROBO1	rs3931978	3	78779569	G	T	4	0.0375611	-0.29813	0.143358	21.8398	3.83827	0.279466	0.940383
GCFC2	rs6719902	2	75940371	G	T	7	0.0375989	-0.0968896	0.0465994	0	0.819929	0.991529	0.853941
GRIN2B	rs11616011	12	13665019	T	A	7	0.0376083	-0.0680107	0.0327116	19.6242	7.46493	0.27998	0.587976
DCDC2	rs140492036	6	24275265	A	AT	7	0.0376117	0.102776	0.049434	40.6631	10.1118	0.120024	0.888495
DCDC2	rs12189861	6	24274452	G	A	7	0.0376793	0.102694	0.0494121	40.5696	10.0958	0.120674	0.888477
KIAA0319	rs9393572	6	24637999	G	A	7	0.0377728	0.0858879	0.0413457	25.4318	8.04633	0.234729	0.819043
KIAA0319	rs9379677	6	24637695	T	C	7	0.0378351	0.0858595	0.0413455	25.3943	8.04228	0.235022	0.819044
ROBO1	rs4680962	3	79461529	C	T	7	0.0378695	-0.0685572	0.0330195	0	4.10339	0.662688	0.607044
GCFC2	rs3088181	2	75929130	C	A	7	0.0379165	-0.0690537	0.0332668	0	5.37933	0.496159	0.605404
FOXP2	rs1058335	7	114333664	C	T	7	0.0381984	0.0864285	0.0416981	0	5.87458	0.437386	0.773929
GRIN2B	rs200250721	12	14060641	A	ATG	7	0.0383519	-0.0906255	0.0437577	0	2.67377	0.848535	0.834346
CNTNAP2	rs6464861	7	147935633	C	T	7	0.0385467	-0.0771852	0.0373057	9.34586	6.61856	0.357566	0.725943
ROBO1	rs13076006	3	79452636	A	C	7	0.0385707	-0.0683115	0.0330209	0	4.11019	0.661768	0.607099
GRIN2B	rs741355	12	13679997	T	C	7	0.0386789	-0.0737671	0.0356779	17.0085	7.22965	0.30013	0.718623
ROBO1	rs3773205	3	78675039	T	C	4	0.0386906	-0.296102	0.14322	10.0207	3.3341	0.342925	0.942102
KIAA0319	rs9295627	6	24631851	C	T	7	0.0386954	0.085428	0.0413212	24.5882	7.95631	0.241321	0.819399
KIAA0319	rs62400529	6	24605841	C	T	7	0.0386996	0.0891261	0.0431109	4.06313	6.25411	0.395335	0.831761
ROBO1	rs6809320	3	79440401	C	A	7	0.0387216	-0.0682561	0.0330197	0	4.10087	0.663028	0.607087
ROBO1	rs4680960	3	79449566	C	T	7	0.0387232	-0.0682551	0.0330195	0	4.10081	0.663036	0.607086
ROBO1	rs4510348	3	79438446	C	T	7	0.0387257	-0.0682547	0.0330197	0	4.10076	0.663043	0.607086
ROBO1	rs4343590	3	79438811	G	A	7	0.0387257	-0.0682547	0.0330197	0	4.10076	0.663043	0.607086
ROBO1	rs17396958	3	79443051	A	G	7	0.0387271	-0.0682541	0.0330196	0	4.10075	0.663044	0.607087
ROBO1	rs34671557	3	79470393	A	G	7	0.0387295	-0.068253	0.0330195	0	4.10109	0.662998	0.607086
ROBO1	rs7653197	3	79470784	C	A	7	0.0387295	-0.068253	0.0330195	0	4.10109	0.662998	0.607086
ROBO1	rs2311046	3	79427470	A	T	7	0.0387521	0.0682457	0.0330198	0	4.10176	0.662908	0.392913
ROBO1	rs34674528	3	79451594	C	T	7	0.0387896	-0.0682319	0.0330195	0	4.10064	0.663059	0.607086
ROBO1	rs11919036	3	79455491	T	A	7	0.0387896	-0.0682319	0.0330195	0	4.10064	0.663059	0.607086
ROBO1	rs13072219	3	79460516	T	C	7	0.0387896	-0.0682319	0.0330195	0	4.10064	0.663059	0.607086
ROBO1	rs13090440	3	79465496	C	T	7	0.0387896	-0.0682319	0.0330195	0	4.10064	0.663059	0.607086
KIAA0319	rs730860	6	24632427	T	A	7	0.0388129	0.0818035	0.0395919	5.12486	6.3241	0.38788	0.80454
GRIN2B	rs61914291	12	14043113	T	A	7	0.0390236	0.0783241	0.0379489	0	3.8063	0.70287	0.749891
CNTNAP2	rs2906292	7	147865307	T	C	7	0.0393364	-0.0795604	0.0386094	0	3.57464	0.734014	0.762946
KIAA0319	rs761100	6	24632642	A	C	7	0.0395772	0.0673245	0.0327114	50.0297	12.0071	0.0618101	0.457171
CNTNAP2	rs6958824	7	148038351	G	A	7	0.0396031	0.0822467	0.039967	24.0492	7.89985	0.245533	0.795754
GRIN2B	rs10845860	12	14073081	C	T	7	0.0396305	-0.084791	0.0412091	0	3.83611	0.698844	0.809947
KIAA0319	rs6938416	6	24629171	G	A	7	0.0397078	0.0863129	0.0419652	17.6543	7.28636	0.295175	0.825454
ROBO1	rs62259669	3	79150415	G	A	7	0.0397933	-0.111843	0.0544014	0	4.37876	0.625563	0.88938
CNTNAP2	rs6955787	7	148038071	C	T	7	0.0398154	0.0822315	0.0400025	24.2788	7.9238	0.243739	0.795617
KIAA0319	rs28501680	6	24649201	G	C	7	0.0398297	0.0886622	0.0431339	50.2648	12.0639	0.0605586	0.83356
ROBO1	rs7624099	3	79475253	G	C	7	0.0399295	-0.0678549	0.0330278	0	4.18398	0.651795	0.607247
KIAA0319	rs9358779	6	24630137	G	A	7	0.0399786	0.069061	0.0336231	61.4686	15.5717	0.016247	0.394806
ROBO1	rs7640053	3	79531271	C	A	7	0.0404082	0.0679828	0.0331696	0	3.99974	0.676711	0.391031
CNTNAP2	rs62472766	7	147941560	G	A	3	0.0405875	0.293425	0.143293	0	0.563393	0.754503	0.931797
ROBO1	rs13083179	3	79476886	G	A	7	0.0405884	-0.0676102	0.0330175	0	4.23588	0.64479	0.607387
ROBO1	rs11917078	3	79487426	C	A	7	0.0406221	-0.0675988	0.0330174	0	4.23747	0.644575	0.607389
MRPL19/GCFC2	rs13397865	2	75883878	T	C	7	0.0406245	-0.0680964	0.0332609	0	5.42511	0.490554	0.603043
ROBO1	rs4513416	3	79490803	C	T	7	0.0406322	-0.0675954	0.0330174	0	4.23795	0.64451	0.60739
ROBO1	rs4284943	3	79495754	G	C	7	0.0406451	0.0675927	0.0330182	0	4.24215	0.643943	0.392603
ROBO1	rs4452292	3	79464569	G	A	7	0.0406492	-0.0676127	0.0330287	0	4.26361	0.641051	0.608181
ROBO1	rs4447719	3	79494493	C	G	7	0.0406621	0.0675859	0.0330177	0	4.23938	0.644317	0.392606
ROBO1	rs9309822	3	79497424	A	T	7	0.0406684	0.0675907	0.0330211	0	4.24252	0.643893	0.392593
CNTNAP2	rs7779622	7	148051993	A	C	7	0.040798	0.0797474	0.0389853	31.7809	8.7952	0.185428	0.780331
GRIN2B	rs1806216	12	13734280	A	G	4	0.0409488	0.186861	0.0914169	56.2184	6.8522	0.076761	0.941907
MRPL19/GCFC2	rs6749244	2	75924913	T	G	7	0.0409822	-0.0974177	0.0476671	0	0.945835	0.987582	0.866453
MRPL19/GCFC2	rs72818738	2	75885322	A	G	7	0.0411729	-0.0977276	0.0478638	0	1.12194	0.980565	0.868629
ROBO1	rs200575530	3	79512555	AC	A	7	0.0413982	0.0676308	0.0331602	0	4.84521	0.563814	0.393699
MRPL19/GCFC2	rs757916	2	75878443	C	T	7	0.0415745	-0.0975434	0.0478681	0	1.11717	0.980778	0.868676
CNTNAP2	rs12535375	7	147911748	C	T	7	0.0415867	0.0723862	0.0355247	23.1504	7.80745	0.252552	0.540591
ROBO1	rs12487760	3	79457978	C	T	7	0.041785	-0.0672112	0.033017	0	4.2666	0.640648	0.60801
ROBO1	rs12492191	3	79438257	G	A	7	0.0417877	-0.0672107	0.0330172	0	4.26654	0.640656	0.608057
ROBO1	rs4550794	3	79443746	T	C	7	0.0417885	-0.0672103	0.0330171	0	4.26655	0.640655	0.60801
ROBO1	rs6784825	3	79444027	T	C	7	0.0417885	-0.0672103	0.0330171	0	4.26655	0.640655	0.60801
ROBO1	rs6774612	3	79444249	G	A	7	0.0417885	-0.0672103	0.0330171	0	4.26655	0.640655	0.60801
ROBO1	rs6772426	3	79431476	A	G	7	0.0417919	0.0672095	0.0330173	0	4.26651	0.64066	0.39199
ROBO1	rs4234350	3	79456545	C	T	7	0.0418557	-0.067188	0.033017	0	4.2664	0.640674	0.608059
ROBO1	rs12487699	3	79457549	G	A	7	0.0418557	-0.067188	0.033017	0	4.2664	0.640674	0.608059
ROBO1	rs35709232	3	79459092	A	G	7	0.0418557	-0.067188	0.033017	0	4.2664	0.640674	0.608061
ROBO1	rs13058752	3	79470851	T	C	7	0.0418624	-0.0671858	0.033017	0	4.26671	0.640633	0.608057
ROBO1	rs6768939	3	79430372	A	T	7	0.0418627	0.0671863	0.0330173	0	4.26633	0.640684	0.391943
ROBO1	rs1387663	3	79429740	T	A	7	0.0418779	0.0671814	0.0330173	0	4.26751	0.640524	0.391943
ROBO1	rs1387664	3	79429760	G	A	7	0.0418779	0.0671814	0.0330173	0	4.26751	0.640524	0.391943
DCDC2	rs9460984	6	24247248	C	T	7	0.0419777	0.101189	0.0497553	42.5728	10.448	0.107009	0.889616
ROBO1	rs12496262	3	79447592	G	A	7	0.0419813	-0.0671532	0.0330201	0	4.26734	0.640549	0.608103
CNTNAP2	rs62503482	7	146047350	A	G	4	0.0419933	0.10256	0.0504331	0	1.16828	0.760621	0.819348
MRPL19/GCFC2	rs116783069	2	75919294	T	C	7	0.0422766	-0.0684383	0.0337004	5.039	6.31838	0.388486	0.576503
ROBO1	rs62259668	3	79148237	C	A	7	0.0424681	-0.110879	0.0546496	0	4.27047	0.640126	0.889751
MRPL19/GCFC2	rs3771872	2	75877562	C	T	7	0.0425866	-0.0970849	0.0478783	0	1.10408	0.981357	0.868866
MRPL19/GCFC2	rs3213670	2	75892837	T	C	7	0.0426188	-0.0970263	0.0478569	0	1.14016	0.979737	0.868424
ROBO1	rs6788458	3	79501430	A	C	7	0.0426367	0.0669661	0.0330329	0	4.44711	0.616405	0.391546
CNTNAP2	rs2906314	7	147882056	C	G	7	0.0428657	-0.0711828	0.0351517	32.5561	8.89628	0.179496	0.303213
ROBO1	rs7646230	3	79530000	T	C	7	0.0430243	0.0669877	0.0331053	0	4.30813	0.635054	0.391323
ROBO1	rs143709562	3	79561338	CAT	C	7	0.0431381	0.0656476	0.0324607	0	3.12863	0.792537	0.567624
ROBO1	rs9836090	3	79631083	C	A	7	0.0434238	0.0653235	0.0323446	32.8975	8.94154	0.176893	0.489477
GCFC2	rs6730517	2	75939155	T	C	7	0.0434336	-0.0676248	0.0334856	28.4526	8.38605	0.211162	0.594654
ROBO1	rs61351890	3	79748805	G	GT	6	0.043437	0.145008	0.0718044	0	3.45639	0.629997	0.934282
ROBO1	rs4368466	3	79512556	C	A	7	0.0435764	0.06709	0.0332434	0	5.62105	0.466948	0.395991
ROBO1	rs13063721	3	79486306	G	T	7	0.0436234	-0.0666141	0.033015	0	4.41508	0.620693	0.608324
ROBO1	rs4325892	3	79490728	G	A	7	0.0436377	-0.0666095	0.033015	0	4.41577	0.6206	0.608326
ROBO1	rs4130431	3	79492208	G	A	7	0.0436377	0.0666095	0.033015	0	4.41577	0.6206	0.391674
DCDC2	rs1591997	6	24263022	G	A	7	0.0438931	0.100121	0.049685	41.2554	10.2137	0.115936	0.889343
ROBO1	rs9654020	3	79503441	A	G	7	0.0439142	0.0665375	0.0330226	0	4.43217	0.618405	0.391631
ROBO1	rs9810404	3	79505072	C	T	7	0.0439233	0.0665353	0.0330229	0	4.43656	0.617816	0.391626
ROBO1	rs13320767	3	79528402	T	G	7	0.043973	0.0666154	0.0330705	0	4.40844	0.621582	0.391411
ROBO1	rs9840688	3	79527391	T	A	7	0.0441559	0.0665491	0.0330661	0	4.4264	0.619177	0.391429
CNTNAP2	rs4549702	7	147901016	C	G	7	0.0442125	-0.0666573	0.0331287	7.75593	6.50448	0.369108	0.599134
ROBO1	rs6772464	3	79526611	A	T	7	0.0442923	0.066498	0.033062	0	4.43959	0.617411	0.39144
ROBO1	rs4535190	3	79523567	C	T	7	0.044477	0.066424	0.0330539	0	4.47087	0.613228	0.391444
ROBO1	rs4507218	3	79525342	C	T	7	0.0444798	0.0664298	0.0330572	0	4.45379	0.615511	0.39145
ROBO1	rs7651370	3	79523070	A	T	7	0.0445882	0.0663632	0.0330409	0	4.47308	0.612933	0.391467
ROBO1	rs6809910	3	79431793	T	C	7	0.0446361	0.0663432	0.0330383	0	4.38167	0.625173	0.392999
ROBO1	rs7628757	3	79522372	G	A	7	0.0446751	0.0663333	0.0330395	0	4.47987	0.612026	0.391474
DCDC2	rs2792682	6	24272384	C	A	7	0.0446913	-0.0785907	0.0391476	53.2976	12.8473	0.0455258	0.205916
ROBO1	rs12497294	3	79449194	C	A	7	0.0447716	-0.0662852	0.0330304	0	4.3768	0.625825	0.607086
ROBO1	rs12494298	3	79452358	A	C	7	0.0447716	-0.0662852	0.0330304	0	4.3768	0.625825	0.607086
ROBO1	rs12487773	3	79457814	G	C	7	0.0447716	-0.0662852	0.0330304	0	4.3768	0.625825	0.607086
ROBO1	rs17397244	3	79462859	A	G	7	0.0447716	-0.0662852	0.0330304	0	4.3768	0.625825	0.607086
ROBO1	rs6799051	3	79444365	A	G	7	0.0447753	-0.0662843	0.0330305	0	4.37675	0.625832	0.607086
ROBO1	rs112947784	3	79519803	T	C	7	0.0448253	0.0662896	0.0330409	0	4.4647	0.614052	0.39143
ROBO1	rs116790053	3	78804216	A	G	4	0.0451565	-0.282273	0.140912	30.6409	4.32531	0.228411	0.939388
DCDC2	rs72828977	6	24211368	C	T	2	0.0452645	-0.354136	0.176874	0	0.335161	0.562636	0.947099
KIAA0319	rs200264866	6	24630907	ATG	A	7	0.045309	0.0676777	0.0338089	65.3546	17.3183	0.00818189	0.39913
MRPL19/GCFC2	rs111967112	2	75919296	T	C	7	0.0453398	-0.06747	0.0337099	1.37365	6.08357	0.413894	0.575881
FOXP2	rs1456031	7	114296102	T	C	7	0.0457163	-0.0651842	0.0326246	10.9626	6.73874	0.345686	0.495893
CNTNAP2	rs2972102	7	147881158	G	A	7	0.0457575	-0.0702154	0.0351494	32.9199	8.94453	0.176722	0.302866
MRPL19/GCFC2	rs11884647	2	75904610	G	A	7	0.0459229	-0.0952162	0.0477011	0	0.887202	0.989529	0.866667
GCFC2	rs34446032	2	75933858	A	G	7	0.0460604	-0.0971468	0.0486991	0	1.04656	0.983786	0.873804
CNTNAP2	rs2972122	7	147872909	C	T	5	0.0461026	-0.0819305	0.0410792	1.13267	4.04583	0.39984	0.454692
ROBO1	rs9853895	3	79585158	T	C	7	0.0461834	0.0653935	0.0327998	0	3.80776	0.702672	0.399923
ROBO1	rs55919801	3	79446325	G	A	7	0.0462059	-0.0680733	0.0341475	0	5.20108	0.518294	0.629379
ROBO1	rs4580508	3	79581111	T	C	7	0.0462347	0.0655511	0.0328866	0	3.91764	0.687821	0.397833
ROBO1	rs7632115	3	79523748	G	A	7	0.046643	0.0657741	0.0330602	0	4.49128	0.610503	0.391507
DCDC2	rs12192874	6	24200284	G	A	7	0.0466753	0.0892876	0.0448854	62.7203	16.0945	0.0132555	0.856748
ROBO1	rs9853257	3	79524548	T	A	7	0.0468068	0.0658652	0.0331306	0	4.36566	0.627321	0.390661
ROBO1	rs144569750	3	78823628	T	G	4	0.0468178	-0.279813	0.140755	21.9926	3.84579	0.278605	0.938528
ROBO1	rs116813107	3	78821121	A	G	4	0.0468219	-0.279836	0.140769	21.3425	3.814	0.282262	0.93849
ROBO1	rs4524244	3	79492394	G	T	7	0.0469301	0.0656248	0.0330283	0	4.54315	0.60359	0.39261
GRIN2B	rs111713551	12	13924072	A	G	2	0.0469547	0.450571	0.226793	0	0.552385	0.457345	0.930369
DCDC2	rs28993078	6	24270257	A	G	7	0.0470955	0.0984343	0.0495781	43.9334	10.7016	0.09805	0.889116
DCDC2	rs147464643	6	24202631	G	T	7	0.0471207	0.0892052	0.0449348	63.2947	16.3464	0.0120106	0.856774
ROBO1	rs12714476	3	79423487	A	G	7	0.0472292	0.0660276	0.033276	0	4.06238	0.668235	0.391453
DCDC2	rs12212062	6	24187310	T	C	7	0.0473386	0.0891897	0.0449713	60.5653	15.215	0.0186487	0.85645
FOXP2	rs10953765	7	114291435	G	A	7	0.0473388	-0.0653212	0.0329364	9.38097	6.62113	0.35731	0.497837
ROBO1	rs11457488	3	79581782	T	TA	7	0.0473817	0.0650607	0.0328114	0	3.80459	0.703101	0.399484
DCDC2	rs12205083	6	24275483	A	G	7	0.047548	0.0983458	0.0496349	43.4797	10.6157	0.101007	0.889264
ROBO1	rs68030029	3	79128494	T	G	7	0.0476485	0.0712274	0.0359645	47.0606	11.3337	0.0785942	0.736626
KIAA0319	rs144515519	6	24593212	TA	T	7	0.047682	0.0853177	0.0430856	16.4553	7.18179	0.304363	0.830494
MRPL19/GCFC2	rs7588915	2	75911985	T	C	7	0.0477101	-0.0669394	0.0338088	0	5.01268	0.542188	0.616289
ROBO1	rs4269049	3	79579837	T	C	7	0.0477137	0.0649642	0.0328117	0	3.84418	0.697753	0.399623
MRPL19/GCFC2	rs7575083	2	75911977	G	A	7	0.0477265	-0.0669344	0.0338088	0	5.01084	0.542423	0.616286
ROBO1	rs9815393	3	79586392	G	C	7	0.0478015	0.0649373	0.0328111	0	3.84356	0.697837	0.399629
ROBO1	rs7622477	3	79580722	C	T	7	0.0478143	0.0649331	0.0328108	0	3.84372	0.697815	0.399629
ROBO1	rs7644615	3	79580821	A	C	7	0.0478168	0.0649323	0.0328108	0	3.84365	0.697826	0.399629
ROBO1	rs5850433	3	79581002	AG	A	7	0.0478168	0.0649323	0.0328108	0	3.84365	0.697826	0.399627
ROBO1	rs7622732	3	79580792	G	A	7	0.0478174	0.0649322	0.0328108	0	3.84366	0.697823	0.399629
ROBO1	rs6548630	3	79580809	A	G	7	0.0478174	0.0649322	0.0328108	0	3.84366	0.697823	0.399629
ROBO1	rs9852990	3	79586601	A	G	7	0.0478211	0.0649319	0.0328112	0	3.84311	0.697897	0.399629
ROBO1	rs4279056	3	79581250	G	A	7	0.0478328	0.0649275	0.0328107	0	3.84401	0.697777	0.399629
ROBO1	rs9854661	3	79581633	A	G	7	0.0478328	0.0649275	0.0328107	0	3.84401	0.697777	0.399629
ROBO1	rs7429850	3	79582483	G	C	7	0.0478328	0.0649275	0.0328107	0	3.84401	0.697777	0.399629
ROBO1	rs7433735	3	79582639	A	G	7	0.0478328	0.0649275	0.0328107	0	3.84401	0.697777	0.399629
ROBO1	rs4998491	3	79582960	G	C	7	0.0478328	0.0649275	0.0328107	0	3.84401	0.697777	0.399629
ROBO1	rs4998490	3	79582976	A	T	7	0.0478328	0.0649275	0.0328107	0	3.84401	0.697777	0.399629
ROBO1	rs7431980	3	79583072	T	G	7	0.0478328	0.0649275	0.0328107	0	3.84401	0.697777	0.399629
ROBO1	rs4270471	3	79583497	G	C	7	0.0478328	0.0649275	0.0328107	0	3.84401	0.697777	0.399629
ROBO1	rs5850435	3	79583574	G	GT	7	0.0478328	0.0649275	0.0328107	0	3.84401	0.697777	0.399629
ROBO1	rs6787042	3	79584044	G	A	7	0.0478328	0.0649275	0.0328107	0	3.84401	0.697777	0.399629
ROBO1	rs6802470	3	79584312	T	C	7	0.0478328	0.0649275	0.0328107	0	3.84401	0.697777	0.399629
ROBO1	rs6789684	3	79584348	C	T	7	0.0478328	0.0649275	0.0328107	0	3.84401	0.697777	0.399629
ROBO1	rs9871115	3	79584956	A	G	7	0.0478328	0.0649275	0.0328107	0	3.84401	0.697777	0.399629
ROBO1	rs9848224	3	79593020	C	T	7	0.0479095	0.064928	0.0328223	0	3.85939	0.695698	0.399479
ROBO1	rs4361245	3	79592536	G	C	7	0.0479096	0.0649272	0.0328219	0	3.85898	0.695754	0.399481
ROBO1	rs4586770	3	79591854	T	C	7	0.0479182	0.0649241	0.0328215	0	3.85669	0.696062	0.399483
ROBO1	rs9842315	3	79591525	G	A	7	0.0479281	0.0649209	0.0328214	0	3.85663	0.69607	0.399483
ROBO1	rs9879277	3	79591391	A	G	7	0.0479384	0.0649178	0.0328213	0	3.85657	0.696079	0.399483
ROBO1	rs9857859	3	79591307	T	C	7	0.0479433	0.0649164	0.0328213	0	3.85672	0.696059	0.399483
ROBO1	rs201971805	3	79413376	ATG	A	7	0.0479865	0.0653693	0.0330567	11.1573	6.75351	0.344245	0.495006
ROBO1	rs34266146	3	79584935	AG	A	7	0.0480483	0.0648708	0.0328137	0	3.83413	0.699111	0.399529
ROBO1	rs139123142	3	79590905	A	ATG	7	0.048302	0.0648062	0.0328182	0	3.85118	0.696807	0.399666
ROBO1	rs28464890	3	79589814	A	C	7	0.0483529	0.0647888	0.0328168	0	3.86385	0.695095	0.39959
ROBO1	rs4504143	3	79589354	G	T	7	0.0483542	0.0647879	0.0328166	0	3.86349	0.695144	0.39959
ROBO1	rs35306569	3	79590543	T	A	7	0.0483542	0.0647889	0.0328171	0	3.86346	0.695147	0.39959
ROBO1	rs35207390	3	79590551	G	A	7	0.0483542	0.0647889	0.0328171	0	3.86346	0.695147	0.39959
ROBO1	rs59407357	3	79590663	C	A	7	0.0483545	0.064789	0.0328172	0	3.86359	0.69513	0.39959
ROBO1	rs35040860	3	79590753	T	C	7	0.0483564	0.0647884	0.0328172	0	3.86356	0.695134	0.39959
ROBO1	rs9869846	3	79590195	A	G	7	0.0483574	0.0647879	0.0328171	0	3.86356	0.695134	0.399589
ROBO1	rs9852165	3	79590038	T	C	7	0.0483578	0.0647877	0.032817	0	3.86355	0.695136	0.399589
ROBO1	rs9826366	3	79588523	G	A	7	0.0483639	0.0647844	0.0328162	0	3.86348	0.695145	0.399591
ROBO1	rs4527338	3	79589032	T	C	7	0.0483639	0.0647851	0.0328166	0	3.86359	0.69513	0.399589
ROBO1	rs4328771	3	79589138	T	C	7	0.0483658	0.0647846	0.0328166	0	3.86356	0.695135	0.399589
ROBO1	rs9863788	3	79588645	A	G	7	0.0483799	0.0647799	0.0328163	0	3.86308	0.695199	0.399591
GRIN2B	rs12818068	12	14019157	C	T	7	0.0484068	0.100131	0.0507304	0	4.06186	0.668306	0.886209
ROBO1	rs11714977	3	79587140	A	G	7	0.0484118	0.0647696	0.0328157	0	3.86516	0.694918	0.399591
ROBO1	rs4389443	3	79587827	A	T	7	0.0484159	0.064769	0.032816	0	3.86519	0.694914	0.39959
ROBO1	rs11707288	3	79587194	C	G	7	0.0484253	0.0647658	0.0328158	0	3.86469	0.694982	0.399591
ROBO1	rs4680924	3	79587568	T	A	7	0.0484261	0.0647657	0.0328159	0	3.86469	0.694982	0.399591
ROBO1	kgp2519355	3	79359633	A	C	2	0.0484577	-0.240325	0.121786	80.3463	5.08811	0.0240905	0.793585
GCFC2	rs7565518	2	75944445	C	G	7	0.048654	-0.0927631	0.0470494	0	2.21877	0.898519	0.85031
DCDC2	rs28990375	6	24194585	T	C	7	0.0487036	0.0883102	0.0448007	61.7376	15.6812	0.0155713	0.856581
FOXP2	rs77979311	7	114171773	G	T	7	0.0488317	0.139319	0.070718	0	1.28323	0.972574	0.927785
CNTNAP2	rs2906293	7	147864972	C	T	7	0.0489552	-0.0714427	0.0362841	8.41445	6.55125	0.364345	0.716951
DCDC2	rs793834	6	24234933	A	G	7	0.0493427	-0.0734001	0.037342	32.0187	8.82596	0.183605	0.237919
GRIN2B	rs4764038	12	14062637	T	G	7	0.049355	-0.0741522	0.0377267	0	3.69236	0.718226	0.250876
ROBO1	rs9821508	3	79588065	C	T	7	0.0494589	0.0644825	0.032822	0	3.89765	0.690524	0.399586
KIAA0319	rs9467239	6	24624857	C	G	7	0.0494979	0.0945307	0.0481249	34.7426	9.19435	0.162939	0.86266
DCDC2	rs62400344	6	24180690	T	C	7	0.0495028	0.0694882	0.0353767	0	5.03667	0.539119	0.692529
FOXP2	rs79347218	7	114147658	T	C	7	0.0496846	0.136777	0.0696893	0	1.19568	0.977098	0.926501
DCDC2	rs807724	6	24278869	C	T	7	0.0497154	-0.0771481	0.0393131	53.6551	12.9464	0.0438947	0.20555
DCDC2	rs9379651	6	24314900	G	A	7	0.0498535	-0.0966949	0.0493034	47.3267	11.391	0.077019	0.865986
ROBO1	rs62257565	3	79476158	A	C	7	0.0499766	-0.064736	0.0330258	0	4.71551	0.580783	0.608281
CNTNAP2	rs12531693	7	147894002	G	C	7	0.050529	0.0688815	0.0352252	18.2481	7.33928	0.290607	0.689396
CNTNAP2	rs4613897	7	147893855	G	C	7	0.0505466	0.0688759	0.0352251	18.2454	7.33903	0.290628	0.689399
DCDC2	rs199827815	6	24297361	T	TA	7	0.0506284	0.0977569	0.0500133	43.5984	10.638	0.10023	0.889726
CNTNAP2	rs2011699	7	148046130	T	C	7	0.0509469	-0.0742819	0.0380557	33.4328	9.01344	0.172823	0.747294
MRPL19/GCFC2	rs13008967	2	75875109	T	G	7	0.0509739	0.0778059	0.0398657	28.1367	8.34919	0.213621	0.791446
GRIN2B	rs73047463	12	13731689	A	C	7	0.051125	0.133448	0.06842	0	5.62996	0.46589	0.936198
DCDC2	rs807723	6	24279187	C	A	7	0.051145	-0.0767135	0.039335	53.388	12.8722	0.0451106	0.20537
DCDC2	rs12153942	6	24208567	C	G	7	0.0515107	0.0802567	0.0412164	46.5173	11.2186	0.081851	0.816283
ROBO1	rs2872006	3	78663634	T	C	7	0.0517528	-0.0632959	0.0325398	41.8939	10.3259	0.11158	0.57733
DCDC2	rs12197434	6	24204548	T	C	7	0.0518007	0.0835195	0.0429453	66.5045	17.9128	0.00645376	0.844315
ROBO1	rs6773975	3	79440654	T	C	7	0.0518147	-0.0640871	0.0329552	0	4.17768	0.652645	0.60337
DCDC2	rs72828983	6	24218438	A	G	7	0.0518725	-0.0913811	0.0470021	6.30115	6.40349	0.379539	0.865187
GCFC2	rs3755477	2	75940864	A	G	7	0.051956	-0.0645191	0.0331974	15.6029	7.10925	0.310862	0.591441
DCDC2	rs12201442	6	24267818	A	G	7	0.0520117	0.0957801	0.049294	41.9672	10.339	0.111083	0.886915
CNTNAP2	rs4486103	7	147900985	C	T	7	0.0521227	-0.0642698	0.0330926	14.7773	7.04037	0.31713	0.59788
DCDC2	rs58194944	6	24225943	G	C	7	0.0521447	-0.0911492	0.0469373	7.80994	6.50829	0.368718	0.865417
DCDC2	rs60387283	6	24225688	G	A	7	0.0521642	-0.091143	0.046938	7.80239	6.50776	0.368773	0.865419
GRIN2B	rs55646032	12	14081257	T	G	7	0.0522148	0.0791036	0.0407465	0	4.7765	0.572782	0.766381
ROBO1	rs144520415	3	79099640	G	A	5	0.0522208	-0.160664	0.0827605	0	1.31432	0.858941	0.928095
DCDC2	rs72830822	6	24234796	C	A	7	0.0523555	-0.0909782	0.0468912	7.28254	6.47127	0.372516	0.865501
DCDC2	rs807726	6	24278000	A	G	7	0.0524587	-0.0762253	0.0393046	53.6926	12.9569	0.0437257	0.205523
GRIN2B	rs35028277	12	14063997	T	C	7	0.0525496	0.0710432	0.0366466	18.0387	7.32053	0.292219	0.715
DCDC2	rs72830803	6	24222038	G	A	7	0.052575	-0.0910258	0.0469594	7.32715	6.47439	0.372196	0.865553
ROBO1	rs80195064	3	79593086	C	T	5	0.0526082	-0.148603	0.0766738	0	1.70081	0.790571	0.934955
DCDC2	rs72828999	6	24221692	T	G	7	0.0526611	-0.0909973	0.0469618	7.28591	6.47151	0.372492	0.865563
DCDC2	rs72830807	6	24222996	T	C	7	0.0527395	-0.0909486	0.0469522	7.58755	6.49263	0.370322	0.865457
CNTNAP2	rs11767934	7	148041188	G	C	7	0.052762	-0.0744595	0.0384433	32.2477	8.85579	0.181852	0.756617
CNTNAP2	rs17170966	7	148047794	G	T	7	0.052828	0.0771156	0.0398258	50.2723	12.0657	0.0605187	0.785733
GCFC2	rs6547022	2	75945111	C	T	7	0.0529258	-0.0911138	0.0470744	0	2.31618	0.888446	0.850399
ROBO1	rs57044168	3	79606884	AC	A	7	0.0529755	0.0675433	0.0349039	57.1855	14.0139	0.0294809	0.587634
ROBO1	rs200668772	3	79606883	AAC	A	7	0.0529806	0.0675445	0.0349053	57.1943	14.0168	0.0294487	0.587713
CNTNAP2	rs6947989	7	148043639	G	A	7	0.0529884	0.0674105	0.0348372	0	5.33542	0.501567	0.658303
ROBO1	rs11127642	3	79337103	C	T	7	0.0530257	-0.0746077	0.0385627	65.2393	17.2609	0.0083708	0.77026
DCDC2	rs72830805	6	24222241	C	T	7	0.0530902	-0.0908268	0.0469587	7.45644	6.48343	0.371266	0.865476
ROBO1	rs201098542	3	79606881	AAAAC	A	6	0.0535795	0.0714919	0.0370382	48.1245	9.63846	0.0861518	0.641307
ROBO1	rs7652153	3	79600723	G	T	6	0.053854	0.112601	0.0584028	0	3.04721	0.692707	0.906471
CNTNAP2	rs10277586	7	146042857	A	G	4	0.0538828	0.0963808	0.0499958	0	0.996418	0.802119	0.819152
ROBO1	rs3773195	3	78663274	G	A	7	0.0540197	-0.0630384	0.0327187	36.4068	9.43497	0.150553	0.582537
CNTNAP2	rs79963862	7	147042581	C	T	4	0.0540321	-0.291018	0.151054	0	0.998996	0.801495	0.947524
DCDC2	rs12199816	6	24200262	T	C	7	0.0541055	0.0825254	0.0428483	67.0486	18.2086	0.0057314	0.844157
DCDC2	rs6914641	6	24200797	G	C	7	0.0542773	0.0824794	0.042855	67.1434	18.2612	0.0056116	0.844159
DCDC2	rs6914194	6	24200821	A	G	7	0.0543111	0.082468	0.042855	67.1549	18.2675	0.00559726	0.84416
DCDC2	rs2876667	6	24201400	T	C	7	0.0543215	0.0824761	0.0428611	67.2904	18.3432	0.00542934	0.844159
DCDC2	rs59975176	6	24261982	G	A	7	0.0543916	-0.0901811	0.0468789	6.67181	6.42893	0.376893	0.865894
DCDC2	rs9467073	6	24202082	A	G	7	0.0545317	0.0824376	0.0428785	67.457	18.4371	0.00522775	0.844175
GRIN2B	rs4572229	12	13664888	C	T	7	0.0545484	-0.0620973	0.032301	0	5.76347	0.450201	0.528171
DCDC2	rs9467072	6	24201914	A	T	7	0.0545669	0.0824228	0.042877	67.4042	18.4073	0.0052911	0.844161
DCDC2	rs793845	6	24188991	G	A	7	0.054644	-0.0661969	0.0344471	44.8192	10.8733	0.0923705	0.310004
DCDC2	rs6938792	6	24203535	C	A	7	0.054664	0.0824166	0.042891	67.7703	18.6164	0.00486307	0.844165
GRIN2B	rs78588934	12	14060646	A	T	7	0.0547742	-0.0849192	0.0442135	0	2.70702	0.844617	0.834981
GRIN2B	rs10466773	12	14060645	T	G	7	0.0547791	-0.0849176	0.0442135	0	2.70703	0.844616	0.834981
DCDC2	rs1109332	6	24262457	C	G	7	0.0548661	-0.0900127	0.0468832	6.85058	6.44126	0.375614	0.8659
ROBO1	rs2872005	3	78663656	C	T	7	0.0549713	-0.0625614	0.0325993	41.5406	10.2635	0.113984	0.579496
DCDC2	rs28993079	6	24275815	C	T	7	0.0551364	0.0952765	0.0496801	42.7213	10.4751	0.106018	0.889498
GRIN2B	rs17220306	12	13732691	G	T	7	0.0551688	0.131968	0.0688211	0	5.71158	0.456262	0.935822
CNTNAP2	rs147327066	7	147033341	CTGT	C	4	0.0552658	-0.289466	0.151017	0	1.00492	0.800062	0.947366
ROBO1	rs76103072	3	79075697	T	C	5	0.0555683	-0.158586	0.0828385	0	1.29901	0.861544	0.928038
ROBO1	rs60912355	3	78669593	A	C	7	0.0556383	0.066764	0.0348845	35.6703	9.32695	0.156008	0.693214
ROBO1	rs9832396	3	79354187	G	A	7	0.055746	-0.0737345	0.0385436	65.471	17.3767	0.00799406	0.770509
CNTNAP2	rs35832058	7	148058367	C	T	7	0.0557817	0.130289	0.0681164	0	4.90469	0.556095	0.931165
CNTNAP2	rs17503262	7	146043176	A	G	4	0.0558855	0.0955089	0.0499543	0	0.998488	0.801618	0.819215
CNTNAP2	rs201410511	7	147411527	GTGTT	G	7	0.0559295	-0.0650515	0.0340301	0	4.78988	0.571032	0.376923
GRIN2B	rs2284413	12	13903763	G	A	7	0.0563348	-0.071564	0.0374988	2.52811	6.15562	0.405985	0.75072
CNTNAP2	rs1015931	7	147888914	C	T	7	0.0564292	-0.0671272	0.0351874	19.7211	7.47395	0.279229	0.310471
DYX1C1	rs17238304	15	55810215	C	T	3	0.0564404	0.238743	0.125152	0	0.130113	0.937015	0.911153
CNTNAP2	rs10081175	7	146660924	G	A	7	0.0566226	0.111182	0.0583264	0	2.53293	0.864764	0.916095
CNTNAP2	rs6464859	7	147935201	G	A	7	0.0566964	-0.065885	0.0345736	0	3.81181	0.702126	0.62968
GRIN2B	rs4764004	12	13663806	C	A	7	0.0567141	-0.0611544	0.0320935	0	4.65463	0.588809	0.525883
ROBO1	rs62257639	3	79571368	C	G	5	0.0568265	-0.145187	0.0762278	0	1.79228	0.773894	0.935642
ROBO1	rs138070634	3	79572772	G	A	5	0.0568265	-0.145187	0.0762278	0	1.79228	0.773894	0.935642
ROBO1	rs62257640	3	79573840	A	G	5	0.0568265	-0.145187	0.0762278	0	1.79228	0.773894	0.935642
ROBO1	rs79063400	3	79574953	G	A	5	0.0568265	-0.145187	0.0762278	0	1.79228	0.773894	0.935642
ROBO1	rs6548629	3	79575809	G	T	5	0.0568265	-0.145187	0.0762278	0	1.79228	0.773894	0.935642
DCDC2	rs72830843	6	24250237	C	G	7	0.0572671	-0.0886555	0.0466297	5.20161	6.32922	0.387338	0.864296
ROBO1	rs62257642	3	79581160	C	G	5	0.0573508	-0.144925	0.0762513	0	1.79335	0.773699	0.93565
GRIN2B	rs199577648	12	13661269	C	CA	7	0.0576497	0.115742	0.0609696	0	3.53881	0.738799	0.914652
DCDC2	rs72830851	6	24261168	A	C	7	0.0585453	-0.0886222	0.0468506	8.58199	6.56326	0.363129	0.865723
DCDC2	rs60537291	6	24255560	T	C	7	0.0586405	-0.0881424	0.0466145	6.12779	6.39167	0.380774	0.864223
DCDC2	rs72830859	6	24269173	T	A	7	0.058865	-0.0885397	0.0468662	6.48612	6.41616	0.37822	0.86567
CNTNAP2	rs2189979	7	147890428	G	C	7	0.0590116	0.0664529	0.0351955	25.3838	8.04115	0.235104	0.690204
GRIN2B	rs10772693	12	13731244	T	C	7	0.0592138	-0.089317	0.0473428	13.5951	6.94405	0.326052	0.142921
CNTNAP2	rs112032428	7	147993531	C	T	2	0.0592604	-0.23977	0.127114	0	0.2447	0.620832	0.88286
DCDC2	rs139215810	6	24265765	CA	C	7	0.0594333	0.09494	0.0503667	47.8042	11.4952	0.0742262	0.893138
MRPL19/GCFC2	rs7590674	2	75926238	G	C	7	0.0595757	-0.0882	0.0468173	0	0.763833	0.993009	0.855574
DCDC2	rs28993077	6	24257745	C	T	7	0.0597277	0.0946711	0.0502821	48.3929	11.6263	0.0708441	0.891992
DCDC2	rs7774208	6	24228243	C	T	7	0.0597348	0.0853568	0.0453363	42.4569	10.427	0.107785	0.858792
ROBO1	rs9880584	3	79562067	A	G	7	0.0599452	0.0636638	0.0338422	10.7921	6.72586	0.346945	0.655916
ROBO1	rs199621422	3	79606882	AAAC	A	6	0.0602133	0.0696357	0.0370555	47.9281	9.6021	0.0873273	0.641033
GRIN2B	rs56937185	12	13656660	A	AC	7	0.0602793	-0.0622288	0.0331225	0	4.05999	0.668558	0.595294
ROBO1	rs199852632	3	79606880	TAAAAC	T	6	0.0604925	0.0697162	0.0371387	50.955	10.1947	0.0699023	0.642522
ROBO1	rs1447834	3	79027354	G	A	7	0.0609188	-0.0654291	0.0349126	34.3142	9.13439	0.16616	0.339357
CNTNAP2	rs71532728	7	148068042	G	A	7	0.0611114	0.121082	0.064657	0	5.96788	0.426798	0.922175
DCDC2	rs72830854	6	24264395	C	T	7	0.0614125	-0.0876132	0.0468391	13.1	6.90449	0.32977	0.861996
CNTNAP2	rs13438295	7	148041955	G	A	7	0.0615061	0.075136	0.0401831	18.1115	7.32704	0.291659	0.799964
DCDC2	rs10946688	6	24210284	C	G	7	0.0615726	0.100996	0.0540271	0	3.59861	0.730807	0.885397
KIAA0319	rs16889523	6	24616480	A	T	7	0.0615856	0.0773753	0.0413934	18.0268	7.31947	0.292311	0.818296
DYX1C1	exm1163776	15	55722882	C	A	2	0.0618478	0.360471	0.193035	62.305	2.65287	0.103363	0.922006
CNTNAP2	rs1557965	7	147864709	C	G	7	0.0618644	-0.068097	0.0364688	8.17414	6.53411	0.366086	0.7182
CNTNAP2	rs1524346	7	146727346	T	C	7	0.0622926	-0.062275	0.0334056	34.426	9.14996	0.165318	0.479447
ROBO1	rs1027832	3	78663956	G	A	7	0.0625439	-0.0605201	0.0324954	43.0669	10.5387	0.103724	0.578111
KIAA0319	rs7763790	6	24615063	G	A	7	0.0625503	0.0771171	0.041408	1.06488	6.06458	0.415995	0.819957
DCDC2	rs9358760	6	24249893	A	G	3	0.0626112	0.161153	0.086551	0	0.873624	0.646093	0.93859
FOXP2	rs76086831	7	113771051	G	A	7	0.0626802	-0.113592	0.0610235	58.9441	14.6142	0.0234791	0.924888
DCDC2	rs72830832	6	24243903	C	T	7	0.0630287	-0.0871512	0.046881	17.0352	7.23198	0.299925	0.861866
DCDC2	rs10085260	6	24180598	C	T	7	0.0630867	0.080058	0.0430749	29.5771	8.51996	0.202429	0.838247
DCDC2	rs72830828	6	24243219	G	A	7	0.0631562	-0.0871094	0.0468812	16.9921	7.22823	0.300255	0.861863
CNTNAP2	rs76889736	7	147649273	A	G	7	0.0632001	0.0911654	0.0490722	0	5.68351	0.45956	0.1478
CNTNAP2	rs71534742	7	147649278	T	A	7	0.0632012	0.0911649	0.0490721	0	5.6835	0.459561	0.1478
CNTNAP2	rs80305957	7	147649272	C	T	7	0.0632107	0.0911617	0.0490722	0	5.68371	0.459537	0.1478
CNTNAP2	rs7792426	7	147649282	C	T	7	0.0632151	0.09116	0.0490721	0	5.68338	0.459575	0.1478
CNTNAP2	rs7792429	7	147649289	C	T	7	0.0632468	0.0911492	0.0490722	0	5.68341	0.459572	0.147801
ROBO1	rs479956	3	78967892	G	T	7	0.0633449	0.0621296	0.0334612	0	3.36003	0.76249	0.659009
ROBO1	rs35456279	3	78685024	C	T	2	0.0634996	0.370814	0.199827	0	0.1746	0.676055	0.949076
CNTNAP2	rs7791252	7	147805763	A	G	7	0.0636147	0.077215	0.0416282	0	1.96331	0.923041	0.802331
FOXP2	rs17371347	7	114083346	C	G	6	0.064255	-0.131988	0.0713293	4.22991	5.22084	0.389528	0.936028
DCDC2	rs72830841	6	24249134	C	T	7	0.0642933	-0.0862337	0.0466093	14.8027	7.04247	0.316937	0.860619
DCDC2	rs72830842	6	24249322	T	A	7	0.0643296	-0.0862222	0.0466094	14.8156	7.04354	0.316839	0.860623
DCDC2	rs72830855	6	24265561	A	G	7	0.0643522	-0.0865436	0.0467871	22.3311	7.7251	0.258943	0.859121
GRIN2B	rs56188626	12	13978620	T	C	7	0.0643829	0.0719388	0.038896	0	3.23871	0.778345	0.767364
ROBO1	rs74282333	3	79585606	A	T	5	0.0647414	-0.141558	0.0766404	0	1.7939	0.773598	0.935758
DCDC2	rs11757999	6	24250820	T	G	7	0.0648378	-0.0860602	0.0466103	14.9605	7.05554	0.315741	0.860636
ROBO1	rs71626833	3	79413386	G	A	7	0.0650104	0.0609257	0.0330187	0	4.1882	0.651224	0.440256
GRIN2B	rs201985858	12	13729481	TTTTTTC	T	7	0.0652573	0.12365	0.0670738	0	4.03915	0.671378	0.933552
GRIN2B	rs149591596	12	13729468	ATTTTCTT	A	7	0.0652601	0.123639	0.0670684	0	4.03569	0.671847	0.933545
DCDC2	rs35796857	6	24269176	T	C	6	0.0652931	-0.0741933	0.0402514	34.1694	7.59525	0.179998	0.727863
DCDC2	rs3846829	6	24303195	C	T	7	0.0653887	-0.0746262	0.0405007	44.0333	10.7207	0.097403	0.80534
ROBO1	rs4493394	3	79410306	G	C	7	0.0655054	0.0601364	0.032651	15.9236	7.13636	0.30842	0.557876
ROBO1	rs75791417	3	78976196	A	G	4	0.0658372	0.174177	0.0946854	0	0.707817	0.871364	0.932056
ROBO1	rs498805	3	78968841	T	C	7	0.0658906	0.0615286	0.0334546	0	3.41924	0.754681	0.658907
DCDC2	rs9467088	6	24232232	T	C	7	0.0659293	0.0889343	0.0483627	22.1519	7.70732	0.26034	0.869308
MRPL19/GCFC2	rs57788032	2	75906211	GTGTT	G	7	0.0659502	-0.086122	0.046837	0	0.70357	0.994414	0.855784
ROBO1	rs9832405	3	79559914	G	A	7	0.0661503	0.0594682	0.0323653	0	3.17987	0.785956	0.568341
CNTNAP2	rs2538981	7	147582251	A	C	7	0.0661735	-0.0596342	0.0324585	0	1.42081	0.96458	0.509164
CNTNAP2	rs2538976	7	147585819	T	C	7	0.0662556	-0.0596479	0.0324757	0	1.4253	0.964301	0.509493
MRPL19/GCFC2	rs1049678	2	75882656	G	A	7	0.0662811	-0.0861215	0.0468939	0	1.06672	0.982956	0.856529
MRPL19/GCFC2	rs67970377	2	75885132	A	C	7	0.0663346	-0.0861045	0.0468939	0	1.0663	0.982974	0.856527
ROBO1	rs201206926	3	79708770	AAC	A	7	0.066336	0.0608391	0.0331341	0	4.73186	0.578635	0.452517
ROBO1	rs512135	3	78966734	A	T	7	0.0664207	0.0614267	0.0334646	0	3.4426	0.751591	0.659009
ROBO1	rs7653084	3	79588685	A	C	5	0.0666179	-0.140685	0.0766993	0	1.79942	0.772589	0.935832
ROBO1	rs62257658	3	79589368	G	A	5	0.0666184	-0.140686	0.0767002	0	1.79958	0.772558	0.935832
CNTNAP2	rs7810334	7	148054423	G	A	7	0.0668131	0.0721207	0.0393473	33.6249	9.03953	0.171367	0.786179
CNTNAP2	rs10608123	7	147585903	AAAT	A	7	0.0669936	-0.0594556	0.032459	0	1.42657	0.964222	0.509209
FOXP2	rs75383939	7	114143374	T	A	6	0.0674699	-0.13045	0.0713412	14.8919	5.87488	0.318585	0.936317
CNTNAP2	rs2710120	7	147572711	A	G	7	0.0680945	-0.0591956	0.032447	0	1.33912	0.969457	0.507237
GRIN2B	rs2268123	12	13903135	T	C	7	0.0687086	-0.0681021	0.0374119	0	5.70206	0.457378	0.746101
KIAA0319	rs62400534	6	24616882	G	A	7	0.0688397	0.0788233	0.0433221	10.0256	6.66857	0.352588	0.834623
MRPL19/GCFC2	rs718967	2	75900915	T	C	7	0.0691592	-0.085127	0.0468406	0	0.947326	0.98753	0.855087
GRIN2B	rs7306014	12	13681819	G	A	7	0.0691886	-0.0585214	0.0322044	0	4.4722	0.613051	0.523981
ROBO1	3-79732137	3	79732137	A	AT	7	0.0693652	0.0644074	0.035466	0	1.74618	0.941501	0.537003
ROBO1	rs1455824	3	79137230	G	A	7	0.0693944	0.0654253	0.0360303	38.5272	9.76042	0.135111	0.740573
DCDC2	rs3857542	6	24309501	C	T	7	0.0694107	-0.0738661	0.0406811	46.9405	11.3081	0.0793097	0.804993
GRIN2B	rs34487084	12	13959441	C	T	7	0.0695464	0.0711325	0.0391946	0	3.01191	0.807351	0.769383
CNTNAP2	rs10952735	7	147908210	T	G	6	0.0696281	0.063635	0.0350737	27.4659	6.89331	0.228697	0.555363
CNTNAP2	rs112471423	7	146608789	C	T	7	0.0696675	0.110018	0.0606474	0	2.91226	0.819776	0.923205
ROBO1	rs116369670	3	79004267	T	C	2	0.0700369	0.206264	0.113853	29.031	1.40907	0.235211	0.941682
ROBO1	rs7617538	3	79001785	A	T	7	0.0700733	0.0627035	0.0346153	0	3.68252	0.719549	0.69147
CNTNAP2	rs1494453	7	146397188	G	A	7	0.0707935	0.0784533	0.0434212	0	2.98096	0.811233	0.17014
GRIN2B	rs2160507	12	13666205	A	G	7	0.0709933	-0.0579924	0.0321195	0	4.53952	0.604073	0.519754
FOXP2	rs13237149	7	113871993	T	A	7	0.0710402	-0.0644084	0.0356789	0.239798	6.01442	0.421576	0.66482
GRIN2B	rs12826365	12	13948270	G	A	7	0.0712339	0.0711941	0.039465	0	2.52021	0.866199	0.771584
DCDC2	rs60953408	6	24308803	C	T	6	0.0712525	0.114741	0.0636082	0	4.9521	0.421753	0.927046
GRIN2B	rs200057822	12	13667844	G	GTT	7	0.0713291	-0.0579307	0.0321235	0	4.66341	0.587648	0.525997
MRPL19/GCFC2	rs144738744	2	75886066	C	CTTGTT	7	0.0713309	-0.0599057	0.0332188	17.12	7.23938	0.299276	0.584716
CNTNAP2	rs2708252	7	147654381	C	T	7	0.0713712	0.0915991	0.0508006	20.1999	7.51879	0.275518	0.110756
DCDC2	rs12215082	6	24288920	T	C	7	0.0714626	0.0904558	0.0501828	44.8493	10.8793	0.0921796	0.891122
ROBO1	rs142793081	3	79593871	TA	T	5	0.0717044	-0.138489	0.0768959	0	1.68071	0.794219	0.935914
CNTNAP2	rs2952670	7	147643119	T	C	7	0.0717738	0.0916956	0.0509264	6.28882	6.40265	0.379627	0.111447
GRIN2B	rs10845795	12	13665593	A	T	7	0.0718043	-0.0578004	0.032105	0	4.28231	0.638531	0.524164
DCDC2	rs148550255	6	24277494	GGGTGT	G	7	0.0718769	-0.0706602	0.0392579	55.3013	13.4232	0.0367864	0.209396
CNTNAP2	rs2906283	7	147878619	G	T	7	0.0719744	-0.0734407	0.0408167	0	1.731	0.942703	0.807449
ROBO1	rs201914803	3	78686214	A	AC	4	0.0722199	-0.254563	0.141603	23.4584	3.91944	0.270296	0.941766
CNTNAP2	rs62503478	7	146006639	A	T	4	0.0726425	0.105052	0.0585226	0	0.629868	0.889562	0.84713
DCDC2	rs16889038	6	24306387	T	G	6	0.0728256	0.113971	0.0635317	0	4.95952	0.42084	0.927329
GRIN2B	rs1895055	12	14122894	C	A	7	0.0729907	-0.0629952	0.0351362	0	4.67678	0.585885	0.651453
GRIN2B	rs7314290	12	13666025	C	T	7	0.0730158	-0.0575549	0.0321046	0	4.28104	0.638702	0.524101
CNTNAP2	rs35255782	7	146727251	T	C	7	0.0733087	0.121716	0.0679637	11.9377	6.81336	0.338453	0.9265
ROBO1	rs28604347	3	79557372	G	C	7	0.0733648	0.0579102	0.032342	0	3.18132	0.785769	0.568439
ROBO1	rs114717081	3	78657313	G	A	7	0.073406	-0.11099	0.0619951	0	3.45542	0.749891	0.911659
ROBO1	rs17313732	3	79013878	G	A	7	0.0737446	0.0642357	0.0359221	0	4.3097	0.634844	0.726543
GCFC2	rs4852385	2	75940379	C	T	7	0.0737596	-0.0593975	0.0332182	19.4108	7.44517	0.281631	0.585667
CNTNAP2	rs139356682	7	146603839	C	G	7	0.0738166	0.105717	0.0591339	0	2.98016	0.811332	0.918324
DCDC2	rs9379648	6	24210084	G	A	3	0.0739513	0.155809	0.0871945	0	0.530725	0.766928	0.938484
CNTNAP2	rs200531742	7	147063895	ACACACACACC	A	7	0.0741675	0.0679035	0.0380289	0	5.53363	0.477401	0.7611
GCFC2	rs4853172	2	75939935	G	A	7	0.074181	-0.0593053	0.033215	19.3866	7.44293	0.281819	0.585659
ROBO1	rs74465482	3	79522769	G	A	2	0.0745599	-0.348017	0.195168	0	0.024657	0.875225	0.946429
DCDC2	rs113939805	6	24238808	T	C	6	0.0746249	0.114624	0.0642955	49.0926	9.82175	0.0804464	0.923868
GRIN2B	rs2111156	12	13666613	T	A	7	0.0749501	-0.0571765	0.0321078	0	4.26286	0.641151	0.524007
CNTNAP2	rs201062278	7	147145564	ATG	A	7	0.0753997	-0.0647323	0.0364069	0	5.15896	0.523593	0.686871
ROBO1	rs9836277	3	79535959	G	A	7	0.0755117	0.0616069	0.0346624	0	5.40305	0.493251	0.670793
ROBO1	rs9836049	3	79535960	C	A	7	0.0755117	0.0616069	0.0346624	0	5.40305	0.493251	0.670793
ROBO1	rs140908769	3	79594852	G	GT	5	0.0757242	-0.135288	0.0761736	0	1.38357	0.847046	0.934284
ROBO1	rs111903406	3	79787972	G	A	7	0.0758945	0.103167	0.0581216	0	3.38001	0.759859	0.911964
ROBO1	rs113396011	3	79349585	T	C	7	0.0759439	-0.0708648	0.0399301	65.0662	17.1753	0.00865998	0.78967
ROBO1	rs71324649	3	78857569	G	T	3	0.0760291	-0.16595	0.0935349	0	0.0251237	0.987517	0.94189
FOXP2	rs12535428	7	113858363	C	T	7	0.0761286	-0.0627706	0.0353915	0	5.0477	0.53771	0.662979
CNTNAP2	rs142901603	7	147063897	ACACACACC	A	7	0.0761818	0.0642029	0.0362057	0	5.40686	0.492785	0.73727
GCFC2	rs2158814	2	75935614	A	T	7	0.0763347	-0.0588631	0.0332117	1.34842	6.08201	0.414066	0.592473
ROBO1	rs78775697	3	79532661	G	A	2	0.0763547	-0.344071	0.194145	0	0.0167621	0.896987	0.945931
DCDC2	rs3789226	6	24286502	C	T	7	0.0763805	0.0890313	0.050241	45.1167	10.9323	0.0904918	0.891269
MRPL19/GCFC2	rs13429072	2	75897176	C	G	7	0.076486	-0.0830075	0.0468585	0	0.837848	0.99102	0.855556
DCDC2	rs3843516	6	24305673	G	C	4	0.0766178	0.133641	0.0754754	0	0.50876	0.916963	0.93567
ROBO1	rs35744610	3	79109041	C	T	7	0.0770365	0.0634269	0.035872	47.9297	11.5229	0.0734996	0.733033
CNTNAP2	rs10266622	7	146751925	G	A	5	0.0776869	-0.0619271	0.0351008	42.2954	6.93185	0.139534	0.635806
CNTNAP2	rs4726883	7	147226442	A	C	6	0.0778275	-0.0789865	0.0447914	0	2.68768	0.748003	0.809585
DCDC2	rs72830866	6	24285792	C	A	7	0.0780995	0.0884844	0.0502233	45.3263	10.9742	0.089177	0.891264
MRPL19/GCFC2	rs34342745	2	75898890	CATTT	C	7	0.078233	-0.0825028	0.0468491	0	0.836547	0.991058	0.85548
FOXP2	rs78099703	7	114098526	T	G	7	0.0782739	0.114889	0.0652488	0	0.760376	0.993094	0.919967
MRPL19	rs17011560	2	75865609	T	G	7	0.0782986	-0.0894389	0.050799	0	2.82447	0.830534	0.885795
CNTNAP2	rs1177944	7	148059287	A	G	7	0.0783747	-0.0716302	0.0406945	33.0792	8.96582	0.175509	0.200594
MRPL19/GCFC2	rs2108194	2	75893759	C	T	7	0.0785465	-0.0824478	0.0468671	0	0.73798	0.993634	0.856039
GRIN2B	rs9634128	12	13674832	G	A	7	0.0786922	-0.0564498	0.0321043	0	4.32566	0.632696	0.523721
CNTNAP2	rs12539611	7	148053461	T	C	7	0.0791965	-0.0579733	0.0330263	4.32759	6.2714	0.393484	0.605691
DCDC2	rs3804326	6	24292185	G	A	3	0.0793059	0.144636	0.0824265	0	0.607662	0.737986	0.930619
MRPL19/GCFC2	rs1001894	2	75871946	T	A	7	0.0794985	0.0671073	0.0382682	0	5.79802	0.446192	0.764273
CNTNAP2	rs4590355	7	147951315	T	A	7	0.0795512	-0.0621207	0.0354308	0	2.00802	0.918959	0.295711
MRPL19/GCFC2	rs6730759	2	75888096	G	A	7	0.0796073	-0.0582336	0.03322	15.8024	7.1261	0.309343	0.587536
ROBO1	rs147261886	3	79494714	A	T	2	0.0796395	-0.340871	0.194474	0	0.0116783	0.913943	0.946093
ROBO1	rs9845498	3	79479451	A	G	2	0.0797037	0.340799	0.194474	0	0.0115716	0.914336	0.0539045
CNTNAP2	rs2620485	7	147048137	C	T	7	0.0797069	-0.0573534	0.0327287	43.1067	10.5461	0.103461	0.545839
CNTNAP2	rs700297	7	147048394	A	G	7	0.0797151	-0.0573516	0.0327285	43.0652	10.5384	0.103735	0.545856
MRPL19/GCFC2	rs72428170	2	75919500	AG	A	7	0.0797263	-0.0580057	0.0331031	4.37587	6.27457	0.393146	0.589766
ROBO1	rs78758063	3	79494412	A	G	2	0.0797358	-0.340762	0.194474	0	0.0115185	0.914532	0.946097
GRIN2B	rs12301788	12	13899362	A	C	7	0.0797531	0.0592612	0.0338225	0	4.35091	0.629302	0.639621
GRIN2B	rs56742330	12	13667846	T	TC	7	0.0798418	-0.0562349	0.0321048	0	4.2491	0.643006	0.523913
DCDC2	rs6907864	6	24293324	C	T	7	0.0798472	0.0878544	0.0501574	46.6376	11.2439	0.0811255	0.890505
DCDC2	rs707861	6	24304584	A	G	7	0.0800104	0.0857079	0.0489584	15.505	7.10101	0.311607	0.889076
DCDC2	rs73726651	6	24316377	G	A	6	0.0801189	0.110246	0.0629978	56.8159	11.5783	0.0410455	0.92039
CNTNAP2	rs2707579	7	147641383	A	G	7	0.0804445	0.0891412	0.0509928	4.87235	6.30731	0.389659	0.111355
ROBO1	rs9867953	3	79532787	T	C	7	0.0804582	0.0565734	0.032364	0	3.14271	0.790734	0.567116
CNTNAP2	rs1013738	7	147872505	A	G	5	0.0804718	-0.0713227	0.0408035	13.9915	4.6507	0.32505	0.449424
CNTNAP2	rs7798078	7	147048920	G	A	7	0.0805003	0.0630098	0.0360511	0	5.44663	0.48793	0.738446
DCDC2	rs73726652	6	24316404	C	A	6	0.0806429	0.110068	0.0630052	56.868	11.5923	0.0408217	0.920401
CNTNAP2	rs5888291	7	147575242	T	TA	7	0.0807086	-0.0567688	0.0325027	0	1.42049	0.9646	0.506153
CNTNAP2	rs826821	7	147053862	A	G	7	0.0808449	-0.0571375	0.0327284	43.307	10.5833	0.102141	0.545674
CNTNAP2	rs2710108	7	147574174	T	C	7	0.080881	-0.0566917	0.0324769	0	1.21702	0.976036	0.502
ROBO1	rs111681878	3	79342784	T	C	7	0.0810557	-0.069633	0.0399136	65.1877	17.2353	0.00845629	0.78928
CNTNAP2	rs17497557	7	147049371	G	A	7	0.0811854	0.0628669	0.0360507	0	5.46407	0.48581	0.73848
CNTNAP2	rs2708238	7	147575818	G	A	7	0.0812097	-0.0566205	0.0324713	0	1.12742	0.980318	0.50178
CNTNAP2	rs10500179	7	147054730	G	T	7	0.0813742	0.0628148	0.0360431	0	5.52659	0.478249	0.738567
KIAA0319	rs1129644	6	24653376	G	A	7	0.0816813	0.0594756	0.0341615	0	5.75535	0.451146	0.320813
ROBO1	rs964137	3	79346734	T	A	7	0.0816941	-0.0694874	0.0399137	65.2288	17.2556	0.00838826	0.789236
DCDC2	rs2799373	6	24195759	A	G	7	0.0818146	-0.0613574	0.0352577	41.8094	10.3109	0.112154	0.296226
ROBO1	rs12629799	3	79377010	T	C	7	0.0821336	-0.0700645	0.0403031	66.2239	17.764	0.00684979	0.789886
ROBO1	rs4413287	3	79609708	T	C	7	0.0823644	0.0592698	0.0341194	30.9925	8.69471	0.191489	0.602547
DCDC2	rs793853	6	24196925	T	C	7	0.0825344	-0.0607815	0.035009	45.5524	11.0198	0.0877672	0.300339
GRIN2B	rs35494050	12	13653792	G	C	7	0.0826239	-0.115502	0.0665467	0	5.23004	0.514665	0.93413
CNTNAP2	rs35074228	7	148070525	C	T	7	0.0828379	0.118495	0.0683183	0	4.98562	0.545658	0.931476
CNTNAP2	rs3214350	7	147556635	GT	G	7	0.0828697	-0.0563035	0.0324652	0	2.43966	0.875159	0.538361
CNTNAP2	rs2538989	7	147580154	T	C	7	0.0829466	-0.0562681	0.0324529	0	1.07989	0.982402	0.501491
CNTNAP2	rs2538988	7	147580325	A	G	7	0.0829466	-0.0562681	0.0324529	0	1.07989	0.982402	0.501491
CNTNAP2	rs2538985	7	147580902	A	G	7	0.0829466	-0.0562681	0.0324529	0	1.07989	0.982402	0.501491
CNTNAP2	rs2247137	7	147581002	C	T	7	0.0829466	-0.0562681	0.0324529	0	1.07989	0.982402	0.501491
CNTNAP2	rs2247143	7	147581107	C	G	7	0.0829466	-0.0562681	0.0324529	0	1.07989	0.982402	0.501491
CNTNAP2	rs2247149	7	147581161	T	C	7	0.0829466	-0.0562681	0.0324529	0	1.07989	0.982402	0.501491
CNTNAP2	rs2538983	7	147581837	C	T	7	0.0829466	-0.0562681	0.0324529	0	1.07989	0.982402	0.50149
CNTNAP2	rs2538979	7	147582719	T	C	7	0.0829479	-0.056268	0.0324529	0	1.07989	0.982402	0.50149
CNTNAP2	rs13226026	7	147050568	C	T	7	0.0829803	0.0719207	0.0414852	34.0206	9.09375	0.168374	0.79236
CNTNAP2	rs2538974	7	147587753	A	T	7	0.0829893	-0.0563381	0.0324978	0	1.22387	0.975689	0.50151
CNTNAP2	rs11772339	7	147910820	G	A	6	0.0830106	-0.0643588	0.037127	34.2799	7.60802	0.179203	0.654237
KIAA0319	rs55866061	6	24638341	A	G	7	0.083092	0.086471	0.0498961	48.3103	11.6077	0.0713143	0.874226
CNTNAP2	rs2538977	7	147584571	T	C	7	0.0832321	-0.0562357	0.0324643	0	1.07924	0.982429	0.501484
ROBO1	rs6794348	3	79157718	T	C	7	0.0833037	-0.0939501	0.054249	0	4.56278	0.60098	0.890462
ROBO1	rs192862721	3	79263978	T	A	4	0.0834273	-0.167183	0.0965743	0	0.512143	0.916216	0.937118
ROBO1	rs328049	3	78985805	G	A	7	0.083432	-0.05572	0.0321875	15.9939	7.14234	0.307884	0.529846
CNTNAP2	rs2708241	7	147578931	A	G	7	0.0834747	-0.0561697	0.0324517	0	1.10194	0.981451	0.501421
CNTNAP2	rs4140925	7	147578597	G	C	7	0.0835903	-0.0561487	0.0324517	0	1.10692	0.981233	0.501404
MRPL19/GCFC2	rs17689640	2	75876315	A	G	7	0.0836776	0.0568947	0.0328921	0	3.1291	0.792478	0.423144
GCFC2	rs10186298	2	75936935	T	A	7	0.0838791	-0.0574836	0.0332543	6.19353	6.39615	0.380306	0.587877
CNTNAP2	rs2708240	7	147577537	G	A	7	0.0839779	-0.0560763	0.0324505	0	1.12306	0.980514	0.501351
KIAA0319	rs2235676	6	24645697	G	T	7	0.0840402	0.0863213	0.0499628	48.684	11.6922	0.0691972	0.873982
CNTNAP2	rs2708277	7	147658085	A	G	7	0.084191	0.0873308	0.0505717	20.1334	7.51253	0.276034	0.111994
DCDC2	rs707863	6	24305725	T	C	7	0.0842763	-0.084188	0.0487652	17.1226	7.23961	0.299256	0.111772
DCDC2	rs11754278	6	24279076	G	A	7	0.0842868	-0.0811073	0.0469823	20.5223	7.54928	0.273017	0.86763
CNTNAP2	rs2708279	7	147658139	C	T	7	0.0843007	0.0873006	0.0505721	20.1147	7.51077	0.276179	0.111998
CNTNAP2	rs1922892	7	147576411	C	T	7	0.0843973	-0.0559985	0.0324493	0	1.14066	0.979714	0.501297
ROBO1	rs6799512	3	79687720	G	A	7	0.0844136	0.0564551	0.0327156	0	3.85868	0.695794	0.441881
MRPL19/GCFC2	rs3771876	2	75880366	A	G	7	0.0844138	-0.0572945	0.033202	16.2479	7.164	0.305947	0.585323
CNTNAP2	rs2906313	7	147884606	C	T	7	0.0845625	-0.0593882	0.0344318	38.0293	9.682	0.138698	0.323541
CNTNAP2	rs2708239	7	147575961	G	A	7	0.0845848	-0.0559626	0.0324481	0	1.14819	0.979366	0.501276
DCDC2	rs707865	6	24306053	C	T	7	0.0846169	-0.0840928	0.0487635	17.1117	7.23866	0.299339	0.111779
DCDC2	rs707866	6	24306126	A	G	7	0.0846618	-0.0840846	0.0487658	17.1169	7.23911	0.299299	0.111781
CNTNAP2	rs826826	7	147057892	C	T	7	0.084756	-0.0806232	0.0467724	5.62225	6.35743	0.384364	0.853
CNTNAP2	rs759177	7	147575230	T	C	7	0.0848319	-0.0559161	0.0324469	0	1.15835	0.978892	0.50124
CNTNAP2	rs759178	7	147575112	A	C	7	0.0848908	-0.0559055	0.0324469	0	1.16092	0.978771	0.501234
MRPL19/GCFC2	rs13385913	2	75899732	C	T	7	0.0849177	-0.0807143	0.0468496	0	0.732557	0.993761	0.855879
DCDC2	rs707868	6	24307192	C	G	7	0.0849914	-0.084027	0.0487839	17.1127	7.23874	0.299332	0.111795
CNTNAP2	rs759179	7	147574914	A	G	7	0.0849918	-0.0558853	0.0324456	0	1.16469	0.978593	0.50122
CNTNAP2	rs2710099	7	147574666	G	A	7	0.0850508	-0.0558748	0.0324456	0	1.16728	0.97847	0.501209
CNTNAP2	rs2710098	7	147574672	G	T	7	0.0850508	-0.0558748	0.0324456	0	1.16728	0.97847	0.501209
MRPL19/GCFC2	rs12105516	2	75869935	T	C	7	0.0850624	0.0658376	0.0382323	0	5.97257	0.42627	0.763944
CNTNAP2	rs2710102	7	147574390	A	G	7	0.0852115	-0.0558439	0.0324444	0	1.17366	0.978166	0.50119
MRPL19/GCFC2	rs7592795	2	75881264	G	T	7	0.0852466	-0.0572442	0.0332617	12.9186	6.8901	0.33113	0.58656
ROBO1	rs112811754	3	79804175	T	C	7	0.0852473	0.103722	0.060268	0	3.31035	0.769006	0.91647
CNTNAP2	rs7806519	7	147574574	C	T	7	0.0852496	-0.0558406	0.0324465	0	1.18235	0.977748	0.50128
CNTNAP2	rs2708271	7	147574111	C	A	7	0.0853089	-0.05583	0.0324465	0	1.18495	0.977622	0.501271
ROBO1	rs113342531	3	79363549	A	T	7	0.0853274	-0.0688456	0.0400131	65.424	17.3531	0.00806965	0.789407
MRPL19/GCFC2	rs12105510	2	75869828	T	C	7	0.0853595	0.0657707	0.0382299	0	5.98206	0.425202	0.763927
ROBO1	rs12634596	3	79554191	T	A	7	0.0854188	0.058136	0.0337985	11.9956	6.81784	0.338022	0.658211
CNTNAP2	rs10952655	7	146391520	A	G	7	0.0855325	0.0737276	0.0428786	0	3.23622	0.778668	0.173993
GRIN2B	rs741328	12	13877430	T	C	7	0.0857306	-0.0634403	0.0369191	1.83992	6.11246	0.410711	0.744849
MRPL19	rs1015644	2	75867929	T	C	7	0.0857537	0.0656262	0.0381939	0	5.87423	0.437425	0.763153
CNTNAP2	rs34832267	7	147474554	G	A	7	0.0858462	-0.0627873	0.0365525	49.7668	11.9443	0.0632233	0.695657
CNTNAP2	rs2710105	7	147574236	G	T	7	0.0858813	-0.055734	0.03245	0	1.21983	0.975894	0.501386
CNTNAP2	rs2538984	7	147581460	T	C	7	0.0858988	-0.055747	0.0324593	0	1.09064	0.981942	0.501657
CNTNAP2	rs7781615	7	147812966	C	T	7	0.0860078	0.0709975	0.0413535	0	1.78942	0.938011	0.800164
CNTNAP2	rs2708282	7	147659836	A	G	7	0.0860371	0.0868363	0.0505838	19.0897	7.41562	0.284114	0.112208
MRPL19	rs34770028	2	75864842	A	T	7	0.0860495	0.0656051	0.0382177	0	5.59738	0.469766	0.763204
CNTNAP2	rs7803754	7	147812831	T	A	7	0.0862078	0.0709286	0.0413397	0	1.80162	0.93701	0.800167
CNTNAP2	rs34256667	7	147685039	G	A	7	0.0862991	0.068047	0.0396717	0	4.27336	0.639737	0.21076
ROBO1	rs73124503	3	79368237	C	T	7	0.0867017	-0.0686879	0.0400966	65.4721	17.3773	0.00799228	0.789636
DCDC2	rs807688	6	24309409	C	T	7	0.0867193	-0.0839233	0.0489931	16.2322	7.16266	0.306066	0.112007
CNTNAP2	rs2538992	7	147579075	T	C	7	0.0869137	-0.0555812	0.0324674	0	1.20474	0.97665	0.50179
CNTNAP2	rs4725763	7	147810841	C	T	7	0.0869943	0.0721663	0.0421663	0	2.75379	0.839054	0.810049
MRPL19/GCFC2	rs6547016	2	75888160	A	C	7	0.0870867	-0.0567732	0.0331819	13.5725	6.94223	0.326223	0.585844
CNTNAP2	kgp8369373	7	145817262	G	A	2	0.0871087	-0.208748	0.122014	0	0.000217478	0.988234	0.205535
GRIN2B	rs10505778	12	14125564	A	G	7	0.0871899	-0.0601004	0.035138	0	2.64895	0.85144	0.659659
GCFC2	rs6761400	2	75936976	C	G	7	0.0872026	-0.0569053	0.0332713	12.4783	6.85544	0.334423	0.585083
ROBO1	rs6770755	3	79509013	G	A	5	0.087419	0.0593318	0.0347138	0	3.05519	0.548632	0.399424
CNTNAP2	rs10952658	7	146395867	G	A	7	0.0875431	0.0734407	0.0429854	0	3.08438	0.798184	0.173289
ROBO1	rs114624698	3	78658426	T	C	3	0.0878069	-0.255099	0.149436	44.5284	3.60545	0.164849	0.941157
ROBO1	rs7433360	3	79685538	T	C	7	0.0878608	0.0558151	0.0327018	0	3.84256	0.697973	0.441604
GRIN2B	rs149608834	12	13679443	A	G	7	0.0879453	-0.0621404	0.0364174	5.59069	6.35531	0.384587	0.726204
KIAA0319	rs62400552	6	24617792	A	C	7	0.0881807	0.0740145	0.0434084	21.7103	7.66385	0.263779	0.832461
DCDC2	rs111353534	6	24309532	GAC	G	7	0.0884776	-0.083468	0.0489984	17.0044	7.2293	0.300162	0.112187
FOXP2	rs10953766	7	114313218	A	G	7	0.0886777	-0.0559841	0.0328851	2.54638	6.15677	0.405859	0.463743
ROBO1	rs145141260	3	79633775	G	GTACGTGTA	6	0.0890007	0.0990726	0.0582543	0	1.69037	0.890111	0.894883
ROBO1	rs201997111	3	79633772	T	TGTGTAC	6	0.0890588	0.0990551	0.0582546	0	1.69098	0.890034	0.894883
GCFC2	rs10179871	2	75938251	G	A	7	0.0891033	-0.0767436	0.0451394	0	1.08304	0.982268	0.842023
FOXP2	rs117454930	7	114085953	C	T	7	0.089491	0.107744	0.0634502	0	0.459844	0.998293	0.917105
MRPL19/GCFC2	rs6759555	2	75881828	T	C	7	0.089673	-0.0563475	0.0332017	13.4021	6.92857	0.327503	0.586251
MRPL19/GCFC2	rs11847	2	75882576	T	C	7	0.089673	-0.0563475	0.0332017	13.4021	6.92857	0.327503	0.586253
MRPL19/GCFC2	rs917236	2	75883390	G	T	7	0.089673	-0.0563475	0.0332017	13.4021	6.92857	0.327503	0.586253
MRPL19/GCFC2	rs10221782	2	75886643	G	A	7	0.0897048	-0.0563419	0.0332017	13.3939	6.92792	0.327565	0.586251
MRPL19/GCFC2	rs757917	2	75878618	A	G	7	0.0897076	-0.0563506	0.0332072	13.2219	6.91419	0.328856	0.58606
CNTNAP2	rs12381406	7	146757913	G	A	7	0.0899563	-0.0570837	0.0336652	47.2768	11.3802	0.0773131	0.633251
DCDC2	rs807692	6	24308808	C	T	7	0.0900414	-0.0830309	0.0489806	17.0707	7.23508	0.299654	0.111933
DCDC2	rs807691	6	24308826	A	G	7	0.0901319	-0.0830093	0.0489817	17.0543	7.23365	0.299779	0.111937
MRPL19/GCFC2	rs3771877	2	75880374	A	G	7	0.090145	-0.0562648	0.0332018	12.9759	6.89464	0.330701	0.586219
MRPL19/GCFC2	rs13426287	2	75887834	T	C	7	0.0902396	-0.0562482	0.0332017	12.9349	6.89139	0.331008	0.586219
DCDC2	rs4712820	6	24308934	A	T	7	0.0903494	-0.0829632	0.0489875	17.0659	7.23466	0.299691	0.111944
DCDC2	rs4712819	6	24308929	A	C	7	0.0903686	-0.082958	0.0489874	17.07	7.23502	0.299659	0.111944
CNTNAP2	rs13235593	7	147128690	C	G	7	0.0904045	0.0639693	0.0377786	0	4.93928	0.551624	0.761103
GRIN2B	rs10772709	12	13894744	G	A	7	0.0904221	-0.0633557	0.0374183	0	5.55665	0.474636	0.751581
CNTNAP2	rs35894873	7	147128456	T	G	7	0.090446	0.0639614	0.0377788	0	4.93925	0.551628	0.761106
DCDC2	rs807690	6	24309276	T	C	7	0.0904901	-0.0829329	0.048991	17.1022	7.23783	0.299412	0.111949
ROBO1	rs13315270	3	79547847	T	C	7	0.0905608	0.0569686	0.0336605	5.65	6.3593	0.384167	0.655951
MRPL19/GCFC2	rs17011637	2	75890408	A	G	7	0.0905649	-0.0561932	0.0332028	12.8473	6.88446	0.331664	0.586204
DCDC2	rs807687	6	24309519	C	A	7	0.0905828	-0.0829132	0.0489935	17.1037	7.23796	0.299401	0.111949
CNTNAP2	rs2538991	7	147579619	A	C	7	0.0906258	-0.0549633	0.0324822	0	1.03944	0.984073	0.502516
ROBO1	rs112134050	3	79375372	A	T	7	0.0906384	-0.0681971	0.0403047	65.4761	17.3793	0.00798591	0.790367
CNTNAP2	rs34993596	7	147133141	C	T	7	0.0906954	0.0639131	0.0377795	0	4.93304	0.55243	0.761106
GRIN2B	rs10845838	12	13894396	G	A	7	0.0908558	-0.0632673	0.0374163	0	5.57169	0.472835	0.75193
CNTNAP2	rs2250061	7	147655259	G	A	7	0.0908752	0.0855186	0.0505788	20.7487	7.57085	0.271259	0.111752
ROBO1	rs4264688	3	79546348	C	T	7	0.0909207	0.0569106	0.0336637	5.65452	6.35961	0.384135	0.65597
CNTNAP2	rs11764538	7	147134406	C	T	7	0.0909605	0.0638623	0.0377804	0	4.93206	0.552557	0.761109
ROBO1	rs9834479	3	79687062	T	A	7	0.0910578	0.0553598	0.0327603	0	4.51848	0.606876	0.447811
ROBO1	rs9834482	3	79687068	T	A	7	0.0910578	0.0553598	0.0327603	0	4.51848	0.606876	0.447811
MRPL19/GCFC2	rs7577196	2	75887579	C	T	7	0.0910977	-0.0561024	0.0332038	13.0256	6.89858	0.330329	0.586019
CNTNAP2	rs13221977	7	147137118	C	T	7	0.0914533	0.0637683	0.0377823	0	4.9284	0.553029	0.761116
CNTNAP2	rs2250528	7	147658840	C	T	7	0.0914595	0.0849755	0.0503484	18.7391	7.38362	0.286822	0.11617
CNTNAP2	rs2708249	7	147655218	C	T	7	0.0915565	0.0853397	0.0505794	20.8017	7.57592	0.270847	0.111742
GRIN2B	rs6488611	12	13726492	A	G	7	0.0916422	-0.110458	0.0654838	0	3.16618	0.787719	0.0686927
CNTNAP2	rs2538990	7	147580041	C	T	7	0.0916622	-0.0547585	0.032465	0	1.03637	0.984196	0.50223
CNTNAP2	rs2247042	7	147580224	T	C	7	0.0916622	-0.0547585	0.032465	0	1.03637	0.984196	0.50223
CNTNAP2	rs2247043	7	147580236	T	G	7	0.0916622	-0.0547585	0.032465	0	1.03637	0.984196	0.50223
CNTNAP2	rs2708243	7	147580412	A	T	7	0.0916622	-0.0547585	0.032465	0	1.03637	0.984196	0.50223
CNTNAP2	rs2538987	7	147580505	A	G	7	0.0916622	-0.0547585	0.032465	0	1.03637	0.984196	0.50223
CNTNAP2	rs2538986	7	147580726	A	G	7	0.0916622	-0.0547585	0.032465	0	1.03637	0.984196	0.50223
DCDC2	rs807685	6	24310644	A	T	7	0.0917464	-0.0826752	0.0490288	17.128	7.24009	0.299214	0.111983
CNTNAP2	rs2710096	7	147579836	T	G	7	0.0917688	-0.0547401	0.0324647	0	1.03953	0.984069	0.502261
CNTNAP2	rs67326031	7	147579859	ACAGACAGGACAGAACCCAGGAAATC	A	7	0.0917688	-0.0547401	0.0324647	0	1.03953	0.984069	0.502261
DCDC2	rs147332462	6	24291827	C	T	7	0.0917811	-0.0782831	0.0464291	27.4657	8.27195	0.218849	0.86578
DCDC2	rs72828998	6	24221527	C	A	7	0.0917992	-0.107186	0.0635746	0	5.00829	0.54275	0.926404
FOXP2	7-114340504	7	114340504	G	GA	7	0.0918503	0.0938763	0.0556892	0	4.19775	0.649935	0.89917
CNTNAP2	rs826819	7	147052240	A	C	7	0.0919026	-0.055254	0.032783	39.7394	9.95675	0.126485	0.547283
DCDC2	rs2296538	6	24289593	C	T	7	0.0920296	-0.0782197	0.046427	27.5342	8.27977	0.218315	0.865783
CNTNAP2	rs2708281	7	147658190	C	A	7	0.0920368	0.0849863	0.0504445	20.0567	7.50532	0.276629	0.113602
CNTNAP2	rs1859540	7	147814083	G	A	7	0.0920625	0.0723257	0.042933	0	3.35192	0.763556	0.815379
ROBO1	rs148968468	3	79544171	G	GTAGA	7	0.0920972	0.0567849	0.0337115	7.32145	6.47399	0.372236	0.656144
MRPL19/GCFC2	rs1990144	2	75877578	C	T	7	0.0921189	0.0550303	0.032672	0	4.15366	0.655891	0.435589
CNTNAP2	rs10267864	7	146634952	T	C	7	0.0921503	0.0604413	0.0358881	17.7866	7.29808	0.294158	0.646333
ROBO1	rs13075210	3	78980611	G	A	7	0.0921636	0.0582955	0.0346153	0	3.56631	0.735128	0.694723
ROBO1	rs73122586	3	79362993	A	C	7	0.0921704	-0.0673849	0.0400134	65.5554	17.4193	0.00785973	0.789829
CNTNAP2	rs35530546	7	147050202	T	C	7	0.0922366	0.0607784	0.0360978	0	5.47737	0.484196	0.738627
GRIN2B	rs117227894	12	13900954	A	G	2	0.0922798	0.3636	0.21598	0	0.0700457	0.79127	0.936045
ROBO1	rs62258646	3	79623868	T	C	5	0.0922842	-0.13251	0.0787127	0	0.455154	0.977717	0.93785
MRPL19/GCFC2	rs11678389	2	75892319	T	C	7	0.0923297	-0.0558897	0.0332038	12.342	6.84478	0.33544	0.5861
MRPL19/GCFC2	rs11691462	2	75895978	C	T	7	0.0923636	-0.0558842	0.033204	12.3255	6.8435	0.335563	0.586099
DCDC2	rs707864	6	24305848	G	A	7	0.0924192	-0.0822552	0.0488808	13.4148	6.92959	0.327408	0.110883
DCDC2	rs143773189	6	24202781	T	C	7	0.0925502	0.0775592	0.0461087	55.6163	13.5185	0.0355029	0.864422
DCDC2	rs150549614	6	24202782	T	G	7	0.0925502	0.0775592	0.0461087	55.6163	13.5185	0.0355029	0.864422
MRPL19/GCFC2	rs7590218	2	75903170	A	G	7	0.0925834	-0.0558328	0.0331958	15.1635	7.07243	0.314201	0.586264
DCDC2	rs707867	6	24306419	A	G	7	0.092671	-0.0822293	0.0489031	13.3782	6.92666	0.327683	0.11089
DCDC2	rs1087294	6	24203724	T	G	7	0.0928207	-0.0591376	0.0351862	41.5676	10.2683	0.1138	0.299801
GCFC2	rs2901685	2	75935894	T	C	7	0.0930568	-0.0557689	0.0332059	12.9668	6.89392	0.330769	0.586066
CNTNAP2	rs141902334	7	147876727	AAGAG	A	7	0.0931247	-0.069517	0.0414003	0	1.30004	0.971655	0.808761
DCDC2	rs4052662	6	24339448	G	A	4	0.0933884	0.135994	0.0810552	69.3314	9.78198	0.0205132	0.926624
CNTNAP2	rs147443681	7	146637776	A	AAT	6	0.0934594	0.128504	0.0766079	0	2.55404	0.768335	0.935375
ROBO1	rs7432849	3	79693619	G	A	7	0.0935083	0.0549285	0.0327506	0	3.80643	0.702852	0.441403
ROBO1	rs6774713	3	79687683	A	G	7	0.0937082	0.054821	0.0327064	0	3.67233	0.720919	0.441597
CNTNAP2	rs2708255	7	147587614	C	G	7	0.0938482	-0.0544778	0.0325156	0	1.31648	0.970741	0.502571
GCFC2	rs35278472	2	75935038	C	G	7	0.0938813	-0.0556215	0.0332015	12.8719	6.88641	0.33148	0.586057
CNTNAP2	rs2080156	7	147571384	G	C	7	0.0939778	-0.0543373	0.0324445	0	1.08653	0.982118	0.500309
CNTNAP2	rs2080154	7	147571529	T	C	7	0.0939889	-0.0543354	0.0324445	0	1.08651	0.982119	0.500309
CNTNAP2	rs7806512	7	147574555	C	T	7	0.0941992	-0.0543242	0.0324585	0	1.13709	0.979878	0.502021
CNTNAP2	rs2247093	7	147652766	A	C	7	0.094314	0.0845239	0.0505203	31.1297	8.71202	0.190433	0.112432
CNTNAP2	rs10661770	7	147758927	C	CTAGA	7	0.0943462	0.0622748	0.0372256	0	1.88992	0.929539	0.702126
ROBO1	rs6548639	3	79687975	C	T	7	0.0944047	0.0546931	0.0326993	0	3.67173	0.720999	0.441643
GRIN2B	rs117586518	12	13944126	G	A	5	0.0945745	-0.131327	0.0785566	20.6977	5.04399	0.282814	0.937568
ROBO1	rs71130605	3	79689478	C	CTCTCTCTTGCCTGCCACCAT	7	0.0946648	0.0547413	0.032754	0	3.80628	0.702873	0.44124
CNTNAP2	rs34580275	7	147146097	TA	T	7	0.0947127	0.0632723	0.0378639	0	4.64173	0.590513	0.762907
CNTNAP2	rs35696201	7	147127773	T	C	7	0.0947142	0.0631309	0.0377794	0	4.99212	0.544825	0.76116
GRIN2B	rs145285199	12	13944330	G	C	5	0.0947438	-0.131264	0.0785592	20.7293	5.046	0.28261	0.937569
GCFC2	rs6728499	2	75933830	T	A	7	0.0948258	-0.0554573	0.0331986	12.7641	6.8779	0.332286	0.586103
DCDC2	rs3846828	6	24282117	C	A	7	0.094894	0.0851444	0.0509808	50.951	12.2327	0.0569754	0.894817
ROBO1	rs7431757	3	79692010	C	T	7	0.095011	0.0547056	0.0327669	0	3.82615	0.700189	0.441237
GCFC2	rs6709041	2	75932846	C	T	7	0.0950219	-0.0554228	0.0331976	12.7465	6.87652	0.332418	0.586124
ROBO1	rs7431788	3	79692124	C	T	7	0.0950624	0.0546987	0.0327679	0	3.82499	0.700346	0.441237
GCFC2	rs2298945	2	75931600	T	G	7	0.0954167	-0.0553548	0.0331965	12.6755	6.87092	0.332949	0.586101
ROBO1	rs9884080	3	79685594	G	A	7	0.0954535	0.05452	0.0326995	0	3.65843	0.722786	0.441461
GRIN2B	rs12369724	12	13893094	C	T	7	0.0954541	0.0928117	0.0556658	0	3.18577	0.785196	0.910986
DYX1C1	rs61139258	15	55703437	G	A	7	0.0954715	0.111168	0.066679	22.4396	7.73591	0.258097	0.930057
ROBO1	rs7433361	3	79685547	T	A	7	0.0954813	0.0545155	0.0326995	0	3.65896	0.722715	0.441466
DYX1C1	rs59742963	15	55705754	T	C	7	0.0955203	0.11115	0.0666777	22.4479	7.73674	0.258032	0.929975
GCFC2	rs2298947	2	75931589	T	A	7	0.0955802	-0.0553265	0.0331958	12.6611	6.86979	0.333057	0.586099
ROBO1	rs4856308	3	79684043	G	A	7	0.095671	0.0545674	0.0327494	0	3.81004	0.702365	0.441141
ROBO1	rs111330553	3	79375317	A	G	7	0.0957324	-0.0678118	0.0407057	65.1902	17.2365	0.0084521	0.79262
ROBO1	rs4856310	3	79684348	A	T	7	0.0957612	0.0545523	0.0327492	0	3.80927	0.702469	0.441144
CNTNAP2	rs9640511	7	147682050	C	T	7	0.0957973	0.0834676	0.0501133	0	4.24466	0.643605	0.115208
GRIN2B	rs33974387	12	13647780	GCT	G	7	0.0958893	0.0570376	0.0342544	0	2.65879	0.85029	0.620883
DYX1C1	rs73408825	15	55728364	A	G	7	0.0959494	0.110955	0.0666472	22.5189	7.74383	0.257478	0.92969
KIAA0319	rs10456309	6	24589562	G	T	3	0.0959745	0.16199	0.0973094	60.6603	5.08393	0.0787116	0.94779
GRIN2B	rs17833932	12	13946749	T	C	5	0.0960335	-0.130781	0.0785757	21.0001	5.0633	0.280864	0.937584
ROBO1	rs9833729	3	79695715	C	A	7	0.0961198	0.0545239	0.0327675	0	3.82212	0.700734	0.44121
ROBO1	rs9870957	3	79695551	A	C	7	0.0961238	0.0545233	0.0327675	0	3.82211	0.700736	0.441211
ROBO1	rs9833856	3	79695645	G	T	7	0.0961407	0.0545205	0.0327675	0	3.82205	0.700743	0.441211
GRIN2B	rs57382938	12	13858771	T	C	7	0.0961472	-0.0894966	0.0537896	23.961	7.89068	0.246222	0.886765
ROBO1	rs1383407	3	78908171	T	C	7	0.0961945	-0.0545431	0.0327864	52.0795	12.5207	0.0513104	0.567617
ROBO1	rs10154835	3	79555839	C	T	7	0.0964961	0.0560494	0.0337224	7.81306	6.50851	0.368696	0.656309
ROBO1	rs144820736	3	78789596	CTTTT	C	7	0.0965774	-0.0552709	0.0332621	0	1.94748	0.924465	0.430341
ROBO1	rs57012643	3	79373890	T	G	7	0.0966013	-0.0668677	0.0402439	65.6158	17.4499	0.00776461	0.790519
DCDC2	rs7766737	6	24326851	G	A	7	0.0966382	-0.0678186	0.0408208	28.1941	8.35586	0.213174	0.799773
GRIN2B	rs73059669	12	14101795	T	A	2	0.0967425	0.324285	0.195252	53.2427	2.1387	0.143623	0.937281
ROBO1	rs369346	3	78959057	A	C	7	0.0967834	0.0556936	0.0335372	0	5.65113	0.463382	0.6582
DCDC2	rs16889069	6	24313143	C	A	6	0.0968196	0.102445	0.0616964	54.1594	10.9074	0.0532479	0.917924
GRIN2B	rs11055697	12	14120489	A	G	7	0.0969097	-0.0592687	0.0357035	0	2.74711	0.839852	0.673371
CNTNAP2	rs12703916	7	147164089	T	G	7	0.0969145	0.0628949	0.0378885	0	4.30198	0.635883	0.765219
DCDC2	rs12214822	6	24303625	C	T	6	0.0969282	0.103418	0.0623028	52.5682	10.5415	0.0612689	0.920395
DCDC2	rs7763196	6	24314065	A	G	6	0.0969826	0.102388	0.0616922	54.4139	10.9683	0.0520131	0.917918
CNTNAP2	rs2710139	7	147570807	G	A	7	0.0970663	-0.0538788	0.0324719	0	1.08554	0.982161	0.500879
CNTNAP2	rs2710140	7	147570584	A	G	7	0.0970813	-0.0538764	0.0324719	0	1.08551	0.982162	0.500879
DCDC2	rs12196797	6	24313576	C	T	6	0.0971919	0.102337	0.0617	54.2442	10.9276	0.052835	0.917957
MRPL19/GCFC2	rs17011638	2	75890540	T	C	7	0.0972156	-0.0551253	0.033238	10.0564	6.67085	0.352362	0.585149
ROBO1	rs9877218	3	79539862	T	C	7	0.0972445	0.0558415	0.0336727	6.26133	6.40077	0.379823	0.655979
DCDC2	rs12196880	6	24313747	C	T	6	0.0973373	0.102296	0.0617023	54.2581	10.9309	0.0527676	0.917966
GCFC2	rs4853170	2	75930048	C	G	7	0.097391	-0.0549872	0.0331721	12.2619	6.83853	0.336038	0.586076
DCDC2	rs12198320	6	24313828	G	T	6	0.0974491	0.10227	0.0617069	54.2949	10.9397	0.0525889	0.91797
CNTNAP2	rs1961536	7	147486857	A	G	7	0.0975662	0.112971	0.0681878	14.9836	7.05746	0.315566	0.932157
CNTNAP2	rs700307	7	147088893	C	T	7	0.0975907	-0.081569	0.0492374	10.4177	6.69775	0.349706	0.864916
ROBO1	rs6548640	3	79697499	A	G	7	0.0976046	0.0542824	0.0327678	0	4.05952	0.668622	0.441093
ROBO1	rs4856382	3	79697114	T	C	7	0.0976751	0.054271	0.0327678	0	4.05708	0.668952	0.441094
CNTNAP2	rs2972100	7	147884662	A	G	7	0.0977508	-0.0682126	0.0411947	0	1.98215	0.921333	0.807989
ROBO1	rs28441979	3	79541289	C	A	7	0.0977528	0.0557639	0.033677	6.31916	6.40472	0.379411	0.655976
CNTNAP2	rs10274524	7	147427112	A	G	7	0.0978492	-0.110832	0.0669529	35.966	9.37002	0.153813	0.935393
FOXP2	rs4730626	7	113796122	G	A	7	0.0979847	0.0687376	0.0415407	0	3.49831	0.744194	0.809077
CNTNAP2	rs826812	7	147076788	T	G	7	0.0981013	-0.0814103	0.0492164	10.6959	6.71862	0.347655	0.864839
DCDC2	rs33943110	6	24357796	G	A	4	0.0982381	0.13579	0.0821252	35.1307	4.62468	0.201435	0.939585
CNTNAP2	rs826833	7	147089606	C	A	7	0.0982475	-0.081422	0.0492449	10.2282	6.68362	0.351099	0.864946
ROBO1	rs379346	3	78960214	A	C	7	0.0987094	0.0553715	0.0335353	0	5.68883	0.458934	0.658174
CNTNAP2	rs2697457	7	147080066	T	C	7	0.0987948	-0.08125	0.0492208	10.5079	6.7045	0.349041	0.864866
GRIN2B	rs11055666	12	14043565	G	C	7	0.098822	-0.0665636	0.0403271	0	3.01905	0.806452	0.80702
ROBO1	rs10511124	3	79043603	C	G	5	0.0989219	0.0969464	0.0587517	15.9515	4.75916	0.312914	0.869536
CNTNAP2	rs10661769	7	147758904	A	ATG	7	0.0989989	0.0614536	0.0372508	0	1.94632	0.924569	0.701899
CNTNAP2	rs73461162	7	147227394	T	C	7	0.0990852	-0.0718884	0.0435871	0	3.18361	0.785474	0.812523
CNTNAP2	rs35006393	7	147170540	G	A	7	0.0993861	0.0623985	0.0378669	0	4.33194	0.631852	0.765586
CNTNAP2	rs142399572	7	147173554	G	GT	7	0.0994564	0.0624039	0.0378781	0	4.18845	0.651191	0.765596
GRIN2B	rs7309309	12	14053129	C	T	7	0.0995308	-0.0660862	0.0401219	0	2.79253	0.8344	0.80659
CNTNAP2	rs17223460	7	147170707	C	T	7	0.0995319	0.0623728	0.0378676	0	4.32811	0.632367	0.765611
ROBO1	rs75332356	3	79561412	CCCA	C	5	0.0997417	-0.128797	0.0782435	0	0.862571	0.929868	0.937195
ROBO1	rs331190	3	78931791	A	G	7	0.0997452	0.0549526	0.0333837	10.4783	6.70228	0.349259	0.645014
ROBO1	rs7623261	3	79538281	A	G	7	0.0997734	0.0554372	0.0336809	6.40382	6.41052	0.378807	0.656006
DCDC2	rs3804323	6	24185739	G	A	3	0.09979	0.143569	0.0872296	0	0.407637	0.815611	0.93627
ROBO1	rs388421	3	78959600	G	A	7	0.0998933	0.0551434	0.0335143	0	5.67627	0.460414	0.658867
CNTNAP2	rs11764227	7	147171418	G	C	7	0.099945	0.0623018	0.0378707	0	4.30808	0.635062	0.765699
GRIN2B	rs2160728	12	14047142	C	T	7	0.0999486	-0.0664105	0.0403686	0	2.50158	0.86829	0.808789
ROBO1	rs116156968	3	79171946	C	T	7	0.100396	0.088658	0.0539631	0	5.04603	0.537923	0.887475
CNTNAP2	rs67466554	7	147196039	T	TA	7	0.100396	0.0632609	0.0385048	0	3.16231	0.788216	0.774526
ROBO1	rs138565328	3	78669554	C	T	3	0.100464	-0.242814	0.147822	44.7838	3.62213	0.16348	0.940445
CNTNAP2	rs2040920	7	147790781	G	C	7	0.100529	0.0646499	0.0393656	0	1.03556	0.984228	0.757906
CNTNAP2	rs1961537	7	147486875	A	T	7	0.100533	0.112042	0.0682236	16.2913	7.16771	0.305615	0.932343
ROBO1	rs331189	3	78933287	G	C	7	0.100596	0.054817	0.0333849	10.4778	6.70225	0.349263	0.645024
GCFC2	rs6547019	2	75928300	G	T	7	0.100638	-0.0544896	0.0331895	12.207	6.83426	0.336448	0.586173
MRPL19/GCFC2	rs34999567	2	75921232	G	GCTTA	7	0.100676	-0.0544247	0.0331537	10.3638	6.69373	0.350102	0.586676
CNTNAP2	kgp8463130	7	145817969	G	A	2	0.100706	0.165423	0.100779	0	0.205403	0.650395	0.552405
CNTNAP2	rs7784824	7	148053055	A	T	7	0.100712	-0.0543121	0.0330886	5.3648	6.34014	0.386186	0.604997
DCDC2	rs16889058	6	24311494	T	C	6	0.100739	0.10211	0.0622138	53.5673	10.7683	0.0561732	0.9198
GRIN2B	rs71067737	12	14057134	CCT	C	7	0.100932	-0.0657907	0.0401076	0	2.64603	0.851779	0.807139
KIAA0319	rs56895808	6	24618761	G	A	7	0.101019	0.0718174	0.0437928	20.0211	7.50198	0.276905	0.834489
ROBO1	rs328050	3	78986199	T	G	7	0.101103	-0.0529801	0.0323142	15.5071	7.10119	0.311591	0.526713
GCFC2	rs3088180	2	75929238	C	A	7	0.101136	-0.0544163	0.0331934	12.3021	6.84167	0.335738	0.586116
CNTNAP2	rs34837572	7	148035955	A	G	3	0.101158	0.189636	0.115684	5.96799	2.12694	0.345257	0.90763
FOXP2	rs117622066	7	113873589	G	A	4	0.101291	-0.145569	0.0888359	0	2.44663	0.485013	0.932157
ROBO1	rs13325599	3	79547804	G	T	7	0.101329	0.0552278	0.0337075	11.1206	6.75072	0.344517	0.656766
GRIN2B	rs7134097	12	14036755	A	G	7	0.101403	-0.0589833	0.0360073	19.9767	7.49782	0.277249	0.296303
GRIN2B	rs11055674	12	14054280	C	T	7	0.101486	-0.065717	0.0401278	0	2.7254	0.842438	0.806911
GRIN2B	rs11055673	12	14054012	G	A	7	0.101718	-0.065666	0.0401239	0	2.73029	0.841856	0.80693
GRIN2B	rs202121607	12	13667859	ACT	A	7	0.10175	-0.113403	0.0692992	0	5.77467	0.448899	0.9374
GRIN2B	rs71436761	12	13667860	CTCTT	C	7	0.10175	-0.113403	0.0692992	0	5.77467	0.448899	0.9374
ROBO1	rs12330521	3	79698223	C	T	7	0.101776	0.0536348	0.0327781	0	4.08754	0.664831	0.440861
CNTNAP2	rs35769526	7	148035944	G	A	4	0.101847	0.186522	0.114013	0	2.68992	0.441943	0.906508
DCDC2	rs16889066	6	24312954	A	G	5	0.101857	0.122475	0.0748664	0	2.32234	0.676705	0.935156
ROBO1	rs57793138	3	79546678	A	G	7	0.101883	0.0550991	0.0336834	9.551	6.63357	0.356066	0.65593
CNTNAP2	rs9692242	7	147758739	A	G	7	0.101901	0.0608734	0.0372154	0	1.9686	0.922564	0.700601
CNTNAP2	rs199694453	7	147575241	T	TTA	7	0.101943	-0.0531981	0.032527	0	1.37792	0.967188	0.506546
DCDC2	rs807686	6	24310029	A	T	7	0.101981	-0.0802441	0.0490692	13.8585	6.96528	0.32407	0.111457
CNTNAP2	rs12703864	7	146658874	A	G	7	0.101982	0.0555197	0.0339503	31.5639	8.76731	0.187094	0.592111
ROBO1	rs9309826	3	79691479	T	C	7	0.102017	0.0535947	0.0327765	0	4.0805	0.665784	0.44091
CNTNAP2	rs11489447	7	147980408	G	A	7	0.102159	-0.0549899	0.0336438	0	5.72044	0.455223	0.473194
MRPL19/GCFC2	rs2301978	2	75917612	G	A	7	0.102304	-0.0541834	0.0331643	9.80874	6.65253	0.354179	0.586721
ROBO1	rs9859514	3	79535306	C	T	7	0.10236	0.0550241	0.0336844	6.55411	6.42083	0.377735	0.65614
ROBO1	rs484531	3	78957942	G	A	7	0.102371	0.0547002	0.0334872	0	5.80058	0.445896	0.656901
ROBO1	rs7430830	3	79702274	A	C	7	0.102604	0.0535461	0.0328029	0	4.23809	0.644492	0.439729
ROBO1	rs7426984	3	79702303	G	A	7	0.102616	0.0535443	0.032803	0	4.23807	0.644494	0.43973
ROBO1	rs62259703	3	79265926	C	T	6	0.10266	-0.109318	0.0669802	11.3992	5.64329	0.342489	0.904715
ROBO1	rs34204120	3	79703877	AT	A	7	0.102662	0.0535368	0.0328027	0	4.24855	0.643081	0.439704
CNTNAP2	rs4726812	7	146540782	G	A	7	0.102875	0.0636956	0.0390514	49.9428	11.9863	0.0622755	0.788237
CNTNAP2	rs13241796	7	147172852	C	T	7	0.102931	0.06197	0.0379996	0	4.24834	0.643109	0.766719
MRPL19/GCFC2	rs1803196	2	75915035	C	T	7	0.103056	-0.054065	0.0331643	9.4865	6.62885	0.356538	0.586749
ROBO1	rs4856443	3	79707150	A	G	7	0.103165	0.0534575	0.0328021	0	4.23874	0.644403	0.43972
KIAA0319	rs4712830	6	24605315	C	T	7	0.103234	0.0664549	0.0407856	0	4.86219	0.561606	0.80112
MRPL19/GCFC2	exm205836	2	75923413	T	C	2	0.103294	-0.163831	0.100566	0	0.676711	0.410722	0.50761
MRPL19/GCFC2	rs7581835	2	75913517	C	G	7	0.103537	-0.0539903	0.0331647	9.21868	6.60929	0.358495	0.58677
ROBO1	rs6147916	3	79546005	CATT	C	7	0.103564	0.0548429	0.0336911	9.63841	6.63999	0.355427	0.655979
CNTNAP2	rs2246747	7	147650527	A	G	7	0.103769	0.0837149	0.0514582	6.81225	6.43861	0.375889	0.108326
DCDC2	rs12192506	6	24229931	C	A	6	0.103827	0.102109	0.0627754	50.6003	10.1215	0.0718642	0.920233
CNTNAP2	rs113546844	7	146656551	T	C	2	0.104049	0.262181	0.161289	0	0.286915	0.592204	0.944454
CNTNAP2	rs2249958	7	147654425	T	C	7	0.104128	0.0821864	0.0505712	22.3891	7.73087	0.258491	0.111686
ROBO1	rs200063942	3	79579980	TTAGAA	T	7	0.104536	0.0516369	0.0318108	12.6584	6.86958	0.333077	0.488991
CNTNAP2	rs56070964	7	147877002	T	G	7	0.104659	-0.0671042	0.0413542	0	1.83163	0.934514	0.808726
MRPL19/GCFC2	rs7605014	2	75905719	C	T	7	0.104962	-0.0537772	0.03317	8.2694	6.54089	0.365396	0.586883
MRPL19/GCFC2	rs10193923	2	75903864	T	C	7	0.104964	-0.0537818	0.033173	8.28827	6.54224	0.36526	0.586891
GRIN2B	rs11055676	12	14055205	A	G	7	0.105039	-0.0649832	0.0400908	0	2.78649	0.835128	0.806533
CNTNAP2	rs1525227	7	147066773	C	T	7	0.10517	0.0585603	0.0361419	0	5.56712	0.473381	0.738504
CNTNAP2	rs4725744	7	147228999	C	T	7	0.10521	-0.0575322	0.0355114	0	2.58723	0.85858	0.349914
ROBO1	rs60938610	3	79717788	A	T	7	0.105316	0.0559161	0.0345245	0	3.44493	0.751282	0.661389
ROBO1	rs61364058	3	79543514	G	C	7	0.105431	0.0545562	0.0336959	9.736	6.64717	0.354712	0.65604
CNTNAP2	rs700310	7	147094331	C	T	7	0.10551	-0.0803406	0.0496325	10.1986	6.68141	0.351317	0.866736
ROBO1	rs58475129	3	79718045	G	A	7	0.105542	0.05588	0.0345245	0	3.45145	0.750417	0.6614
ROBO1	rs9863667	3	79683629	A	G	7	0.105582	0.0529876	0.0327413	0	3.61686	0.728363	0.44084
CNTNAP2	rs1024528	7	147225881	T	C	5	0.105673	-0.070709	0.0437027	0	1.62661	0.804003	0.62472
CNTNAP2	rs10277233	7	147986419	G	A	7	0.105744	-0.0536009	0.0331356	0	4.61425	0.594151	0.458959
KIAA0319	rs56296327	6	24613821	C	G	7	0.105868	0.0702381	0.043436	14.508	7.0182	0.319167	0.835907
FOXP2	rs12154502	7	113821371	C	T	7	0.105887	0.0734962	0.0454533	0	4.63469	0.591444	0.843627
ROBO1	rs79179569	3	79533291	T	C	7	0.106006	0.0566944	0.0350743	0	5.68376	0.459531	0.673397
ROBO1	rs4296552	3	79533292	C	A	7	0.106006	0.0566944	0.0350743	0	5.68376	0.459531	0.673397
ROBO1	3-79533290	3	79533290	AT	A	7	0.106015	0.056693	0.0350743	0	5.68372	0.459535	0.673397
KIAA0319	rs17307430	6	24599574	C	G	2	0.106051	-0.161862	0.10015	78.6127	4.67568	0.0305926	0.0520295
ROBO1	rs4586771	3	79542561	A	G	7	0.106136	0.0544502	0.0336985	9.7357	6.64715	0.354714	0.656061
ROBO1	rs12714488	3	79694468	G	A	7	0.106248	0.0529143	0.0327584	0	3.62744	0.726944	0.440923
ROBO1	rs9857008	3	79694927	C	T	7	0.10627	0.0529108	0.0327583	0	3.62862	0.726787	0.440924
ROBO1	rs9856540	3	79694633	C	T	7	0.106292	0.0529075	0.0327583	0	3.62794	0.726878	0.440926
ROBO1	rs62257599	3	79534193	T	C	7	0.106295	0.0544087	0.0336881	6.76356	6.43525	0.376237	0.656274
ROBO1	rs7426887	3	79685102	A	G	7	0.106353	0.0528666	0.0327387	0	3.62051	0.727874	0.440867
ROBO1	rs9833508	3	79695477	G	A	7	0.106379	0.0528942	0.0327582	0	3.62972	0.726638	0.440921
CNTNAP2	rs11773683	7	147124548	C	A	7	0.106443	0.0612151	0.0379184	0	4.88622	0.558487	0.764061
CNTNAP2	rs826786	7	147047213	T	G	7	0.106532	-0.0753084	0.0466601	6.12408	6.39142	0.3808	0.852716
KIAA0319	rs12210684	6	24601804	A	G	2	0.106724	-0.161497	0.100116	78.5723	4.66686	0.0307501	0.052049
CNTNAP2	rs861160	7	147064346	A	C	7	0.10675	-0.0527215	0.0326858	49.9765	11.9944	0.0620946	0.555921
ROBO1	rs9870983	3	79702582	G	A	7	0.106932	0.0528977	0.0328121	0	4.27127	0.640018	0.439499
ROBO1	rs9871374	3	79702916	C	T	7	0.106969	0.0528919	0.032812	0	4.27272	0.639823	0.439497
CNTNAP2	rs13228879	7	147199398	G	A	7	0.106997	0.0619474	0.0384328	0	3.19479	0.784032	0.774811
CNTNAP2	rs12703921	7	147189187	T	C	7	0.107133	0.0620471	0.0385096	0	3.24744	0.777211	0.775059
CNTNAP2	rs111721706	7	147188558	CAT	C	7	0.107153	0.0620437	0.0385096	0	3.24738	0.777219	0.775059
KIAA0319	rs35374669	6	24602806	T	A	2	0.107178	-0.161259	0.100098	78.5515	4.66234	0.0308312	0.0520555
KIAA0319	rs9358782	6	24630911	G	A	7	0.107184	0.0547063	0.0339584	70.3703	20.2499	0.00249944	0.451327
CNTNAP2	rs6464853	7	147805486	G	A	7	0.10722	0.0673228	0.0417942	0	1.96704	0.922705	0.805281
CNTNAP2	rs17224658	7	147193583	C	T	7	0.107221	0.0620356	0.038512	0	3.24781	0.777163	0.77507
CNTNAP2	rs10255778	7	146673289	G	A	7	0.107228	0.0914269	0.0567594	0	1.16469	0.978593	0.910232
ROBO1	rs9848085	3	79592982	C	A	7	0.107257	0.0512842	0.0318408	14.1098	6.98566	0.322175	0.489203
KIAA0319	rs13212181	6	24603053	T	A	2	0.107269	-0.161206	0.100092	78.537	4.65918	0.030888	0.0520575
CNTNAP2	rs12703922	7	147194327	G	A	7	0.10738	0.0620345	0.0385287	0	3.24378	0.777686	0.775139
CNTNAP2	rs12703923	7	147194460	T	C	7	0.107383	0.0620357	0.0385299	0	3.24458	0.777582	0.775143
ROBO1	rs9817158	3	79551417	G	A	7	0.107419	0.0543354	0.0337507	11.3177	6.76573	0.343057	0.656449
CNTNAP2	rs13235407	7	147196637	T	C	7	0.107452	0.0620294	0.0385335	0	3.24409	0.777646	0.775169
CNTNAP2	rs826787	7	147045044	A	G	7	0.107484	-0.0528065	0.0328072	41.3201	10.225	0.115493	0.546339
CNTNAP2	rs6960069	7	147191283	A	C	7	0.10756	0.0618139	0.0384115	0	3.19505	0.783997	0.774714
DCDC2	rs10456301	6	24308355	G	A	6	0.107619	0.100897	0.0627083	52.8209	10.5979	0.0599614	0.92117
ROBO1	rs1565345	3	79314596	A	G	7	0.107636	-0.064295	0.0399618	64.8847	17.0866	0.00897029	0.790334
CNTNAP2	rs11768363	7	147419683	T	C	7	0.107651	-0.0579145	0.0359977	0	3.3394	0.7652	0.342184
GRIN2B	rs1119262	12	14041864	T	C	7	0.107747	-0.064766	0.0402673	0	2.82957	0.829913	0.807254
ROBO1	rs7616713	3	79540037	T	C	7	0.107877	0.0541869	0.0337023	9.84747	6.65539	0.353895	0.656126
ROBO1	rs7427946	3	79719928	G	A	7	0.107883	0.0555181	0.0345309	0	3.48724	0.745666	0.66148
ROBO1	rs6548628	3	79569558	A	C	7	0.107969	0.0511591	0.0318275	13.4269	6.93056	0.327317	0.488854
CNTNAP2	rs2373277	7	147656768	G	T	7	0.10816	0.0828048	0.051543	13.7154	6.95373	0.325148	0.10794
KIAA0319	rs67411433	6	24589768	TAGTG	T	7	0.108196	0.0656886	0.0408929	0	5.10525	0.530387	0.802779
FOXP2	rs57413486	7	113785324	C	T	7	0.108239	0.0730974	0.0455107	0	4.87784	0.559574	0.845153
CNTNAP2	rs12703867	7	146660788	G	T	7	0.108274	0.0543992	0.0338725	32.1855	8.84766	0.182328	0.593934
CNTNAP2	rs7779279	7	147067588	G	T	7	0.108291	0.0580875	0.0361708	0	5.86956	0.437959	0.738989
ROBO1	rs35552746	3	79590510	C	T	7	0.108311	0.0511276	0.0318387	14.1025	6.98507	0.32223	0.489311
ROBO1	rs60487146	3	79551783	C	G	7	0.108327	0.0541929	0.0337491	11.389	6.77117	0.342529	0.65641
DCDC2	rs4607425	6	24162264	G	T	7	0.108415	-0.0597826	0.0372395	52.8298	12.7199	0.0477061	0.235989
CNTNAP2	rs826817	7	147051061	C	A	7	0.108469	-0.0749872	0.0467177	3.2403	6.20093	0.401063	0.852543
ROBO1	rs28653275	3	79552707	T	A	7	0.108584	0.0541543	0.0337496	11.3708	6.76978	0.342664	0.65641
ROBO1	rs62257608	3	79552200	C	T	7	0.108608	0.0541503	0.0337494	11.3894	6.7712	0.342526	0.656416
ROBO1	rs9309823	3	79553516	T	C	7	0.108656	0.0541428	0.0337494	11.3948	6.77161	0.342486	0.656399
DCDC2	rs72830837	6	24247922	A	G	7	0.108677	-0.100333	0.0625452	9.18353	6.60673	0.358751	0.921382
DCDC2	rs114707196	6	24248041	G	T	7	0.108706	-0.100325	0.0625452	9.19337	6.60745	0.358679	0.921382
CNTNAP2	rs1637846	7	148079741	C	T	7	0.108743	-0.0646476	0.0403073	28.8234	8.42973	0.208279	0.208156
ROBO1	rs9861175	3	79553234	A	G	7	0.108749	0.0541287	0.0337494	11.3619	6.7691	0.34273	0.656404
ROBO1	rs34570023	3	79554200	AT	A	7	0.108751	0.0541263	0.0337482	11.4044	6.77235	0.342415	0.656389
KIAA0319	rs10946707	6	24608307	G	A	2	0.109032	-0.160361	0.100065	78.495	4.65008	0.0310521	0.052077
ROBO1	rs9865392	3	79701580	C	G	7	0.109149	0.0525146	0.03278	0	4.08889	0.664649	0.440583
KIAA0319	rs12209409	6	24616989	C	T	2	0.10921	-0.160359	0.100115	78.5288	4.65739	0.0309201	0.0520855
ROBO1	rs28662218	3	79557282	A	G	7	0.109237	0.0540514	0.0337477	11.3752	6.77011	0.342631	0.656356
CNTNAP2	rs201994024	7	147067242	TGC	T	7	0.109254	0.0579297	0.0361709	0	5.86263	0.438753	0.738997
ROBO1	rs112038593	3	79380807	GA	G	7	0.109258	-0.0653005	0.0407736	62.8427	16.1476	0.0129834	0.795203
CNTNAP2	rs10601814	7	147067236	AGT	A	7	0.109293	0.0579232	0.0361708	0	5.86393	0.438605	0.738997
CNTNAP2	rs62470632	7	148047987	C	T	7	0.109351	0.0819725	0.0511971	54.9762	13.3263	0.0381372	0.881019
DCDC2	rs71555133	6	24162891	A	G	6	0.109393	0.089034	0.0556139	39.7555	8.29951	0.140483	0.891536
ROBO1	rs7428022	3	79709843	C	T	7	0.109457	0.0525136	0.0328079	0	4.27569	0.639423	0.439451
CNTNAP2	rs1528520	7	147182349	A	G	7	0.109468	0.061552	0.0384559	0	3.1953	0.783965	0.774586
CNTNAP2	rs11761213	7	145924072	T	G	7	0.109615	0.0634143	0.0396358	0	2.79852	0.833676	0.784374
ROBO1	rs6803202	3	79499153	C	T	5	0.109693	0.0539197	0.0337088	26.6366	5.45231	0.243953	0.486034
ROBO1	rs6548642	3	79701156	G	A	7	0.109722	0.0524166	0.0327717	0	4.0816	0.665635	0.440633
KIAA0319	rs13206235	6	24613847	A	G	2	0.109907	-0.160014	0.100095	78.5146	4.65433	0.0309753	0.0520765
KIAA0319	rs59600830	6	24612810	C	T	7	0.10994	0.0694208	0.0434297	19.5868	7.46146	0.280269	0.834841
ROBO1	rs9821198	3	79682912	C	T	7	0.109987	0.0732067	0.0458043	0	3.83222	0.69937	0.134216
KIAA0319	rs11757448	6	24613438	G	A	2	0.110019	-0.159959	0.100093	78.5269	4.65699	0.0309273	0.0520775
CNTNAP2	rs1525225	7	147066910	C	T	7	0.11017	0.0577805	0.0361709	0	5.85548	0.439572	0.739007
CNTNAP2	rs1525226	7	147066905	C	T	7	0.11018	0.0577788	0.0361709	0	5.85548	0.439572	0.739007
ROBO1	rs1031932	3	78913203	A	C	7	0.110193	-0.0522125	0.0326874	47.1174	11.3459	0.0782568	0.548673
ROBO1	rs9812945	3	79581142	G	T	7	0.110307	0.050828	0.0318308	14.3445	7.00481	0.320403	0.489359
ROBO1	rs5850397	3	78884780	CA	C	7	0.110353	-0.053623	0.0335855	40.9101	10.154	0.118314	0.628123
GRIN2B	rs11055670	12	14051237	T	A	7	0.110364	-0.0876922	0.0549257	0	1.9495	0.924284	0.89861
ROBO1	rs7622888	3	79541896	T	C	7	0.110522	0.0537845	0.0337027	10.3216	6.69057	0.350413	0.655961
CNTNAP2	rs826809	7	147067719	C	T	7	0.110628	-0.0520194	0.0326063	49.2341	11.819	0.0661316	0.555894
ROBO1	rs186688	3	78964794	A	G	7	0.110638	0.0537316	0.0336805	0	4.55771	0.601654	0.667394
ROBO1	rs7622430	3	79580509	G	C	7	0.110653	0.0507786	0.0318308	14.0384	6.97986	0.322714	0.489244
CNTNAP2	rs826832	7	147089670	A	G	7	0.11068	-0.0784764	0.0491971	11.2393	6.75975	0.343638	0.864011
GRIN2B	rs12426262	12	14055027	G	T	7	0.110683	-0.0876188	0.0549289	0	2.21861	0.898536	0.898723
CNTNAP2	rs2972104	7	147880562	A	G	7	0.110746	-0.0661457	0.0414746	0	2.40327	0.879132	0.809016
CNTNAP2	rs9648853	7	148039047	T	C	7	0.110829	-0.0520339	0.0326338	0	5.44409	0.488239	0.599559
ROBO1	rs4856291	3	79681394	C	T	7	0.111005	0.0729896	0.0457991	0	3.76748	0.708107	0.133827
GRIN2B	rs11055671	12	14052983	A	G	7	0.111075	-0.0875444	0.0549426	0	2.09272	0.910977	0.898892
ROBO1	rs13081305	3	79693086	T	C	7	0.111133	0.0521685	0.0327462	0	3.60573	0.729854	0.440844
ROBO1	rs9873314	3	79535727	A	G	7	0.111169	0.0536943	0.0337072	10.0132	6.66764	0.35268	0.656231
ROBO1	rs1843786	3	78884724	A	G	7	0.111249	-0.0534482	0.0335602	39.3845	9.89845	0.128994	0.62715
DCDC2	rs6911191	6	24275955	C	G	4	0.111315	0.161046	0.10114	0	1.7793	0.61945	0.935733
KIAA0319	rs12197384	6	24549315	C	T	7	0.111408	-0.0943243	0.0592528	0	2.59245	0.857981	0.916114
DCDC2	rs6912221	6	24276375	G	A	4	0.111438	0.160991	0.10114	0	1.77849	0.619627	0.935733
DCDC2	rs12205956	6	24230080	A	G	6	0.111593	0.101197	0.0636029	50.1657	10.0333	0.0742984	0.921756
FOXP2	rs12533556	7	113841599	T	C	7	0.111682	-0.0583981	0.0367128	0	3.52786	0.740259	0.289699
KIAA0319	rs12190270	6	24600145	G	A	7	0.111764	0.0649567	0.0408452	0	5.05941	0.536216	0.802191
DCDC2	rs143163053	6	24278020	TG	T	4	0.111876	0.160859	0.101181	0	1.77516	0.620355	0.935729
GRIN2B	rs60133689	12	14063611	A	T	7	0.111891	-0.0636474	0.0400361	0	2.83666	0.829051	0.806064
FOXP2	rs116990604	7	113716408	G	A	4	0.111966	-0.107755	0.0677953	49.2014	5.90567	0.116291	0.915596
ROBO1	rs409361	3	78947641	A	C	7	0.11209	0.0535834	0.0337242	0	5.499	0.481578	0.659731
CNTNAP2	rs2046052	7	147141189	A	G	7	0.112307	0.0602136	0.0379201	0	4.88995	0.558003	0.76427
ROBO1	rs7349498	3	79186084	G	A	7	0.112401	-0.0869816	0.0547918	0	4.68761	0.584457	0.897892
GRIN2B	rs58155218	12	14119681	T	C	3	0.112419	-0.148511	0.0935555	0	0.345492	0.841351	0.935054
CNTNAP2	rs2373128	7	147141634	T	A	7	0.112431	0.0601933	0.0379204	0	4.88957	0.558053	0.764271
CNTNAP2	rs34339423	7	147143590	TA	T	7	0.11246	0.0601892	0.0379209	0	4.887	0.558386	0.76428
ROBO1	rs6548641	3	79697644	G	A	7	0.112625	0.051986	0.0327677	0	3.89748	0.690548	0.440577
ROBO1	rs7613771	3	79697542	C	T	7	0.112672	0.0519794	0.0327678	0	3.89734	0.690567	0.440579
ROBO1	rs76341860	3	79391579	C	T	4	0.112752	-0.141591	0.0892786	0	0.600416	0.896337	0.940463
ROBO1	rs75570185	3	79162815	G	T	7	0.112771	-0.0890996	0.0561838	0	3.54124	0.738475	0.900644
ROBO1	rs62257566	3	79489290	T	G	7	0.11293	-0.052076	0.0328522	0	4.06621	0.667717	0.595644
CNTNAP2	rs10277373	7	147986511	G	C	7	0.113138	-0.0524989	0.0331381	0	4.63648	0.591207	0.458839
DCDC2	rs73726645	6	24302633	G	C	6	0.113312	0.09788	0.0618132	51.4984	10.3089	0.0669404	0.918577
CNTNAP2	rs13244497	7	147148767	C	T	7	0.113455	0.0600258	0.0379226	0	4.87966	0.559337	0.764293
CNTNAP2	rs7785125	7	147055861	T	C	7	0.113458	0.0571905	0.0361315	0	5.45642	0.48674	0.739613
CNTNAP2	rs7781303	7	147055866	A	T	7	0.113469	0.0571887	0.0361316	0	5.45649	0.486732	0.739613
CNTNAP2	rs10215983	7	147986598	T	C	7	0.113525	-0.0524428	0.0331382	0	4.63469	0.591444	0.45883
ROBO1	rs138094061	3	79690832	C	CAT	7	0.113563	0.051852	0.0327684	0	3.84345	0.697852	0.439929
ROBO1	rs200388555	3	79690830	A	AAC	7	0.113577	0.05185	0.0327684	0	3.84341	0.697858	0.439929
DCDC2	rs73394078	6	24272174	C	A	7	0.113597	-0.0737089	0.0465855	22.549	7.74684	0.257244	0.864547
GRIN2B	rs2160729	12	14071844	C	T	7	0.113599	-0.0570639	0.0360656	28.069	8.34132	0.214148	0.297459
CNTNAP2	rs149140392	7	147050953	T	C	7	0.113747	0.0571265	0.03612	0	5.38257	0.495762	0.739626
DCDC2	rs62400408	6	24280676	A	G	4	0.11378	0.160073	0.101221	0	1.76908	0.621686	0.935738
CNTNAP2	rs114534553	7	147051018	G	A	7	0.113843	0.0571106	0.0361196	0	5.38441	0.495536	0.739624
CNTNAP2	rs13221396	7	147149788	C	A	7	0.113875	0.0599579	0.0379237	0	4.87473	0.559978	0.764301
CNTNAP2	rs826818	7	147051759	G	A	7	0.113925	-0.0739157	0.0467586	0.946963	6.05736	0.416795	0.853984
CNTNAP2	rs35594861	7	147055100	G	C	7	0.114034	0.0571225	0.0361462	0	5.41869	0.491338	0.740066
DCDC2	rs7753708	6	24282530	G	A	4	0.114271	0.159856	0.101221	0	1.76726	0.622086	0.935739
CNTNAP2	rs6977725	7	148124320	C	A	6	0.114374	-0.115803	0.0733473	48.5949	9.72666	0.0833611	0.940423
ROBO1	rs329821	3	78947484	G	T	7	0.114381	0.0531038	0.0336354	0	5.9119	0.433131	0.657053
CNTNAP2	rs12703911	7	147152262	T	A	7	0.114665	0.0597754	0.0378909	0	4.81611	0.567605	0.763981
CNTNAP2	rs10225674	7	146049748	A	C	6	0.114691	0.0607667	0.0385219	52.4574	10.5169	0.0618463	0.517052
ROBO1	rs9878132	3	79534461	T	A	7	0.11474	0.053169	0.0337101	10.1831	6.68026	0.351431	0.656349
CNTNAP2	rs2707593	7	147661215	A	G	7	0.114834	0.0812797	0.0515462	10.4826	6.70261	0.349228	0.10847
DCDC2	rs66492054	6	24273461	G	A	7	0.114947	-0.0730831	0.0463624	21.9511	7.68749	0.261904	0.863106
DCDC2	rs62400409	6	24286169	A	G	4	0.115244	0.159428	0.101221	0	1.76283	0.623056	0.935741
KIAA0319	rs61556098	6	24620485	C	T	7	0.115245	0.0695183	0.0441372	16.8264	7.21382	0.301525	0.834657
CNTNAP2	rs11772135	7	147163269	A	G	7	0.115274	0.0597415	0.0379329	0	4.31146	0.634606	0.766204
ROBO1	rs331181	3	78938057	T	C	7	0.11531	0.0525947	0.0333984	12.8391	6.88382	0.331725	0.64406
DCDC2	rs1091047	6	24295256	C	G	7	0.115325	-0.0685043	0.0435031	15.2899	7.08298	0.313241	0.834749
CNTNAP2	rs34054258	7	147048645	A	G	7	0.115366	0.0568757	0.0361224	0	5.36682	0.497697	0.739546
CNTNAP2	rs75583562	7	147119446	A	T	7	0.115416	0.0596975	0.0379198	0	4.97215	0.54739	0.764391
CNTNAP2	rs11769736	7	147057415	G	A	7	0.115571	0.0568777	0.0361441	0	5.52895	0.477964	0.739461
GRIN2B	rs12368362	12	14036869	A	G	7	0.1156	-0.0635157	0.0403656	0	2.81232	0.832007	0.80738
CNTNAP2	rs17413110	7	147057468	C	T	7	0.115606	0.0568723	0.0361441	0	5.53169	0.477635	0.739456
DCDC2	rs9467093	6	24247563	T	A	7	0.115706	-0.0624064	0.0396721	0	5.80296	0.445621	0.785341
CNTNAP2	rs6464866	7	147987462	C	A	7	0.11577	-0.0520962	0.0331236	0	4.59271	0.597006	0.458737
FOXP2	rs1668332	7	113874235	G	C	7	0.115908	-0.0569565	0.0362276	0	4.34942	0.629503	0.284631
CNTNAP2	rs77602642	7	147128097	G	A	7	0.115947	-0.071946	0.0457667	0	5.94781	0.429062	0.842283
FOXP2	rs1194319	7	113876845	A	G	7	0.116111	-0.0569259	0.0362283	0	4.30937	0.634888	0.28456
GRIN2B	rs10160840	12	14058573	G	A	7	0.116111	-0.0628517	0.0399995	0	2.84822	0.827642	0.805544
CNTNAP2	rs34546298	7	147048062	T	G	7	0.116123	0.0567588	0.0361232	0	5.36162	0.498337	0.739517
CNTNAP2	rs143986004	7	148063021	C	T	7	0.116123	0.0644672	0.041029	31.5192	8.76158	0.187437	0.783816
CNTNAP2	rs35037005	7	147048025	C	T	7	0.116124	0.0567586	0.0361231	0	5.36163	0.498335	0.739517
ROBO1	rs67650421	3	79625319	C	T	7	0.116177	0.0520012	0.0331002	28.8267	8.43013	0.208253	0.604934
GRIN2B	rs148213676	12	14061101	TCCAAC	T	7	0.116181	-0.0628734	0.0400211	0	2.80484	0.832913	0.806056
ROBO1	rs329822	3	78945938	A	C	7	0.116306	0.0530253	0.033764	0	5.39358	0.494411	0.657069
ROBO1	rs162264	3	78955271	C	T	7	0.116351	0.0528083	0.03363	0	4.58689	0.597778	0.669047
ROBO1	rs329819	3	78939727	T	C	7	0.116504	0.0524153	0.0333936	13.1058	6.90495	0.329727	0.64405
CNTNAP2	rs7810103	7	147064313	A	G	7	0.11651	0.0567609	0.0361629	0	5.80321	0.445592	0.739064
GRIN2B	rs137974501	12	14122231	AC	A	3	0.116516	-0.145802	0.0928933	0	0.343947	0.842002	0.935119
CNTNAP2	rs66621494	7	147076203	G	A	7	0.116897	0.0569717	0.0363356	0	5.61301	0.467904	0.740984
CNTNAP2	rs117444531	7	146685276	G	A	2	0.116898	-0.159191	0.101529	0	0.32245	0.570139	0.939163
ROBO1	rs200955794	3	78957289	A	AATAT	7	0.116913	0.0527251	0.0336286	0	4.66668	0.587217	0.668979
CNTNAP2	rs71534733	7	147168706	A	G	7	0.116945	0.0594634	0.0379297	0	4.55394	0.602155	0.765723
CNTNAP2	rs148322020	7	147992639	T	A	5	0.116994	-0.0836904	0.0533904	22.856	5.18511	0.268826	0.810538
CNTNAP2	rs13221567	7	146651460	A	C	7	0.116995	0.0531112	0.0338825	33.0391	8.96046	0.175814	0.59296
CNTNAP2	rs10260743	7	147879154	T	C	7	0.11722	-0.0646278	0.0412549	0	2.23863	0.896496	0.808579
GRIN2B	rs11055605	12	13880123	G	A	7	0.117338	-0.0584058	0.037295	0	5.15477	0.524122	0.752684
CNTNAP2	rs10500187	7	147117335	A	G	7	0.117353	0.0593753	0.0379158	0	4.9917	0.544878	0.764429
CNTNAP2	rs13245543	7	147144365	T	C	7	0.117371	0.059381	0.0379212	0	4.93511	0.552163	0.76433
CNTNAP2	rs1871492	7	147116647	T	C	7	0.1174	0.0593706	0.0379176	0	4.99686	0.544216	0.76443
ROBO1	rs186648	3	78947786	A	G	7	0.11745	0.0524246	0.033486	5.04199	6.31858	0.388465	0.650279
FOXP2	rs1194321	7	113879006	A	T	7	0.117602	-0.0566906	0.0362259	0	4.29249	0.63716	0.284554
DCDC2	rs12110558	6	24294584	A	C	4	0.117626	0.158506	0.101294	0	1.79751	0.615478	0.935803
CNTNAP2	rs12531203	7	145918283	C	T	7	0.117635	0.0622963	0.0398116	0	2.88044	0.823697	0.785124
ROBO1	rs4680964	3	79662544	G	T	7	0.117639	0.0716933	0.0458175	0	3.79354	0.704592	0.132997
ROBO1	rs331199	3	78950882	A	G	7	0.11764	0.0523883	0.0334802	5.21715	6.33026	0.387229	0.650246
ROBO1	rs4856447	3	79707357	G	T	7	0.11766	0.0513307	0.0328061	0	4.04703	0.670312	0.439117
ROBO1	rs4680966	3	79662973	C	T	7	0.117663	0.071658	0.0457979	0	3.78426	0.705844	0.132811
ROBO1	rs4680968	3	79667556	G	T	7	0.117686	0.0716429	0.0457911	0	3.78567	0.705654	0.133121
CNTNAP2	rs10500185	7	147116083	C	A	7	0.117702	0.0593231	0.0379185	0	5.00238	0.543508	0.764434
ROBO1	rs9875835	3	79670172	T	C	7	0.117783	0.0716195	0.0457882	0	3.78451	0.70581	0.132893
ROBO1	rs6771776	3	79670701	T	C	7	0.117815	0.0716125	0.0457878	0	3.78594	0.705619	0.132897
ROBO1	rs9870670	3	79669275	T	C	7	0.117821	0.0716144	0.0457897	0	3.78443	0.705821	0.132886
CNTNAP2	rs17170838	7	147811487	C	A	7	0.117822	0.0647561	0.0414046	0	2.05342	0.91472	0.80184
ROBO1	rs7428541	3	79671574	T	C	7	0.117854	0.0716032	0.0457866	0	3.78152	0.706214	0.133161
DCDC2	rs707869	6	24312184	A	T	7	0.117873	-0.0767258	0.0490648	16.2602	7.16505	0.305853	0.111889
ROBO1	rs329814	3	78957109	A	C	7	0.117883	0.0525745	0.0336214	0	4.60112	0.59589	0.66917
ROBO1	rs7430828	3	79672166	A	G	7	0.117894	0.0715944	0.045786	0	3.78116	0.706263	0.133171
GRIN2B	exm2250720	12	13870080	A	G	2	0.11792	0.160775	0.102826	0	0.188866	0.663862	0.455485
ROBO1	rs6548632	3	79672606	T	G	7	0.11794	0.071585	0.0457856	0	3.78074	0.70632	0.133177
FOXP2	rs74439139	7	113757643	T	G	6	0.11796	-0.0970794	0.0620953	57.4508	11.7511	0.0383622	0.912742
CNTNAP2	rs1404711	7	147063498	T	G	7	0.118061	0.056517	0.0361601	0	5.78682	0.44749	0.73908
ROBO1	rs11334813	3	79708771	AC	A	7	0.118076	0.051243	0.0327871	0	4.05455	0.669294	0.439357
ROBO1	rs7637985	3	79673519	A	G	7	0.118098	0.0715522	0.0457844	0	3.78106	0.706276	0.133191
ROBO1	rs59620781	3	79663971	T	TA	7	0.11812	0.071587	0.0458095	0	3.90943	0.688931	0.133683
CNTNAP2	rs696775	7	147091749	G	T	7	0.118134	-0.0770201	0.049288	9.06856	6.59838	0.359589	0.8659
CNTNAP2	rs700301	7	147082280	C	A	7	0.11815	-0.0769543	0.0492481	8.90053	6.58621	0.360813	0.865869
CNTNAP2	rs10276382	7	146968144	A	G	7	0.118169	-0.0693033	0.044354	0	1.45381	0.962504	0.843536
CNTNAP2	rs117567158	7	147534183	A	G	3	0.118171	0.146107	0.0935085	0	8.35524e-05	0.999958	0.945663
ROBO1	rs71127402	3	79676784	A	AG	7	0.118211	0.0715248	0.0457809	0	3.78145	0.706224	0.13324
ROBO1	rs7628698	3	79677612	G	A	7	0.11822	0.0715202	0.0457791	0	3.78292	0.706025	0.13325
ROBO1	rs6548635	3	79677190	C	T	7	0.118236	0.0715189	0.0457803	0	3.78295	0.706021	0.133244
CNTNAP2	rs12703915	7	147162349	A	G	7	0.118254	0.0592918	0.0379554	0	4.41663	0.620485	0.765901
CNTNAP2	rs7794345	7	147568142	T	C	7	0.118359	-0.0508861	0.0325838	0	1.22732	0.975514	0.502351
CNTNAP2	rs112192295	7	147992631	G	T	5	0.118363	-0.0833562	0.0533758	22.44	5.1573	0.271535	0.810284
ROBO1	rs6419737	3	79703548	C	G	7	0.118372	0.0512263	0.0328028	0	4.04031	0.671222	0.439207
CNTNAP2	rs1357896	7	147063313	T	C	7	0.118385	0.0564654	0.036159	0	5.78171	0.448082	0.739081
CNTNAP2	rs35894927	7	147114160	G	A	7	0.118401	0.0592157	0.0379219	0	5.01545	0.541833	0.764437
GRIN2B	rs11055681	12	14061569	G	T	7	0.118423	-0.0624254	0.0399797	0	2.94239	0.816041	0.80551
CNTNAP2	rs35756055	7	147113533	T	C	7	0.118542	0.0591949	0.037923	0	5.02031	0.541211	0.76444
ROBO1	rs201996247	3	79706058	AT	A	7	0.118601	0.0511939	0.0328024	0	4.03973	0.6713	0.439209
CNTNAP2	rs700300	7	147081499	G	A	7	0.118637	-0.0768663	0.0492568	9.0799	6.5992	0.359507	0.865851
ROBO1	rs4856433	3	79706059	T	A	7	0.118647	0.0511874	0.0328024	0	4.04178	0.671022	0.439204
CNTNAP2	rs138252124	7	146431587	ACACAGAAAATTATCT	A	2	0.118674	-0.283786	0.181872	21.2323	1.26956	0.25985	0.944921
ROBO1	rs4856440	3	79707004	A	G	7	0.118677	0.0511829	0.0328022	0	4.03961	0.671316	0.439204
CNTNAP2	rs700302	7	147085904	C	T	7	0.118735	-0.0768325	0.0492482	8.70176	6.57187	0.362259	0.865899
CNTNAP2	rs12670841	7	146809517	G	A	4	0.118741	0.0914811	0.0586388	18.1665	3.66598	0.299864	0.844507
CNTNAP2	rs700298	7	147080969	G	A	7	0.118742	-0.0768445	0.0492569	9.05121	6.59712	0.359716	0.865849
ROBO1	rs34670048	3	78959925	TCA	T	7	0.118769	0.0524916	0.0336493	0	4.44141	0.617167	0.6694
CNTNAP2	rs2246605	7	147648847	A	C	7	0.118789	0.0813338	0.0521412	0	5.94472	0.42941	0.106918
ROBO1	rs4856448	3	79707387	G	A	7	0.11881	0.0511643	0.0328021	0	4.04168	0.671036	0.4392
ROBO1	rs329818	3	78940440	G	A	7	0.118836	0.0520751	0.0333883	11.8469	6.80634	0.339129	0.64457
CNTNAP2	rs826653	7	147080695	C	T	7	0.118837	-0.0768409	0.0492672	9.10047	6.60069	0.359357	0.865856
CNTNAP2	rs826813	7	147076974	C	T	7	0.118847	-0.0768243	0.049258	9.07983	6.5992	0.359507	0.86585
CNTNAP2	rs2620481	7	147079442	C	T	7	0.118856	-0.0768373	0.0492675	9.10439	6.60098	0.359328	0.865854
ROBO1	rs6775448	3	79705179	C	G	7	0.118884	0.0511546	0.0328024	0	4.03839	0.671481	0.43892
ROBO1	rs4856228	3	79705541	A	G	7	0.11889	0.0511537	0.0328024	0	4.03834	0.671487	0.438921
CNTNAP2	rs826814	7	147077145	C	T	7	0.118893	-0.0768306	0.0492682	9.11219	6.60155	0.359271	0.865853
CNTNAP2	rs700306	7	147087531	C	T	7	0.118896	-0.0768459	0.0492784	8.67816	6.57017	0.362431	0.865944
CNTNAP2	rs10239550	7	147078718	T	A	7	0.118906	-0.0768275	0.0492679	9.1147	6.60173	0.359253	0.865853
ROBO1	rs4856434	3	79706132	A	C	7	0.118942	0.0511462	0.0328022	0	4.04059	0.671184	0.43892
CNTNAP2	rs10081335	7	146659682	T	G	7	0.118952	0.0534981	0.0343115	17.1703	7.24378	0.29889	0.63692
CNTNAP2	rs826830	7	147090967	T	A	7	0.118956	-0.0768336	0.0492785	8.87341	6.58425	0.361011	0.865889
MRPL19	rs201459255	2	75866756	AAC	A	7	0.119025	-0.0511131	0.0327884	0	1.30962	0.971124	0.503429
ROBO1	rs4856444	3	79707182	G	A	7	0.119048	0.0511313	0.0328021	0	4.03826	0.671498	0.438917
ROBO1	rs12488868	3	79724489	G	T	7	0.119094	0.053754	0.0344889	0	3.66277	0.722203	0.661853
ROBO1	rs7628280	3	79707453	C	G	7	0.119145	0.0511175	0.0328019	0	4.03932	0.671355	0.438916
CNTNAP2	rs826828	7	147059989	A	T	7	0.119171	-0.0510223	0.0327431	45.3762	10.9842	0.0888652	0.546084
ROBO1	rs62257610	3	79557155	C	T	5	0.119211	-0.121366	0.0778939	0	0.871108	0.928669	0.936581
CNTNAP2	rs6464802	7	147145789	C	T	7	0.119277	-0.0551147	0.0353795	24.8649	7.98562	0.239159	0.681477
CNTNAP2	rs700296	7	147044852	G	T	7	0.119288	-0.0725833	0.0465944	7.02465	6.45332	0.374367	0.852537
ROBO1	rs62257609	3	79556783	T	C	5	0.119291	-0.121339	0.0778935	0	0.870861	0.928704	0.936579
CNTNAP2	rs1842271	7	147062854	C	T	7	0.119331	0.0563163	0.0361561	0	5.77384	0.448996	0.739089
CNTNAP2	rs826652	7	147080886	A	G	7	0.119492	-0.0766924	0.0492594	8.88657	6.5852	0.360915	0.865871
CNTNAP2	rs700299	7	147080996	A	G	7	0.119498	-0.0766911	0.0492593	8.88777	6.58528	0.360906	0.865871
GRIN2B	rs11055528	12	13726846	A	G	7	0.119502	-0.0565503	0.0363231	8.73398	6.57419	0.362025	0.698317
ROBO1	rs9880911	3	79707817	A	G	7	0.119538	0.0510617	0.0328009	0	4.04159	0.671048	0.439187
CNTNAP2	rs7795332	7	146197764	G	A	7	0.119649	-0.0776757	0.0499122	0	4.02306	0.673556	0.864128
ROBO1	rs7640127	3	79707605	T	A	7	0.119686	0.0510416	0.0328011	0	4.04172	0.671031	0.439139
CNTNAP2	rs2620482	7	147079094	C	T	7	0.119718	-0.0766624	0.0492703	8.91262	6.58708	0.360725	0.865874
ROBO1	rs7426405	3	79671423	C	T	7	0.119737	0.0712048	0.0457651	0	3.54616	0.737819	0.134477
CNTNAP2	rs12703987	7	147678465	C	A	7	0.119955	0.0779175	0.0501089	0	5.03903	0.538817	0.11547
CNTNAP2	rs700308	7	147092615	C	T	7	0.120062	-0.0769237	0.0494841	8.71628	6.57291	0.362154	0.866309
CNTNAP2	rs2204412	7	147053771	T	C	7	0.120127	0.0563028	0.0362253	0	5.37618	0.496546	0.740956
ROBO1	rs7431260	3	79708481	A	T	7	0.120138	0.0509779	0.0328003	0	4.04229	0.670953	0.439217
CNTNAP2	rs13233800	7	146651383	G	T	7	0.120165	0.0526544	0.0338813	32.8561	8.93603	0.177208	0.592851
ROBO1	rs78936780	3	79553246	A	G	5	0.120244	-0.12102	0.0778892	0	0.869957	0.928831	0.936557
DYX1C1	rs112953181	15	55739791	C	A	7	0.120267	0.103797	0.0668086	22.6005	7.75198	0.256843	0.930066
ROBO1	rs79651880	3	79553196	G	C	5	0.12027	-0.121012	0.0778889	0	0.86987	0.928843	0.936556
MRPL19/GCFC2	rs6722682	2	75907351	T	C	5	0.120289	-0.0758567	0.0488277	0	1.22407	0.874119	0.858498
CNTNAP2	rs78256764	7	147363738	C	T	2	0.120463	-0.41341	0.26623	0	0.130435	0.717981	0.936532
CNTNAP2	rs140202594	7	147072374	CTATT	C	7	0.120571	-0.0765392	0.0493044	9.13256	6.60303	0.359123	0.865823
KIAA0319	rs3181238	6	24654443	C	T	7	0.120617	0.0513434	0.0330781	36.6706	9.47427	0.14861	0.356131
CNTNAP2	rs73473166	7	147059068	A	T	7	0.12081	0.0560839	0.0361509	0	5.61119	0.468121	0.739334
CNTNAP2	rs150962393	7	147114001	T	TG	7	0.120826	0.0588291	0.0379221	0	5.04118	0.538542	0.764464
ROBO1	rs6798357	3	79426814	C	T	7	0.12095	0.0510382	0.032911	0	4.16817	0.653931	0.405031
ROBO1	rs56057609	3	79445695	C	T	7	0.121223	-0.0509318	0.0328664	0	4.11453	0.661181	0.595769
ROBO1	rs4680961	3	79456986	A	G	7	0.121225	-0.0509315	0.0328664	0	4.11455	0.661178	0.595769
ROBO1	rs7619765	3	78954774	C	A	7	0.12129	-0.0519709	0.033543	0	5.08465	0.533003	0.33854
MRPL19/GCFC2	rs6547017	2	75911385	T	C	7	0.121314	0.0601151	0.0388019	0	2.94121	0.816188	0.265974
CNTNAP2	rs11285155	7	147059540	CT	C	7	0.121343	0.0560077	0.0361535	0	5.63838	0.464892	0.739299
ROBO1	rs62257602	3	79542773	T	C	5	0.121349	-0.120727	0.0779318	0	0.869223	0.928934	0.936556
CNTNAP2	rs13247402	7	147061726	G	T	7	0.121431	0.0559867	0.0361485	0	5.75354	0.451357	0.739107
CNTNAP2	rs13247289	7	147061667	G	T	7	0.121544	0.0559691	0.0361482	0	5.75146	0.4516	0.73911
ROBO1	rs9870711	3	79706168	A	C	7	0.121553	0.050771	0.0327917	0	4.03223	0.672314	0.439114
CNTNAP2	rs111358001	7	147079154	A	G	7	0.121582	-0.107726	0.0695828	17.0488	7.23317	0.299821	0.933142
ROBO1	rs36118723	3	79445639	C	A	7	0.121594	-0.050881	0.0328664	0	4.11441	0.661197	0.595781
ROBO1	rs1546037	3	79434134	T	C	7	0.121595	0.0508812	0.0328666	0	4.11449	0.661185	0.404219
ROBO1	rs33918105	3	79449839	C	T	7	0.121596	-0.0508808	0.0328664	0	4.11443	0.661195	0.595783
ROBO1	rs4258922	3	79454322	A	G	7	0.121596	-0.0508808	0.0328664	0	4.11443	0.661195	0.595781
ROBO1	rs35924478	3	79457345	T	G	7	0.121596	-0.0508808	0.0328664	0	4.11443	0.661195	0.595781
ROBO1	rs62257601	3	79541436	G	A	5	0.12164	-0.120642	0.0779379	0	0.870176	0.9288	0.936555
CNTNAP2	rs1916940	7	146643836	G	A	7	0.12177	0.0524116	0.0338711	30.8273	8.67394	0.192763	0.592483
CNTNAP2	rs17170242	7	146451338	C	A	2	0.121801	-0.36941	0.238751	0	0.312044	0.576429	0.946181
CNTNAP2	rs201212019	7	148070254	A	ATT	7	0.121907	-0.0624044	0.0403438	51.2191	12.2999	0.0556031	0.225229
GRIN2B	rs117950054	12	13876020	G	A	2	0.121947	0.334804	0.21647	0	0.154811	0.69398	0.936288
CNTNAP2	rs965854	7	146397339	G	T	4	0.122042	-0.143215	0.0926202	0	2.76936	0.428569	0.941248
ROBO1	rs115141255	3	79293241	C	T	6	0.122093	0.0862164	0.0557657	0	4.52507	0.476536	0.883353
CNTNAP2	rs1637856	7	148070256	A	T	7	0.122094	-0.0623697	0.0403415	51.285	12.3165	0.0552684	0.225176
CNTNAP2	rs1730395	7	148070257	A	T	7	0.122298	-0.0623362	0.0403418	51.2924	12.3184	0.0552311	0.225181
CNTNAP2	rs2972111	7	147866646	A	G	7	0.122378	-0.0627201	0.040599	0	2.60165	0.856922	0.789351
CNTNAP2	rs2972099	7	147886451	A	G	7	0.122543	-0.0651478	0.042189	0	2.86288	0.825849	0.814833
CNTNAP2	rs1881443	7	147205780	A	G	2	0.122609	-0.215157	0.139358	0	0.003406	0.953461	0.787395
FOXP2	rs12705966	7	114248851	A	G	7	0.122855	0.051917	0.033649	0	3.63569	0.725837	0.630156
ROBO1	rs4533609	3	79536013	C	T	5	0.122883	-0.120273	0.0779584	0	0.870984	0.928686	0.936544
GRIN2B	rs138492881	12	13651499	AGT	A	5	0.123036	-0.148896	0.0965509	0	2.714	0.606767	0.940975
CNTNAP2	rs143379902	7	147944747	A	T	6	0.12307	-0.0691426	0.0448392	0	4.54518	0.473861	0.78194
FOXP2	rs2045292	7	114287116	T	A	7	0.123149	0.0521644	0.0338359	0	3.29315	0.771255	0.630923
ROBO1	rs162265	3	78955169	A	C	7	0.123151	0.0517011	0.0335355	0	4.95004	0.550237	0.662504
CNTNAP2	rs35496807	7	147042086	A	C	7	0.123206	0.0555238	0.0360204	0	5.50658	0.480662	0.737191
GRIN2B	rs741327	12	13877541	G	A	7	0.123219	-0.057442	0.0372661	0	5.21568	0.516464	0.752593
DYX1C1	rs79636901	15	55714922	C	T	7	0.123268	0.10311	0.0669025	22.6389	7.75584	0.256542	0.931845
ROBO1	rs434929	3	78959484	G	A	7	0.123338	0.0516992	0.0335511	0	4.81079	0.568299	0.662873
CNTNAP2	rs17170073	7	146074359	C	T	5	0.123374	0.127399	0.0826853	52.4175	8.40645	0.0777741	0.931686
CNTNAP2	rs10215683	7	146206863	C	G	7	0.123419	-0.0770054	0.0499847	0	3.93313	0.685725	0.864501
DYX1C1	rs138930831	15	55724281	G	A	7	0.12354	0.103032	0.0669001	22.6469	7.75664	0.25648	0.931852
DYX1C1	rs147809659	15	55721797	C	T	7	0.123544	0.10303	0.0668997	22.6446	7.7564	0.256499	0.931843
GRIN2B	rs118144001	12	14122306	A	G	3	0.123555	-0.145005	0.094158	0	0.330427	0.847712	0.935968
DYX1C1	rs148432988	15	55725097	G	A	7	0.123603	0.103015	0.0669001	22.6618	7.75814	0.256364	0.931852
ROBO1	rs17016842	3	79275547	C	T	6	0.123613	-0.10365	0.0673149	0	3.56582	0.613452	0.90719
CNTNAP2	rs7793925	7	146644122	T	C	7	0.123669	0.0521474	0.0338717	32.0655	8.83203	0.183247	0.592196
GRIN2B	rs2216344	12	14070156	G	A	7	0.12368	-0.0504269	0.0327552	0	4.26539	0.64081	0.544233
CNTNAP2	rs1718101	7	146122788	T	C	2	0.123695	0.168476	0.10944	69.2155	3.24839	0.0714936	0.0536305
CNTNAP2	rs11983087	7	146646459	C	T	7	0.123702	0.052145	0.0338731	32.0546	8.83062	0.183331	0.592173
GRIN2B	rs6488624	12	14068789	G	A	7	0.123709	-0.0504128	0.0327486	0	4.26992	0.6402	0.544219
CNTNAP2	rs7793884	7	146644042	T	A	7	0.123711	0.0521416	0.0338717	32.0653	8.83201	0.183248	0.592196
CNTNAP2	rs10281226	7	146647534	C	T	7	0.123808	0.0521242	0.0338692	32.0477	8.82972	0.183383	0.592186
CNTNAP2	rs851690	7	147491845	C	A	7	0.123947	0.0544882	0.0354184	7.6675	6.49825	0.369745	0.695843
CNTNAP2	rs826660	7	147099227	C	T	7	0.124	-0.0765127	0.0497418	11.8848	6.80927	0.338847	0.868287
ROBO1	rs79529881	3	79533282	T	C	5	0.124052	-0.119697	0.0778271	0	0.876353	0.927929	0.936236
DCDC2	rs72830865	6	24285729	G	C	7	0.124055	-0.0723882	0.0470672	41.5388	10.2632	0.113996	0.867841
ROBO1	rs1827435	3	79824232	C	T	7	0.124193	-0.0735601	0.0478468	0	1.7872	0.938193	0.86763
CNTNAP2	rs76034183	7	146514544	A	C	7	0.124254	0.112654	0.0732871	0	4.49187	0.610424	0.93562
CNTNAP2	rs7797201	7	147052034	A	G	7	0.124392	0.0554226	0.0360685	0	5.63174	0.465679	0.738399
ROBO1	rs7618575	3	79378938	G	A	7	0.124427	-0.062552	0.0407119	61.6297	15.6371	0.0158402	0.79216
CNTNAP2	rs7797087	7	147051990	A	G	7	0.124445	0.0554149	0.0360685	0	5.62988	0.465901	0.738399
DCDC2	rs111678783	6	24301526	G	C	3	0.124613	0.183101	0.11923	0	1.83477	0.399562	0.931768
CNTNAP2	rs150441528	7	147051533	G	A	7	0.124779	0.0553664	0.0360689	0	5.63098	0.46577	0.738386
ROBO1	rs3934852	3	79474975	G	A	7	0.124801	-0.0504578	0.0328731	0	4.1678	0.65398	0.595474
CNTNAP2	rs66528411	7	146635480	AAGT	A	7	0.124835	0.0521824	0.0339997	30.2576	8.60309	0.197161	0.593533
CNTNAP2	rs151205115	7	147051469	A	G	7	0.124835	0.0553583	0.036069	0	5.62912	0.46599	0.738386
CNTNAP2	rs9801492	7	146544492	C	T	7	0.124894	0.0593902	0.038702	50.1584	12.0381	0.0611235	0.786479
GRIN2B	rs10772688	12	13654111	A	T	7	0.125018	0.0505273	0.0329372	0	5.05285	0.537052	0.456699
CNTNAP2	rs7796813	7	146649682	T	C	7	0.125051	0.0519487	0.0338668	32.0337	8.82791	0.18349	0.592167
CNTNAP2	rs11424340	7	146653184	A	AC	7	0.125142	0.0519747	0.0338919	31.5122	8.76069	0.187491	0.593166
ROBO1	rs59947416	3	79547160	A	ATT	7	0.125228	0.0520514	0.0339497	2.70367	6.16673	0.404775	0.659127
ROBO1	rs61669313	3	79547143	C	T	7	0.125253	0.052048	0.0339497	2.70549	6.16684	0.404762	0.659127
ROBO1	rs6548636	3	79680352	A	C	7	0.125369	0.0702111	0.0458111	0	3.75583	0.709679	0.133493
CNTNAP2	rs1916939	7	146643572	A	T	7	0.125583	0.0518655	0.0338602	32.0899	8.83521	0.18306	0.592141
ROBO1	rs329825	3	78962876	T	C	7	0.125749	0.0515463	0.0336666	0	4.90013	0.556684	0.668294
CNTNAP2	rs4454212	7	147893887	T	C	7	0.126346	0.0656766	0.0429632	0	2.38016	0.881632	0.178049
DYX1C1	rs8028763	15	55733129	T	C	7	0.126491	0.101451	0.0663909	23.7675	7.87066	0.247733	0.929272
GRIN2B	rs77631654	12	14039914	G	A	6	0.126565	-0.0980554	0.0641813	0	2.32962	0.801908	0.924651
FOXP2	rs1229758	7	114229139	G	A	7	0.126917	-0.0494786	0.0324158	24.923	7.9918	0.238705	0.490393
ROBO1	rs34626195	3	79477543	T	C	7	0.126964	-0.0501533	0.0328619	0	4.20753	0.648614	0.595564
GRIN2B	rs10492140	12	14026009	T	G	6	0.126971	-0.109516	0.0717592	4.25956	5.22245	0.389339	0.939802
DYX1C1	rs116998560	15	55733174	C	T	7	0.126981	0.102091	0.0668961	23.056	7.79788	0.253288	0.931842
ROBO1	rs11917079	3	79487430	C	T	7	0.127041	-0.0501432	0.0328619	0	4.20846	0.64849	0.595567
KIAA0319	exm520102	6	24551664	T	C	2	0.127049	0.212578	0.139318	0	0.175159	0.675567	0.85718
ROBO1	rs425121	3	78959348	T	G	7	0.127127	0.0511828	0.0335508	0	4.88297	0.558908	0.66279
CNTNAP2	rs66776125	7	146668300	T	TA	7	0.127146	0.0518929	0.034018	26.5492	8.16873	0.226	0.599414
ROBO1	rs420481	3	78958848	T	A	7	0.127314	0.0511576	0.0335508	0	4.88019	0.55927	0.662894
GRIN2B	rs10772715	12	14038003	G	A	7	0.127389	-0.0499232	0.0327477	0	2.82529	0.830433	0.563104
GRIN2B	rs7970407	12	13876850	C	T	7	0.127603	-0.0568887	0.0373378	0	5.12092	0.528401	0.752719
CNTNAP2	rs4726922	7	147805055	C	G	7	0.12761	0.0632551	0.041517	0	1.59321	0.953064	0.799483
GRIN2B	rs77125962	12	14025556	T	C	6	0.127728	-0.109292	0.0717549	4.1969	5.21904	0.389738	0.939792
FOXP2	rs10230558	7	114245749	T	A	7	0.12798	-0.0495161	0.032531	25.2384	8.02551	0.23624	0.490526
CNTNAP2	rs10228387	7	146644773	T	G	7	0.128165	0.0515261	0.033868	32.0333	8.82786	0.183493	0.592107
DYX1C1	rs7174313	15	55728716	G	A	7	0.128337	0.101618	0.0668235	23.1612	7.80856	0.252467	0.931543
ROBO1	rs55924769	3	79446324	T	C	7	0.12837	-0.0516516	0.0339688	0	4.66549	0.587375	0.618061
CNTNAP2	rs872714	7	147122539	A	G	7	0.128508	0.0578925	0.0380868	0	4.65653	0.588557	0.766387
ROBO1	rs7429699	3	79682571	G	C	7	0.128545	0.0696265	0.0458109	0	3.74451	0.711204	0.133593
DCDC2	rs72830826	6	24241538	A	G	7	0.128706	-0.0953135	0.0627383	0	5.68657	0.4592	0.923336
FOXP2	rs117342221	7	113853589	G	A	4	0.128836	-0.136443	0.0898414	0	1.36666	0.713367	0.93478
CNTNAP2	rs67541875	7	147158529	GCAAT	G	7	0.12884	0.0576462	0.0379578	0	4.7922	0.570728	0.76497
ROBO1	rs35891802	3	79508678	A	AT	7	0.128857	0.0499198	0.0328717	0	4.23002	0.645579	0.404327
CNTNAP2	rs13223092	7	147112452	T	G	7	0.128973	0.0578916	0.0381326	0	5.29929	0.50604	0.768999
CNTNAP2	rs76033774	7	147778930	G	A	3	0.128975	0.178424	0.117527	0	0.293112	0.863677	0.890514
CNTNAP2	rs13247132	7	147112219	A	G	7	0.128991	0.0578891	0.0381328	0	5.30218	0.50568	0.768999
ROBO1	rs9841074	3	79682857	T	C	7	0.129014	0.0695427	0.0458121	0	3.7436	0.711328	0.133607
ROBO1	rs329820	3	78947955	C	T	7	0.129015	0.0508301	0.033485	6.86541	6.44229	0.375508	0.647417
CNTNAP2	rs34592169	7	147092861	G	A	7	0.129075	0.0581663	0.0383238	0	5.12381	0.528035	0.771796
ROBO1	rs1563382	3	79236891	G	A	7	0.129124	0.0863796	0.0569199	0	5.03182	0.539739	0.093358
CNTNAP2	rs13234757	7	147084365	A	C	7	0.129218	0.0581338	0.0383167	0	5.04599	0.537928	0.77419
KIAA0319	rs2744604	6	24540539	T	C	7	0.129224	0.0536876	0.0353867	32.3724	8.87211	0.180899	0.299086
ROBO1	rs9841422	3	79683071	T	C	7	0.12925	0.0695019	0.0458134	0	3.74241	0.711488	0.133619
CNTNAP2	rs12669189	7	147805573	T	A	7	0.129273	0.0651338	0.0429366	0	2.05164	0.914888	0.816833
ROBO1	rs1809208	3	79261037	A	C	7	0.129367	0.0863395	0.0569295	0	5.06444	0.535576	0.0931814
ROBO1	rs75362356	3	78930451	C	T	3	0.129756	-0.31657	0.208948	48.5877	3.89012	0.142979	0.946045
FOXP2	rs62469212	7	113934926	C	A	7	0.129794	-0.0525808	0.0347088	0	2.90409	0.820785	0.504346
CNTNAP2	rs983771	7	147765934	T	C	7	0.129803	0.0589172	0.0388923	0	1.46797	0.961594	0.760079
CNTNAP2	rs13236876	7	147046298	G	A	7	0.129928	0.0546288	0.0360732	0	5.59011	0.470634	0.738177
FOXP2	rs34526725	7	114259274	GA	G	7	0.130061	0.0510152	0.0336987	0	3.68418	0.719325	0.630537
CNTNAP2	rs13224666	7	146654138	G	A	7	0.130244	0.0513228	0.0339181	32.4161	8.87785	0.180565	0.591651
CNTNAP2	rs13246788	7	147084168	G	T	7	0.130274	0.0579774	0.0383189	0	5.04645	0.53787	0.774184
GRIN2B	rs11055529	12	13728607	C	T	7	0.130274	0.0793818	0.0524658	0	3.25516	0.776207	0.880963
ROBO1	rs71324679	3	79690928	G	A	6	0.130503	0.101964	0.0674308	10.1885	5.56722	0.350631	0.926537
CNTNAP2	rs13224292	7	147046222	A	T	7	0.130576	0.0545372	0.0360735	0	5.58571	0.471158	0.738156
CNTNAP2	rs1637864	7	148064886	A	G	7	0.130665	-0.0615552	0.040725	36.1665	9.39945	0.152328	0.202883
GRIN2B	rs7307315	12	13912682	G	A	7	0.130689	0.0524855	0.0347266	0.220382	6.01325	0.421707	0.67179
CNTNAP2	rs13227072	7	147046128	T	C	7	0.130774	0.0545094	0.0360737	0	5.5858	0.471148	0.738153
CNTNAP2	rs6951143	7	147075300	C	T	7	0.130928	0.057869	0.0383124	0	5.07417	0.534336	0.774203
CNTNAP2	rs17236183	7	147581989	T	C	7	0.130948	-0.0511508	0.0338664	0.871576	6.05275	0.417307	0.663823
DYX1C1	rs117303081	15	55709148	G	A	7	0.131155	0.100917	0.0668517	23.2996	7.82264	0.251387	0.931674
CNTNAP2	rs10242195	7	146642989	A	C	7	0.131241	0.0511163	0.0338692	30.4984	8.63289	0.195301	0.591681
ROBO1	rs36022026	3	79693632	A	C	6	0.131287	0.101764	0.067436	11.1482	5.62735	0.344184	0.9265
DYX1C1	rs141374322	15	55719350	C	T	7	0.131323	0.100865	0.0668462	23.3409	7.82686	0.251065	0.931661
DYX1C1	rs143600255	15	55719379	T	C	7	0.131324	0.100864	0.0668462	23.3424	7.82702	0.251053	0.931654
CNTNAP2	rs13221003	7	147045626	A	G	7	0.131369	0.0544268	0.0360747	0	5.57903	0.471956	0.738126
CNTNAP2	rs997223	7	147077078	A	G	7	0.131422	0.0578	0.0383158	0	5.06704	0.535244	0.774194
ROBO1	rs4680943	3	78926431	A	T	7	0.131549	-0.0495502	0.0328578	44.5558	10.8217	0.0940459	0.562009
CNTNAP2	rs344465	7	146420571	A	G	4	0.131606	-0.221862	0.147143	0	0.130645	0.987922	0.934464
CNTNAP2	rs80119033	7	147363784	A	G	2	0.131856	-0.401515	0.266464	0	0.152294	0.696353	0.936962
CNTNAP2	rs78089994	7	147503130	G	A	4	0.131903	0.155382	0.103132	55.5788	6.75353	0.0801826	0.939017
CNTNAP2	rs75595605	7	147363798	G	C	2	0.131923	-0.401445	0.266464	0	0.152428	0.696226	0.936962
DCDC2	rs7767819	6	24223474	T	C	7	0.132014	0.0535031	0.0355217	0	5.78738	0.447425	0.285376
DYX1C1	rs148260434	15	55738703	G	A	7	0.132105	0.100839	0.066965	23.2994	7.82263	0.251388	0.931851
CNTNAP2	rs78015672	7	147363906	C	T	2	0.132175	-0.401094	0.266405	0	0.153263	0.695436	0.936974
CNTNAP2	rs80303906	7	147363847	T	C	2	0.132204	-0.401064	0.266405	0	0.153129	0.695563	0.936967
CNTNAP2	rs17498276	7	147073511	T	C	7	0.132224	0.0576673	0.0383072	0	5.10063	0.530973	0.774214
CNTNAP2	rs78845862	7	147363888	G	A	2	0.132243	-0.401024	0.266405	0	0.153398	0.695309	0.936973
GRIN2B	rs78163360	12	13670088	A	T	7	0.132333	-0.0827681	0.0549966	45.1634	10.9416	0.0901983	0.886656
FOXP2	rs11983431	7	114267996	T	C	7	0.13236	-0.0492232	0.0327094	15.5772	7.10709	0.311057	0.489953
ROBO1	rs62259707	3	79348026	G	A	6	0.132406	-0.1015	0.0674559	0	3.95395	0.556065	0.905832
GRIN2B	rs61911330	12	13671365	G	A	7	0.132481	-0.0827358	0.0549963	45.1773	10.9444	0.0901108	0.886653
GRIN2B	rs10845854	12	14036468	C	T	7	0.132488	-0.0492586	0.0327438	0	2.88398	0.823261	0.563463
ROBO1	rs4681011	3	78835738	A	C	7	0.132612	-0.0511019	0.03398	0	4.64396	0.590218	0.343689
DYX1C1	rs142971785	15	55739628	G	T	7	0.132681	0.100709	0.0669782	23.333	7.82605	0.251126	0.931864
CNTNAP2	rs77574786	7	147364183	C	A	2	0.132704	-0.400283	0.26623	0	0.155512	0.693322	0.936991
DYX1C1	rs112950071	15	55735541	G	A	7	0.132793	0.100527	0.0668762	23.2144	7.81397	0.252052	0.931633
CNTNAP2	rs79639245	7	147364581	G	A	2	0.132891	-0.3998	0.266037	0	0.157415	0.691548	0.937007
DYX1C1	rs187327494	15	55740113	T	C	7	0.133076	0.100615	0.0669837	23.3487	7.82766	0.251003	0.931865
CNTNAP2	rs79116207	7	147364244	C	T	2	0.133082	-0.399892	0.26623	0	0.156463	0.692434	0.936986
DCDC2	rs1340699	6	24256771	C	A	6	0.133201	0.0951143	0.0633421	52.5092	10.5283	0.0615763	0.922117
CNTNAP2	rs79207300	7	147365069	T	A	2	0.133292	-0.398985	0.265769	0	0.160232	0.688943	0.937041
ROBO1	rs162268	3	78962148	T	C	7	0.13343	0.0503578	0.033556	0	5.22305	0.51554	0.661871
CNTNAP2	rs149026189	7	147365273	A	AC	2	0.133449	-0.398623	0.265636	0	0.161168	0.688084	0.937047
CNTNAP2	rs74420967	7	147365368	G	C	2	0.133501	-0.398482	0.265577	0	0.161613	0.687676	0.937057
CNTNAP2	rs10230882	7	147929290	G	A	7	0.133516	-0.0525876	0.0350495	24.642	7.962	0.240901	0.633089
CNTNAP2	rs2372764	7	146384571	T	C	7	0.133559	0.0586584	0.0391	0	2.67164	0.848785	0.225799
DYX1C1	rs114822265	15	55721078	T	G	7	0.133808	0.100241	0.0668604	23.2316	7.81572	0.251918	0.931732
CNTNAP2	rs118089518	7	147365928	G	A	2	0.133811	-0.397674	0.26525	0	0.164225	0.685296	0.937087
ROBO1	rs58255176	3	79633615	A	C	7	0.133821	0.049973	0.0333331	16.6531	7.19883	0.30285	0.596877
CNTNAP2	rs141513969	7	147944755	A	T	5	0.133826	-0.0683406	0.0455852	47.2799	7.58725	0.107923	0.74499
CNTNAP2	rs201158299	7	147365874	C	CAAAG	2	0.13388	-0.397603	0.26525	0	0.164365	0.685169	0.937084
ROBO1	rs7429525	3	79678609	T	C	7	0.133915	0.0685212	0.0457161	0	3.62612	0.727122	0.13343
CNTNAP2	rs79101499	7	147365587	C	G	2	0.133933	-0.397838	0.265443	0	0.163109	0.68631	0.937066
CNTNAP2	rs117781995	7	147365953	C	T	2	0.133949	-0.397533	0.26525	0	0.164505	0.685043	0.937087
CNTNAP2	rs80332809	7	147365755	A	G	2	0.133956	-0.397726	0.265384	0	0.163697	0.685775	0.937079
DYX1C1	rs114395821	15	55737583	T	A	7	0.133994	0.0879143	0.0586668	26.8871	8.20649	0.223362	0.909203
CNTNAP2	rs2710112	7	147597520	T	C	7	0.134009	-0.0505138	0.0337101	0	5.04243	0.538382	0.635036
DYX1C1	rs10450983	15	55718844	C	T	7	0.134013	0.100165	0.0668451	23.4642	7.83947	0.250102	0.931708
CNTNAP2	rs826657	7	147100644	C	T	7	0.134024	-0.074571	0.0497664	9.70762	6.64508	0.35492	0.86791
ROBO1	rs1025946	3	78664652	C	T	3	0.134057	0.218864	0.146075	47.1072	3.78123	0.150979	0.0607497
DCDC2	rs807712	6	24294519	G	C	7	0.134101	-0.0687935	0.0459197	36.5469	9.4558	0.14952	0.863759
CNTNAP2	rs13227291	7	147093306	G	C	7	0.134144	0.0572491	0.0382181	0	5.12995	0.527258	0.770867
CNTNAP2	rs826662	7	147099020	C	T	7	0.134235	-0.0745109	0.0497532	12.0509	6.82213	0.33761	0.868334
CNTNAP2	rs826663	7	147098972	A	C	7	0.134269	-0.0745044	0.0497532	12.0577	6.82266	0.33756	0.868334
FOXP2	rs112651185	7	113867592	TGAATACCTGTCTTTCTA	T	7	0.134279	-0.0540325	0.0360832	0	3.20617	0.782561	0.291093
CNTNAP2	rs700313	7	147098191	C	A	7	0.134325	-0.0744937	0.0497533	12.0717	6.82374	0.337456	0.868326
CNTNAP2	rs826659	7	147099468	C	T	7	0.134361	-0.074485	0.0497521	12.0709	6.82368	0.337462	0.868337
CNTNAP2	rs826661	7	147099118	T	C	7	0.134381	-0.0744815	0.0497522	12.0735	6.82388	0.337442	0.868336
CNTNAP2	rs76768888	7	147366419	G	A	2	0.134391	-0.396656	0.264966	0	0.166597	0.683154	0.937118
CNTNAP2	rs12703960	7	147427272	T	C	7	0.134427	0.0998993	0.0667388	34.9377	9.22193	0.161476	0.0609359
CNTNAP2	rs2373129	7	147146976	G	T	7	0.134436	0.0566868	0.0378711	0	4.92035	0.554068	0.762784
DYX1C1	rs202006919	15	55724981	T	TA	7	0.134447	0.100066	0.0668535	23.5082	7.84398	0.249758	0.931706
DYX1C1	rs7177113	15	55725395	G	A	7	0.134458	0.100063	0.0668536	23.5094	7.8441	0.249749	0.931707
CNTNAP2	rs138993187	7	147366314	G	GGACATATGACTA	2	0.134475	-0.396595	0.264982	0	0.16683	0.682944	0.937111
CNTNAP2	rs17827310	7	147580704	G	T	7	0.134524	-0.0506922	0.0338739	5.72825	6.36458	0.383612	0.66406
CNTNAP2	rs77376398	7	147366474	G	A	2	0.134612	-0.396344	0.264907	0	0.167192	0.682619	0.937118
ROBO1	rs7428551	3	79671670	T	G	7	0.134666	0.0684126	0.0457318	0	3.61979	0.72797	0.133576
ROBO1	rs58291956	3	78672360	C	T	7	0.134681	0.0556868	0.0372265	15.3641	7.08919	0.312677	0.746674
ROBO1	rs5850424	3	79423990	A	AT	7	0.134692	0.0494127	0.0330331	0	3.99707	0.677073	0.403674
CNTNAP2	rs77064727	7	147366547	A	T	2	0.134721	-0.396233	0.264907	0	0.167616	0.68224	0.937124
CNTNAP2	rs183804127	7	148063041	C	T	7	0.134787	0.062889	0.0420525	52.1336	12.5349	0.0510459	0.804974
CNTNAP2	rs74596644	7	147366782	T	C	2	0.134961	-0.395676	0.264698	0	0.169225	0.680802	0.937133
GRIN2B	rs66615545	12	13959928	C	T	7	0.13502	-0.083478	0.0558533	0	3.25314	0.776469	0.899605
GRIN2B	rs991616	12	13652930	A	G	7	0.135062	-0.0493521	0.0330239	0	4.6846	0.584854	0.547391
CNTNAP2	rs13246604	7	147111590	T	C	7	0.135289	0.0569775	0.0381487	0	5.3703	0.497269	0.769059
CNTNAP2	rs826658	7	147100364	T	C	7	0.135291	-0.0743293	0.0497665	12.0712	6.82371	0.337459	0.868381
CNTNAP2	rs117267807	7	147367031	T	C	2	0.135302	-0.395131	0.264564	0	0.170762	0.679436	0.937143
DCDC2	rs1770907	6	24222061	T	C	7	0.135388	0.0530468	0.0355259	0	5.77657	0.448679	0.285397
CNTNAP2	rs13243643	7	147111541	A	G	7	0.135519	0.0569454	0.0381496	0	5.37417	0.496794	0.76906
CNTNAP2	rs71530784	7	147111990	C	T	7	0.135756	0.0568893	0.0381351	0	5.36975	0.497337	0.769031
CNTNAP2	rs826656	7	147100822	C	T	7	0.135764	-0.0742512	0.0497746	12.0426	6.82148	0.337672	0.868406
CNTNAP2	rs7798638	7	145930602	A	G	7	0.135804	0.0593143	0.0397655	0	2.51406	0.866891	0.780174
CNTNAP2	rs35118410	7	147070724	G	C	7	0.135813	0.0571301	0.0383021	0	5.10884	0.529932	0.774319
DCDC2	rs793847	6	24190598	C	T	7	0.135949	-0.0528393	0.0354378	40.0233	10.0039	0.124489	0.285744
CNTNAP2	rs826664	7	147098158	T	C	7	0.135954	-0.0744037	0.049901	12.9891	6.89569	0.330601	0.868734
CNTNAP2	rs700312	7	147098165	C	T	7	0.135954	-0.0744037	0.049901	12.9891	6.89569	0.330601	0.868734
GRIN2B	rs11055492	12	13667045	T	C	7	0.136067	-0.060123	0.0403348	0	4.65349	0.588959	0.788264
DYX1C1	rs140769032	15	55740885	G	A	7	0.136125	0.0997669	0.0669408	23.2506	7.81765	0.251769	0.931649
DYX1C1	rs78141120	15	55730598	A	G	7	0.136158	0.0995805	0.0668212	23.8255	7.87666	0.24728	0.931688
CNTNAP2	7-147944754	7	147944754	TA	T	5	0.136177	-0.0679313	0.045586	45.1662	7.29477	0.121107	0.744284
CNTNAP2	rs77574224	7	147367580	C	T	2	0.136179	-0.393829	0.264285	0	0.171731	0.678578	0.93711
CNTNAP2	rs2972121	7	147875438	T	G	7	0.136232	-0.0606417	0.0406999	0	1.73895	0.942075	0.783461
DCDC2	rs140906962	6	24358940	T	C	7	0.136336	0.0863322	0.0579575	0	3.41556	0.755169	0.917214
DYX1C1	rs117610434	15	55744862	A	C	7	0.136345	0.0998432	0.0670296	23.4159	7.83452	0.250479	0.931877
FOXP2	rs13246732	7	113775765	C	T	7	0.136512	-0.0533465	0.0358294	16.0551	7.14754	0.307418	0.657273
CNTNAP2	rs700320	7	147471122	C	T	7	0.136519	0.0551733	0.0370569	9.19182	6.60733	0.358691	0.728541
DYX1C1	rs113019811	15	55734531	G	C	7	0.136779	0.0994832	0.0668618	23.5935	7.85273	0.249092	0.93173
ROBO1	rs74370900	3	79281849	C	A	6	0.136834	0.0829541	0.0557606	0	4.39298	0.494329	0.882992
CNTNAP2	rs12535477	7	146376194	C	A	7	0.136847	0.0574027	0.0385865	0	3.05922	0.801379	0.22872
GRIN2B	rs10845853	12	14035011	A	G	7	0.136921	-0.0485725	0.032657	0	2.64325	0.852104	0.561274
CNTNAP2	rs826641	7	147144247	A	T	7	0.136964	-0.0525048	0.0353047	29.2695	8.48291	0.204814	0.68141
DYX1C1	rs78958755	15	55745524	A	G	7	0.137	0.0996857	0.0670356	23.4513	7.83815	0.250202	0.93188
ROBO1	rs1818131	3	79824110	C	T	7	0.137027	-0.0627077	0.042172	0	3.46131	0.74911	0.820609
ROBO1	rs7638156	3	79518411	A	T	7	0.137122	0.0488898	0.0328872	0	4.36708	0.627131	0.403281
CNTNAP2	rs78654554	7	147368304	A	G	2	0.137231	-0.392273	0.263946	0	0.173598	0.676934	0.937069
CNTNAP2	rs4726811	7	146540777	G	C	7	0.137406	0.0574548	0.0386765	52.3994	12.6049	0.0497577	0.783536
ROBO1	rs331172	3	78995978	A	G	7	0.137434	-0.0483047	0.0325193	18.8635	7.39495	0.285861	0.533851
CNTNAP2	rs79992193	7	147041846	T	G	7	0.137465	0.0535796	0.0360733	0	5.5362	0.477092	0.737929
CNTNAP2	rs1842274	7	147111170	G	A	7	0.137587	0.0566575	0.0381574	0	5.4153	0.491753	0.769081
CNTNAP2	rs17497254	7	147041579	T	G	7	0.137635	0.053553	0.0360709	0	5.53947	0.476699	0.737916
CNTNAP2	rs11769524	7	147069237	C	T	7	0.137674	0.0568488	0.0382947	0	5.13468	0.526659	0.77431
GRIN2B	rs2300265	12	13931441	T	C	3	0.137763	0.163907	0.110436	2.29315	2.04694	0.359346	0.940725
GRIN2B	rs10772689	12	13657684	T	C	7	0.137834	0.048752	0.0328539	0	4.83463	0.565191	0.457376
CNTNAP2	rs17412444	7	147041372	A	C	7	0.138002	0.053503	0.0360709	0	5.53764	0.47692	0.737911
FOXP2	rs1194327	7	113896089	T	C	7	0.138269	-0.0535743	0.0361434	0	4.10306	0.662731	0.284154
CNTNAP2	rs10254636	7	146678345	G	A	7	0.13839	0.0508471	0.0343141	4.14301	6.25932	0.394776	0.638407
FOXP2	rs117755826	7	113750598	T	C	3	0.138553	-0.226421	0.152863	38.3695	3.24515	0.19739	0.935541
DCDC2	rs73726632	6	24248942	T	G	6	0.138636	-0.117041	0.0790345	43.7222	8.8845	0.113761	0.934925
CNTNAP2	rs1842273	7	147110978	C	T	7	0.138723	0.0564982	0.03816	0	5.43569	0.489263	0.769089
CNTNAP2	rs73472819	7	147364151	G	A	2	0.138781	-0.393677	0.265936	0	0.1684	0.681538	0.936539
ROBO1	rs200110075	3	78678450	T	TTC	7	0.138935	0.0472482	0.0319295	18.7375	7.38348	0.286834	0.503423
CNTNAP2	rs201785278	7	147491844	AC	A	7	0.139054	0.0683588	0.0462096	0	3.47069	0.747866	0.824654
FOXP2	rs7810501	7	113720780	A	G	6	0.139231	-0.116238	0.0786106	61.5351	12.9989	0.0233894	0.907409
CNTNAP2	rs11429869	7	146041660	C	CT	6	0.139296	0.0512269	0.0346499	44.2215	8.96402	0.110508	0.476692
CNTNAP2	rs62481359	7	147288249	A	T	7	0.139347	-0.0619048	0.0418778	0	4.58796	0.597635	0.81036
CNTNAP2	rs17170287	7	146578329	T	G	3	0.139446	0.0689425	0.0466503	0	1.28481	0.526025	0.70317
ROBO1	rs34832716	3	78678451	T	TC	7	0.13962	0.0471759	0.0319359	18.6823	7.37847	0.28726	0.503359
ROBO1	rs201310323	3	79624289	CAA	C	7	0.139712	0.0592511	0.0401195	0	1.13859	0.979809	0.803989
ROBO1	rs113357574	3	79552832	A	C	3	0.139831	0.189502	0.128352	0	1.20153	0.548393	0.937485
ROBO1	rs2871632	3	79413350	G	A	7	0.139897	0.0485021	0.0328566	0	3.74039	0.71176	0.452173
DCDC2	rs2027584	6	24191459	G	T	7	0.139942	0.0730687	0.0495043	9.53284	6.63224	0.356199	0.873347
CNTNAP2	rs13224673	7	147025978	G	A	7	0.139945	0.056342	0.0381722	0	5.2577	0.511211	0.77436
CNTNAP2	rs35636206	7	147025456	A	C	7	0.139951	0.0563458	0.0381753	0	5.25253	0.511856	0.774366
CNTNAP2	rs2372462	7	145929854	T	C	7	0.140076	0.0586651	0.0397593	0	2.55846	0.861869	0.780194
CNTNAP2	rs12671157	7	145929301	G	A	7	0.140094	0.0586665	0.039762	0	2.53626	0.864388	0.780509
CNTNAP2	rs35862642	7	147026023	C	A	7	0.140103	0.0563195	0.0381722	0	5.25884	0.511069	0.774357
CNTNAP2	rs67466749	7	147026343	G	A	7	0.140168	0.0563088	0.0381711	0	5.2617	0.510713	0.77434
FOXP2	rs10241421	7	114056619	G	C	2	0.1404	0.408189	0.27687	0	0.119844	0.729203	0.945128
CNTNAP2	rs199734241	7	147197183	T	TAAA	6	0.140418	-0.0799994	0.054265	8.35984	5.45612	0.362781	0.864047
GRIN2B	rs80158688	12	14020784	T	C	6	0.140459	-0.105611	0.0716453	2.57614	5.13221	0.399959	0.939597
CNTNAP2	rs1494447	7	146383031	G	A	7	0.140486	0.0575209	0.0390241	0	2.6429	0.852145	0.22645
ROBO1	rs7432656	3	79638278	G	T	7	0.140523	0.0485783	0.0329602	27.374	8.2615	0.219564	0.460864
CNTNAP2	rs13230302	7	146382790	A	C	7	0.140535	0.0575125	0.0390232	0	2.64479	0.851925	0.226456
GRIN2B	rs10845855	12	14037399	A	T	7	0.140576	-0.0482301	0.0327283	0	2.89195	0.82228	0.562427
KIAA0319	rs2817238	6	24540655	A	G	7	0.140601	0.0511023	0.0346796	28.6018	8.40358	0.210002	0.312813
CNTNAP2	rs12703832	7	146382270	G	A	7	0.140647	0.057492	0.0390203	0	2.64761	0.851596	0.226464
CNTNAP2	rs6979164	7	147023855	T	A	7	0.140694	0.0563569	0.0382545	0	5.16697	0.522583	0.774416
DYX1C1	rs185657304	15	55738882	C	T	7	0.140725	0.0985935	0.0669294	23.7118	7.86491	0.248168	0.931767
CNTNAP2	rs13238470	7	147025078	A	G	7	0.140743	0.0562587	0.0381925	0	5.24445	0.512864	0.77432
FOXP2	rs12532000	7	113772805	A	G	7	0.140771	-0.0527189	0.0357919	14.0278	6.979	0.322794	0.65662
CNTNAP2	rs115854553	7	147564083	A	G	7	0.140865	0.0580821	0.0394425	1.8197	6.11121	0.410849	0.781466
ROBO1	rs62257572	3	79512795	T	C	5	0.141122	-0.114716	0.0779521	0	0.985939	0.911921	0.936122
FOXP2	rs7778560	7	113837389	A	G	7	0.141193	0.0603234	0.0409983	0	4.26806	0.640451	0.811481
CNTNAP2	rs71530311	7	147026925	T	G	7	0.141266	0.0561502	0.038169	0	5.26618	0.510154	0.77428
KIAA0319	rs10456306	6	24550041	T	C	7	0.141283	0.0483659	0.032879	13.998	6.97658	0.323019	0.51705
GRIN2B	rs11055664	12	14039240	A	G	7	0.141312	-0.0481101	0.0327075	0	2.86032	0.826163	0.561433
FOXP2	rs63348361	7	113903189	G	T	7	0.141349	-0.0530576	0.0360743	0	4.06315	0.668131	0.284149
GRIN2B	rs11055665	12	14039347	T	C	7	0.141356	-0.0481054	0.0327078	0	2.86408	0.825702	0.561429
ROBO1	rs59937748	3	79547178	G	T	7	0.141414	0.0499647	0.033977	7.31084	6.47325	0.372313	0.659129
GRIN2B	rs10845856	12	14039510	T	C	7	0.141445	-0.0480953	0.0327083	0	2.86732	0.825306	0.56142
DYX1C1	rs140778427	15	55739743	G	A	7	0.141478	0.0984012	0.0669255	23.7997	7.87398	0.247482	0.931755
FOXP2	rs936146	7	114294405	G	C	7	0.141495	-0.048372	0.0329006	23.0876	7.80108	0.253042	0.567356
ROBO1	rs62257573	3	79513324	A	G	5	0.141496	-0.114606	0.0779501	0	0.995657	0.910454	0.936128
GRIN2B	rs10772716	12	14039871	T	C	7	0.141497	-0.0480905	0.0327093	0	2.87544	0.82431	0.561404
ROBO1	rs80138054	3	79504362	C	G	5	0.141541	-0.114577	0.0779397	0	1.00334	0.909289	0.93606
GRIN2B	rs10772717	12	14040647	A	G	7	0.141594	-0.0480822	0.0327116	0	2.88808	0.822758	0.561387
CNTNAP2	rs34724562	7	147026999	T	C	7	0.141678	0.0560878	0.0381661	0	5.27248	0.50937	0.774256
CNTNAP2	rs1842272	7	147062491	A	C	7	0.141857	0.0600053	0.0408502	0	3.20653	0.782514	0.784636
ROBO1	rs329815	3	78953257	T	C	7	0.141928	0.0493706	0.0336164	0	5.78249	0.447992	0.657731
ROBO1	rs162266	3	78954333	G	A	7	0.142089	0.0493957	0.033647	0	5.01579	0.54179	0.661043
CNTNAP2	rs851712	7	147528731	A	G	7	0.142278	-0.0472875	0.0322262	0	3.04697	0.802929	0.46561
CNTNAP2	rs35250139	7	147027104	C	G	7	0.142323	0.055994	0.038164	0	5.27356	0.509235	0.774217
CNTNAP2	rs62470573	7	147988281	T	A	7	0.142436	-0.06627	0.0451806	0	5.20728	0.517516	0.839386
FOXP2	rs1668330	7	113872169	A	G	7	0.142484	-0.0529691	0.0361169	0	3.91706	0.6879	0.287337
ROBO1	rs329817	3	78951950	T	C	7	0.142546	0.0493006	0.0336207	0	5.76846	0.44962	0.657561
ROBO1	rs7618716	3	79680068	C	A	7	0.14256	0.0670912	0.0457547	0	3.59387	0.731441	0.133893
CNTNAP2	rs71870772	7	145933474	GTAAA	G	7	0.142569	0.0582937	0.0397558	0	2.54988	0.862844	0.7805
CNTNAP2	rs62504789	7	145830488	G	C	7	0.142701	0.0585126	0.0399184	0	4.05405	0.669362	0.78667
CNTNAP2	rs141066684	7	145853704	A	AT	7	0.142745	0.058551	0.0399489	0	4.04309	0.670845	0.786933
CNTNAP2	rs34959888	7	147110252	A	G	7	0.142764	0.0559416	0.0381703	0	5.51426	0.479735	0.769126
GRIN2B	rs2268121	12	13897420	T	C	7	0.142803	-0.0558834	0.0381344	0	4.80091	0.56959	0.757349
CNTNAP2	rs35288063	7	147110233	A	G	7	0.142808	0.0559356	0.0381705	0	5.51698	0.479407	0.769124
FOXP2	rs144261163	7	113893884	G	A	7	0.142915	0.0577963	0.0394508	30.5711	8.64194	0.194739	0.796091
ROBO1	rs11924965	3	79610625	C	T	7	0.143047	0.0583036	0.0398102	0	0.965228	0.986896	0.798609
CNTNAP2	rs7812091	7	146740577	T	C	7	0.1432	-0.0483986	0.0330596	0	5.2822	0.508162	0.618537
CNTNAP2	rs2906282	7	147880396	G	T	7	0.143212	-0.0613841	0.041931	0	1.97236	0.922223	0.81442
ROBO1	rs144754238	3	79590977	GTGTA	G	7	0.14333	0.0480047	0.0328013	0	5.12861	0.527427	0.464303
CNTNAP2	rs11763204	7	147765738	G	A	7	0.14346	0.0607689	0.0415364	0	1.06076	0.983204	0.793446
FOXP2	rs10250103	7	114294942	C	T	7	0.14362	-0.0480839	0.0328792	22.8923	7.78133	0.254566	0.567344
ROBO1	rs9810528	3	79680671	G	A	7	0.143629	0.0669167	0.0457578	0	3.59083	0.731849	0.133923
CNTNAP2	rs4612254	7	146617276	A	C	7	0.143816	0.0493272	0.0337459	31.523	8.76207	0.187408	0.589864
CNTNAP2	rs62504794	7	145835132	C	T	7	0.143865	0.058348	0.039922	0	4.04832	0.670137	0.786733
CNTNAP2	rs1406288	7	147109930	G	A	7	0.143954	0.0557782	0.0381723	0	5.55179	0.475219	0.769144
CNTNAP2	rs13233234	7	147066163	A	T	7	0.143974	0.0559393	0.0382844	0	5.12624	0.527727	0.77436
CNTNAP2	rs66818516	7	147036240	A	G	7	0.144011	0.0527352	0.0360948	0	5.2257	0.515208	0.739006
FOXP2	rs10269986	7	114211447	A	G	7	0.144042	-0.0473222	0.0323925	26.7203	8.18781	0.224664	0.491257
CNTNAP2	rs10243212	7	146673884	A	G	7	0.144109	0.0491146	0.033625	31.5436	8.7647	0.18725	0.590844
CNTNAP2	rs116996718	7	147581191	G	A	2	0.144301	0.2986	0.204526	0	0.564845	0.452315	0.948001
GRIN2B	rs7301754	12	13941965	T	C	7	0.144368	-0.051305	0.0351472	0	2.65775	0.850412	0.687967
CNTNAP2	rs62504796	7	145842889	T	C	7	0.14472	0.0582288	0.0399255	0	4.04509	0.670574	0.786773
ROBO1	rs1387665	3	79429811	G	A	7	0.144743	0.0467816	0.0320784	19.4076	7.44487	0.281656	0.491644
DCDC2	rs1087292	6	24203124	G	A	7	0.144985	-0.0472164	0.032396	0	5.88219	0.436516	0.476769
ROBO1	rs7644533	3	79557789	C	T	7	0.145111	0.0505877	0.03472	0	5.66948	0.461214	0.319506
ROBO1	rs6548622	3	79556484	G	C	7	0.145141	0.0505828	0.0347192	0	5.66644	0.461573	0.319516
CNTNAP2	rs13222223	7	147109698	C	T	7	0.145142	0.0556171	0.0381747	0	5.57587	0.472335	0.769157
ROBO1	rs6548623	3	79556601	C	T	7	0.145167	0.0505795	0.0347192	0	5.66632	0.461587	0.319517
ROBO1	rs74768292	3	79609958	T	C	2	0.145222	0.408301	0.280308	0	0.70296	0.401791	0.940552
ROBO1	rs9832114	3	79559728	G	T	7	0.145268	0.050584	0.034731	0	5.68035	0.459933	0.319483
ROBO1	rs4681006	3	78678196	A	G	7	0.145426	0.0461976	0.0317318	18.1491	7.3304	0.291369	0.50059
ROBO1	rs4680941	3	78669587	G	A	7	0.145592	-0.0473775	0.0325556	64.7796	17.0356	0.00915335	0.592624
CNTNAP2	rs79796849	7	146791661	T	A	3	0.145663	0.120181	0.0825972	0	0.206868	0.901736	0.492893
FOXP2	rs1194320	7	113878371	G	C	7	0.145736	-0.0525368	0.0361137	0	3.84782	0.697262	0.28728
DCDC2	rs1770463	6	24219529	G	A	7	0.145787	0.0749689	0.0515401	9.90704	6.65979	0.353458	0.107096
CNTNAP2	rs11317336	7	146953304	AG	A	7	0.145832	-0.0832416	0.0572338	5.642	6.35876	0.384224	0.914477
KIAA0319	kgp10882557	6	24536706	G	A	2	0.145969	-0.26528	0.182458	0	0.970717	0.324501	0.920402
ROBO1	rs11425206	3	79436848	T	TA	7	0.145971	0.0466658	0.0320967	19.3938	7.4436	0.281762	0.491983
ROBO1	rs4373036	3	79436913	C	A	7	0.145971	0.0466658	0.0320967	19.3938	7.4436	0.281762	0.491983
ROBO1	rs7621871	3	79445063	G	A	7	0.145971	-0.0466658	0.0320967	19.3938	7.4436	0.281762	0.508017
ROBO1	rs6548618	3	79438169	C	T	7	0.146016	-0.0466606	0.0320967	19.4163	7.44567	0.281589	0.508017
FOXP2	rs6961519	7	113958453	G	A	7	0.146048	0.054397	0.0374214	0	3.57807	0.733555	0.7389
CNTNAP2	rs1524343	7	146742267	G	T	7	0.146124	-0.0488819	0.0336337	0	5.82066	0.443577	0.621286
CNTNAP2	rs13229651	7	147029152	T	C	7	0.146234	0.0554343	0.0381526	0	5.28699	0.507566	0.773984
CNTNAP2	rs13231991	7	147108437	A	G	7	0.146281	0.055465	0.0381782	0	5.59238	0.470362	0.769167
CNTNAP2	rs78290991	7	147279777	T	C	7	0.146295	-0.062438	0.0429794	0	4.87999	0.559296	0.817433
CNTNAP2	rs2373177	7	147414399	C	T	7	0.146326	-0.0525054	0.036145	0	3.19551	0.783938	0.273324
CNTNAP2	rs10251563	7	146619765	C	T	7	0.146372	0.0490915	0.0337987	29.9246	8.5622	0.199737	0.591876
CNTNAP2	rs77982180	7	147916324	G	A	3	0.146376	-0.0874619	0.0602167	0	0.0133075	0.993368	0.831263
CNTNAP2	rs117098826	7	148106651	G	A	5	0.146512	0.12158	0.0837348	52.8366	8.48116	0.0754604	0.936227
CNTNAP2	rs199512893	7	148110931	C	CA	7	0.146765	-0.049625	0.0341993	0	5.59253	0.470344	0.533119
CNTNAP2	rs2373276	7	147656727	A	G	7	0.146792	0.074449	0.0513103	16.8534	7.21617	0.301318	0.108839
CNTNAP2	rs10808040	7	146372295	T	A	7	0.146889	0.0557286	0.0384174	0	3.06532	0.800605	0.229157
CNTNAP2	rs5028055	7	147030443	G	T	7	0.146962	0.0553418	0.0381577	0	5.28711	0.507551	0.773894
CNTNAP2	rs11353652	7	148077267	AC	A	7	0.146971	0.0591875	0.0408101	35.4413	9.29386	0.157713	0.80199
GRIN2B	rs10772718	12	14042569	G	C	7	0.146985	-0.0474937	0.0327483	0	3.14291	0.790709	0.561961
CNTNAP2	rs35717313	7	147057071	G	T	7	0.147138	0.0554538	0.0382515	0	4.80543	0.568999	0.77487
DCDC2	rs1417414	6	24258807	T	C	2	0.147214	-0.125436	0.0865411	0	0.00748612	0.931051	0.0642805
DCDC2	rs184823609	6	24258806	C	A	2	0.147225	-0.125433	0.0865411	0	0.00748263	0.931067	0.0642805
CNTNAP2	rs6951716	7	146616674	G	A	7	0.147289	0.0488716	0.0337237	31.9268	8.81405	0.184309	0.590311
CNTNAP2	rs10279700	7	146968295	T	C	7	0.147295	-0.0751121	0.0518317	19.229	7.42841	0.283037	0.892354
CNTNAP2	rs141832123	7	147433156	A	G	6	0.147333	-0.100877	0.0696175	36.0362	7.81692	0.166618	0.940625
DYX1C1	rs7183937	15	55707699	C	T	7	0.147603	0.0967856	0.0668385	28.0138	8.33493	0.214578	0.931392
CNTNAP2	rs13241063	7	147107281	C	G	7	0.147676	0.0552773	0.0381805	0	5.6172	0.467406	0.769179
ROBO1	rs67472571	3	79743332	C	A	7	0.147798	0.0500985	0.0346139	0	4.68621	0.584641	0.658473
ROBO1	rs3773194	3	78662193	G	A	3	0.147847	0.212271	0.146679	45.7406	3.68599	0.158342	0.0607937
ROBO1	rs4564923	3	79533095	G	A	7	0.148049	0.0488436	0.0337677	9.67259	6.6425	0.355177	0.659899
ROBO1	rs78727982	3	79732986	T	G	7	0.148394	0.0629168	0.0435342	0	1.65876	0.948261	0.804117
CNTNAP2	rs1524337	7	146619301	C	T	7	0.148432	0.0487961	0.0337667	32.6414	8.90755	0.178845	0.590267
ROBO1	rs8179916	3	79437663	G	A	7	0.14846	-0.0467086	0.0323245	15.3429	7.08742	0.312839	0.50883
CNTNAP2	rs12155129	7	147856865	A	G	5	0.148526	0.0896877	0.0620781	0	3.41844	0.490387	0.90942
ROBO1	rs76623516	3	79732914	G	T	7	0.148531	0.0628952	0.0435339	0	1.65912	0.948233	0.804117
CNTNAP2	rs11982450	7	146631829	A	C	7	0.148568	0.0488146	0.0337909	30.9824	8.69344	0.191567	0.590294
ROBO1	rs77764654	3	79732148	A	G	7	0.148578	0.0628885	0.0435343	0	1.65894	0.948247	0.804123
ROBO1	rs162267	3	78953807	G	C	7	0.14858	0.0486401	0.0336711	0	4.98305	0.545989	0.660934
GRIN2B	rs1806213	12	13723977	T	G	7	0.148725	0.0867158	0.0600503	18.0818	7.32438	0.291887	0.919031
ROBO1	rs329816	3	78953150	G	T	7	0.148828	0.0483177	0.0334683	0.520732	6.03141	0.419681	0.651361
ROBO1	rs1027833	3	78664093	C	T	7	0.148941	-0.0466353	0.032312	28.2809	8.36597	0.212498	0.526557
CNTNAP2	rs201922660	7	147283439	GAAA	G	7	0.148999	-0.0608	0.0421323	0	4.56169	0.601125	0.811266
CNTNAP2	rs1524342	7	146739032	G	T	7	0.149318	-0.0478692	0.0331977	0	5.19884	0.518576	0.620729
CNTNAP2	rs35762842	7	147035564	C	G	7	0.149374	0.052056	0.0361062	0	5.27558	0.508985	0.739073
CNTNAP2	rs7781464	7	147052234	G	A	7	0.149403	0.0551488	0.0382541	0	4.69425	0.583582	0.775423
ROBO1	rs10460922	3	79743016	A	G	7	0.149516	0.0498865	0.0346135	0	4.69707	0.58321	0.65877
CNTNAP2	rs10268255	7	146635434	A	C	7	0.14955	0.0487108	0.0338006	30.9911	8.69454	0.1915	0.590861
CNTNAP2	rs9640252	7	147950208	G	C	7	0.14964	-0.0491794	0.0341333	0	2.90501	0.820671	0.363863
CNTNAP2	rs826829	7	147066481	A	G	7	0.149699	-0.0527909	0.0366452	0	4.90111	0.556558	0.733133
FOXP2	rs1528093	7	113912913	C	A	7	0.149739	-0.051911	0.036038	0	4.00546	0.675937	0.283783
CNTNAP2	rs7798162	7	147033314	T	C	7	0.149752	0.0520076	0.0361062	0	5.27403	0.509178	0.739087
CNTNAP2	rs35444249	7	147034455	C	G	7	0.149778	0.0520042	0.0361061	0	5.27401	0.50918	0.739086
CNTNAP2	rs1916946	7	146634842	A	G	7	0.149794	0.0486824	0.0338012	30.9137	8.68479	0.192097	0.590904
CNTNAP2	rs2707592	7	147660453	A	G	7	0.150057	0.0623831	0.0433417	0	4.63137	0.591884	0.174886
CNTNAP2	rs13242885	7	146631735	T	C	7	0.1504	0.0486091	0.0338005	31.8149	8.79958	0.185167	0.589201
CNTNAP2	rs11983645	7	146747059	C	T	7	0.150417	-0.0471735	0.0328036	54.4128	13.1616	0.0405403	0.55064
CNTNAP2	rs6957443	7	147188165	G	A	7	0.150482	0.055202	0.0383926	0	3.80066	0.703631	0.765173
CNTNAP2	rs957484	7	147063343	T	C	7	0.150484	0.0550297	0.0382729	0	5.06949	0.534931	0.774433
ROBO1	rs9862682	3	79601105	C	A	7	0.150621	0.0571859	0.0397859	0	1.01581	0.985006	0.7989
ROBO1	rs11926057	3	79597745	T	C	7	0.150657	0.057212	0.0398075	0	1.00362	0.985475	0.799226
CNTNAP2	rs700319	7	147469901	A	C	7	0.150701	0.0531759	0.0370032	6.19203	6.39605	0.380317	0.726164
ROBO1	rs12714478	3	79598931	G	T	7	0.150705	0.0572006	0.0398043	0	1.00796	0.985309	0.799204
ROBO1	rs12714477	3	79597470	G	A	7	0.15071	0.0572051	0.0398079	0	1.00304	0.985497	0.799231
ROBO1	rs9863250	3	79601267	G	T	7	0.150739	0.0571689	0.0397856	0	1.01885	0.984888	0.79916
ROBO1	rs7629292	3	79600335	A	T	7	0.150801	0.0571785	0.0397983	0	1.01428	0.985065	0.79918
ROBO1	rs9873034	3	79602751	G	A	7	0.150904	0.0571372	0.0397796	0	1.0232	0.984718	0.79887
ROBO1	rs9876243	3	79599467	T	C	7	0.150922	0.0571659	0.0398013	0	1.01089	0.985196	0.799194
CNTNAP2	rs10228803	7	146639130	T	C	7	0.150932	0.0485643	0.0338134	30.6626	8.65334	0.194033	0.590647
CNTNAP2	rs57536589	7	147582319	G	T	7	0.150947	-0.0487034	0.0339114	5.82574	6.37117	0.382921	0.663934
ROBO1	rs7651899	3	79600606	C	T	7	0.150977	0.0571534	0.0397979	0	1.01513	0.985032	0.799176
ROBO1	rs9835102	3	79602884	A	G	7	0.150981	0.0571259	0.0397793	0	1.02556	0.984625	0.799131
ROBO1	rs9882958	3	79604494	C	T	7	0.151041	0.057097	0.0397649	0	1.03046	0.984431	0.79884
ROBO1	rs9845853	3	79604866	A	G	7	0.151082	0.0570895	0.0397637	0	1.03176	0.98438	0.798836
ROBO1	rs7631368	3	79604215	T	C	7	0.151103	0.0571028	0.039775	0	1.03106	0.984407	0.799109
CNTNAP2	rs11770339	7	147105797	C	T	7	0.151113	0.0548149	0.0381823	0	5.68306	0.459613	0.769209
ROBO1	rs7617400	3	79604064	C	T	7	0.151145	0.0570969	0.039775	0	1.0314	0.984394	0.79911
ROBO1	rs3773207	3	78676116	T	C	7	0.151246	0.0455402	0.0317322	13.6644	6.94962	0.325531	0.501016
CNTNAP2	rs1922878	7	147660659	A	G	7	0.151256	0.0622006	0.0433421	0	4.60951	0.594778	0.174914
CNTNAP2	rs34163397	7	147105680	G	C	7	0.151315	0.0547879	0.0381824	0	5.68722	0.459124	0.76921
CNTNAP2	rs12690893	7	146632160	G	A	7	0.151382	0.0485317	0.0338279	31.3511	8.74013	0.188729	0.591227
CNTNAP2	rs201367783	7	147044535	TATATATATATATGCATATATATATATATATATGC	T	7	0.151554	0.0549722	0.0383332	0	4.18699	0.651389	0.775377
CNTNAP2	rs1916934	7	146621918	T	C	7	0.151614	0.0484325	0.0337779	32.5724	8.89844	0.179371	0.59024
ROBO1	rs13082874	3	79738478	T	C	7	0.151653	0.0495351	0.0345501	0	4.72359	0.579722	0.657773
ROBO1	rs13060585	3	79738578	C	A	7	0.15166	0.0495343	0.0345501	0	4.72367	0.579712	0.657773
FOXP2	rs12537074	7	113921127	G	A	7	0.151721	-0.0516674	0.0360434	0	3.96017	0.682066	0.283964
ROBO1	rs6770483	3	79594835	T	C	7	0.151724	0.0494192	0.0344753	0	3.16276	0.788159	0.34129
ROBO1	rs12714479	3	79606684	G	C	7	0.151758	0.0569918	0.0397613	0	1.03831	0.984118	0.798809
ROBO1	rs12714480	3	79606760	G	T	7	0.151758	0.0569918	0.0397613	0	1.03831	0.984118	0.798807
CNTNAP2	rs73168511	7	147654289	T	C	7	0.15188	-0.0749762	0.052324	0	5.77131	0.449289	0.897991
ROBO1	rs1605434	3	78679007	G	C	7	0.151888	0.0454873	0.031745	14.6519	7.03003	0.318079	0.499677
ROBO1	rs9858332	3	79557496	A	G	7	0.151915	0.0497906	0.0347505	0	5.91664	0.432592	0.318424
CNTNAP2	rs74612375	7	147105407	C	T	7	0.151968	0.0547009	0.0381825	0	5.70002	0.457619	0.769214
GRIN2B	rs73045370	12	13695521	G	C	6	0.151972	0.100475	0.0701346	0	3.83642	0.573199	0.937105
CNTNAP2	rs12703831	7	146369256	C	T	7	0.15201	0.0547473	0.0382189	0	3.00363	0.808391	0.229801
CNTNAP2	rs57827049	7	147600116	AC	A	7	0.152053	-0.0483407	0.03375	0	5.10583	0.530314	0.635417
GRIN2B	rs7313323	12	13929635	A	G	3	0.152104	0.158231	0.110486	0	1.88388	0.38987	0.941307
CNTNAP2	rs7794074	7	146590150	A	G	7	0.152138	-0.0490018	0.0342187	28.9602	8.44597	0.207216	0.370099
CNTNAP2	rs112943614	7	147105253	TC	T	7	0.152151	0.0546763	0.0381825	0	5.70111	0.45749	0.769217
ROBO1	rs13076975	3	79601127	A	T	7	0.152181	0.056995	0.0398046	0	0.995649	0.985777	0.799671
CNTNAP2	rs17170379	7	146961479	C	T	7	0.152219	-0.0798836	0.0557949	0	4.50806	0.608264	0.90871
KIAA0319	rs9393565	6	24595791	A	C	7	0.152262	0.069062	0.0482415	39.3448	9.89199	0.129275	0.852413
ROBO1	rs11918047	3	79616751	A	C	7	0.152318	0.0569009	0.0397522	0	1.06495	0.98303	0.798807
ROBO1	rs11925703	3	79616503	G	T	7	0.152337	0.0568981	0.0397521	0	1.06488	0.983033	0.798806
ROBO1	rs66929548	3	79616786	C	T	7	0.152381	0.0568922	0.0397522	0	1.0657	0.982999	0.798806
CNTNAP2	rs1730393	7	148069224	T	G	7	0.152495	-0.0582566	0.0407168	38.0672	9.68792	0.138425	0.202309
CNTNAP2	rs59062786	7	146761314	A	AT	7	0.152562	-0.0649817	0.0454245	52.1636	12.5428	0.0508997	0.843783
CNTNAP2	rs28516534	7	146761307	A	G	7	0.152579	-0.0649755	0.0454221	52.1804	12.5471	0.0508183	0.843781
ROBO1	rs57868531	3	79610250	GA	G	7	0.152645	0.0568308	0.0397348	0	1.05074	0.983615	0.798756
ROBO1	rs9822102	3	79614157	T	A	7	0.152707	0.0568398	0.0397471	0	1.06018	0.983228	0.798781
ROBO1	rs9882183	3	79549797	C	T	7	0.152722	0.0496969	0.0347535	9.70396	6.64481	0.354947	0.322121
ROBO1	rs13069194	3	79609959	C	T	7	0.152812	0.0568221	0.0397449	0	1.04974	0.983656	0.79876
ROBO1	rs9810213	3	79555447	C	T	7	0.152827	0.0496386	0.0347216	0	5.97117	0.426428	0.318647
ROBO1	rs73122573	3	79351970	G	A	6	0.152837	0.0780903	0.0546246	17.954	6.09414	0.297166	0.877493
CNTNAP2	rs17236239	7	147582305	A	G	7	0.152859	-0.0484552	0.0338965	5.35467	6.33946	0.386257	0.664244
DCDC2	rs3789221	6	24189538	G	A	7	0.15296	0.0707858	0.0495299	9.95024	6.66298	0.353141	0.87329
ROBO1	rs7625826	3	79611869	G	A	7	0.152973	0.0568013	0.039746	0	1.05677	0.983368	0.799024
ROBO1	rs9845139	3	79607861	C	T	7	0.152984	0.0570425	0.0399158	0	1.09849	0.981602	0.799677
ROBO1	rs6548619	3	79546732	C	T	7	0.15299	0.0496184	0.0347212	0	5.9892	0.424401	0.318817
ROBO1	rs36020788	3	79610945	C	T	7	0.153007	0.0567948	0.0397447	0	1.05443	0.983465	0.799013
ROBO1	rs1507419	3	78660289	C	T	3	0.153011	0.209909	0.146895	45.7716	3.68811	0.158175	0.060625
ROBO1	rs9840659	3	79557412	T	A	7	0.153014	0.0496164	0.0347219	0	5.97629	0.425851	0.318631
ROBO1	rs34819232	3	79610998	A	G	7	0.153021	0.0567931	0.0397449	0	1.05442	0.983465	0.799016
ROBO1	rs6784049	3	79547502	C	T	7	0.153039	0.0496105	0.0347199	0	5.98665	0.424687	0.3188
ROBO1	rs6548624	3	79560266	T	C	7	0.153042	0.0496336	0.0347363	0	5.992	0.424087	0.318594
DYX1C1	rs147819832	15	55774678	C	G	7	0.153132	0.095638	0.0669474	17.4705	7.27013	0.296587	0.931676
CNTNAP2	rs2131932	7	146388271	C	A	7	0.153279	0.0560583	0.0392553	0	2.31509	0.888561	0.225333
CNTNAP2	rs826825	7	147058386	C	T	7	0.15368	-0.0515217	0.0361137	0	4.64474	0.590115	0.722431
CNTNAP2	rs2710116	7	147600143	G	A	7	0.15377	-0.048109	0.033729	0	4.804	0.569187	0.634499
DYX1C1	rs58013690	15	55715831	C	A	7	0.153783	0.0847153	0.0593954	21.1093	7.60546	0.268456	0.913973
DYX1C1	rs111294809	15	55715188	C	T	7	0.153796	0.0847125	0.0593953	21.1106	7.60558	0.268446	0.913973
DYX1C1	rs73408805	15	55715269	G	T	7	0.153796	0.0847125	0.0593953	21.1106	7.60558	0.268446	0.913973
DYX1C1	rs73408809	15	55715347	G	A	7	0.153796	0.0847125	0.0593953	21.1106	7.60558	0.268446	0.913973
DCDC2	rs2296537	6	24289695	T	A	7	0.153803	-0.0633627	0.0444268	22.3885	7.73081	0.258496	0.842473
GRIN2B	rs10492142	12	14045266	T	C	7	0.154566	-0.0773677	0.054347	0	1.47922	0.960863	0.896362
CNTNAP2	rs56013043	7	147655567	G	A	7	0.154645	-0.0772499	0.0542747	0	4.43073	0.618597	0.9059
CNTNAP2	rs10238991	7	146672902	A	G	7	0.154853	0.0478763	0.0336542	31.5309	8.76308	0.187347	0.591033
CNTNAP2	rs11338813	7	147294085	CA	C	7	0.154993	-0.0594493	0.0418034	0	4.42737	0.619047	0.808104
ROBO1	rs12491101	3	79745009	A	G	7	0.155013	0.049152	0.0345643	0	4.70651	0.581967	0.657789
KIAA0319	rs807511	6	24540715	A	G	7	0.155226	-0.0544064	0.038279	0	2.93916	0.816443	0.766919
KIAA0319	rs67544822	6	24541169	TTGTA	T	7	0.155375	-0.0544132	0.0382976	0	2.91746	0.819133	0.767113
DYX1C1	rs56380840	15	55799916	A	G	6	0.155389	-0.101593	0.0715066	41.3528	8.52556	0.129551	0.912042
DYX1C1	rs112064455	15	55778094	T	C	7	0.155411	0.0953791	0.0671364	24.8832	7.98756	0.239016	0.930737
FOXP2	rs1528091	7	113837071	A	C	7	0.155458	0.0553147	0.0389399	1.15362	6.07003	0.415392	0.780899
CNTNAP2	rs12537000	7	146369596	A	C	7	0.155587	0.0542849	0.0382269	0	3.00476	0.808249	0.229453
CNTNAP2	rs189364	7	146423247	C	G	7	0.155659	-0.0719787	0.0506955	27.0361	8.22324	0.2222	0.874715
CNTNAP2	rs2533090	7	146424394	A	T	7	0.155737	-0.0724062	0.0510062	28.0238	8.33609	0.2145	0.87507
CNTNAP2	rs112069473	7	146988182	T	C	4	0.155754	0.140904	0.0992634	0	0.620373	0.891753	0.936787
FOXP2	rs75901808	7	113924934	A	G	7	0.155806	-0.0823052	0.0579892	49.4148	11.8612	0.0651384	0.916228
DYX1C1	rs3743205	15	55790530	C	T	7	0.155829	0.101292	0.0713709	33.9105	9.07859	0.169206	0.939857
CNTNAP2	rs344466	7	146420329	G	T	7	0.155866	-0.0710439	0.0500622	25.1891	8.02022	0.236625	0.874033
DCDC2	rs62400419	6	24301731	T	A	3	0.155936	0.168551	0.118792	0	1.95337	0.376558	0.932144
CNTNAP2	rs6946807	7	146608784	G	A	7	0.156077	0.0481102	0.0339189	33.8185	9.06598	0.169901	0.594049
CNTNAP2	rs344461	7	146422410	G	A	7	0.156179	-0.0715742	0.050474	27.0976	8.23019	0.22172	0.874428
ROBO1	rs7428347	3	79741431	T	A	7	0.156204	0.0490099	0.0345637	0	4.70016	0.582803	0.657484
CNTNAP2	rs1357705	7	146672148	C	T	7	0.156351	0.0477471	0.0336852	33.2376	8.98709	0.174305	0.591264
CNTNAP2	rs7804277	7	146588537	G	A	7	0.156378	-0.0507971	0.0358393	0	1.72589	0.943105	0.705023
FOXP2	rs881732	7	114296545	A	C	7	0.156382	-0.0465055	0.0328117	20.3385	7.53187	0.274443	0.565803
CNTNAP2	rs36103173	7	147101916	A	G	7	0.156384	0.0541205	0.0381846	0	5.75584	0.45109	0.76924
CNTNAP2	rs10952649	7	146359720	T	G	7	0.156512	0.0544486	0.038428	0	2.83193	0.829626	0.229983
CNTNAP2	rs851724	7	147395789	G	A	7	0.156554	0.0460251	0.0324862	0	3.36794	0.761449	0.556469
[truncated: 10,793 more rows]

## Sheet: b_Wspell
Table S7b. Association of variants annotated to candidate genes with WSpell.
For this assessment, we selected genes for which association with reading-related traits was previously reported in at least two independent studies -namely DYX1C1, DCDC2, KIAA0319, C2ORF3, MRPL19, ROBO1, GRIN2B, FOXP2 and CNTNAP2 (as reviewed in Mascheretti et al., 2017)- and examined all variants annotated to these genes within a boundary of 10 kb from the 3’-/5’-UTR.
a Due to the partial overlap of the genes MRPL19 and GCFC2, variants falling in their region of overlap (including those annotated upstream or downstream of the genes) are labelled as MRPL19/GCFC2.
b Beta values refer to A1.
c I-squared test for heterogeneity of effects across datasets (the closer to “0”, the more homogenous is the genetic effect).
d Cochran's Q statistic and p-value (for heterogeneity of effects across datasets).
e Average allele frequency computed over all the datasets where the SNP was available.
Gene a	Variant	CHR	BP	A1	A2	STUDY_nr	PVALUE	BETA b	SE_BETA	I2 c	Q d	Q_pval d	A1Freq e
CNTNAP2	rs56372810	7	148096057	C	G	2	7.1369e-05	-0.539218	0.135766	0	0.474517	0.490917	0.944707
CNTNAP2	rs55774649	7	148081815	G	A	2	0.000197349	-0.501117	0.134623	0	0.608622	0.435307	0.942708
GRIN2B	rs112570840	12	14105762	T	C	4	0.000670179	-0.237481	0.0698167	0	1.33346	0.721203	0.93445
GRIN2B	rs766831	12	14109671	C	T	4	0.000675409	-0.237553	0.0698813	0	1.37158	0.71221	0.935164
CNTNAP2	rs62503480	7	146036137	C	T	6	0.000687547	0.154583	0.0455393	20.6518	6.30134	0.277992	0.850658
GRIN2B	rs113019836	12	14096293	C	T	4	0.000793161	-0.232862	0.0694039	0	1.56262	0.667895	0.934436
GRIN2B	rs118144001	12	14122306	A	G	3	0.00106337	-0.271792	0.0830355	2.80825	2.05779	0.357402	0.935968
GRIN2B	rs1895055	12	14122894	C	A	7	0.00106385	-0.0966109	0.0295169	8.09228	6.52829	0.366678	0.651453
FOXP2	rs17371347	7	114083346	C	G	6	0.00131796	-0.192514	0.0599353	10.8183	5.60653	0.346406	0.936028
FOXP2	rs75383939	7	114143374	T	A	6	0.00143029	-0.191344	0.0600112	18.185	6.11135	0.295534	0.936317
GRIN2B	rs58155218	12	14119681	T	C	3	0.00167378	-0.259515	0.0825762	4.40867	2.09224	0.351298	0.935054
GRIN2B	rs137974501	12	14122231	AC	A	3	0.00170355	-0.257289	0.0820026	6.42753	2.13738	0.343458	0.935119
GCFC2	rs34351021	2	75945766	C	T	7	0.00192187	-0.13593	0.0438196	0	2.12991	0.907372	0.885902
GRIN2B	rs12824372	12	14121660	T	A	7	0.00196675	0.103461	0.0334263	0	4.28658	0.637956	0.763807
CNTNAP2	rs17170956	7	148036191	G	A	7	0.00235359	0.140079	0.0460552	16.0837	7.14998	0.3072	0.903108
FOXP2	rs4730626	7	113796122	G	A	7	0.00274132	0.104132	0.0347646	0	1.78475	0.938393	0.809077
CNTNAP2	rs62503483	7	146049885	C	G	4	0.00331123	0.12693	0.0432137	0	1.99195	0.574079	0.816338
ROBO1	rs6790493	3	79061220	T	G	7	0.00338883	0.0875689	0.0298863	61.103	15.4254	0.0171943	0.688809
GRIN2B	rs74662040	12	14117131	C	G	3	0.00356772	-0.253248	0.086906	0	0.736252	0.69203	0.878583
ROBO1	rs1563384	3	79186425	G	A	7	0.00376943	-0.0878958	0.030342	65.1229	17.2033	0.00856454	0.270904
CNTNAP2	rs78924334	7	146459993	A	G	6	0.00385516	-0.184995	0.0640172	34.0004	7.5758	0.181216	0.916516
CNTNAP2	rs2906314	7	147882056	C	G	7	0.00385562	-0.0856979	0.0296559	4.8251	6.30418	0.389992	0.303213
ROBO1	rs6548614	3	79178697	G	A	7	0.00419802	-0.0867986	0.0303186	62.3508	15.9366	0.0140983	0.27109
ROBO1	rs5850415	3	79186580	GT	G	7	0.00423636	-0.0867722	0.0303399	64.185	16.7527	0.0102363	0.272274
ROBO1	rs1455832	3	79176116	G	A	7	0.00433611	-0.0865474	0.0303397	62.1195	15.8393	0.014643	0.26923
CNTNAP2	rs2972102	7	147881158	G	A	7	0.00435479	-0.0845577	0.0296564	4.54518	6.2857	0.391959	0.302866
CNTNAP2	rs75803509	7	148036259	G	T	7	0.00464134	0.138488	0.0489195	20.7871	7.57452	0.27096	0.912595
CNTNAP2	rs1015931	7	147888914	C	T	7	0.00477271	-0.0837509	0.029678	0	4.99849	0.544007	0.310471
FOXP2	rs1668332	7	113874235	G	C	7	0.00505895	-0.0852729	0.0304192	38.6582	9.78126	0.134171	0.284631
FOXP2	rs1194319	7	113876845	A	G	7	0.00508313	-0.0852308	0.0304209	37.9388	9.66787	0.139353	0.28456
FOXP2	rs1194321	7	113879006	A	T	7	0.00513366	-0.0850959	0.0304074	37.5391	9.60601	0.142255	0.284554
CNTNAP2	rs2189979	7	147890428	G	C	7	0.00514904	0.0830574	0.0296892	0	5.22782	0.514943	0.690204
FOXP2	rs62469212	7	113934926	C	A	7	0.00523362	-0.0815071	0.02919	13.3181	6.92186	0.328134	0.504346
CNTNAP2	rs12531693	7	147894002	G	C	7	0.0053876	0.0826831	0.0297112	0	4.72333	0.579755	0.689396
CNTNAP2	rs4613897	7	147893855	G	C	7	0.00538837	0.0826814	0.029711	0	4.71902	0.580322	0.689399
CNTNAP2	rs17170960	7	148038227	G	A	7	0.00540578	0.136727	0.0491506	21.3855	7.63218	0.266307	0.913667
ROBO1	rs9823929	3	79184872	T	C	7	0.00543637	-0.0845732	0.0304223	60.3642	15.1378	0.0192113	0.269237
FOXP2	rs112651185	7	113867592	TGAATACCTGTCTTTCTA	T	7	0.00547004	-0.0840675	0.0302623	38.138	9.699	0.137914	0.291093
ROBO1	rs6786179	3	79177030	A	G	7	0.00571882	-0.0839678	0.0303848	57.4738	14.1089	0.0284426	0.269087
ROBO1	rs9823652	3	79221571	A	G	7	0.00574763	0.0995375	0.0360403	33.6611	9.04447	0.171093	0.186454
FOXP2	rs63348361	7	113903189	G	T	7	0.00600573	-0.0832165	0.0302884	32.9992	8.95512	0.176118	0.284149
ROBO1	rs34840858	3	79120773	T	A	7	0.00623879	0.0830399	0.0303624	60.2134	15.0804	0.0196402	0.737856
FOXP2	rs1194327	7	113896089	T	C	7	0.00625023	-0.0829693	0.0303433	33.3877	9.00735	0.173165	0.284154
FOXP2	rs1528093	7	113912913	C	A	7	0.00630577	-0.0826802	0.0302698	32.6644	8.9106	0.178669	0.283783
FOXP2	rs12537074	7	113921127	G	A	7	0.00641945	-0.0824851	0.0302636	32.7407	8.9207	0.178087	0.283964
CNTNAP2	rs10276382	7	146968144	A	G	7	0.0064729	-0.101791	0.0373846	0	3.44894	0.750751	0.843536
CNTNAP2	rs79970445	7	146539026	A	G	7	0.00654133	-0.126694	0.04659	0	3.57149	0.734435	0.888001
CNTNAP2	rs2906313	7	147884606	C	T	7	0.00663891	-0.0787475	0.0290107	0	5.09791	0.531318	0.323541
FOXP2	rs1668330	7	113872169	A	G	7	0.00667263	-0.0822497	0.0303196	42.6535	10.4627	0.10647	0.287337
GRIN2B	rs12369724	12	13893094	C	T	7	0.00671714	0.126968	0.0468422	0	5.79674	0.44634	0.910986
FOXP2	rs1201583	7	113884851	G	C	7	0.00676318	-0.0819735	0.0302677	32.1474	8.84269	0.18262	0.28844
CNTNAP2	rs138252124	7	146431587	ACACAGAAAATTATCT	A	2	0.00676818	-0.353009	0.130356	81.0833	5.28635	0.0214932	0.944921
FOXP2	rs1194320	7	113878371	G	C	7	0.00685222	-0.0819416	0.0303045	41.3785	10.2352	0.115092	0.28728
FOXP2	rs1799248	7	113888182	T	A	7	0.00710517	-0.0797846	0.0296391	27.4097	8.26556	0.219286	0.305956
ROBO1	rs68030029	3	79128494	T	G	7	0.00734421	0.081381	0.0303568	55.3858	13.4486	0.0364397	0.736626
ROBO1	rs1447834	3	79027354	G	A	7	0.00736281	-0.0783968	0.0292528	40.0943	10.0157	0.123991	0.339357
FOXP2	rs144261163	7	113893884	G	A	7	0.00739728	0.088967	0.0332164	36.9394	9.51466	0.146635	0.796091
ROBO1	rs1455833	3	79175867	T	C	7	0.00750216	-0.0811992	0.0303697	56.1762	13.6912	0.0332825	0.267589
FOXP2	rs1194323	7	113869590	A	C	7	0.0075217	-0.0805373	0.030132	40.771	10.1302	0.119276	0.293676
FOXP2	rs1852471	7	113925317	A	G	7	0.00762472	-0.0791337	0.0296575	31.6092	8.77311	0.186746	0.300409
FOXP2	rs6961519	7	113958453	G	A	7	0.00765675	0.0838051	0.0314248	15.7101	7.11829	0.310047	0.7389
ROBO1	rs1378637	3	79177486	A	G	7	0.00768986	-0.0809056	0.0303541	53.399	12.8753	0.0450602	0.27025
FOXP2	rs56101597	7	114107002	G	T	7	0.00771374	-0.103118	0.038703	12.2987	6.8414	0.335764	0.844983
FOXP2	rs4355713	7	114200534	G	A	7	0.00779412	0.0725856	0.027279	56.2726	13.7214	0.0329083	0.495903
FOXP2	rs1916978	7	113957196	T	C	7	0.00780709	-0.0826827	0.0310802	19.5253	7.45576	0.280745	0.265009
FOXP2	rs1916977	7	113957306	C	T	7	0.00783355	-0.082647	0.0310801	19.4412	7.44797	0.281396	0.265026
FOXP2	rs1406087	7	113910505	G	A	7	0.0080298	-0.0799175	0.0301483	35.1825	9.25676	0.159645	0.286384
FOXP2	rs1450833	7	113865735	T	C	7	0.00803606	0.0886455	0.0334442	45.6325	11.036	0.0872702	0.799426
FOXP2	rs1728436	7	113912412	A	G	7	0.00803935	-0.0798705	0.0301351	35.1498	9.2521	0.159889	0.28635
FOXP2	rs13237149	7	113871993	T	A	7	0.00804345	-0.0789938	0.0298063	60.4942	15.1876	0.0188465	0.66482
FOXP2	rs1209254	7	113917539	T	C	7	0.00808503	-0.0798367	0.0301442	35.2144	9.26132	0.159406	0.28603
FOXP2	rs2690842	7	113915642	G	A	7	0.00811357	-0.0797732	0.0301337	35.0562	9.23876	0.160589	0.286273
FOXP2	rs1194330	7	113920688	G	A	7	0.00821831	-0.0796336	0.0301304	35.145	9.25141	0.159925	0.286243
FOXP2	rs1527154	7	113922817	T	G	7	0.00823815	-0.0796213	0.0301351	35.1715	9.25518	0.159727	0.28627
GRIN2B	rs74067051	12	14136873	C	G	2	0.00837018	-0.232882	0.0883213	0	0.906933	0.34093	0.945204
GRIN2B	rs58854938	12	14135553	G	T	2	0.00840515	-0.23274	0.0883149	0	0.895268	0.344054	0.945261
FOXP2	rs2690839	7	113924502	T	G	7	0.00850868	-0.0793361	0.0301522	35.555	9.31027	0.156866	0.28627
FOXP2	rs2694946	7	113925004	C	T	7	0.00875854	-0.0790508	0.0301567	36.0035	9.37551	0.153535	0.286296
FOXP2	rs1852472	7	113925350	G	C	7	0.00884744	-0.0789561	0.0301602	36.154	9.39762	0.15242	0.286306
FOXP2	rs1194328	7	113898450	T	C	7	0.00886254	-0.0769938	0.0294171	29.5696	8.51904	0.202488	0.308447
FOXP2	rs55784058	7	114084705	GT	G	7	0.00888057	-0.101688	0.0388623	11.8643	6.80768	0.338999	0.84804
FOXP2	rs1527158	7	113926120	A	G	7	0.00889196	-0.0789058	0.0301607	36.2197	9.4073	0.151934	0.286311
FOXP2	rs12154502	7	113821371	C	T	7	0.00891476	0.0995045	0.038047	0	3.47634	0.747115	0.843627
FOXP2	rs1527159	7	113930918	C	G	7	0.00921718	-0.0785456	0.0301647	36.7027	9.47908	0.148373	0.286341
FOXP2	rs56253958	7	113883531	T	C	7	0.00934279	0.0869574	0.0334548	41.9396	10.3341	0.11127	0.799634
FOXP2	rs17312686	7	114119889	A	G	7	0.00935629	-0.100077	0.0385095	18.5192	7.3637	0.288517	0.843307
FOXP2	rs7778560	7	113837389	A	G	7	0.00942381	0.0894691	0.0344604	0	5.13887	0.52613	0.811481
FOXP2	rs1194325	7	113894942	A	G	7	0.00968581	-0.0762453	0.0294742	29.6429	8.52793	0.201919	0.308249
FOXP2	rs6961970	7	113901132	C	A	7	0.00970766	0.0859389	0.0332314	44.3731	10.7861	0.0952152	0.797431
FOXP2	rs1194324	7	113902585	G	A	7	0.00975718	-0.0760708	0.0294356	29.1544	8.46912	0.205708	0.308227
DCDC2	rs10946683	6	24176751	T	C	7	0.00981338	-0.0919476	0.0356064	21.2282	7.61694	0.267532	0.165555
CNTNAP2	rs7792093	7	146568243	G	A	2	0.00981374	-0.322744	0.124982	64.6735	2.83073	0.092476	0.94182
DCDC2	rs10946681	6	24176594	T	C	7	0.0098215	-0.0919415	0.0356079	21.1014	7.6047	0.268517	0.165579
FOXP2	rs1799250	7	113909381	G	A	7	0.0100181	-0.0757893	0.0294304	28.6984	8.41495	0.209251	0.307866
CNTNAP2	rs1177928	7	148036519	C	T	7	0.0100323	0.0877129	0.034067	0	1.77488	0.939195	0.22289
FOXP2	rs2690840	7	113946142	T	C	7	0.0100532	-0.0777109	0.0301908	37.9673	9.67232	0.139147	0.286501
FOXP2	rs2690830	7	113954435	T	A	7	0.0101074	-0.0777189	0.0302158	37.9574	9.67078	0.139218	0.286603
FOXP2	rs1194329	7	113917150	G	A	7	0.0101588	-0.0756471	0.0294303	28.5614	8.39882	0.210316	0.307697
FOXP2	rs1916987	7	113949393	G	A	7	0.010198	-0.0775684	0.0301935	37.8954	9.66111	0.139668	0.286529
FOXP2	rs2690821	7	113919511	C	T	7	0.0102171	-0.0755898	0.0294307	28.63	8.40689	0.209783	0.307684
FOXP2	rs1668333	7	113882917	A	G	7	0.0102215	-0.0758336	0.0295274	36.7982	9.4934	0.147671	0.30953
GRIN2B	rs10772709	12	13894744	G	A	7	0.0102631	-0.0806459	0.0314184	0	5.75333	0.451381	0.751581
DCDC2	rs11754435	6	24178998	C	T	7	0.0102945	-0.0967644	0.0377135	6.08661	6.38887	0.381067	0.145917
FOXP2	rs12531836	7	113924243	G	A	7	0.0103353	-0.0754885	0.0294371	28.9279	8.44213	0.207467	0.307673
FOXP2	rs1728438	7	113922064	A	C	7	0.0103454	-0.0754711	0.0294342	28.6691	8.41151	0.209478	0.307669
GRIN2B	rs2268123	12	13903135	T	C	7	0.0104001	-0.0804822	0.031411	5.5335	6.35146	0.384992	0.746101
GRIN2B	rs2284413	12	13903763	G	A	7	0.0104133	-0.0806555	0.031484	7.43509	6.48194	0.371419	0.75072
FOXP2	rs2030916	7	113958395	G	T	7	0.0105033	-0.0777631	0.0303904	5.42247	6.344	0.385778	0.284721
DCDC2	rs9467065	6	24176793	A	G	7	0.0105606	-0.0965056	0.037743	4.55272	6.28619	0.391906	0.146127
GRIN2B	rs10845838	12	13894396	G	A	7	0.0106211	-0.0802657	0.0314161	0	5.75009	0.45176	0.75193
FOXP2	rs2694940	7	113924808	C	G	7	0.0107091	-0.0751404	0.0294431	29.7463	8.54047	0.201118	0.307633
CNTNAP2	rs62503482	7	146047350	A	G	4	0.0107189	0.109664	0.0429764	0	2.23133	0.525804	0.819348
FOXP2	rs1194322	7	113884794	A	G	7	0.0108217	-0.0756995	0.0297047	33.7739	9.05988	0.170238	0.306266
FOXP2	rs57413486	7	113785324	C	T	7	0.0108713	0.0970162	0.0380932	0	3.64678	0.72435	0.845153
DCDC2	rs4549612	6	24176173	T	A	7	0.0108903	-0.0904481	0.0355228	22.0352	7.69578	0.261249	0.168328
FOXP2	rs1527153	7	113957092	C	G	7	0.0110023	-0.0769205	0.0302524	38.1954	9.70801	0.137499	0.287619
CNTNAP2	rs112143577	7	146553904	G	A	2	0.011203	-0.318028	0.125391	65.3442	2.88552	0.089379	0.942269
FOXP2	rs1916988	7	113929462	G	A	7	0.0112849	-0.0746578	0.0294654	30.8247	8.67361	0.192783	0.307581
DCDC2	rs9358755	6	24174955	G	C	7	0.0113047	-0.0906385	0.0357812	7.92188	6.51621	0.36791	0.164632
CNTNAP2	rs11974784	7	146539410	G	T	7	0.0114502	-0.112801	0.0446093	0	5.46281	0.485963	0.885399
CNTNAP2	rs6962971	7	146947963	C	T	7	0.0114959	-0.0971641	0.0384465	0	1.46775	0.961608	0.856369
FOXP2	rs12666035	7	113935114	A	C	7	0.0115734	-0.0744172	0.0294734	31.1599	8.71585	0.1902	0.30759
FOXP2	rs141889810	7	113931405	CTCCTAGTACCA	C	7	0.0116546	-0.0743377	0.0294706	30.7979	8.67026	0.192989	0.307767
FOXP2	rs117622066	7	113873589	G	A	4	0.011692	-0.186187	0.0738453	76.6738	12.8611	0.00494689	0.932157
CNTNAP2	rs13438695	7	146561536	T	G	2	0.0117334	-0.315582	0.125228	65.4214	2.89196	0.0890223	0.942231
KIAA0319	rs9393572	6	24637999	G	A	7	0.0118723	0.0880819	0.0350098	46.6984	11.2567	0.0807598	0.819043
KIAA0319	rs9379677	6	24637695	T	C	7	0.011874	0.0880796	0.0350097	46.6979	11.2566	0.0807625	0.819044
FOXP2	rs2694929	7	113938759	A	G	7	0.0119004	-0.0741646	0.0294879	31.3758	8.74328	0.188539	0.307583
GRIN2B	rs7296874	12	13852632	T	C	7	0.0119817	-0.0679811	0.0270552	0	4.6217	0.593164	0.439976
GRIN2B	rs11055605	12	13880123	G	A	7	0.0121538	-0.0785782	0.0313354	0	5.39466	0.494278	0.752684
FOXP2	rs75903554	7	113891553	G	A	7	0.0121961	-0.0751754	0.0299932	27.0836	8.22861	0.221829	0.299319
KIAA0319	rs730860	6	24632427	T	A	7	0.0122303	0.0840141	0.0335328	33.1537	8.97581	0.174943	0.80454
FOXP2	rs1527151	7	113956508	C	G	7	0.012242	-0.0739368	0.0295146	31.1338	8.71255	0.190401	0.307631
FOXP2	rs1916973	7	113944252	G	C	7	0.0122593	-0.0738657	0.0294921	31.7163	8.78687	0.185924	0.307569
FOXP2	rs2690822	7	113944679	C	T	7	0.0122678	-0.0738583	0.0294921	31.7347	8.78924	0.185782	0.307576
FOXP2	rs1880331	7	113951169	C	G	7	0.0123131	-0.0738631	0.0295094	31.5212	8.76183	0.187422	0.307583
KIAA0319	rs9295627	6	24631851	C	T	7	0.0123535	0.0875502	0.0349938	46.524	11.22	0.0818109	0.819399
FOXP2	rs2690841	7	113949623	C	T	7	0.0123958	-0.0737873	0.029507	31.4487	8.75257	0.187979	0.3076
FOXP2	rs6947140	7	113950903	A	G	7	0.0124169	-0.073777	0.02951	31.3524	8.74029	0.188719	0.307609
GRIN2B	rs11055609	12	13918248	T	C	7	0.0124674	0.114617	0.045872	13.3194	6.92196	0.328124	0.903479
MRPL19	rs17011560	2	75865609	T	G	7	0.0125384	-0.107417	0.0430252	0	4.44908	0.616141	0.885795
FOXP2	rs13246732	7	113775765	C	T	7	0.0127053	-0.0746149	0.0299427	56.0822	13.6619	0.0336497	0.657273
GRIN2B	rs741327	12	13877541	G	A	7	0.0129036	-0.0778573	0.031313	0	5.39769	0.493907	0.752593
FOXP2	rs1527152	7	113956930	G	A	7	0.013079	-0.0732874	0.0295322	31.0611	8.70336	0.190961	0.30773
DCDC2	rs72828977	6	24211368	C	T	2	0.0130949	-0.319098	0.128608	0	0.676263	0.410877	0.947099
CNTNAP2	rs17170379	7	146961479	C	T	7	0.0131885	-0.116809	0.0471264	0	5.01173	0.542309	0.90871
MRPL19/GCFC2	rs139363227	2	75904901	A	G	7	0.0132292	-0.114834	0.0463502	0	4.30876	0.63497	0.892834
MRPL19/GCFC2	rs141512109	2	75904903	T	G	7	0.0132292	-0.114834	0.0463502	0	4.30876	0.63497	0.892833
GRIN2B	rs12369725	12	13914407	A	G	7	0.0132512	0.113585	0.0458567	12.4391	6.85237	0.334716	0.903697
FOXP2	rs117342221	7	113853589	G	A	4	0.0133686	-0.184969	0.0747714	68.9522	9.66253	0.0216637	0.93478
GRIN2B	rs7970407	12	13876850	C	T	7	0.0135829	-0.0774355	0.0313744	0	5.04272	0.538345	0.752719
FOXP2	rs73206277	7	113954180	A	G	7	0.0138007	0.0824234	0.0334727	38.9812	9.83304	0.131862	0.800021
GRIN2B	rs741328	12	13877430	T	C	7	0.014053	-0.0761757	0.0310174	1.5404	6.09387	0.412757	0.744849
GCFC2	rs149681853	2	75939095	G	A	7	0.0142501	-0.0985389	0.0402052	0	2.65005	0.851312	0.866341
DCDC2	rs28990374	6	24180095	T	C	7	0.0142589	0.0944213	0.0385287	27.1686	8.2382	0.221166	0.862417
CNTNAP2	rs73170377	7	146568627	A	G	7	0.0143472	-0.109852	0.0448658	0	3.15427	0.78925	0.891364
FOXP2	rs12532000	7	113772805	A	G	7	0.0143488	-0.0732001	0.029897	56.4302	13.771	0.0323012	0.65662
KIAA0319	rs7767225	6	24540189	G	T	7	0.0143601	0.0999326	0.04082	0	4.20719	0.648661	0.874703
GRIN2B	rs10492136	12	13911777	T	C	7	0.0143698	0.112197	0.0458341	12.2308	6.83611	0.33627	0.903618
GCFC2	rs138821504	2	75939862	A	C	7	0.0144111	-0.0983896	0.0402107	0	2.64889	0.851446	0.866329
GRIN2B	rs74067055	12	14138791	T	A	2	0.0144171	-0.211281	0.0863534	10.7729	1.12074	0.28976	0.944029
DCDC2	rs1419228	6	24178306	G	A	7	0.0145353	-0.0868681	0.035547	24.9668	7.99646	0.238363	0.164845
CNTNAP2	rs12670824	7	146952554	T	C	7	0.0145776	-0.0957701	0.0392066	0	1.9381	0.925302	0.86616
GRIN2B	rs220593	12	13966773	G	A	7	0.0146419	-0.106421	0.0435954	9.08296	6.59942	0.359484	0.888679
GRIN2B	rs1160295	12	14010424	G	A	7	0.0146652	0.0794437	0.0325516	0	3.80249	0.703384	0.757216
CNTNAP2	rs17170378	7	146955688	C	T	7	0.0147561	-0.114454	0.04694	0	5.40361	0.493182	0.909268
GRIN2B	rs2300263	12	13899150	C	T	7	0.0147682	0.111745	0.0458344	5.41838	6.34373	0.385807	0.904669
GRIN2B	rs1005047	12	13899047	T	C	7	0.0147693	0.111742	0.0458335	5.41926	6.34379	0.385801	0.904674
GRIN2B	rs2160402	12	13892523	G	A	7	0.0147917	0.111799	0.0458674	6.02403	6.38461	0.381512	0.905189
DCDC2	rs9467087	6	24229811	A	C	7	0.0149465	0.0974782	0.040054	7.4413	6.48237	0.371375	0.87932
GRIN2B	rs10845839	12	13904807	T	G	7	0.0150511	0.111447	0.0458415	4.8822	6.30797	0.38959	0.904018
CNTNAP2	rs112523372	7	146550200	G	A	2	0.0153352	-0.303063	0.125007	31.2036	1.45356	0.227957	0.943527
GRIN2B	rs10772702	12	13851938	C	T	7	0.0155313	-0.0655578	0.0270928	0	4.41438	0.620786	0.432266
CNTNAP2	rs113725628	7	146574802	C	T	2	0.0155637	-0.33621	0.138988	8.20449	1.08938	0.296609	0.94687
GRIN2B	rs10772703	12	13852050	T	C	7	0.0156097	-0.0655055	0.0270917	0	4.41148	0.621175	0.432244
GRIN2B	rs200799612	12	13876075	TTG	T	7	0.0158061	0.11108	0.0460272	4.61876	6.29055	0.391442	0.905422
GRIN2B	rs7311764	12	14031100	C	T	7	0.0158287	-0.0774147	0.0320844	0	3.49151	0.745099	0.252353
GRIN2B	rs2300260	12	13883684	T	C	7	0.0158648	0.11057	0.0458413	4.73108	6.29796	0.390653	0.905148
GRIN2B	rs17821180	12	13880509	G	A	7	0.0160242	0.110416	0.0458469	4.80318	6.30273	0.390146	0.905194
GRIN2B	rs150921032	12	13880337	TTCATTTTA	T	7	0.0160332	0.110407	0.0458473	4.82757	6.30435	0.389975	0.905194
GRIN2B	rs2268120	12	13877888	A	G	7	0.016345	0.110029	0.0458241	5.27943	6.33442	0.386789	0.905016
GRIN2B	rs2300265	12	13931441	T	C	3	0.0164253	0.204858	0.0853813	33.903	3.02586	0.220264	0.940725
GRIN2B	rs73300369	12	13911933	T	G	7	0.0164715	0.109876	0.0458143	9.33365	6.61767	0.357655	0.902493
KIAA0319	rs2760169	6	24557336	A	G	7	0.0165974	0.0880519	0.0367571	0	0.230216	0.999767	0.8212
KIAA0319	rs6938416	6	24629171	G	A	7	0.0172138	0.0847754	0.0355884	32.5949	8.90141	0.179199	0.825454
FOXP2	rs12535428	7	113858363	C	T	7	0.0172837	-0.0704384	0.0295883	55.8131	13.5787	0.0347133	0.662979
CNTNAP2	rs111903599	7	146573856	A	G	2	0.0173079	-0.305701	0.12844	28.7386	1.40328	0.236174	0.94425
CNTNAP2	rs2727624	7	146542585	T	A	2	0.0173738	0.301616	0.126798	30.7859	1.44479	0.229365	0.0555455
CNTNAP2	rs111878361	7	146551448	A	G	2	0.0173921	-0.299478	0.125921	32.1162	1.47311	0.224856	0.943887
CNTNAP2	rs115780627	7	146548042	G	A	2	0.0173928	-0.300016	0.126147	31.9889	1.47035	0.225291	0.944029
CNTNAP2	rs1544590	7	146546296	G	A	2	0.017405	0.300812	0.126496	31.8648	1.46767	0.225714	0.055616
CNTNAP2	rs66989560	7	146543431	TCAAA	T	2	0.0174193	0.30111	0.126638	31.4139	1.45802	0.227245	0.0556635
CNTNAP2	rs114844637	7	146547450	C	T	2	0.0174265	-0.300024	0.126188	31.9476	1.46946	0.225432	0.944054
CNTNAP2	rs11763212	7	148036491	G	C	7	0.0175338	-0.0801797	0.0337553	0	1.65063	0.948869	0.7742
CNTNAP2	rs73170372	7	146563853	C	T	7	0.0176501	-0.107108	0.0451383	0	2.83445	0.82932	0.892141
GRIN2B	rs12825107	12	13999379	G	A	7	0.0176576	0.0773007	0.0325789	0	2.94432	0.815802	0.76047
CNTNAP2	rs75708793	7	146572090	T	G	2	0.0178111	-0.299755	0.126504	31.3221	1.45607	0.227556	0.943823
CNTNAP2	rs66584275	7	146555742	C	T	7	0.0180471	-0.104655	0.0442582	0	3.54313	0.738222	0.888693
CNTNAP2	rs4452720	7	146564199	T	G	2	0.0180769	-0.297796	0.125969	32.2585	1.4762	0.22437	0.94404
ROBO1	rs6548601	3	78990607	A	G	7	0.0180805	0.0666467	0.0281928	0	2.6052	0.856513	0.652569
DCDC2	rs4607425	6	24162264	G	T	7	0.0180954	-0.0742224	0.0314015	39.1439	9.85933	0.130702	0.235989
CNTNAP2	rs7789646	7	146563044	G	T	2	0.0181463	-0.297058	0.125732	32.4368	1.4801	0.22376	0.943786
CNTNAP2	rs80337806	7	146561694	A	G	2	0.0181919	-0.296692	0.125627	32.5347	1.48224	0.223424	0.943781
CNTNAP2	rs13438328	7	146561551	C	T	2	0.0182267	-0.296439	0.125558	32.5597	1.48279	0.223338	0.943823
ROBO1	rs6772919	3	78984566	C	T	7	0.018232	0.0665259	0.0281785	0	2.62104	0.854683	0.652713
KIAA0319	rs2760170	6	24557329	G	A	7	0.0185044	0.0871114	0.0369842	0	0.258921	0.999672	0.823227
KIAA0319	rs2817256	6	24557321	T	C	7	0.0186062	0.0870361	0.0369843	0	0.260557	0.999666	0.823137
FOXP2	rs10241421	7	114056619	G	C	2	0.0186964	0.536722	0.228244	0	0.0108962	0.916864	0.945128
CNTNAP2	rs10277586	7	146042857	A	G	4	0.0187491	0.100145	0.0426062	0	2.28037	0.516293	0.819152
CNTNAP2	rs56691487	7	146539922	C	T	7	0.0188126	-0.105313	0.044829	0	3.72642	0.713642	0.888543
FOXP2	rs201478622	7	113958450	TTTG	T	7	0.0188549	0.0809281	0.0344611	9.80636	6.65235	0.354196	0.774067
KIAA0319	rs16889440	6	24544967	C	T	7	0.0189225	0.0953231	0.0406139	0	4.79349	0.570559	0.875317
GRIN2B	rs56188626	12	13978620	T	C	7	0.0189884	0.0766811	0.0326892	0	2.14236	0.906151	0.767364
CNTNAP2	rs10279700	7	146968295	T	C	7	0.0190147	-0.102479	0.0436964	32.9953	8.9546	0.176148	0.892354
DYX1C1	rs201809091	15	55708301	T	TAG	3	0.0193024	0.392093	0.167587	60.2854	5.03594	0.0806233	0.946899
GCFC2	rs10204609	2	75933590	A	G	7	0.0193945	-0.0947085	0.0405108	0	3.53464	0.739355	0.867946
ROBO1	rs67725324	3	79207217	A	G	7	0.0193965	0.0695345	0.0297433	70.8668	20.595	0.00216855	0.693934
ROBO1	rs201439080	3	79064110	GAA	G	2	0.0194879	0.465506	0.199269	0	0.257815	0.611626	0.05827
GCFC2	rs10177030	2	75937801	C	T	7	0.0195094	-0.0943027	0.0403753	0	3.6065	0.72975	0.867047
GRIN2B	rs12423946	12	13670648	A	T	7	0.0195097	-0.0713946	0.0305674	0	4.1908	0.650874	0.721306
CNTNAP2	rs17503262	7	146043176	A	G	4	0.0196289	0.0993351	0.0425715	0	2.20335	0.531289	0.819215
ROBO1	rs12486635	3	79197710	G	A	7	0.0196541	-0.0678042	0.0290645	68.5155	19.057	0.00406848	0.309944
GRIN2B	rs7307315	12	13912682	G	A	7	0.0197333	0.0679528	0.029147	44.8872	10.8868	0.09194	0.67179
GRIN2B	rs1598801	12	13667727	G	T	7	0.0197594	-0.0712601	0.0305721	0	4.24176	0.643996	0.72093
MRPL19/GCFC2	rs72818748	2	75927517	C	A	7	0.0198534	-0.0943349	0.0405026	0	3.49313	0.744884	0.867984
MRPL19/GCFC2	rs72818749	2	75927906	T	C	7	0.0201495	-0.0941332	0.0405126	0	3.478	0.746894	0.868009
GRIN2B	rs10772710	12	13894836	G	A	7	0.0203001	-0.0749476	0.0322945	1.4312	6.08712	0.413502	0.766297
MRPL19/GCFC2	rs34937719	2	75918086	T	C	7	0.020316	-0.0940091	0.0405131	0	3.45808	0.749538	0.868061
GRIN2B	rs2268124	12	13924583	A	T	3	0.0203291	0.196808	0.0848233	17.6249	2.42792	0.297019	0.941012
GRIN2B	rs7311519	12	14117210	A	T	3	0.0203721	-0.179529	0.0774026	0	0.516836	0.772273	0.923768
MRPL19/GCFC2	rs7608364	2	75913641	A	T	7	0.020375	-0.0939708	0.0405156	0	3.45029	0.750572	0.868103
MRPL19/GCFC2	rs139090197	2	75904996	C	G	7	0.0206131	-0.0938199	0.040527	0	3.43589	0.752479	0.868183
GRIN2B	rs2268121	12	13897420	T	C	7	0.0206412	-0.074036	0.0319881	8.29955	6.54304	0.365178	0.757349
GRIN2B	rs7313323	12	13929635	A	G	3	0.0207249	0.197607	0.0854347	30.3902	2.87316	0.23774	0.941307
CNTNAP2	rs7811958	7	146562353	T	G	7	0.0207656	-0.101856	0.0440512	0	3.43639	0.752412	0.885774
MRPL19/GCFC2	rs35335454	2	75903536	T	C	7	0.0208054	-0.093712	0.0405417	0	3.43004	0.753254	0.868183
DCDC2	rs200283757	6	24326362	AGAAGGAAAGAGAG	A	2	0.020987	0.496263	0.214998	0	0.71302	0.398443	0.940135
CNTNAP2	rs10225674	7	146049748	A	C	6	0.021034	0.0750153	0.0325111	46.6571	9.37332	0.0950685	0.517052
GRIN2B	rs11055610	12	13922022	C	T	3	0.0212883	0.19513	0.0847347	19.5384	2.48566	0.288567	0.94096
ROBO1	rs35744610	3	79109041	C	T	7	0.0213581	0.0697001	0.0302834	57.0369	13.9655	0.0300242	0.733033
CNTNAP2	rs11317336	7	146953304	AG	A	7	0.021398	-0.110853	0.0481784	0	5.63385	0.465429	0.914477
CNTNAP2	rs10271315	7	148037416	C	T	7	0.0216231	0.077059	0.0335488	42.5066	10.436	0.107452	0.794926
MRPL19/GCFC2	rs6749244	2	75924913	T	G	7	0.0217513	-0.0926024	0.0403552	0	3.7639	0.70859	0.866453
CNTNAP2	rs11429869	7	146041660	C	CT	6	0.021932	0.0671337	0.0292963	20.591	6.29652	0.278426	0.476692
ROBO1	rs62259703	3	79265926	C	T	6	0.0220307	-0.127185	0.055543	42.4292	8.68496	0.122309	0.904715
MRPL19/GCFC2	rs72818738	2	75885322	A	G	7	0.0220734	-0.092887	0.0405779	0	3.36291	0.76211	0.868629
GRIN2B	rs1806216	12	13734280	A	G	4	0.0221061	0.176695	0.0772087	49.1207	5.89631	0.116766	0.941907
MRPL19/GCFC2	rs757916	2	75878443	C	T	7	0.0222056	-0.0927876	0.0405747	0	3.35482	0.763174	0.868676
GRIN2B	rs11055611	12	13922915	A	G	3	0.0222409	0.193748	0.0847455	20.7118	2.52244	0.283308	0.940907
MRPL19/GCFC2	rs3213670	2	75892837	T	C	7	0.0223738	-0.0926407	0.0405614	0	3.36205	0.762223	0.868424
ROBO1	rs2311349	3	79197994	C	T	7	0.0224719	-0.0665125	0.0291428	67.8001	18.6336	0.00482932	0.309844
ROBO1	rs34523120	3	79308720	C	T	7	0.0225058	0.0667006	0.0292326	59.1405	14.6845	0.022858	0.684333
ROBO1	rs2311351	3	79197773	C	T	7	0.0225268	-0.0663881	0.0291002	68.04	18.7735	0.00456381	0.309833
MRPL19/GCFC2	rs3771872	2	75877562	C	T	7	0.0225595	-0.0925627	0.0405832	0	3.32378	0.767247	0.868866
ROBO1	rs2311350	3	79197923	G	A	7	0.0226972	-0.0663668	0.0291275	67.8252	18.6482	0.004801	0.309839
MRPL19/GCFC2	rs11884647	2	75904610	G	A	7	0.0228013	-0.0919372	0.0403809	0	3.68884	0.718699	0.866667
GRIN2B	rs10845797	12	13670797	T	A	7	0.0230386	-0.0695997	0.030623	0	3.96198	0.681821	0.722096
KIAA0319	rs7766230	6	24633429	G	A	7	0.0231072	0.082475	0.0363061	55.1173	13.3682	0.0375477	0.83387
CNTNAP2	rs60424529	7	146953311	A	G	7	0.0231076	-0.109519	0.0482113	0	5.37273	0.496971	0.915319
ROBO1	rs34273188	3	79336934	T	C	7	0.0232927	0.0663538	0.0292488	61.5759	15.6152	0.0159754	0.689377
ROBO1	rs35058917	3	79349225	C	T	7	0.0234984	0.0663127	0.0292741	61.548	15.6039	0.0160458	0.689564
GRIN2B	rs12826365	12	13948270	G	A	7	0.0236081	0.0750425	0.033154	0	2.00892	0.918877	0.771584
CNTNAP2	rs199673440	7	146953306	GC	G	7	0.0240483	-0.108942	0.0482823	0	5.26741	0.510001	0.915472
GRIN2B	rs11055603	12	13874789	C	T	7	0.0241919	0.104448	0.0463374	17.1467	7.24171	0.299071	0.904231
GRIN2B	rs1805547	12	13907722	T	C	7	0.0242415	-0.070473	0.0312757	5.6894	6.36196	0.383888	0.733513
GRIN2B	rs10772692	12	13721148	A	C	7	0.0244001	0.0625532	0.0277919	0	5.19378	0.519211	0.45175
GRIN2B	rs2284412	12	13881020	C	T	7	0.0246169	-0.0719359	0.0320091	1.22864	6.07464	0.414882	0.762479
ROBO1	rs1159912	3	79194332	G	A	7	0.0248236	-0.0653091	0.0291021	68.1695	18.8498	0.00442491	0.308997
ROBO1	rs1159913	3	79193997	G	A	7	0.0248344	-0.0653044	0.0291022	68.1669	18.8483	0.00442759	0.309033
GRIN2B	rs34487084	12	13959441	C	T	7	0.0248404	0.0738632	0.0329177	0	1.8004	0.93711	0.769383
GRIN2B	rs9634129	12	13676760	A	G	7	0.0248934	-0.0682169	0.0304125	0	4.10733	0.662154	0.719986
GRIN2B	rs4293210	12	13677276	G	A	7	0.0248954	-0.0681755	0.0303945	0	4.14652	0.656855	0.719927
GRIN2B	rs1457622	12	13677214	T	C	7	0.0249337	-0.0681589	0.0303951	0	4.14121	0.657574	0.719943
ROBO1	rs2168373	3	79193739	G	C	7	0.0249675	-0.0652428	0.0291015	68.0875	18.8014	0.00451247	0.308979
CNTNAP2	rs7809658	7	148036377	C	T	7	0.0250739	0.0742187	0.0331295	56.9886	13.9498	0.0302021	0.788299
CNTNAP2	rs826812	7	147076788	T	G	7	0.0250879	-0.0922881	0.0411992	11.8866	6.80941	0.338833	0.864839
CNTNAP2	rs700307	7	147088893	C	T	7	0.0252648	-0.0921988	0.0412093	12.1377	6.82886	0.336964	0.864916
CNTNAP2	rs2697457	7	147080066	T	C	7	0.0252722	-0.0921741	0.0412003	11.6959	6.7947	0.340251	0.864866
ROBO1	rs35456279	3	78685024	C	T	2	0.0254593	0.32898	0.147237	0	0.0185927	0.891541	0.949076
CNTNAP2	rs826833	7	147089606	C	A	7	0.0254714	-0.0920762	0.0412126	11.9408	6.8136	0.33843	0.864946
DCDC2	rs4535539	6	24205760	C	T	7	0.0260904	-0.0830556	0.0373306	44.1512	10.7433	0.0966418	0.147235
KIAA0319	rs2817237	6	24540115	C	T	7	0.026453	0.0767378	0.0345745	0	1.84798	0.933135	0.80652
CNTNAP2	rs62470632	7	148047987	C	T	7	0.0266822	0.0945753	0.0426758	49.0709	11.7811	0.0670346	0.881019
CNTNAP2	rs111280800	7	146553896	T	A	2	0.0267782	-0.28647	0.129347	35.9026	1.56013	0.211647	0.94669
ROBO1	rs1383407	3	78908171	T	C	7	0.0267876	-0.0611535	0.0276138	17.4374	7.26721	0.296841	0.567617
FOXP2	rs13222273	7	113929395	C	T	4	0.0267954	0.144966	0.0654626	0	0.473573	0.924658	0.928821
CNTNAP2	rs7792214	7	148036303	A	G	7	0.0269642	0.0734664	0.0332121	58.6484	14.5097	0.0244327	0.786713
ROBO1	rs9871860	3	79188379	G	A	7	0.027127	-0.0651802	0.0294975	67.5262	18.4764	0.00514557	0.30589
CNTNAP2	rs12538316	7	146960121	T	C	7	0.0271343	-0.0975999	0.0441712	39.3146	9.88706	0.12949	0.893489
CNTNAP2	rs2972106	7	147879557	A	G	7	0.0272575	-0.0654234	0.0296327	0	5.71493	0.455869	0.310216
ROBO1	rs62259707	3	79348026	G	A	6	0.0274012	-0.123361	0.0559269	36.6851	7.89703	0.162002	0.905832
CNTNAP2	rs826826	7	147057892	C	T	7	0.0274871	-0.0865982	0.0392819	15.3004	7.08386	0.313161	0.853
CNTNAP2	rs2972105	7	147880479	T	C	7	0.0278579	-0.0651814	0.0296376	0	5.58467	0.471282	0.310194
ROBO1	rs12629799	3	79377010	T	C	7	0.0283074	-0.0745021	0.0339727	42.4915	10.4332	0.107553	0.789886
CNTNAP2	rs62503478	7	146006639	A	T	4	0.0283909	0.108653	0.0495714	0	2.22515	0.527011	0.84713
CNTNAP2	rs1525215	7	146981498	C	T	7	0.0284589	-0.103486	0.0472343	0	3.97809	0.679642	0.911389
GRIN2B	rs7966070	12	13893180	G	T	7	0.0286397	0.0900745	0.0411598	36.1582	9.39824	0.152389	0.870544
GRIN2B	rs12301788	12	13899362	A	C	7	0.0287267	0.062012	0.028352	35.7916	9.34457	0.155107	0.639621
DCDC2	rs9460981	6	24237404	C	T	7	0.0287757	0.080265	0.0367086	15.1951	7.07506	0.313961	0.84373
CNTNAP2	rs17170287	7	146578329	T	G	3	0.0287803	0.0867878	0.0396929	68.5578	6.36087	0.0415675	0.70317
CNTNAP2	rs728720	7	146999291	C	T	7	0.0288504	-0.0781003	0.0357353	0	1.0859	0.982145	0.828571
CNTNAP2	rs12538822	7	146590559	A	G	7	0.0290469	-0.0685141	0.0313875	0	4.36854	0.626935	0.740993
GRIN2B	rs76973616	12	14090197	T	A	7	0.0291653	-0.128927	0.0591069	57.6752	14.1761	0.0277299	0.931963
ROBO1	rs11127642	3	79337103	C	T	7	0.0291935	-0.0709909	0.0325518	39.9908	9.99847	0.124717	0.77026
CNTNAP2	rs6955787	7	148038071	C	T	7	0.0292028	0.0730168	0.0334826	42.3223	10.4026	0.108689	0.795617
ROBO1	rs9832396	3	79354187	G	A	7	0.0292743	-0.0709194	0.0325352	40.8514	10.1439	0.11872	0.770509
ROBO1	rs7638301	3	79196370	C	G	7	0.02928	-0.0634789	0.0291228	67.6341	18.538	0.00501932	0.308646
GRIN2B	rs12300638	12	13667166	T	A	7	0.0293286	-0.0668613	0.0306838	0	4.17336	0.653229	0.723523
CNTNAP2	rs7784949	7	146586456	G	A	7	0.0295274	-0.0686685	0.0315518	0	5.19763	0.518727	0.750146
ROBO1	rs1378632	3	79195917	C	T	7	0.0296179	-0.0633484	0.0291235	67.5603	18.4959	0.00510546	0.308474
CNTNAP2	rs149909167	7	146817813	C	A	6	0.0297541	0.0884763	0.0407097	0	2.90143	0.715179	0.838703
CNTNAP2	rs2692182	7	147002373	T	C	7	0.0297601	-0.103571	0.0476566	0	3.9649	0.681427	0.911679
CNTNAP2	rs6958824	7	148038351	G	A	7	0.0297778	0.0727054	0.033458	41.5556	10.2662	0.113881	0.795754
ROBO1	rs10865573	3	79195497	T	C	7	0.0298502	-0.0632582	0.0291234	67.5573	18.4942	0.00510893	0.308414
KIAA0319	rs9467247	6	24647219	C	A	7	0.0301863	0.0788806	0.0363901	54.6695	13.2361	0.0394359	0.832993
CNTNAP2	rs182347892	7	146609190	T	G	2	0.0302017	-0.338769	0.1563	0	0.114291	0.735311	0.943554
CNTNAP2	rs118028601	7	146611990	A	G	2	0.0302993	-0.338569	0.1563	0	0.114291	0.735311	0.943565
ROBO1	rs13087498	3	79274585	T	C	7	0.030332	0.0637771	0.0294484	63.5058	16.441	0.0115729	0.689687
CNTNAP2	rs10248220	7	146985808	T	C	7	0.0303693	-0.10216	0.0471816	0	3.5328	0.739601	0.910767
ROBO1	rs145765871	3	79011663	C	CCTT	7	0.0303928	0.0599854	0.0277078	0	2.76038	0.838265	0.615496
ROBO1	rs200805425	3	79011660	A	ACTC	7	0.0304082	0.0599799	0.0277078	0	2.76123	0.838163	0.615494
CNTNAP2	rs112180826	7	146657712	C	A	2	0.0305466	-0.339018	0.15674	0	1.60493e-05	0.996804	0.942137
FOXP2	rs1668331	7	113872935	T	G	7	0.0306275	-0.0626033	0.0289578	33.9949	9.0902	0.168568	0.333701
GRIN2B	rs12426262	12	14055027	G	T	7	0.0306605	-0.0994102	0.0459923	0	3.32407	0.76721	0.898723
CNTNAP2	rs1524336	7	146618820	G	T	2	0.030661	-0.33777	0.156271	0	0.112826	0.73695	0.943694
CNTNAP2	rs201509834	7	146635468	TAGTAGA	T	2	0.03076	-0.342878	0.158728	0	0.0921124	0.761509	0.944209
ROBO1	rs10511124	3	79043603	C	G	5	0.0307707	0.106864	0.0494735	74.4857	15.6775	0.00348388	0.869536
GRIN2B	rs1457620	12	13675913	C	T	7	0.0307946	-0.0658743	0.0305014	0	4.36537	0.627361	0.721527
CNTNAP2	rs113573985	7	146621722	A	T	2	0.0308015	-0.337533	0.156292	0	0.111535	0.738404	0.943741
GRIN2B	rs67986406	12	13674775	CATA	C	7	0.0308125	-0.0662026	0.0306567	0	4.17825	0.652568	0.723327
CNTNAP2	rs74446569	7	146982269	T	TTG	7	0.0308629	-0.101942	0.047221	0	3.54702	0.737704	0.911159
CNTNAP2	rs141737766	7	146626693	C	T	2	0.0309231	-0.337289	0.156292	0	0.110715	0.739332	0.94377
ROBO1	rs111681878	3	79342784	T	C	7	0.0309329	-0.0726004	0.0336435	40.6269	10.1056	0.120275	0.78928
CNTNAP2	rs141295671	7	146631606	G	A	2	0.0309921	-0.337197	0.156314	0	0.110251	0.739858	0.943794
CNTNAP2	rs74601174	7	146631839	A	C	2	0.0310239	-0.337133	0.156314	0	0.110456	0.739626	0.943797
ROBO1	rs7631687	3	79190911	T	C	7	0.0310797	-0.0627907	0.029123	67.0412	18.2046	0.00574082	0.308741
ROBO1	rs964137	3	79346734	T	A	7	0.0310873	-0.0725387	0.0336458	40.8139	10.1375	0.118979	0.789236
CNTNAP2	rs112918179	7	146636674	T	A	2	0.03111	-0.336961	0.156314	0	0.110047	0.74009	0.943825
ROBO1	rs1455824	3	79137230	G	A	7	0.0311129	0.0655867	0.0304258	43.7007	10.6573	0.0995625	0.740573
ROBO1	rs60200150	3	79191634	C	A	7	0.0311188	-0.06276	0.0291156	67.2063	18.2962	0.00553305	0.309014
CNTNAP2	rs885610	7	146949627	C	T	7	0.0312655	-0.103849	0.0482192	0	5.50037	0.481412	0.914881
GRIN2B	rs11055670	12	14051237	T	A	7	0.0313033	-0.0990006	0.0459784	0	3.24059	0.778101	0.89861
CNTNAP2	rs7788444	7	148036152	A	T	7	0.031314	0.0718818	0.0333859	50.9356	12.2288	0.0570546	0.786799
GRIN2B	rs11055671	12	14052983	A	G	7	0.0313744	-0.0990118	0.046003	0	3.25773	0.775873	0.898892
CNTNAP2	rs111331437	7	146631712	A	T	2	0.0313903	-0.335742	0.156008	0	0.0967044	0.755821	0.943171
CNTNAP2	rs10261539	7	146983610	T	G	7	0.0314204	-0.101548	0.0471942	0	3.53731	0.739	0.91115
GRIN2B	rs9634131	12	13677913	T	A	7	0.0315376	-0.0655017	0.0304628	0	4.45543	0.615292	0.721204
GRIN2B	rs9634130	12	13677911	T	A	7	0.0315647	-0.0654913	0.0304628	0	4.45482	0.615373	0.721204
CNTNAP2	rs2620440	7	146998293	C	T	7	0.0315892	-0.0766315	0.0356497	0	1.14774	0.979387	0.828253
CNTNAP2	rs1479837	7	146997624	A	C	7	0.0315956	-0.0766282	0.0356495	0	1.14813	0.979369	0.828251
GRIN2B	rs1457621	12	13676099	T	C	7	0.0317115	-0.0654832	0.0304853	0	4.37093	0.626614	0.721429
ROBO1	rs62259667	3	79145435	G	A	7	0.0317594	-0.086636	0.0403441	69.3588	19.5815	0.00328642	0.858574
KIAA0319	rs3212236	6	24648455	T	C	7	0.0318081	0.0781152	0.0363866	54.9473	13.3177	0.0382589	0.832856
CNTNAP2	rs1383011	7	146990518	T	G	7	0.0318114	-0.101574	0.0473145	0	3.46281	0.74891	0.911069
GCFC2	rs34446032	2	75933858	A	G	7	0.0319455	-0.0885396	0.0412754	0	4.2056	0.648876	0.873804
CNTNAP2	rs826832	7	147089670	A	G	7	0.0320414	-0.0882898	0.041182	14.4374	7.01241	0.319701	0.864011
ROBO1	rs111330553	3	79375317	A	G	7	0.0321166	-0.0735517	0.0343225	41.1219	10.1905	0.116854	0.79262
ROBO1	rs17016842	3	79275547	C	T	6	0.0321255	-0.119743	0.0558805	35.0244	7.69519	0.173854	0.90719
GRIN2B	rs741356	12	13680189	T	C	7	0.0321532	-0.0645825	0.0301435	0	4.33737	0.631123	0.716644
DCDC2	rs10946678	6	24162077	A	G	2	0.0322291	-0.189515	0.0884938	0	0.271582	0.602272	0.0607135
DCDC2	rs10624808	6	24162811	A	AAAT	2	0.0324449	-0.189079	0.0884008	0	0.269159	0.603897	0.0607485
FOXP2	rs1450832	7	113863384	G	A	7	0.0324718	0.066091	0.0309045	39.5018	9.91765	0.128163	0.748079
ROBO1	rs113342531	3	79363549	A	T	7	0.0325164	-0.0721133	0.0337292	40.9037	10.1529	0.118358	0.789407
GRIN2B	rs2417279	12	13678691	G	A	7	0.0325632	-0.065049	0.0304333	0	4.55487	0.602032	0.721024
DCDC2	rs2328815	6	24162956	A	C	2	0.032611	-0.188844	0.0883752	0	0.269307	0.603797	0.060713
GRIN2B	rs10845798	12	13678877	G	A	7	0.0326792	-0.0650022	0.0304317	0	4.58593	0.597905	0.721054
GRIN2B	rs10845836	12	13879337	C	T	7	0.0327689	0.0878228	0.0411367	37.7858	9.64409	0.140462	0.870624
KIAA0319	rs9461045	6	24649061	C	T	7	0.0328423	0.0776207	0.0363732	55.1156	13.3677	0.037555	0.832771
CNTNAP2	rs13438295	7	148041955	G	A	7	0.033017	0.0716803	0.0336231	40.6736	10.1135	0.119951	0.799964
GRIN2B	rs35494050	12	13653792	G	C	7	0.0330988	-0.120084	0.0563543	0	1.91331	0.927496	0.93413
CNTNAP2	rs7458388	7	146585732	T	C	7	0.0331187	-0.0674771	0.0316699	0	5.5944	0.470121	0.747869
ROBO1	rs73124503	3	79368237	C	T	7	0.0331845	-0.0719934	0.0338022	40.5901	10.0993	0.120531	0.789636
ROBO1	rs62260362	3	78637053	G	A	7	0.0332029	-0.0588932	0.0276543	0	2.1024	0.910044	0.452171
ROBO1	rs9869076	3	79152935	G	T	7	0.0332254	-0.0809859	0.0380332	28.0508	8.33921	0.21429	0.83829
CNTNAP2	rs7792455	7	146641227	C	T	2	0.0334616	-0.329552	0.154974	0	0.0721302	0.78826	0.942812
CNTNAP2	rs700301	7	147082280	C	A	7	0.0335108	-0.0876516	0.0412302	18.4908	7.36113	0.288737	0.865869
CNTNAP2	rs700300	7	147081499	G	A	7	0.0335549	-0.0876422	0.041236	18.5042	7.36234	0.288633	0.865851
CNTNAP2	rs826653	7	147080695	C	T	7	0.0335637	-0.0876382	0.0412362	18.514	7.36323	0.288558	0.865856
CNTNAP2	rs2620481	7	147079442	C	T	7	0.0335659	-0.0876374	0.0412363	18.5139	7.36322	0.288558	0.865854
CNTNAP2	rs10239550	7	147078718	T	A	7	0.0335774	-0.0876324	0.0412366	18.5137	7.3632	0.28856	0.865853
CNTNAP2	rs826814	7	147077145	C	T	7	0.0335781	-0.0876324	0.0412368	18.5068	7.36258	0.288613	0.865853
CNTNAP2	rs826813	7	147076974	C	T	7	0.033591	-0.0876261	0.0412368	18.4997	7.36194	0.288668	0.86585
CNTNAP2	rs700298	7	147080969	G	A	7	0.0336292	-0.0876056	0.0412361	18.4881	7.36088	0.288758	0.865849
CNTNAP2	rs696775	7	147091749	G	T	7	0.0336647	-0.0876433	0.0412621	19.6108	7.46369	0.280083	0.8659
CNTNAP2	rs140202594	7	147072374	CTATT	C	7	0.0336724	-0.0876356	0.0412602	18.3715	7.35037	0.289656	0.865823
CNTNAP2	rs826830	7	147090967	T	A	7	0.0336841	-0.0875959	0.0412443	19.2431	7.42971	0.282928	0.865889
CNTNAP2	rs6957194	7	146584080	A	C	7	0.0336919	-0.0679659	0.0320029	0	5.60673	0.468652	0.750007
CNTNAP2	rs1917600	7	147012081	C	T	7	0.0337177	-0.103327	0.0486604	0	4.43	0.618694	0.913635
CNTNAP2	rs2620454	7	147015093	G	A	7	0.0337314	-0.101462	0.047786	0	3.99699	0.677084	0.911676
CNTNAP2	rs700302	7	147085904	C	T	7	0.0337373	-0.0875404	0.0412305	18.3365	7.34722	0.289926	0.865899
CNTNAP2	rs2692157	7	147014588	T	C	7	0.0337452	-0.101454	0.0477858	0	3.9974	0.677028	0.911676
GRIN2B	rs11055680	12	14057478	T	C	7	0.0337936	-0.10573	0.0498132	0	4.81014	0.568385	0.916434
CNTNAP2	rs700299	7	147080996	A	G	7	0.0338125	-0.0875191	0.0412378	18.3357	7.34715	0.289932	0.865871
CNTNAP2	rs826652	7	147080886	A	G	7	0.0338134	-0.0875188	0.0412379	18.3357	7.34715	0.289932	0.865871
CNTNAP2	rs2620482	7	147079094	C	T	7	0.0338237	-0.0875146	0.0412383	18.3455	7.34803	0.289857	0.865874
CNTNAP2	rs28516534	7	146761307	A	G	7	0.0339324	-0.0812643	0.0383164	0	4.80194	0.569455	0.843781
CNTNAP2	rs700306	7	147087531	C	T	7	0.0339672	-0.0874611	0.0412463	18.5127	7.36311	0.288568	0.865944
CNTNAP2	rs59062786	7	146761314	A	AT	7	0.0339897	-0.0812416	0.038318	0	4.80153	0.569509	0.843783
GRIN2B	rs11055687	12	14072223	T	C	7	0.0345586	-0.106142	0.0502211	0	4.66644	0.587249	0.916637
ROBO1	rs4680943	3	78926431	A	T	7	0.0345977	-0.0583527	0.0276156	39.2346	9.87403	0.130058	0.562009
ROBO1	rs9867774	3	79188185	G	A	7	0.0348149	-0.061452	0.0291172	66.8581	18.104	0.00597757	0.310543
DCDC2	rs9467075	6	24205236	G	A	7	0.0348734	0.0813159	0.0385415	37.3516	9.57727	0.14362	0.862906
ROBO1	rs112134050	3	79375372	A	T	7	0.0348792	-0.0716915	0.0339809	39.2015	9.86866	0.130293	0.790367
CNTNAP2	rs17133799	7	146660449	T	A	2	0.0349207	-0.328249	0.155621	0	0.0608241	0.805198	0.943439
ROBO1	rs113396011	3	79349585	T	C	7	0.0349578	-0.0709967	0.0336661	40.8795	10.1488	0.118525	0.78967
CNTNAP2	rs111852786	7	146660713	C	T	2	0.0350382	-0.328037	0.155621	0	0.0603654	0.805919	0.943469
ROBO1	rs141131515	3	79194508	AATACACACACAC	A	7	0.0350855	-0.0614302	0.0291502	65.755	17.5208	0.00754817	0.317353
CNTNAP2	rs58166271	7	146589311	C	T	7	0.0351221	-0.0667549	0.0316832	0	4.741	0.577435	0.74794
KIAA0319	rs55957932	6	24549155	G	T	7	0.0355948	0.0867018	0.0412566	0	5.12346	0.528079	0.877377
CNTNAP2	rs35474073	7	146947466	G	A	5	0.0357855	0.115103	0.0548279	0	1.85657	0.762118	0.885002
CNTNAP2	rs1859537	7	147880163	C	T	7	0.0358661	-0.0635535	0.030286	10.8391	6.72941	0.346598	0.289561
GRIN2B	rs1421106	12	14125734	G	T	4	0.0360607	0.13949	0.0665428	50.02	6.00241	0.111493	0.0678258
KIAA0319	exm520257	6	24596478	T	G	2	0.0361178	0.284788	0.135898	21.8512	1.27961	0.257972	0.11122
CNTNAP2	rs2727632	7	146539356	A	C	7	0.036591	0.0599882	0.0286984	0	2.33927	0.886004	0.421506
CNTNAP2	rs700308	7	147092615	C	T	7	0.0366347	-0.0865316	0.0414064	21.1783	7.61212	0.26792	0.866309
ROBO1	rs7349498	3	79186084	G	A	7	0.0367076	-0.0951091	0.0455285	31.9568	8.81793	0.18408	0.897892
ROBO1	rs1378633	3	79195792	T	C	7	0.0368412	-0.060732	0.0290929	66.8562	18.1029	0.00598011	0.308901
CNTNAP2	rs826786	7	147047213	T	G	7	0.036856	-0.0818613	0.0392177	16.5605	7.19084	0.303558	0.852716
GRIN2B	rs11055663	12	14037888	G	C	7	0.0369791	-0.0952015	0.0456384	0	2.34891	0.884979	0.896427
GRIN2B	rs59574093	12	13681414	TA	T	7	0.0375359	-0.0629613	0.0302715	0	4.20134	0.64945	0.717784
GRIN2B	rs4764039	12	14064461	C	T	7	0.0376625	-0.103765	0.049923	0	4.74556	0.576837	0.916493
CNTNAP2	rs56963674	7	146592285	A	C	7	0.0376784	-0.065487	0.0315093	0	4.81155	0.568201	0.743476
ROBO1	rs62259662	3	79132836	C	T	7	0.0380584	-0.0829557	0.0399936	69.833	19.8893	0.00289792	0.856241
CNTNAP2	rs2462603	7	145813854	G	A	6	0.038102	0.0590525	0.0284761	0	4.4402	0.487924	0.478182
GRIN2B	rs73055699	12	14010473	A	G	7	0.0381375	0.0899332	0.0433753	0	0.950336	0.987425	0.878457
ROBO1	rs7619949	3	79190685	G	C	7	0.0382684	-0.0602831	0.0290946	66.2774	17.7922	0.00677298	0.309141
ROBO1	rs7631406	3	79190590	T	C	7	0.0382925	-0.0602762	0.0290949	66.2716	17.7891	0.00678133	0.309146
ROBO1	rs13325822	3	79189041	G	T	7	0.0383212	-0.0604201	0.0291687	65.2468	17.2646	0.00835847	0.312063
ROBO1	rs7613938	3	79189042	C	T	7	0.0383267	-0.0604184	0.0291687	65.2462	17.2643	0.00835947	0.312063
FOXP2	rs117755826	7	113750598	T	C	3	0.0383384	-0.234374	0.113158	83.5417	12.1519	0.00229742	0.935541
GRIN2B	rs11055507	12	13681387	A	G	7	0.0383475	-0.0625777	0.0302144	0	4.24519	0.643534	0.717454
DCDC2	rs201560795	6	24210245	A	AGG	7	0.0384394	0.0765642	0.0369851	13.9104	6.96948	0.323679	0.843886
CNTNAP2	rs700310	7	147094331	C	T	7	0.0384629	-0.0859283	0.0415135	22.1122	7.70339	0.260649	0.866736
GRIN2B	esv2670197	12	14052323	GGGTCAGTGTCAAGTTGAAGAGTGTTTAATCGTAGGGCAATCGGGGAGGTACCTTATGTAAGCCATGTTCAACCCAAATGAAAATGAAAATAGGCAGCAATGTCCAGAGGGGTGTTGTCTCCTCTTGGCCCAGGCATTTTTGTTAGGCACACAGCATAGTAGTAAAAAGTAACTGACACACATTAAGGAACACATTAACATTAAATCTGATTATTTCCTATGTCAAAATAATAATTTAAACCAAATAATTCATTGTAATTAAATAAGTCAAAGGGGGACATTGCCAACTATCCACTTCCTGTTAGCTAGCATACACAAAGAAGAGCATGTTAAGATGTTGGAAACTTTTCTTATTTTGTCTGATACTAAAACCTATGAAGACGTAGCTATGGCCATGCT…	GCAT	7	0.0384859	0.0658639	0.0318238	0	4.46726	0.61371	0.750011
CNTNAP2	rs35769526	7	148035944	G	A	4	0.038538	0.181116	0.0875342	30.0055	4.28605	0.232187	0.906508
GRIN2B	rs75285401	12	13824901	A	T	3	0.0386049	0.157838	0.0763101	0	0.133229	0.935556	0.944847
GRIN2B	rs58276097	12	13852921	G	A	7	0.0386188	-0.110191	0.0532778	0	1.9867	0.920917	0.924067
CNTNAP2	rs826817	7	147051061	C	A	7	0.0388068	-0.08111	0.0392551	24.1111	7.9063	0.245049	0.852543
GRIN2B	rs2300261	12	13891551	T	C	7	0.0388092	-0.0658956	0.0318921	13.3662	6.9257	0.327773	0.754413
ROBO1	rs7618575	3	79378938	G	A	7	0.0388805	-0.0709315	0.0343419	31.936	8.81523	0.184239	0.79216
CNTNAP2	rs10256646	7	146988240	A	G	7	0.0388847	-0.0978281	0.0473651	0	3.76017	0.709094	0.911749
ROBO1	rs68105205	3	79191123	G	T	7	0.0390629	-0.0601666	0.0291572	63.9953	16.6645	0.0105986	0.314081
GRIN2B	rs12809820	12	13853092	T	C	7	0.0392083	-0.109792	0.0532457	0	1.98837	0.920765	0.923704
FOXP2	rs35232663	7	113878828	G	GA	7	0.0392179	-0.059682	0.0289452	38.2992	9.72435	0.136751	0.334751
ROBO1	rs9877474	3	79189599	G	A	7	0.0395638	-0.0600566	0.0291781	63.4655	16.4228	0.0116557	0.306947
GRIN2B	rs971166	12	13847772	C	T	7	0.0395851	0.105783	0.0513996	0	2.92508	0.818189	0.0813511
ROBO1	rs112038593	3	79380807	GA	G	7	0.0397042	-0.0707554	0.0344005	33.7548	9.05726	0.170383	0.795203
ROBO1	rs12636466	3	79242505	T	G	7	0.0397055	0.0610346	0.0296745	69.1598	19.4551	0.00346021	0.697693
DCDC2	rs111353534	6	24309532	GAC	G	7	0.0397192	-0.0856209	0.0416311	12.6194	6.86651	0.333369	0.112187
DCDC2	rs707861	6	24304584	A	G	7	0.0399582	0.0855146	0.0416295	8.62909	6.56664	0.362787	0.889076
CNTNAP2	rs73461162	7	147227394	T	C	7	0.0400931	-0.0753833	0.0367224	0	3.75894	0.70926	0.812523
GRIN2B	rs741357	12	13680586	T	C	7	0.0401128	-0.0617103	0.0300647	0	4.36638	0.627224	0.716397
CNTNAP2	rs112834687	7	146636525	C	T	2	0.0402027	-0.326769	0.15927	0	0.029926	0.862658	0.944697
CNTNAP2	rs4530952	7	146626961	C	T	2	0.0402682	-0.321617	0.156811	0	0.040343	0.840812	0.94425
ROBO1	rs200892040	3	79189040	TGC	T	7	0.0403992	-0.0597233	0.0291384	63.9527	16.6448	0.0106813	0.313883
GRIN2B	rs10845852	12	14027137	C	A	7	0.0404151	0.0767615	0.0374541	40.1937	10.0324	0.123295	0.84353
DCDC2	rs807688	6	24309409	C	T	7	0.0408923	-0.0851074	0.041625	10.3458	6.69238	0.350235	0.112007
CNTNAP2	rs2972118	7	147878316	A	G	7	0.0409003	-0.059088	0.0289004	11.5734	6.78529	0.341161	0.36635
ROBO1	rs73122586	3	79362993	A	C	7	0.0410767	-0.0689111	0.0337344	41.5651	10.2678	0.113817	0.789829
CNTNAP2	rs826818	7	147051759	G	A	7	0.0416747	-0.0800127	0.0392844	20.654	7.56182	0.271994	0.853984
CNTNAP2	rs826664	7	147098158	T	C	7	0.0422942	-0.0847929	0.0417573	20.7872	7.57453	0.27096	0.868734
CNTNAP2	rs700312	7	147098165	C	T	7	0.0422942	-0.0847929	0.0417573	20.7872	7.57453	0.27096	0.868734
CNTNAP2	rs1528532	7	147148420	C	T	7	0.0427665	-0.0848114	0.0418619	29.3574	8.49346	0.204133	0.871
CNTNAP2	rs700296	7	147044852	G	T	7	0.0429257	-0.0792702	0.0391568	17.5789	7.27969	0.295754	0.852537
DCDC2	rs4712820	6	24308934	A	T	7	0.042926	-0.0842593	0.0416213	11.4456	6.7755	0.342109	0.111944
DCDC2	rs4712819	6	24308929	A	C	7	0.0429408	-0.0842531	0.0416212	11.4462	6.77554	0.342105	0.111944
DCDC2	rs807685	6	24310644	A	T	7	0.0429511	-0.0843136	0.0416531	11.6377	6.79023	0.340683	0.111983
DCDC2	rs807690	6	24309276	T	C	7	0.0429574	-0.0842495	0.0416227	11.478	6.77798	0.341869	0.111949
DCDC2	rs807687	6	24309519	C	A	7	0.0429611	-0.0842574	0.0416273	11.4727	6.77757	0.341908	0.111949
DCDC2	rs807691	6	24308826	A	G	7	0.042971	-0.0842356	0.0416186	11.4011	6.77209	0.342439	0.111937
DCDC2	rs807692	6	24308808	C	T	7	0.0429937	-0.0842253	0.041618	11.3749	6.77009	0.342633	0.111933
ROBO1	rs331190	3	78931791	A	G	7	0.0430828	0.0570215	0.0281879	5.43442	6.3448	0.385693	0.645014
ROBO1	rs1565345	3	79314596	A	G	7	0.0431149	-0.0681186	0.0336788	38.6053	9.77282	0.134551	0.790334
DCDC2	rs707868	6	24307192	C	G	7	0.0433315	-0.0838023	0.041476	10.3125	6.68989	0.35048	0.111795
GRIN2B	rs765687	12	13830043	T	C	7	0.0433669	0.0613343	0.0303611	0	4.66828	0.587006	0.720979
CNTNAP2	rs9801492	7	146544492	C	T	7	0.0434075	0.0661544	0.0327535	45.0353	10.9161	0.0910041	0.786479
CNTNAP2	rs899613	7	147004814	T	C	7	0.043465	-0.099847	0.0494485	0	3.7518	0.710222	0.918153
DCDC2	rs707866	6	24306126	A	G	7	0.0434815	-0.0837149	0.0414624	10.1713	6.67938	0.351518	0.111781
DCDC2	rs707863	6	24305725	T	C	7	0.0434871	-0.0837108	0.0414615	10.1259	6.676	0.351852	0.111772
GRIN2B	rs11055648	12	14012006	G	A	7	0.0434999	0.0830399	0.0411317	0	4.32154	0.633251	0.870786
DCDC2	rs707865	6	24306053	C	T	7	0.0435001	-0.0837017	0.0414595	10.1644	6.67886	0.351569	0.111779
CNTNAP2	rs6974852	7	146980232	T	C	7	0.0435034	-0.098567	0.0488235	0	3.8509	0.696846	0.917575
ROBO1	rs57012643	3	79373890	T	G	7	0.0435975	-0.0684706	0.0339309	40.3105	10.052	0.122478	0.790519
ROBO1	rs331189	3	78933287	G	C	7	0.043656	0.0568661	0.0281881	5.51657	6.35032	0.385112	0.645024
GRIN2B	rs61914291	12	14043113	T	A	7	0.0436718	0.0642799	0.0318655	0	4.4974	0.609686	0.749891
DCDC2	rs6456592	6	24170130	C	T	2	0.0436795	-0.180769	0.0896159	0	0.129619	0.718827	0.058589
DCDC2	rs1340694	6	24178999	G	A	7	0.0437256	-0.0557665	0.0276522	66.1373	17.7186	0.00697531	0.463649
ROBO1	rs62259661	3	79132778	T	A	7	0.0439841	-0.0807883	0.0401085	70.2465	20.1657	0.00258743	0.856529
CNTNAP2	rs7781317	7	147201446	A	G	7	0.0440814	0.054913	0.0272749	0	4.42875	0.618862	0.445544
CNTNAP2	rs12670841	7	146809517	G	A	4	0.0441894	0.0995393	0.0494657	35.7104	4.66638	0.197921	0.844507
GRIN2B	rs17834080	12	14039124	G	T	7	0.0442646	0.0641186	0.0318748	0	4.43135	0.618513	0.749423
CNTNAP2	rs12534978	7	146980631	T	C	7	0.044334	-0.0981255	0.0487963	0	3.87114	0.69411	0.917578
ROBO1	rs1031932	3	78913203	A	C	7	0.0444265	-0.0553351	0.0275293	18.4018	7.35311	0.289422	0.548673
CNTNAP2	rs112578591	7	146656735	C	T	2	0.0444536	-0.318786	0.158617	0	0.00917169	0.923704	0.944188
CNTNAP2	rs826660	7	147099227	C	T	7	0.0445421	-0.0836004	0.0416139	25.0383	8.00409	0.237804	0.868287
ROBO1	rs75570185	3	79162815	G	T	7	0.04472	-0.093615	0.0466378	32.8764	8.93874	0.177053	0.900644
ROBO1	rs12495133	3	78921520	C	A	7	0.0449	-0.0562039	0.0280236	31.6614	8.77982	0.186345	0.60473
KIAA0319	rs28501680	6	24649201	G	C	7	0.0449302	0.0731863	0.0364963	55.8307	13.5841	0.0346432	0.83356
GRIN2B	rs77076404	12	13871618	C	T	2	0.0452104	-0.312581	0.156081	0	0.56844	0.45088	0.940126
DCDC2	rs114427649	6	24303929	G	A	4	0.045348	-0.15851	0.0791989	18.5436	3.68295	0.297798	0.945308
CNTNAP2	rs826656	7	147100822	C	T	7	0.0454979	-0.0832884	0.0416437	25.0941	8.01005	0.237368	0.868406
CNTNAP2	rs826658	7	147100364	T	C	7	0.0457225	-0.0831894	0.0416374	25.1007	8.01076	0.237316	0.868381
KIAA0319	rs72839213	6	24616877	G	A	6	0.045774	-0.124958	0.0625582	31.3025	7.27828	0.200753	0.926888
CNTNAP2	rs700313	7	147098191	C	A	7	0.0458797	-0.083105	0.0416254	25.0495	8.00529	0.237716	0.868326
CNTNAP2	rs826663	7	147098972	A	C	7	0.0459137	-0.0830918	0.0416253	25.0893	8.00954	0.237405	0.868334
CNTNAP2	rs826662	7	147099020	C	T	7	0.0459137	-0.0830918	0.0416253	25.0893	8.00954	0.237405	0.868334
CNTNAP2	rs899612	7	146996755	T	A	7	0.0460441	-0.0719971	0.036089	0	1.27808	0.972852	0.834416
CNTNAP2	rs826659	7	147099468	C	T	7	0.0460471	-0.0830392	0.0416245	25.0929	8.00992	0.237377	0.868337
CNTNAP2	rs826661	7	147099118	T	C	7	0.0460499	-0.0830383	0.0416246	25.0927	8.0099	0.237379	0.868336
CNTNAP2	rs899615	7	147004854	G	A	7	0.0461785	-0.0981915	0.0492494	0	3.78726	0.70544	0.917821
DYX1C1	rs200583224	15	55708293	G	GTT	7	0.0462327	0.104207	0.0522795	28.6542	8.40974	0.209595	0.915227
GRIN2B	rs2284428	12	14009914	A	G	7	0.0462597	0.0813321	0.0408086	0	4.35193	0.629166	0.868239
ROBO1	rs7638321	3	78865306	G	T	5	0.0464307	-0.0594495	0.0298523	21.7855	5.11414	0.275785	0.36103
GRIN2B	rs10492142	12	14045266	T	C	7	0.0464558	-0.0905731	0.0454861	0	2.34113	0.885807	0.896362
GRIN2B	rs11055647	12	14011425	G	A	7	0.0465815	0.0816594	0.0410331	0	4.46894	0.613485	0.870517
GCFC2	rs6719902	2	75940371	G	T	7	0.0466645	-0.0781799	0.0392996	0	3.23893	0.778316	0.853941
CNTNAP2	rs58651878	7	146996302	AG	A	7	0.0467828	-0.0974609	0.0490182	0	3.81046	0.702308	0.917663
CNTNAP2	rs2620441	7	147001975	G	A	7	0.0468079	-0.0717389	0.0360853	0	1.29837	0.971747	0.834333
CNTNAP2	rs826657	7	147100644	C	T	7	0.0468091	-0.0827744	0.0416365	26.485	8.1616	0.226502	0.86791
CNTNAP2	rs71526001	7	147004541	GCA	G	7	0.046997	-0.0716905	0.036092	0	1.30314	0.971484	0.834329
FOXP2	rs17372211	7	114128992	G	A	7	0.0471673	0.0643665	0.0324298	45.9642	11.1038	0.0852221	0.766977
CNTNAP2	rs4726812	7	146540782	G	A	7	0.0471808	0.0656273	0.0330671	41.0057	10.1705	0.117654	0.788237
CNTNAP2	rs899614	7	147004842	G	C	7	0.0472446	-0.0716164	0.0360952	0	1.30674	0.971285	0.834321
ROBO1	rs73114798	3	78927132	C	T	7	0.0473177	-0.0556095	0.0280368	32.8022	8.92886	0.177619	0.605469
CNTNAP2	rs1021008	7	146995653	C	T	7	0.0474799	-0.0969718	0.0489264	0	3.72733	0.713519	0.917324
DCDC2	rs6911191	6	24275955	C	G	4	0.047512	0.156989	0.0792189	3.5036	3.10892	0.375134	0.935733
DCDC2	rs807686	6	24310029	A	T	7	0.0475254	-0.0826155	0.0416916	9.73004	6.64673	0.354756	0.111457
CNTNAP2	rs28508572	7	147153201	A	G	7	0.0476377	-0.0829663	0.0418898	29.8603	8.55435	0.200235	0.870489
DCDC2	rs6912221	6	24276375	G	A	4	0.0477087	0.15685	0.0792189	3.44149	3.10692	0.375432	0.935733
GRIN2B	rs741355	12	13679997	T	C	7	0.0478696	-0.0597685	0.0302086	0	4.61259	0.59437	0.718623
CNTNAP2	rs6464778	7	146587649	A	G	7	0.0484766	-0.0622415	0.031544	0	5.155	0.524093	0.744853
GRIN2B	rs11055668	12	14044029	G	A	7	0.048592	-0.0897833	0.0455255	0	2.25316	0.895006	0.896789
CNTNAP2	rs78489757	7	146994881	TG	T	7	0.0486185	-0.0964903	0.0489321	0	3.90935	0.688942	0.917984
GRIN2B	rs11055506	12	13681248	C	T	7	0.0486518	-0.0596599	0.0302592	0	4.5529	0.602293	0.718811
GRIN2B	rs35522519	12	14003823	TTC	T	7	0.0487158	0.0836234	0.0424254	0	3.0663	0.800481	0.882702
DCDC2	rs143163053	6	24278020	TG	T	4	0.0487226	0.15621	0.0792536	3.12583	3.0968	0.37694	0.935729
ROBO1	rs9839487	3	79189711	A	G	7	0.0487324	-0.057448	0.0291477	62.6891	16.0811	0.0133252	0.307366
GRIN2B	rs10845815	12	13773428	A	T	7	0.0490292	-0.06845	0.0347755	0	4.8549	0.562553	0.190239
GRIN2B	rs1805199	12	13769664	T	C	7	0.049033	-0.0684179	0.0347598	0	4.8134	0.567959	0.190026
GRIN2B	rs4764038	12	14062637	T	G	7	0.049078	-0.0623153	0.0316657	0	4.35533	0.628708	0.250876
DCDC2	rs138968896	6	24301530	C	A	5	0.0491703	-0.131678	0.0669397	0	2.70702	0.607986	0.934112
KIAA0319	rs6930861	6	24603299	G	A	7	0.0492063	0.0907149	0.0461231	0	4.44116	0.617201	0.107907
CNTNAP2	rs201139829	7	147201791	AAAC	A	7	0.049289	0.0538098	0.0273691	0	4.38898	0.624191	0.446316
GRIN2B	rs10845858	12	14045718	G	A	7	0.0494211	-0.0894439	0.0455199	0	2.24834	0.895501	0.896766
CNTNAP2	rs1528518	7	147202213	C	G	7	0.0494612	0.0536887	0.0273281	0	4.25561	0.642129	0.445374
GRIN2B	rs199577648	12	13661269	C	CA	7	0.0494911	0.100328	0.0510746	11.2747	6.76244	0.343376	0.914652
CNTNAP2	rs62483181	7	147306610	G	A	7	0.0496055	-0.0668783	0.0340634	0	4.79197	0.570758	0.78684
CNTNAP2	rs1585815	7	147131432	C	T	7	0.0497307	-0.0824771	0.0420314	25.0171	8.00183	0.23797	0.870879
KIAA0319	rs4712829	6	24602754	T	C	7	0.0498756	0.0904151	0.046106	0	4.45501	0.615348	0.107952
CNTNAP2	rs35832058	7	148058367	C	T	7	0.0498775	0.110994	0.0566003	37.9439	9.66868	0.139316	0.931165
KIAA0319	rs4236032	6	24606727	G	A	7	0.0499501	0.0907974	0.046316	0	4.31283	0.634423	0.106784
GRIN2B	rs74598276	12	14046760	T	TA	7	0.0500285	-0.0892143	0.045524	0	2.26391	0.893898	0.896734
KIAA0319	rs2744608	6	24555481	C	T	7	0.0501126	0.0644234	0.0328858	0	1.17062	0.978311	0.780117
KIAA0319	rs2744609	6	24555493	A	G	7	0.0501126	0.0644234	0.0328858	0	1.17062	0.978311	0.780117
DCDC2	rs9467081	6	24219172	A	G	7	0.0501829	0.0822996	0.0420238	17.2249	7.24856	0.298471	0.889844
FOXP2	rs10486026	7	114080435	A	G	7	0.0502039	0.0650317	0.0332095	43.2185	10.5668	0.102723	0.78462
GRIN2B	rs138492881	12	13651499	AGT	A	5	0.0502336	-0.15036	0.0767938	0	2.99591	0.558509	0.940975
KIAA0319	rs200076588	6	24559917	GTCTT	G	7	0.0503327	0.0668984	0.034182	0	0.633571	0.995814	0.799439
KIAA0319	rs145986935	6	24559920	TTTC	T	7	0.0503338	0.0668989	0.0341824	0	0.634271	0.995801	0.799439
ROBO1	rs5850397	3	78884780	CA	C	7	0.0505463	-0.0551617	0.0282112	35.8386	9.35141	0.154758	0.628123
DCDC2	rs62400408	6	24280676	A	G	4	0.0506291	0.154975	0.0792868	2.6212	3.08075	0.379342	0.935738
FOXP2	rs1528091	7	113837071	A	C	7	0.0507422	0.0640773	0.0327987	0	5.78668	0.447506	0.780899
CNTNAP2	rs2692176	7	147006687	T	G	7	0.0510174	-0.0962953	0.0493485	0	3.81395	0.701837	0.917969
CNTNAP2	rs59769518	7	147007823	TA	T	7	0.051135	-0.0962452	0.0493478	0	3.81276	0.701998	0.917959
DCDC2	rs9467076	6	24209255	T	C	7	0.051176	0.0817851	0.0419411	17.5879	7.28048	0.295685	0.889367
CNTNAP2	rs9655712	7	147201713	A	G	7	0.0512004	0.0532379	0.0273043	0	4.37939	0.625478	0.445421
CNTNAP2	rs1304809	7	147135278	T	G	7	0.0512184	-0.105541	0.0541336	0	4.59034	0.59732	0.925302
CNTNAP2	rs7781659	7	147201667	A	G	7	0.0512334	0.0532291	0.0273037	0	4.37755	0.625725	0.445417
DCDC2	rs7753708	6	24282530	G	A	4	0.0513379	0.154502	0.0792871	2.44957	3.07533	0.380156	0.935739
DCDC2	rs9467078	6	24213263	T	G	7	0.0513681	0.0817177	0.0419411	17.3022	7.25533	0.297878	0.889408
CNTNAP2	rs10228021	7	147201818	A	G	7	0.0513816	0.0532263	0.0273196	0	4.38027	0.62536	0.445446
CNTNAP2	rs7781506	7	147201610	A	G	7	0.0513869	0.0531918	0.0273026	0	4.37842	0.625609	0.445414
KIAA0319	rs4352670	6	24604068	C	A	7	0.0514091	0.0899465	0.0461726	0	4.34665	0.629874	0.107252
DCDC2	rs9467079	6	24214765	A	G	7	0.0514367	0.081694	0.0419413	17.1969	7.24611	0.298686	0.889421
ROBO1	rs73112718	3	79328721	C	G	7	0.0514962	-0.0734082	0.037697	22.6128	7.75322	0.256747	0.844819
CNTNAP2	rs7797732	7	147201522	G	T	7	0.0515316	0.0531565	0.0273014	0	4.37702	0.625797	0.445401
CNTNAP2	rs7798856	7	147201502	C	T	7	0.0515593	0.0531495	0.027301	0	4.37604	0.625928	0.445401
DCDC2	rs707869	6	24312184	A	T	7	0.051683	-0.0810363	0.0416475	6.85726	6.44173	0.375567	0.111889
KIAA0319	rs2817252	6	24555833	T	C	7	0.0518701	0.063913	0.0328735	0	1.17737	0.977988	0.780041
KIAA0319	rs2817251	6	24554616	T	C	7	0.0518784	0.0639031	0.0328696	0	1.16716	0.978476	0.780069
KIAA0319	rs2744607	6	24555452	C	T	7	0.0518868	0.0639047	0.0328716	0	1.16819	0.978427	0.780071
KIAA0319	rs2760172	6	24554225	T	C	7	0.051924	0.0638924	0.0328705	0	1.16805	0.978433	0.780073
KIAA0319	rs2760174	6	24553860	A	G	7	0.0519281	0.0638916	0.0328707	0	1.16799	0.978436	0.780074
KIAA0319	rs2760173	6	24553998	A	G	7	0.0519281	0.0638916	0.0328707	0	1.16799	0.978436	0.780074
KIAA0319	rs2817250	6	24553381	G	C	7	0.0519525	0.0638853	0.0328708	0	1.1673	0.978469	0.780084
ROBO1	rs73122546	3	79329737	T	C	7	0.0519602	-0.0732724	0.037702	22.5959	7.75152	0.256878	0.84443
KIAA0319	rs2817253	6	24556236	T	C	7	0.0519701	0.0638849	0.0328731	0	1.17143	0.978272	0.780074
CNTNAP2	rs141540601	7	147021627	CTTAAAGG	C	7	0.052013	-0.0959859	0.0494002	0	3.80736	0.702727	0.917806
CNTNAP2	rs10487689	7	147204549	C	T	6	0.0520392	-0.109669	0.0564487	0	0.820798	0.975688	0.921954
KIAA0319	rs2817249	6	24553053	C	A	7	0.0521475	0.0638333	0.0328713	0	1.16856	0.978409	0.780101
DCDC2	rs9460976	6	24213120	G	A	7	0.0521533	0.0816793	0.0420623	17.6439	7.28543	0.295255	0.889538
KIAA0319	rs2243831	6	24554762	T	C	7	0.0522569	0.0637776	0.0328579	0	1.17186	0.978252	0.780041
DCDC2	rs9460977	6	24217095	C	T	7	0.0522973	0.0816193	0.0420571	16.6622	7.19961	0.302781	0.889792
KIAA0319	rs2760175	6	24553778	G	T	7	0.0523643	0.0638007	0.0328848	0	1.13202	0.980109	0.780243
ROBO1	rs62259669	3	79150415	G	A	7	0.0523967	-0.0876504	0.0451839	47.5924	11.4487	0.0754595	0.88938
DCDC2	rs62400409	6	24286169	A	G	4	0.0524893	0.153746	0.0792871	2.16018	3.06624	0.381525	0.935741
DCDC2	rs12190202	6	24225170	T	G	7	0.0524935	0.0814144	0.0419864	15.5867	7.10788	0.310985	0.890178
ROBO1	rs902164	3	79338070	C	T	7	0.0524949	-0.0730723	0.0376845	22.438	7.73575	0.258109	0.844461
CNTNAP2	rs12667619	7	146541290	A	T	7	0.0525651	-0.103536	0.0534109	9.73167	6.64685	0.354744	0.919455
KIAA0319	rs2817254	6	24556586	A	C	7	0.0526225	0.0637793	0.0329098	0	1.19232	0.977262	0.780109
GRIN2B	rs73055672	12	13995233	C	A	7	0.0527193	0.0901326	0.0465269	0	1.41024	0.965233	0.898572
ROBO1	rs73112713	3	79327172	C	T	7	0.0527352	-0.073053	0.0377129	22.4692	7.73886	0.257866	0.844844
KIAA0319	rs2817255	6	24557191	T	C	7	0.0528111	0.0637343	0.0329128	0	1.19898	0.976935	0.780134
CNTNAP2	rs62473475	7	147906302	C	T	4	0.0528275	0.0696653	0.035978	38.1337	4.84917	0.183181	0.547545
ROBO1	rs11918896	3	79323362	C	T	7	0.0528533	-0.0732716	0.0378446	19.9597	7.49623	0.27738	0.84534
ROBO1	rs6548612	3	79123470	T	C	7	0.0529019	0.0674786	0.0348597	61.8484	15.7267	0.0152985	0.201934
CNTNAP2	rs4726883	7	147226442	A	C	6	0.0530281	-0.0733146	0.0378947	0	3.2223	0.665758	0.809585
KIAA0319	rs2744540	6	24557545	T	C	7	0.0530514	0.0636884	0.0329224	0	1.2085	0.976463	0.780167
KIAA0319	rs2744541	6	24557627	T	A	7	0.0531567	0.0636644	0.0329246	0	1.21259	0.976258	0.780173
DCDC2	rs1856839	6	24193869	G	A	7	0.0532441	0.0746018	0.0385951	40.5597	10.0942	0.120742	0.863692
ROBO1	rs62259660	3	79117516	T	C	7	0.0533336	-0.0778314	0.040281	73.6375	22.7596	0.000881123	0.859531
CNTNAP2	rs2692183	7	146999740	A	G	7	0.0534586	-0.0694597	0.0359671	0	1.55404	0.955825	0.833061
CNTNAP2	rs10227829	7	148031450	T	C	7	0.0535003	0.0702363	0.0363756	32.2491	8.85597	0.181842	0.838651
DCDC2	rs12110558	6	24294584	A	C	4	0.0535016	0.153149	0.0793167	2.2054	3.06765	0.381311	0.935803
CNTNAP2	rs7790706	7	146233688	C	A	7	0.0535576	0.0576272	0.0298525	0	2.98561	0.81065	0.660047
CNTNAP2	rs55797956	7	148031733	C	A	7	0.0535725	0.0702181	0.0363772	32.2898	8.8613	0.18153	0.838654
CNTNAP2	rs10267791	7	148031082	C	T	7	0.0535782	0.070203	0.0363703	31.9586	8.81815	0.184066	0.838727
KIAA0319	rs113557096	6	24558028	TGCTGTG	T	7	0.0536093	0.0635867	0.0329468	0	1.22281	0.975743	0.780207
KIAA0319	rs2744544	6	24560002	A	T	7	0.0536103	0.0659857	0.03419	0	0.644133	0.995618	0.799727
DCDC2	rs12212062	6	24187310	T	C	7	0.0538084	0.0731107	0.0379131	41.192	10.2027	0.116372	0.85645
KIAA0319	rs2760165	6	24559872	A	T	7	0.0539296	0.0658625	0.0341716	0	0.661576	0.995283	0.799923
CNTNAP2	rs193297031	7	146726302	G	C	2	0.053984	-0.169282	0.0878492	90.4288	10.448	0.00122783	0.934828
ROBO1	rs11127636	3	78922852	A	C	7	0.0540547	-0.0532592	0.027647	30.2478	8.60187	0.197237	0.557389
ROBO1	rs328047	3	78972040	A	G	7	0.0540633	0.0536434	0.0278475	0	4.26691	0.640606	0.641001
KIAA0319	rs2760168	6	24558433	A	C	7	0.0541551	0.0634654	0.0329588	0	1.23502	0.97512	0.780233
KIAA0319	rs2760167	6	24558519	A	T	7	0.0541911	0.0634663	0.0329643	0	1.23674	0.975031	0.780239
CNTNAP2	rs62484460	7	146215195	C	T	7	0.0542363	0.0880442	0.0457386	33.896	9.0766	0.169316	0.887215
KIAA0319	rs200599034	6	24584656	A	AT	7	0.0543614	-0.0766009	0.0398145	12.0145	6.8193	0.337882	0.839754
KIAA0319	rs2744542	6	24558675	T	G	7	0.0543635	0.0634279	0.0329679	0	1.24303	0.974706	0.780249
KIAA0319	rs2745331	6	24612151	G	C	7	0.0543803	0.0896717	0.0466119	0	4.41161	0.621158	0.105712
CNTNAP2	rs72503068	7	147167574	T	C	7	0.054519	-0.0814762	0.0423761	25.0353	8.00377	0.237827	0.871387
KIAA0319	rs2744543	6	24558798	G	A	7	0.0545883	0.0634012	0.0329847	0	1.24826	0.974434	0.780267
CNTNAP2	rs6464894	7	148126145	G	A	4	0.054686	-0.0962042	0.0500708	32.9939	4.47721	0.214332	0.672725
CNTNAP2	rs12112534	7	147107615	G	A	7	0.0547768	-0.0803554	0.0418378	30.7325	8.66207	0.193494	0.86988
KIAA0319	rs2760166	6	24558756	A	G	7	0.0548221	0.0633361	0.0329827	0	1.25045	0.97432	0.780169
KIAA0319	rs11449073	6	24557431	C	CA	7	0.0551349	0.0631319	0.0329187	0	1.23086	0.975333	0.780077
KIAA0319	rs2251350	6	24559023	C	T	7	0.0552363	0.0632598	0.0329992	0	1.26493	0.973556	0.780306
DCDC2	rs12197537	6	24228787	T	G	7	0.0554561	0.080419	0.041988	14.2845	6.9999	0.320856	0.890294
ROBO1	rs331163	3	78909090	G	A	7	0.0555869	0.0553598	0.0289197	12.9754	6.8946	0.330705	0.672906
GRIN2B	rs4764019	12	13766577	A	C	7	0.0556488	-0.0663927	0.034692	0	4.68091	0.58534	0.190244
GRIN2B	rs117169524	12	14041441	G	A	7	0.0557414	0.0946948	0.0494994	0	2.58513	0.858821	0.906698
CNTNAP2	rs200515111	7	147234676	AAAG	A	7	0.0558	0.0672844	0.0351796	0	2.81321	0.8319	0.792991
CNTNAP2	rs2972120	7	147876632	T	G	7	0.0559068	-0.055453	0.0290062	1.82537	6.11156	0.41081	0.391897
DYX1C1	exm1163776	15	55722882	C	A	2	0.0559875	0.315803	0.165244	74.143	3.86743	0.0492319	0.922006
DCDC2	rs707867	6	24306419	A	G	7	0.056016	-0.0794351	0.0415692	14.5689	7.0232	0.318707	0.11089
ROBO1	rs409361	3	78947641	A	C	7	0.0560482	0.0544411	0.0284933	0	5.83418	0.44202	0.659731
DCDC2	rs707864	6	24305848	G	A	7	0.0561901	-0.0793617	0.0415602	14.5262	7.0197	0.319029	0.110883
DCDC2	rs4052662	6	24339448	G	A	4	0.0563306	0.133874	0.0701475	0	1.46938	0.689356	0.926624
CNTNAP2	rs10085766	7	146987189	G	A	7	0.0564565	-0.0931775	0.0488481	0	3.60104	0.730482	0.917454
DCDC2	rs147464643	6	24202631	G	T	7	0.0567177	0.0721689	0.0378744	46.4227	11.1988	0.0824241	0.856774
DCDC2	rs28993072	6	24205074	T	TG	7	0.0568515	0.0694833	0.0364847	43.616	10.6413	0.100115	0.847996
ROBO1	rs144520415	3	79099640	G	A	5	0.0568918	-0.134332	0.0705473	0	3.28134	0.511895	0.928095
KIAA0319	rs2760159	6	24575520	A	G	7	0.0570368	0.0679551	0.0357089	0	1.31955	0.970569	0.830259
DCDC2	rs28993073	6	24231279	G	GCC	7	0.0570933	0.079893	0.0419916	13.1735	6.91033	0.329219	0.890241
CNTNAP2	rs826647	7	147116491	G	A	7	0.057171	-0.0799195	0.0420186	28.8772	8.43612	0.207861	0.870331
CNTNAP2	rs28840228	7	146972612	C	T	7	0.0571762	-0.0933858	0.0490998	0	4.4942	0.610112	0.917699
CNTNAP2	rs700293	7	147027883	A	C	7	0.0573405	-0.0733127	0.0385713	8.9465	6.58953	0.360479	0.848803
DCDC2	rs12192874	6	24200284	G	A	7	0.0573924	0.0718921	0.0378318	45.8596	11.0823	0.085866	0.856748
CNTNAP2	rs202129918	7	147234666	TTAA	T	7	0.057511	0.0668836	0.0352129	0	2.81677	0.831468	0.79349
FOXP2	rs182715514	7	113912028	A	C	7	0.0575298	0.0769346	0.0405076	41.5634	10.2675	0.113829	0.862637
CNTNAP2	rs826655	7	147103075	C	T	7	0.0582474	-0.0790589	0.0417455	30.6796	8.65546	0.193902	0.869594
KIAA0319	rs144434081	6	24555914	T	TAGTAGA	7	0.058313	0.0625276	0.0330251	0	1.13165	0.980126	0.782367
CNTNAP2	rs10229161	7	148032776	A	C	7	0.0585034	0.0688823	0.0364089	31.912	8.81213	0.184423	0.838796
KIAA0319	rs2817245	6	24547606	G	A	7	0.0589232	0.0677825	0.0358872	0	2.20756	0.899653	0.820957
ROBO1	rs331164	3	78911097	T	C	7	0.059026	0.0545588	0.0288977	9.68527	6.64343	0.355084	0.671813
ROBO1	rs66526059	3	78638929	AAGT	A	7	0.0591309	-0.052338	0.0277329	0	2.43806	0.875334	0.548437
DCDC2	rs28990375	6	24194585	T	C	7	0.0592749	0.0712413	0.0377707	44.7704	10.8637	0.0926804	0.856581
CNTNAP2	rs66517603	7	146550321	G	A	7	0.0594545	-0.0983177	0.052163	14.055	6.98121	0.322588	0.916521
CNTNAP2	rs899616	7	147005176	T	C	7	0.0594663	-0.0678609	0.0360057	0	1.64835	0.949039	0.832796
GRIN2B	rs76255369	12	13998883	C	CT	7	0.0595109	-0.0510781	0.0271057	22.3427	7.72625	0.258852	0.502043
DCDC2	rs66711111	6	24234307	AC	A	7	0.059678	0.0787019	0.0417923	2.503	6.15404	0.406158	0.889689
CNTNAP2	rs78022160	7	147136102	A	T	7	0.0598392	-0.102193	0.0543008	0	4.79513	0.570345	0.925757
KIAA0319	rs6939200	6	24620629	T	C	6	0.0598922	0.10408	0.0553151	25.9586	6.75298	0.239669	0.925016
GRIN2B	rs11055657	12	14026599	C	A	7	0.0599516	0.0799713	0.0425119	0	3.40847	0.756105	0.882946
CNTNAP2	rs10085444	7	148033492	A	G	7	0.059952	0.0685431	0.0364369	33.4425	9.01476	0.17275	0.838823
GRIN2B	rs11055577	12	13818491	C	T	7	0.0600036	0.057744	0.0307024	0	4.1691	0.653804	0.725937
MRPL19/GCFC2	rs718967	2	75900915	T	C	7	0.0600479	-0.0743526	0.03954	0	3.83271	0.699303	0.855087
ROBO1	rs331161	3	78906834	C	G	7	0.0603518	0.054595	0.0290675	8.37451	6.5484	0.364635	0.677786
ROBO1	rs192259096	3	78637123	C	G	3	0.0604657	-0.114668	0.0610789	16.8963	2.40663	0.300197	0.769527
KIAA0319	rs2745334	6	24617530	C	T	7	0.0605545	-0.0881367	0.0469628	0	4.69403	0.583611	0.894825
DCDC2	rs12199068	6	24241852	A	G	7	0.0606051	0.0784803	0.0418257	1.96715	6.1204	0.409839	0.889789
ROBO1	rs1843786	3	78884724	A	G	7	0.0606479	-0.052902	0.0281986	33.3694	9.00487	0.173304	0.62715
FOXP2	rs17137087	7	114187476	G	C	2	0.0607217	0.430042	0.229293	24.8467	1.33061	0.248696	0.946178
ROBO1	rs76103072	3	79075697	T	C	5	0.0608851	-0.132289	0.0705796	0	3.07434	0.545463	0.928038
DCDC2	rs9467090	6	24239189	A	G	7	0.0609144	0.0783367	0.0417993	2.55658	6.15742	0.405789	0.889682
GRIN2B	rs11055658	12	14028362	G	A	7	0.0609446	0.0797202	0.0425425	0	3.38453	0.759263	0.882831
ROBO1	rs331162	3	78907576	T	A	7	0.0611023	0.0544221	0.0290599	8.18597	6.53495	0.366	0.677816
CNTNAP2	rs10228191	7	147150576	C	T	7	0.0611343	-0.078667	0.0420112	30.0874	8.58214	0.198478	0.871926
GRIN2B	rs2268135	12	14004351	G	C	7	0.0613978	0.0790972	0.042284	0	2.93145	0.817401	0.88229
ROBO1	rs62259668	3	79148237	C	A	7	0.0614115	-0.0849104	0.045394	49.3634	11.8491	0.0654204	0.889751
ROBO1	rs329818	3	78940440	G	A	7	0.0615254	0.0527122	0.0281928	6.88333	6.44353	0.37538	0.64457
ROBO1	rs1387668	3	79320406	A	G	7	0.0615402	-0.0706071	0.037766	22.1624	7.70836	0.260258	0.845064
ROBO1	rs201321850	3	78927885	GC	G	7	0.0616712	-0.0523782	0.0280299	33.0089	8.95642	0.176044	0.60408
ROBO1	rs331181	3	78938057	T	C	7	0.0618263	0.0526684	0.028202	7.35423	6.47628	0.372001	0.64406
CNTNAP2	rs10264424	7	147152165	G	A	7	0.0619609	-0.0784133	0.0420092	29.9893	8.57012	0.199236	0.871901
ROBO1	rs12629261	3	79319977	C	T	7	0.061968	-0.0704913	0.037766	22.1559	7.70772	0.260308	0.845094
CNTNAP2	rs6949681	7	146633977	C	T	7	0.0619994	-0.0612364	0.0328117	0	4.15207	0.656105	0.75769
MRPL19/GCFC2	rs1049678	2	75882656	G	A	7	0.0620299	-0.0739082	0.0396061	0	4.06229	0.668246	0.856529
MRPL19/GCFC2	rs67970377	2	75885132	A	C	7	0.0620521	-0.0739019	0.0396061	0	4.06307	0.668141	0.856527
MRPL19/GCFC2	rs7590674	2	75926238	G	C	7	0.06225	-0.073677	0.0395155	0	4.15489	0.655724	0.855574
ROBO1	rs387900	3	78965847	T	G	7	0.0622638	0.0520005	0.0278911	0	4.54937	0.602763	0.641411
CNTNAP2	rs55831795	7	148046537	G	A	2	0.0625733	-0.213953	0.114892	92.0701	12.6106	0.000383573	0.943565
GRIN2B	rs1806205	12	13719403	G	C	7	0.0626996	-0.0560821	0.0301304	0	5.07846	0.533791	0.693114
CNTNAP2	rs17585288	7	146226654	T	C	7	0.0627265	0.0853509	0.0458598	38.113	9.69509	0.138094	0.887095
CNTNAP2	rs72611585	7	146809224	G	A	3	0.0628723	0.117355	0.0630908	50.7815	4.06351	0.131105	0.873223
ROBO1	rs329819	3	78939727	T	C	7	0.0628813	0.0524494	0.0281982	7.72834	6.50254	0.369307	0.64405
FOXP2	rs62467874	7	114127894	G	A	7	0.0628985	0.0625203	0.0336147	58.2998	14.3884	0.0255859	0.783233
GRIN2B	rs2268122	12	13897461	G	T	7	0.0630103	-0.073449	0.0395074	34.8959	9.21601	0.161789	0.85592
ROBO1	rs201768432	3	79358214	G	GA	7	0.063146	-0.0699449	0.037642	26.779	8.19437	0.224207	0.843879
DCDC2	rs6938792	6	24203535	C	A	7	0.0632487	0.0673894	0.0362808	50.7862	12.1917	0.0578262	0.844165
CNTNAP2	rs10257606	7	147903093	T	A	7	0.0633713	0.0704474	0.0379448	0	3.79879	0.703884	0.164211
DCDC2	rs9467073	6	24202082	A	G	7	0.0634243	0.067306	0.03626	50.3698	12.0894	0.0600037	0.844175
DCDC2	rs9467072	6	24201914	A	T	7	0.0634903	0.0672871	0.0362589	50.3097	12.0748	0.0603209	0.844161
CNTNAP2	rs4726946	7	147993238	T	G	7	0.0637156	0.0531683	0.028675	12.5775	6.86323	0.333682	0.559886
DCDC2	rs2876667	6	24201400	T	C	7	0.0637415	0.0672115	0.0362524	50.1387	12.0334	0.0612282	0.844159
CNTNAP2	rs826823	7	147054373	T	C	7	0.0638262	-0.0941019	0.0507728	0	3.46063	0.7492	0.920669
CNTNAP2	rs10236330	7	147203791	A	C	7	0.0639138	-0.0988932	0.0533755	0	2.87252	0.824669	0.92104
CNTNAP2	rs71532728	7	148068042	G	A	7	0.0640226	0.0997568	0.0538637	57.7027	14.1853	0.0276333	0.922175
DCDC2	rs6914641	6	24200797	G	C	7	0.0640398	0.0671272	0.0362477	49.9337	11.9841	0.0623244	0.844159
CNTNAP2	rs6955151	7	146547093	C	T	7	0.0640574	0.0600243	0.0324144	48.2733	11.5994	0.0715254	0.781661
DCDC2	rs6914194	6	24200821	A	G	7	0.064064	0.0671212	0.0362477	49.9435	11.9865	0.0622718	0.84416
ROBO1	rs3773195	3	78663274	G	A	7	0.0640767	-0.0510369	0.027563	0	1.81437	0.935955	0.582537
GRIN2B	rs34850853	12	14007445	A	G	7	0.0641269	0.0780484	0.0421588	0	3.32813	0.766678	0.881286
DCDC2	rs1770463	6	24219529	G	A	7	0.0641632	0.0808183	0.0436609	14.5028	7.01777	0.319207	0.107096
DCDC2	rs4612153	6	24243921	G	A	7	0.0641846	0.0774085	0.0418222	0	5.97255	0.426273	0.88957
DCDC2	rs12199816	6	24200262	T	C	7	0.0642702	0.0670611	0.0362433	49.7699	11.945	0.0632062	0.844157
GRIN2B	rs60145873	12	14021267	A	C	7	0.0644121	0.078355	0.0423697	0	3.43181	0.753018	0.882044
MRPL19/GCFC2	rs57788032	2	75906211	GTGTT	G	7	0.0645131	-0.0730887	0.039537	0	4.09857	0.66334	0.855784
ROBO1	rs7623728	3	79597035	T	C	7	0.06465	0.050043	0.0270844	0	5.77245	0.449157	0.487747
ROBO1	rs73110997	3	79317598	C	T	7	0.0649225	-0.0698328	0.0378335	20.6678	7.56313	0.271887	0.845186
DCDC2	rs12190103	6	24241513	A	T	7	0.0650493	0.0774991	0.0420068	8.51027	6.55811	0.36365	0.890434
GRIN2B	rs77631654	12	14039914	G	A	6	0.0650625	-0.101999	0.0552892	0	4.04569	0.542857	0.924651
DCDC2	rs28993075	6	24251530	G	A	7	0.0652324	0.0765859	0.0415401	7.11976	6.45993	0.373685	0.888194
FOXP2	rs57773192	7	114172154	G	C	2	0.0653037	0.421455	0.228657	28.6238	1.40103	0.236552	0.945765
GCFC2	rs7565625	2	75944527	C	T	7	0.0653044	-0.0753426	0.0408767	0	2.44086	0.875027	0.86462
CNTNAP2	rs826642	7	147139528	G	T	7	0.0654118	-0.0774951	0.0420613	30.423	8.62354	0.195883	0.87192
CNTNAP2	rs57717587	7	146756620	T	A	7	0.0658485	-0.0696259	0.0378514	0	4.47576	0.612575	0.847819
CNTNAP2	rs826651	7	147121034	C	T	7	0.0659203	-0.0774025	0.0420902	30.2403	8.60096	0.197295	0.871694
CNTNAP2	rs826650	7	147120576	A	G	7	0.0665349	-0.0772193	0.0420859	30.5304	8.63687	0.195054	0.871757
CNTNAP2	rs149300393	7	147120373	CTTAA	C	7	0.0665609	-0.0772122	0.042086	30.5313	8.63698	0.195047	0.871751
CNTNAP2	rs10277969	7	148035192	A	G	4	0.0665678	0.0686421	0.0374157	27.4397	4.13449	0.247303	0.75505
ROBO1	rs9871559	3	78651501	G	A	7	0.0670806	-0.0508099	0.0277478	0	2.98496	0.810732	0.548004
CNTNAP2	rs2972100	7	147884662	A	G	7	0.067222	-0.0634402	0.0346632	0	4.02278	0.673594	0.807989
MRPL19/GCFC2	rs13429072	2	75897176	C	G	7	0.0675317	-0.0723319	0.0395663	0	4.07573	0.666428	0.855556
FOXP2	rs34019273	7	113717512	T	C	5	0.0675386	-0.151178	0.0826982	54.9575	8.8805	0.0641569	0.906794
KIAA0319	rs2817198	6	24575094	A	G	7	0.0675594	0.0651516	0.0356422	0	1.90399	0.928313	0.830276
GRIN2B	rs77302570	12	13651698	C	T	5	0.0676142	-0.142807	0.0781403	0	3.46052	0.483906	0.942815
CNTNAP2	rs826646	7	147116302	C	T	7	0.0676414	-0.0769005	0.0420822	30.6628	8.65336	0.194032	0.871636
DCDC2	rs62400418	6	24300602	C	T	7	0.0676592	-0.105672	0.0578307	0	3.17001	0.787226	0.930164
FOXP2	rs34050333	7	113717514	T	A	5	0.0676682	-0.151105	0.0826971	54.9655	8.88208	0.0641154	0.906791
CNTNAP2	rs2620438	7	147113965	G	A	7	0.0678046	-0.0768565	0.0420831	30.7296	8.66171	0.193516	0.871621
CNTNAP2	rs1479847	7	147113454	G	A	7	0.0678676	-0.0768395	0.0420834	30.7025	8.65832	0.193725	0.871611
CNTNAP2	rs4726811	7	146540777	G	C	7	0.067897	0.0597582	0.0327319	44.4516	10.8014	0.0947124	0.783536
CNTNAP2	rs73461412	7	146564121	C	T	7	0.0679037	0.0593166	0.0324907	43.0284	10.5316	0.103979	0.778964
CNTNAP2	rs6963532	7	147904151	G	T	7	0.068116	0.0705555	0.0386767	0	4.20946	0.648354	0.164304
FOXP2	rs12705958	7	113945495	A	G	5	0.0682696	0.0989193	0.0542552	0	2.57575	0.631124	0.894711
MRPL19/GCFC2	rs34342745	2	75898890	CATTT	C	7	0.0683472	-0.0720971	0.0395549	0	4.05382	0.669392	0.85548
DCDC2	rs200705189	6	24362733	ATTATT	A	2	0.0683571	0.408124	0.223919	0	0.572646	0.449209	0.930559
CNTNAP2	rs142320736	7	146757285	ATGTATC	A	7	0.0691762	-0.0688248	0.0378727	0	4.42021	0.620005	0.847567
CNTNAP2	rs11761213	7	145924072	T	G	7	0.0692384	0.0607501	0.0334368	11.9742	6.81618	0.338182	0.784374
DCDC2	rs9295616	6	24233032	G	T	7	0.0693173	0.0762705	0.0419912	9.94354	6.66249	0.35319	0.890176
MRPL19/GCFC2	rs17689640	2	75876315	A	G	7	0.0694356	0.0504452	0.0277847	0	2.47469	0.87129	0.423144
MRPL19/GCFC2	rs2108194	2	75893759	C	T	7	0.0696797	-0.0717874	0.0395743	0	4.01158	0.675109	0.856039
CNTNAP2	rs141902334	7	147876727	AAGAG	A	7	0.0697983	-0.063235	0.0348744	0	5.1384	0.526189	0.808761
GRIN2B	rs10772714	12	14025015	C	T	7	0.0698071	0.0691477	0.0381366	35.4105	9.28943	0.157943	0.848663
GRIN2B	rs1861787	12	14000568	G	T	7	0.0700365	0.0766916	0.0423319	0	3.72282	0.714126	0.88248
ROBO1	rs7617538	3	79001785	A	T	7	0.0703094	0.0530379	0.0293042	0	2.67173	0.848775	0.69147
KIAA0319	rs13208964	6	24538904	G	A	7	0.0706065	-0.0833402	0.0460953	0	2.54387	0.863526	0.90404
CNTNAP2	rs4421277	7	147902079	A	G	7	0.0706553	0.0681813	0.0377174	0	4.36547	0.627347	0.162321
ROBO1	rs9871644	3	79605645	A	T	7	0.070987	0.0488868	0.0270757	0	5.66162	0.462142	0.487767
GRIN2B	rs11055654	12	14022098	G	A	7	0.0713374	0.0764355	0.0423859	0	3.4747	0.747333	0.882214
CNTNAP2	rs56181035	7	148029019	C	G	7	0.071603	0.0644628	0.0357802	20.5468	7.55161	0.272827	0.828243
ROBO1	rs9879620	3	79615966	T	C	7	0.0716201	0.0488197	0.0270991	0	5.62494	0.466487	0.487624
ROBO1	rs17377726	3	78896235	G	A	4	0.0716744	0.119437	0.0663101	0	1.59035	0.661579	0.924408
ROBO1	rs9838793	3	79613707	A	C	7	0.0717317	0.0487706	0.0270825	0	5.63643	0.465123	0.487647
ROBO1	rs9880116	3	79616281	T	C	7	0.0718422	0.0487822	0.0270995	0	5.62684	0.46626	0.48762
GRIN2B	rs11055640	12	13996022	A	G	7	0.0718453	0.076283	0.0423771	0	3.63148	0.726403	0.882524
GRIN2B	rs2216345	12	13996037	A	G	7	0.0718515	0.0762813	0.0423771	0	3.63134	0.726422	0.882527
GRIN2B	rs143323100	12	14030930	G	A	7	0.071952	0.0878555	0.0488243	0	2.15705	0.904703	0.90414
GRIN2B	rs34454922	12	14019994	AATT	A	7	0.0719805	0.0765429	0.0425418	0	3.72746	0.713501	0.882455
DCDC2	rs3846827	6	24278200	G	C	7	0.0720314	0.0878549	0.0488376	3.31261	6.20557	0.400561	0.903462
ROBO1	rs9834988	3	79630364	C	T	7	0.0720533	0.0489759	0.0272273	0	5.39819	0.493846	0.488613
CNTNAP2	rs11327165	7	146748294	AT	A	7	0.0721392	-0.0708437	0.0393962	0	4.08243	0.665522	0.859773
KIAA0319	rs3857543	6	24559973	G	A	7	0.0721934	0.064019	0.0356077	0	0.494213	0.997908	0.818443
GRIN2B	rs148640237	12	14001944	C	CA	7	0.0722197	0.0760428	0.0422993	0	3.43383	0.752751	0.881951
CNTNAP2	rs17170966	7	148047794	G	T	7	0.0722388	0.0599592	0.033355	53.9628	13.0329	0.042516	0.785733
ROBO1	rs34758639	3	79619024	C	G	7	0.0722648	0.048728	0.0271096	0	5.62083	0.466975	0.487756
GRIN2B	rs2268138	12	14007212	A	C	7	0.0722797	0.0757232	0.0421304	0	3.43136	0.753079	0.881142
MRPL19/GCFC2	rs13385913	2	75899732	C	T	7	0.0725497	-0.0710303	0.0395568	0	3.94324	0.684358	0.855879
CNTNAP2	rs2372764	7	146384571	T	C	7	0.0726378	0.0588624	0.0327906	59.4241	14.7871	0.0219788	0.225799
GRIN2B	rs2268103	12	13822673	A	C	7	0.0729041	-0.092419	0.051532	0	4.98037	0.546333	0.917585
ROBO1	rs2872006	3	78663634	T	C	7	0.0729089	-0.0491709	0.0274177	0	2.20449	0.899964	0.57733
GRIN2B	rs12422385	12	13820670	T	C	7	0.0729232	-0.0922173	0.0514229	0	4.01711	0.674361	0.917331
ROBO1	rs2872005	3	78663656	C	T	7	0.0732556	-0.0491815	0.0274568	0	2.10744	0.909557	0.579496
ROBO1	rs9838937	3	79613731	A	G	7	0.0734284	0.0485093	0.0270978	0	5.61528	0.467634	0.487753
CNTNAP2	rs144811732	7	147171186	TAAAAATA	T	7	0.073434	-0.0759199	0.0424104	31.6697	8.78088	0.186281	0.872377
DCDC2	rs184823609	6	24258806	C	A	2	0.0734939	-0.131426	0.0734326	0	0.271332	0.60244	0.0642805
DCDC2	rs1417414	6	24258807	T	C	2	0.0734955	-0.131425	0.0734326	0	0.27134	0.602434	0.0642805
ROBO1	rs141319084	3	78637361	A	G	7	0.0735311	-0.0495378	0.0276822	0	3.06662	0.800441	0.547637
CNTNAP2	rs10236338	7	147224240	A	G	3	0.0736789	-0.100912	0.0564194	75.6138	8.20137	0.0165614	0.685517
CNTNAP2	rs10265626	7	147175188	C	A	7	0.0738534	-0.0758127	0.0424122	31.6841	8.78273	0.186171	0.87243
GRIN2B	rs2284405	12	13804560	C	T	2	0.0738921	-0.262713	0.14699	0	0.882965	0.347391	0.935605
GRIN2B	rs2284403	12	13804150	C	T	2	0.0739321	-0.262677	0.14699	0	0.882351	0.347559	0.935604
ROBO1	rs9825101	3	79628732	C	T	7	0.0740511	0.0485694	0.02719	0	5.4414	0.488567	0.488873
DCDC2	rs3804326	6	24292185	G	A	3	0.0740522	0.124588	0.0697467	0	0.300587	0.860455	0.930619
GRIN2B	rs73057652	12	14041119	G	A	7	0.0742717	0.0873383	0.0489308	0	2.53515	0.864513	0.904949
GRIN2B	rs2268101	12	13802317	C	G	2	0.0743197	-0.262286	0.146968	0	0.880353	0.348105	0.9356
FOXP2	rs12705959	7	113998246	C	T	7	0.0743319	-0.0490235	0.0274709	61.6346	15.6391	0.015828	0.513151
DCDC2	rs12197434	6	24204548	T	C	7	0.07438	0.0647584	0.0362941	44.3446	10.7806	0.0953981	0.844315
CNTNAP2	rs826808	7	147068566	G	C	7	0.0744651	-0.0548485	0.030749	0	4.42217	0.619743	0.73276
ROBO1	rs4681013	3	78841346	G	A	7	0.074863	-0.0507217	0.0284745	5.09155	6.32188	0.388115	0.351834
KIAA0319	rs2744557	6	24574901	T	A	7	0.0748944	0.0634783	0.0356397	0	1.18382	0.977676	0.830029
ROBO1	rs116156968	3	79171946	C	T	7	0.0749397	0.0806525	0.0452892	53.4494	12.8892	0.0448295	0.887475
ROBO1	rs35922554	3	79624360	G	A	7	0.0749716	0.0483683	0.0271635	0	5.55542	0.474784	0.489023
FOXP2	rs6942949	7	114295164	T	G	5	0.0749716	-0.11701	0.0657122	0	1.04187	0.903382	0.935
DCDC2	rs76029161	6	24351246	A	T	2	0.0750365	0.37918	0.212993	0	0.535695	0.464222	0.923473
CNTNAP2	rs2906284	7	147877944	G	T	7	0.0751216	-0.05203	0.0292349	21.8791	7.6804	0.262465	0.356989
GRIN2B	rs75683075	12	13799129	C	T	2	0.0751646	-0.261576	0.146997	0	0.87311	0.350096	0.935589
GRIN2B	rs1806201	12	13717508	G	A	7	0.0753672	-0.0556661	0.0313043	7.22792	6.46746	0.372909	0.718839
GRIN2B	rs74720631	12	13798315	C	T	2	0.0754082	-0.261357	0.146997	0	0.869444	0.351109	0.93558
GRIN2B	rs12826869	12	14095303	T	C	7	0.0755487	0.0594275	0.0334403	0	2.5762	0.859844	0.75349
CNTNAP2	rs112873108	7	147169496	G	A	7	0.0755576	-0.0754184	0.0424399	32.1189	8.83898	0.182838	0.872493
ROBO1	rs13075210	3	78980611	G	A	7	0.0756373	0.0520673	0.0293076	0	2.62314	0.85444	0.694723
GRIN2B	rs71459105	12	14001448	C	T	7	0.0757037	0.074994	0.0422222	0	3.61457	0.72867	0.881764
FOXP2	7-114340504	7	114340504	G	GA	7	0.0757375	0.0823898	0.0463914	0	5.63264	0.465573	0.89917
ROBO1	rs4578985	3	79627677	T	G	7	0.0758384	0.0482696	0.0271886	0	5.43583	0.489246	0.489009
GRIN2B	rs76879746	12	13795739	G	C	2	0.0758437	-0.260929	0.146975	0	0.866848	0.351829	0.935576
KIAA0319	rs9467231	6	24559587	A	G	7	0.0758623	0.0607987	0.0342486	0	0.316052	0.999416	0.79863
FOXP2	rs17418004	7	113854208	T	A	7	0.0758773	0.0560931	0.0315995	32.134	8.84096	0.182722	0.767914
CNTNAP2	rs201922660	7	147283439	GAAA	G	7	0.0759648	-0.0629545	0.0354754	0	5.74835	0.451963	0.811266
ROBO1	rs71626829	3	78891489	A	G	7	0.0761243	-0.0503786	0.0284042	0	5.54555	0.475968	0.378824
GRIN2B	rs1805546	12	13791508	A	G	2	0.0762632	-0.260557	0.146975	0	0.865629	0.352168	0.935564
GRIN2B	rs114098226	12	13793136	G	A	2	0.0763043	-0.26052	0.146975	0	0.86502	0.352338	0.935573
ROBO1	rs7652153	3	79600723	G	T	6	0.0763869	0.0879482	0.0496309	0	3.691	0.594703	0.906471
CNTNAP2	rs35074228	7	148070525	C	T	7	0.076462	0.100536	0.0567489	35.4458	9.29452	0.157679	0.931476
GRIN2B	rs890	12	13715308	A	C	7	0.0764993	0.049137	0.0277396	41.0838	10.184	0.117116	0.491159
CNTNAP2	rs2011699	7	148046130	T	C	7	0.0765043	-0.0568977	0.0321213	0	2.20635	0.899776	0.747294
ROBO1	rs329821	3	78947484	G	T	7	0.0768112	0.0502574	0.0284021	0	5.88313	0.436409	0.657053
GRIN2B	rs1805544	12	13787834	G	C	2	0.0769722	-0.259981	0.147004	0	0.85905	0.354005	0.935562
CNTNAP2	rs62503477	7	146005638	C	T	5	0.076999	-0.130843	0.0739905	0	2.46603	0.650728	0.93724
GRIN2B	rs74802747	12	13787274	C	T	2	0.0770325	-0.259889	0.146982	0	0.857072	0.354559	0.935556
ROBO1	rs6771509	3	79626760	A	T	7	0.0771219	0.048047	0.0271815	0	5.60481	0.468881	0.488873
KIAA0319	rs9467220	6	24550964	T	C	7	0.077173	0.0555136	0.031411	0	1.56637	0.954964	0.741176
CNTNAP2	rs11767934	7	148041188	G	C	7	0.0773023	-0.0573332	0.0324547	0	1.69378	0.9456	0.756617
GRIN2B	rs12825449	12	13594451	C	A	7	0.0773069	0.0568501	0.0321818	26.3692	8.14876	0.227406	0.230667
ROBO1	rs4582019	3	79632589	A	G	7	0.077313	0.0482836	0.027333	0	3.50682	0.743062	0.480039
ROBO1	rs12496962	3	78652831	C	T	7	0.0773475	-0.0490065	0.0277455	0	3.33655	0.765574	0.547854
CNTNAP2	rs4725744	7	147228999	C	T	7	0.0773938	-0.0526138	0.0297924	0	4.14451	0.657128	0.349914
ROBO1	rs329822	3	78945938	A	C	7	0.0775168	0.0503235	0.0285074	0	5.05462	0.536827	0.657069
FOXP2	rs1839562	7	113850750	G	A	7	0.0776998	-0.052418	0.0297122	38.4944	9.75522	0.135346	0.307817
GRIN2B	rs2268131	12	13987571	T	C	7	0.0785757	0.0744329	0.0423152	0	3.57029	0.734596	0.883007
ROBO1	rs9825205	3	79628649	G	C	7	0.0788069	0.0478103	0.0272012	0	5.52292	0.478691	0.488771
CNTNAP2	rs6947989	7	148043639	G	A	7	0.0790312	0.0513843	0.0292565	11.8376	6.80562	0.339198	0.658303
ROBO1	rs60568341	3	78715583	G	A	7	0.0793428	0.0546664	0.0311576	0	4.29304	0.637087	0.742021
CNTNAP2	rs6464876	7	148050258	C	G	7	0.0794121	0.0583302	0.0332535	53.8636	13.0049	0.0429578	0.784539
ROBO1	rs9816191	3	78651638	T	C	7	0.0794599	-0.0485897	0.0277049	0	3.37369	0.760692	0.548237
CNTNAP2	rs150334096	7	147196480	G	A	7	0.0794759	0.0757135	0.0431727	0	3.2827	0.77262	0.876699
CNTNAP2	rs76033774	7	147778930	G	A	3	0.0794849	0.152679	0.0870619	9.33749	2.20598	0.331877	0.890514
ROBO1	rs9871796	3	79633846	T	C	7	0.0794998	0.0480103	0.0273782	0	3.39455	0.757943	0.480221
ROBO1	rs9876238	3	79634315	T	C	7	0.0795804	0.0480983	0.0274357	0	3.79981	0.703746	0.484511
ROBO1	rs9872108	3	79634066	T	G	7	0.0795917	0.0480116	0.0273873	0	3.88271	0.692545	0.483871
CNTNAP2	rs78290991	7	147279777	T	C	7	0.0796105	-0.063486	0.0362167	2.93113	6.18118	0.403204	0.817433
ROBO1	rs329812	3	78904516	T	C	7	0.0796195	0.0512993	0.0292654	11.5618	6.7844	0.341247	0.681211
CNTNAP2	rs2906283	7	147878619	G	T	7	0.07967	-0.0601742	0.0343342	0	3.6927	0.71818	0.807449
FOXP2	rs1528090	7	113845251	A	G	7	0.0797053	-0.0522145	0.029796	33.082	8.96619	0.175488	0.308066
GRIN2B	rs140719034	12	13989734	GAGA	G	7	0.0797809	0.0743055	0.0424128	0	3.72606	0.713691	0.883084
GRIN2B	rs56057224	12	13653087	T	C	7	0.0798821	-0.0768961	0.0439062	0	2.58234	0.859141	0.886485
ROBO1	rs331145	3	78917883	G	A	7	0.0799536	0.0502381	0.0286918	4.8965	6.30892	0.389489	0.669163
FOXP2	rs1668335	7	113860652	T	C	7	0.0801302	-0.0520886	0.0297661	38.0708	9.68848	0.138399	0.307524
CNTNAP2	rs2620470	7	147023159	C	T	7	0.0801606	-0.0868312	0.0496248	0	4.034	0.672075	0.909347
DCDC2	rs6923278	6	24247896	C	T	7	0.0802387	0.0728493	0.0416448	1.66937	6.10186	0.411877	0.889406
KIAA0319	rs3896132	6	24559860	G	A	7	0.0804164	0.0599591	0.0342961	0	0.303002	0.999482	0.7994
ROBO1	rs331143	3	78920804	G	T	7	0.0804991	0.0501492	0.0286928	5.31555	6.33684	0.386534	0.66908
CNTNAP2	rs56070964	7	147877002	T	G	7	0.0807148	-0.0608399	0.0348342	0	4.97353	0.547212	0.808726
KIAA0319	rs3087943	6	24650761	A	G	6	0.0807873	0.0653244	0.0374108	8.85514	5.48577	0.359508	0.817972
CNTNAP2	rs1524346	7	146727346	T	C	7	0.0808479	-0.0491785	0.0281698	0.980387	6.05941	0.416568	0.479447
ROBO1	rs1027832	3	78663956	G	A	7	0.0810096	-0.0477496	0.0273659	0	2.28229	0.891993	0.578111
KIAA0319	rs9467239	6	24624857	C	G	7	0.0810739	0.070658	0.0405036	29.0392	8.45537	0.206603	0.86266
CNTNAP2	rs62481359	7	147288249	A	T	7	0.0812015	-0.0614964	0.0352666	0	5.88508	0.436186	0.81036
CNTNAP2	rs6947515	7	146751306	G	A	7	0.0812441	-0.0655393	0.0375904	0	3.95511	0.682751	0.850619
CNTNAP2	rs4409329	7	147255859	G	A	4	0.0814403	0.125722	0.0721548	0	2.47286	0.480215	0.934042
FOXP2	rs1728431	7	113861781	A	G	7	0.0814419	-0.0519012	0.0297875	37.1589	9.54788	0.145029	0.307421
CNTNAP2	rs10260743	7	147879154	T	C	7	0.0814532	-0.060532	0.0347423	0	4.57408	0.599478	0.808579
CNTNAP2	rs10227262	7	146194629	C	T	7	0.0814936	0.0505485	0.0290161	0	4.82045	0.567039	0.660289
CNTNAP2	rs826829	7	147066481	A	G	7	0.0816606	-0.0536267	0.0307999	0	4.49726	0.609705	0.733133
CNTNAP2	rs13246816	7	147795145	A	G	7	0.0818568	0.0640112	0.0367878	8.70107	6.57182	0.362264	0.834073
CNTNAP2	rs62470628	7	148034075	T	A	7	0.0818937	0.0637655	0.036651	37.5978	9.61505	0.141827	0.83825
ROBO1	rs62260367	3	78643717	C	T	2	0.0819676	-0.181674	0.104448	0	0.122738	0.726084	0.946368
GRIN2B	rs1805486	12	13768298	G	A	2	0.0819808	-0.255553	0.146928	0	0.819269	0.365394	0.935501
CNTNAP2	rs79796849	7	146791661	T	A	3	0.082133	0.117747	0.0677314	0	0.280263	0.869244	0.492893
GRIN2B	rs10845793	12	13661588	C	G	7	0.0821849	0.0768807	0.0442314	0	2.33798	0.886141	0.113001
FOXP2	rs12672683	7	113998486	C	T	7	0.0823069	-0.0474508	0.0273105	62.1616	15.8569	0.014543	0.511013
CNTNAP2	rs200531742	7	147063895	ACACACACACC	A	7	0.0823429	0.0555054	0.0319501	0	5.94292	0.429614	0.7611
DCDC2	rs9460983	6	24246871	C	T	7	0.0824057	0.0723282	0.0416423	0	5.88273	0.436454	0.88897
FOXP2	rs10274251	7	114306040	G	A	5	0.0824176	-0.113882	0.0655688	0	0.980336	0.912763	0.934838
ROBO1	rs11127649	3	79629927	T	C	7	0.0824613	0.0471378	0.0271441	0	5.56419	0.473732	0.487029
ROBO1	rs4462910	3	79630893	G	T	7	0.0824638	0.0471913	0.0271751	0	5.49743	0.481767	0.486824
DYX1C1	rs200906631	15	55765580	T	TATAC	7	0.082552	0.0728117	0.0419406	38.4981	9.75579	0.13532	0.874349
FOXP2	rs55862713	7	114315890	G	T	5	0.0825578	-0.11383	0.065569	0	0.980356	0.91276	0.934835
FOXP2	rs143721827	7	114317085	G	T	5	0.082569	-0.113825	0.0655686	0	0.9797	0.912858	0.934835
DCDC2	rs6923473	6	24248023	C	T	7	0.0828777	0.0722017	0.0416334	0	5.88332	0.436387	0.888967
ROBO1	rs57044168	3	79606884	AC	A	7	0.0828818	0.0509637	0.0293874	47.3942	11.4056	0.0766213	0.587634
CNTNAP2	rs2972104	7	147880562	A	G	7	0.0830144	-0.0605409	0.034925	0	4.60706	0.595104	0.809016
CNTNAP2	rs10263151	7	146193534	T	C	7	0.0832106	0.0502882	0.0290288	0	4.57643	0.599166	0.665544
DCDC2	rs73727530	6	24327140	T	C	5	0.0834127	0.105732	0.0610739	12.2306	4.5574	0.335796	0.934273
CNTNAP2	rs1024528	7	147225881	T	C	5	0.0835961	-0.0641122	0.037055	0	2.46185	0.65148	0.62472
GRIN2B	rs2160506	12	13655168	A	G	7	0.083608	0.0758548	0.0438436	0	2.66112	0.850018	0.112907
ROBO1	rs200668772	3	79606883	AAC	A	7	0.0836132	0.0508458	0.029389	47.4566	11.4191	0.0762546	0.587713
ROBO1	rs329820	3	78947955	C	T	7	0.0836722	0.0489534	0.0283006	5.2907	6.33518	0.386709	0.647417
GRIN2B	rs2284420	12	13962672	A	G	7	0.0837643	0.0732338	0.0423501	0	3.77754	0.706751	0.882686
CNTNAP2	rs11338813	7	147294085	CA	C	7	0.0839053	-0.0608337	0.0351953	0	5.87164	0.437722	0.808104
ROBO1	rs9822313	3	79616299	A	G	7	0.0840159	0.046788	0.0270788	0	5.64597	0.463992	0.487259
ROBO1	rs11127646	3	79616671	T	C	7	0.084036	0.0467856	0.0270792	0	5.64808	0.463742	0.487226
ROBO1	rs62257493	3	78835717	G	A	7	0.0841202	0.0925943	0.0536075	0	4.10037	0.663096	0.930968
CNTNAP2	rs1389783	7	146374328	A	G	7	0.0842664	0.0588521	0.0340885	60.7365	15.2814	0.0181777	0.198961
ROBO1	rs6795790	3	79626196	G	T	7	0.0843427	0.0468159	0.0271235	0	5.60494	0.468865	0.487277
CNTNAP2	rs12531203	7	145918283	C	T	7	0.0845091	0.0579313	0.0335814	17.3994	7.26387	0.297133	0.785124
ROBO1	rs9836090	3	79631083	C	A	7	0.0846399	0.0470179	0.0272666	0	5.47404	0.4846	0.489477
CNTNAP2	rs7779622	7	148051993	A	C	7	0.0846664	0.0563447	0.0326782	46.4017	11.1944	0.0825514	0.780331
CNTNAP2	rs826819	7	147052240	A	C	7	0.0848597	-0.0476071	0.0276278	0	3.90651	0.689326	0.547283
ROBO1	rs7431291	3	79625394	G	T	7	0.0849216	0.0467049	0.0271096	0	5.61702	0.467428	0.487267
CNTNAP2	rs12671157	7	145929301	G	A	7	0.0850338	0.0577108	0.03351	29.5426	8.51579	0.202696	0.780509
DYX1C1	rs112574117	15	55793299	C	G	7	0.0851012	0.0713861	0.0414596	4.93263	6.31131	0.389235	0.870711
CNTNAP2	rs4537227	7	146569874	T	C	7	0.0852529	0.0555133	0.0322566	42.6781	10.4672	0.106307	0.780549
CNTNAP2	rs2372462	7	145929854	T	C	7	0.0855615	0.0576083	0.033507	29.2856	8.48484	0.20469	0.780194
ROBO1	rs10451943	3	79625574	C	G	7	0.0855941	0.0465999	0.027107	0	5.58552	0.471182	0.487261
ROBO1	rs7615377	3	79615234	A	G	7	0.0856805	0.046563	0.027093	0	5.62502	0.466477	0.487379
CNTNAP2	rs6980283	7	146750254	G	T	7	0.0857752	-0.0644513	0.0375127	0	3.05159	0.802345	0.851121
FOXP2	rs1852638	7	113844949	T	C	7	0.0859044	-0.0511591	0.0297886	35.2857	9.27153	0.158874	0.310711
GRIN2B	rs76213738	12	14031302	T	C	7	0.0860092	0.0700024	0.0407741	0	5.48661	0.483076	0.874531
CNTNAP2	rs201039198	7	147025928	GA	G	7	0.0860687	-0.0515098	0.0300084	0	5.29172	0.506978	0.685219
GRIN2B	rs4280084	12	13999655	T	C	7	0.0861938	0.0724313	0.0422136	0	3.74738	0.710818	0.881778
ROBO1	rs11718665	3	79612556	G	T	7	0.086222	0.0464538	0.0270762	0	5.64494	0.464114	0.487404
GRIN2B	rs11055642	12	13999533	T	C	7	0.0862984	0.0724096	0.042215	0	3.74721	0.710841	0.88179
CNTNAP2	rs11765641	7	145933013	C	T	7	0.0864271	0.0573988	0.0334774	30.5451	8.6387	0.19494	0.780139
CNTNAP2	rs7798638	7	145930602	A	G	7	0.0864391	0.0574579	0.0335131	28.6691	8.4115	0.209479	0.780174
ROBO1	rs6548595	3	78808825	C	T	7	0.0864868	0.054283	0.0316662	0	2.8905	0.822459	0.745091
FOXP2	rs62469189	7	113848767	T	C	7	0.0865072	0.05414	0.0315848	35.2386	9.26478	0.159225	0.766896
FOXP2	rs1830283	7	113848820	T	A	7	0.0865202	0.0541372	0.0315845	35.2365	9.26448	0.159241	0.766896
GRIN2B	rs71459107	12	14003283	G	A	7	0.0865725	0.0655426	0.0382449	30.5304	8.63687	0.195054	0.851697
FOXP2	rs4730629	7	113849405	G	T	7	0.0866108	0.0541155	0.0315808	35.3262	9.27733	0.158571	0.7669
CNTNAP2	rs7795332	7	146197764	G	A	7	0.0867973	-0.0714309	0.0417105	52.2522	12.566	0.0504689	0.864128
ROBO1	rs6794348	3	79157718	T	C	7	0.0868805	-0.0772551	0.0451233	42.4725	10.4298	0.107681	0.890462
FOXP2	rs12533556	7	113841599	T	C	7	0.0870243	-0.0526695	0.0307773	8.25877	6.54013	0.365473	0.289699
CNTNAP2	rs7811006	7	146427500	A	G	2	0.0871055	-0.206796	0.120872	85.7067	6.99628	0.00816794	0.92671
FOXP2	rs7781885	7	113850404	C	G	7	0.087239	0.0539983	0.0315752	35.3837	9.28559	0.158142	0.766904
CNTNAP2	rs826787	7	147045044	A	G	7	0.087262	-0.0473083	0.0276654	0	4.40993	0.621383	0.546339
CNTNAP2	rs71870772	7	145933474	GTAAA	G	7	0.0873086	0.057282	0.0335028	29.9648	8.56713	0.199426	0.7805
DCDC2	rs1541190	6	24253961	C	G	7	0.0874776	0.0717533	0.0419891	2.10882	6.12925	0.408868	0.890088
ROBO1	rs6773279	3	79595247	T	C	7	0.0875986	0.0471443	0.0275988	19.2611	7.43136	0.282789	0.454616
CNTNAP2	rs861159	7	147071117	G	T	7	0.0877853	-0.0525381	0.0307745	0	4.54918	0.602788	0.733126
CNTNAP2	rs864323	7	147071125	T	G	7	0.0877856	-0.0525379	0.0307744	0	4.54926	0.602778	0.733124
CNTNAP2	rs10808040	7	146372295	T	A	7	0.0878993	0.054959	0.0322041	60.0401	15.0151	0.0201399	0.229157
GRIN2B	rs149608834	12	13679443	A	G	7	0.0879838	-0.0525399	0.0307948	0	5.48206	0.483627	0.726204
ROBO1	rs331149	3	78915205	T	C	7	0.0880079	0.0490169	0.028732	3.61112	6.22478	0.398487	0.66835
CNTNAP2	rs11768658	7	145892913	A	C	7	0.0880163	0.0576311	0.0337823	27.2879	8.25172	0.220236	0.787637
ROBO1	rs531125	3	78915101	G	A	7	0.0880192	0.0490152	0.0287321	3.61634	6.22512	0.39845	0.66835
ROBO1	rs10717278	3	78954177	TA	T	7	0.0880452	0.0485612	0.0284683	0	5.2553	0.51151	0.653611
ROBO1	rs201839638	3	78954175	A	AC	7	0.0880461	0.0485611	0.0284683	0	5.25531	0.51151	0.653611
ROBO1	rs34439138	3	78954176	T	C	7	0.0880461	0.0485611	0.0284683	0	5.25531	0.51151	0.653611
GRIN2B	rs11494642	12	13979628	A	G	7	0.0884287	0.0720852	0.0423098	0	3.63641	0.725742	0.883065
CNTNAP2	rs12535477	7	146376194	C	A	7	0.0884784	0.0550985	0.0323447	59.3336	14.7542	0.022257	0.22872
GRIN2B	rs11055528	12	13726846	A	G	7	0.0885565	-0.0521817	0.0306399	35.1274	9.2489	0.160056	0.698317
CNTNAP2	rs13230302	7	146382790	A	C	7	0.0885872	0.0557255	0.0327239	56.548	13.8083	0.031852	0.226456
CNTNAP2	rs6951622	7	148126974	C	G	4	0.0886669	-0.0851291	0.0500032	6.15225	3.19667	0.362286	0.70784
CNTNAP2	rs12703832	7	146382270	G	A	7	0.0886679	0.0557091	0.0327226	56.5663	13.8142	0.0317822	0.226464
GRIN2B	rs57382938	12	13858771	T	C	7	0.0887031	-0.0772469	0.0453785	0	2.69944	0.845514	0.886765
GRIN2B	rs2268134	12	13997305	T	G	7	0.0887088	0.0718867	0.0422304	0	3.7729	0.707378	0.881472
DYX1C1	rs7169784	15	55788387	T	C	7	0.0887531	0.070081	0.0411754	0	5.68024	0.459945	0.871166
FOXP2	rs717233	7	113853089	T	C	7	0.088863	0.0536848	0.0315528	35.5026	9.30271	0.157256	0.766893
CNTNAP2	rs1494447	7	146383031	G	A	7	0.088889	0.0556776	0.0327268	56.5153	13.7979	0.0319764	0.22645
DCDC2	rs9460984	6	24247248	C	T	7	0.0889568	0.071147	0.0418284	4.50926	6.28333	0.392211	0.889616
GRIN2B	rs2072539	12	13722635	T	C	7	0.0892933	-0.0521375	0.0306847	23.8429	7.87845	0.247144	0.705714
CNTNAP2	rs12703831	7	146369256	C	T	7	0.0898208	0.0543751	0.0320543	59.9084	14.9657	0.0205251	0.229801
ROBO1	rs7623617	3	79596910	T	C	7	0.0898725	0.0458953	0.0270598	0	5.51542	0.479595	0.487421
DYX1C1	rs2414417	15	55792564	T	A	7	0.0898897	0.0686794	0.0404954	33.3546	9.00287	0.173417	0.861581
CNTNAP2	rs12534214	7	146368996	C	T	7	0.0899534	0.0543075	0.0320276	60.151	15.0568	0.0198192	0.236074
CNTNAP2	rs73162103	7	145882448	C	T	7	0.0900507	0.0572019	0.0337449	27.3065	8.25384	0.22009	0.787534
CNTNAP2	rs10215683	7	146206863	C	G	7	0.0903012	-0.0707728	0.0417832	51.8776	12.4682	0.0523025	0.864501
MRPL19/GCFC2	rs13032535	2	75875317	A	G	7	0.0903878	0.0475629	0.028088	0	3.36961	0.761229	0.402261
DCDC2	rs9467088	6	24232232	T	C	7	0.0904804	0.0685865	0.0405149	1.66932	6.10186	0.411877	0.869308
CNTNAP2	rs13235260	7	146970312	G	C	7	0.0905459	-0.0477971	0.0282401	0	5.92264	0.431912	0.634461
DCDC2	rs12201442	6	24267818	A	G	7	0.090554	0.0702903	0.0415309	0	5.48498	0.483274	0.886915
CNTNAP2	rs12537000	7	146369596	A	C	7	0.0906172	0.0542466	0.0320578	60.3629	15.1373	0.0192151	0.229453
CNTNAP2	rs6464802	7	147145789	C	T	7	0.0907023	-0.050538	0.029874	0	4.08483	0.665198	0.681477
ROBO1	rs28494803	3	78769725	T	C	7	0.0908154	0.0529338	0.0313012	0	4.25652	0.642006	0.741849
ROBO1	rs28882200	3	79749439	G	A	2	0.0908202	0.124955	0.0738905	0	0.304822	0.580875	0.825125
ROBO1	rs9862459	3	79600772	G	A	7	0.0908268	0.0458016	0.0270847	0	5.41058	0.49233	0.48716
CNTNAP2	rs200074674	7	147201778	C	CT	7	0.090833	-0.0914702	0.0540917	0	3.21033	0.782023	0.92403
GRIN2B	rs61911327	12	13667094	T	C	7	0.0908652	0.0911345	0.0538986	6.31365	6.40435	0.37945	0.9324
DYX1C1	rs16976343	15	55787253	T	C	7	0.0910087	0.0695141	0.0411302	0	5.11037	0.529737	0.870253
ROBO1	rs329811	3	78903477	A	G	7	0.0911645	0.0492184	0.0291356	14.1224	6.98669	0.32208	0.678644
CNTNAP2	rs143344479	7	147181501	GT	G	7	0.0912039	-0.0692572	0.0410029	28.5709	8.39994	0.210242	0.863326
CNTNAP2	rs62504816	7	145886265	G	A	7	0.0913207	0.0569837	0.0337487	27.0022	8.21942	0.222465	0.7874
CNTNAP2	rs13224175	7	146194841	C	A	7	0.091347	0.0490673	0.0290625	0	5.01716	0.541614	0.661274
CNTNAP2	rs28691073	7	148031715	T	C	7	0.0914493	0.057937	0.0343269	29.1898	8.47336	0.205433	0.81298
CNTNAP2	rs10263542	7	146193814	T	G	7	0.0914652	0.0488742	0.0289587	0	5.08642	0.532778	0.665786
CNTNAP2	rs10952650	7	146360917	C	T	7	0.0915565	0.0539074	0.03195	60.6354	15.2421	0.018455	0.230129
CNTNAP2	rs2906282	7	147880396	G	T	7	0.0916217	-0.0597011	0.0353909	0	4.2384	0.64445	0.81442
CNTNAP2	rs12669096	7	146360601	A	T	7	0.0917952	0.0570728	0.0338509	60.8261	15.3163	0.0179341	0.199597
CNTNAP2	rs10254469	7	147903083	A	G	7	0.0918264	0.046131	0.0273638	35.5379	9.30779	0.156994	0.504709
CNTNAP2	rs142901603	7	147063897	ACACACACC	A	7	0.0918442	0.051322	0.0304446	3.71998	6.23182	0.397729	0.73727
GRIN2B	rs12425360	12	13688676	C	T	7	0.0920318	-0.0519321	0.0308244	16.5772	7.19228	0.303431	0.715119
ROBO1	rs329817	3	78951950	T	C	7	0.0920441	0.0478192	0.0283842	6.06316	6.38727	0.381234	0.657561
CNTNAP2	rs62504803	7	145866369	A	G	7	0.0922085	0.0568422	0.033757	26.4351	8.15606	0.226892	0.787327
ROBO1	rs5850400	3	78917530	G	GA	7	0.0922129	0.0481463	0.0285932	21.8952	7.68199	0.26234	0.659961
ROBO1	rs329815	3	78953257	T	C	7	0.0922681	0.0477821	0.0283817	6.48509	6.41609	0.378227	0.657731
CNTNAP2	rs10952651	7	146360920	A	G	7	0.0923495	0.0538107	0.0319706	60.575	15.2188	0.0186217	0.229929
CNTNAP2	rs62503558	7	146194928	A	C	7	0.0926148	0.0488927	0.0290723	0	4.96587	0.548198	0.661324
GRIN2B	rs71436775	12	13993791	A	AT	7	0.0926679	0.0703863	0.0418595	0	3.72265	0.71415	0.880237
MRPL19/GCFC2	rs13026918	2	75874979	A	G	7	0.0928207	0.0471836	0.0280738	0	3.37568	0.76043	0.402191
ROBO1	rs11924366	3	78914742	C	T	7	0.0930785	-0.0469641	0.0279652	32.9648	8.95053	0.17638	0.590924
MRPL19/GCFC2	rs2422231	2	75873465	T	A	7	0.0931304	0.047137	0.0280726	0	3.37578	0.760417	0.402181
GRIN2B	rs4763346	12	13604672	C	G	7	0.0932924	-0.0656255	0.0391028	0	4.4944	0.610087	0.85411
MRPL19/GCFC2	rs2286238	2	75873733	T	C	7	0.0934302	0.0470942	0.0280728	0	3.38609	0.759057	0.402164
CNTNAP2	rs4454212	7	147893887	T	C	7	0.0936552	0.0607144	0.0362166	0	4.19359	0.650497	0.178049
CNTNAP2	rs13227236	7	146363124	T	C	7	0.0937741	0.053589	0.0319778	60.4484	15.17	0.0189746	0.229894
CNTNAP2	rs1525216	7	146970634	A	G	7	0.0938364	-0.0473055	0.0282337	0	5.90013	0.434471	0.634383
GRIN2B	rs11055646	12	14005719	T	C	7	0.0939443	0.063757	0.038065	31.2988	8.73347	0.189132	0.849867
CNTNAP2	rs10952649	7	146359720	T	G	7	0.0944006	0.0538945	0.0322214	59.9558	14.9834	0.0203859	0.229983
GRIN2B	rs11055660	12	14029371	A	G	7	0.094587	0.0637986	0.0381643	33.5208	9.02539	0.172155	0.848796
GRIN2B	rs35028277	12	14063997	T	C	7	0.0946596	0.0514577	0.0307888	0.183988	6.01106	0.421952	0.715
ROBO1	rs162423	3	78883774	A	G	7	0.0947207	0.0478703	0.0286476	0	5.97979	0.425458	0.653857
ROBO1	rs186648	3	78947786	A	G	7	0.0948511	0.0472768	0.0283036	3.07951	6.19064	0.402177	0.650279
DCDC2	rs9358760	6	24249893	A	G	3	0.094871	0.122642	0.0734276	0	0.856884	0.651523	0.93859
CNTNAP2	rs10952694	7	147234713	A	G	7	0.0949592	-0.0566472	0.0339245	0	1.69675	0.945372	0.794366
GRIN2B	rs17820659	12	13688908	A	G	7	0.0950344	0.0756591	0.0453206	18.2033	7.33526	0.290952	0.894759
GRIN2B	rs7297313	12	14008506	A	C	7	0.0950368	0.0633609	0.0379541	33.3122	8.99715	0.173738	0.849611
ROBO1	rs331134	3	78891004	C	T	7	0.0950632	0.0477859	0.0286268	0.662111	6.03999	0.418725	0.654327
ROBO1	rs10049014	3	78761804	G	A	7	0.0950825	0.0520417	0.0311781	0	4.19976	0.649664	0.741261
ROBO1	rs9819398	3	78761585	C	T	7	0.0951303	0.0520334	0.0311776	0	4.20063	0.649546	0.741266
ROBO1	rs331199	3	78950882	A	G	7	0.0951531	0.0472077	0.0282881	3.52968	6.21953	0.399053	0.650246
CNTNAP2	rs2620472	7	147023864	G	T	7	0.0951689	-0.0493392	0.0295667	0	3.73031	0.713117	0.673489
KIAA0319	rs707887	6	24650671	C	T	7	0.0953526	0.05072	0.030411	78.9677	28.5276	7.47264e-05	0.316411
GRIN2B	rs111713551	12	13924072	A	G	2	0.0954488	0.314648	0.188714	0	0.611026	0.434402	0.930369
CNTNAP2	rs6972458	7	146044340	A	G	2	0.0957617	0.13579	0.0815187	56.125	2.2792	0.131119	0.0761065
CNTNAP2	rs10245727	7	146038827	C	A	4	0.095847	0.127056	0.076295	0	0.891211	0.827548	0.934743
GRIN2B	rs2300259	12	13881556	A	G	7	0.096244	0.0655422	0.0394039	45.362	10.9814	0.0889539	0.857359
ROBO1	rs329813	3	78894159	T	C	7	0.0962815	0.0476214	0.0286332	0.921367	6.0558	0.416969	0.654056
KIAA0319	rs72257500	6	24582697	GCTTT	G	3	0.0963337	-0.0820572	0.049346	22.3419	2.57539	0.275906	0.823567
KIAA0319	rs7759592	6	24642447	G	A	7	0.096514	0.046463	0.0279562	74.4588	23.4915	0.000647524	0.410523
ROBO1	rs201098542	3	79606881	AAAAC	A	6	0.0965202	0.0520537	0.0313206	57.0654	11.6456	0.0399798	0.641307
ROBO1	rs2031051	3	78749616	T	C	7	0.0965569	0.0516859	0.0311028	0	4.32047	0.633395	0.743603
ROBO1	rs162262	3	78905076	C	T	7	0.0965576	0.0483646	0.0291042	13.2992	6.92035	0.328276	0.678794
KIAA0319	rs145778003	6	24582698	CTTTCT	C	3	0.0965586	-0.0820047	0.0493478	22.399	2.57729	0.275645	0.82357
CNTNAP2	rs13228291	7	146373705	G	T	7	0.0965781	0.0534789	0.0321837	60.0786	15.0295	0.0200284	0.229574
ROBO1	rs67498832	3	78754015	C	T	7	0.0966172	0.0516735	0.0311009	0	4.31713	0.633843	0.74358
KIAA0319	rs67478622	6	24641871	C	CA	7	0.0967456	0.0464286	0.0279549	74.472	23.5036	0.000644217	0.410523
CNTNAP2	rs826825	7	147058386	C	T	7	0.0967607	-0.0504425	0.0303731	0	3.58406	0.732754	0.722431
ROBO1	rs11925970	3	78751148	G	T	7	0.0967666	0.0516518	0.0311018	0	4.31975	0.633491	0.74361
GRIN2B	rs55849519	12	13690267	A	G	7	0.0969903	0.0751238	0.0452656	17.7626	7.29595	0.294343	0.894685
KIAA0319	rs2076313	6	24551624	A	G	7	0.0970393	0.0543145	0.0327318	0	1.26237	0.973692	0.7746
GRIN2B	rs11055455	12	13612747	C	T	7	0.0970688	-0.0650121	0.039182	0	4.28384	0.638326	0.855403
CNTNAP2	rs34254119	7	146359451	A	AT	7	0.0973053	0.0565369	0.0340982	60.3378	15.1278	0.019286	0.199341
CNTNAP2	rs826821	7	147053862	A	G	7	0.0973112	-0.0457437	0.0275892	0	4.1708	0.653574	0.545674
CNTNAP2	rs55987716	7	148029117	T	C	7	0.0973192	0.0591835	0.0356959	10.9937	6.74109	0.345456	0.829019
ROBO1	rs73122578	3	79359633	A	C	5	0.0973411	-0.0587581	0.0354416	6.16565	4.26283	0.371603	0.783528
DCDC2	rs1770461	6	24221805	T	A	7	0.0976043	0.0724447	0.0437315	16.3281	7.17087	0.305334	0.105535
DCDC2	rs1770906	6	24221888	T	C	7	0.09764	0.072453	0.0437411	16.3241	7.17053	0.305365	0.105536
DCDC2	rs143773189	6	24202781	T	C	7	0.0976879	0.0644645	0.0389239	41.1886	10.2021	0.116395	0.864422
DCDC2	rs150549614	6	24202782	T	G	7	0.0976879	0.0644645	0.0389239	41.1886	10.2021	0.116395	0.864422
DCDC2	rs1770908	6	24222067	A	G	7	0.0977086	0.0724355	0.0437395	16.2999	7.16845	0.30555	0.105534
DCDC2	rs1620407	6	24222074	G	A	7	0.0977197	0.0724329	0.0437394	16.3005	7.1685	0.305545	0.105533
CNTNAP2	rs13226026	7	147050568	C	T	7	0.0977524	0.0576604	0.0348223	0	5.72652	0.454512	0.79236
CNTNAP2	rs148428652	7	146194998	C	CAT	7	0.097773	0.048189	0.0291041	0	4.8485	0.563386	0.661703
CNTNAP2	rs6963054	7	146371605	A	T	7	0.0977802	0.0565852	0.0341758	57.2486	14.0346	0.0292518	0.247237
GRIN2B	rs11055450	12	13603787	A	G	5	0.0977865	0.0726912	0.0439041	0	2.63945	0.619851	0.113386
CNTNAP2	rs28392995	7	146194837	G	A	7	0.0979128	0.0481363	0.0290844	0	5.10601	0.53029	0.661536
DCDC2	rs1770909	6	24222452	A	G	7	0.0979668	0.0723744	0.0437362	16.3176	7.16996	0.305415	0.105524
CNTNAP2	rs80340567	7	146195008	C	CAT	7	0.0979871	0.0481584	0.0291041	0	4.84871	0.563359	0.66168
DCDC2	rs1615548	6	24222596	T	C	7	0.0980228	0.0723808	0.0437474	16.3122	7.1695	0.305456	0.105519
CNTNAP2	rs2131932	7	146388271	C	A	7	0.0980674	0.0544667	0.0329244	55.4026	13.4537	0.036371	0.225333
ROBO1	rs148149836	3	79383484	G	A	7	0.0980995	-0.0661816	0.0400097	8.99381	6.59296	0.360134	0.865224
GRIN2B	rs141400685	12	13711385	GAACT	G	2	0.0981113	-0.253528	0.153274	59.5569	2.47261	0.115846	0.940789
ROBO1	rs199621422	3	79606882	AAAC	A	6	0.0981182	0.0518325	0.0313368	59.134	12.2351	0.0317044	0.641033
GRIN2B	rs4763352	12	13686681	C	T	7	0.098677	-0.0508212	0.0307765	13.5109	6.93729	0.326685	0.715407
CNTNAP2	rs1472258	7	146431210	G	A	4	0.0987695	-0.0846677	0.0512874	0	2.37731	0.497872	0.867635
GRIN2B	rs57181839	12	13992016	T	TC	7	0.0987836	0.0697249	0.0422375	0	3.7324	0.712837	0.881476
GRIN2B	rs200203125	12	13992014	C	CT	7	0.0987844	0.0697248	0.0422376	0	3.73225	0.712857	0.881476
KIAA0319	rs58491962	6	24622849	T	A	7	0.0988676	0.0633497	0.0383852	15.82	7.12759	0.309209	0.847357
ROBO1	rs331158	3	78892352	C	A	7	0.0988732	0.0471893	0.0285937	0	5.99438	0.42382	0.654346
GRIN2B	rs61911309	12	13633831	C	A	7	0.0988922	0.0690899	0.0418664	0	2.10769	0.909533	0.868096
ROBO1	rs162428	3	78937737	A	G	7	0.0989395	0.0473684	0.0287078	8.50838	6.55798	0.363664	0.668589
CNTNAP2	rs62637532	7	148027354	G	A	7	0.0989818	0.0588464	0.0356686	9.73162	6.64685	0.354744	0.829263
GRIN2B	rs12823982	12	14121514	T	C	7	0.0991015	0.0613177	0.0371797	5.17961	6.32775	0.387494	0.818599
MRPL19/GCFC2	rs6722682	2	75907351	T	C	5	0.0992108	-0.0679623	0.0412219	0	3.52199	0.474543	0.858498
ROBO1	rs7624482	3	78746174	T	C	7	0.0995642	0.0512128	0.0310952	0	4.2958	0.636714	0.74362
CNTNAP2	rs2620485	7	147048137	C	T	7	0.0997069	-0.0454365	0.0275995	0	4.11802	0.660709	0.545839
KIAA0319	rs7755579	6	24638740	G	T	7	0.0997602	0.0459928	0.0279419	74.1634	23.2229	0.000725162	0.412783
CNTNAP2	rs700297	7	147048394	A	G	7	0.0997718	-0.0454272	0.0275992	0	4.116	0.660982	0.545856
CNTNAP2	rs826807	7	147071100	C	T	7	0.0998583	-0.0506056	0.0307532	0	4.79936	0.569793	0.732706
CNTNAP2	rs28410640	7	146036082	G	C	5	0.0999016	0.113066	0.0687194	0	1.59855	0.809053	0.928662
ROBO1	rs6806079	3	78756474	A	G	7	0.0999276	0.0511768	0.0311067	0	4.31239	0.634482	0.743324
ROBO1	rs9880316	3	78746312	A	G	7	0.0999547	0.0511752	0.0311081	0	4.33091	0.63199	0.743649
KIAA0319	rs9379678	6	24640615	G	C	7	0.100003	0.0459391	0.0279292	74.5753	23.5991	0.000618755	0.410781
ROBO1	rs17016453	3	78740994	T	G	7	0.100057	0.0511527	0.0311039	0	4.36007	0.628073	0.74334
ROBO1	rs11915745	3	78748470	A	G	7	0.100094	0.0511515	0.0311066	0	4.32868	0.632291	0.743657
GRIN2B	rs7295114	12	13593729	T	C	7	0.10011	0.0538147	0.0327276	14.0326	6.97939	0.322757	0.220296
CNTNAP2	rs700303	7	147086045	C	T	7	0.100142	-0.0505186	0.030726	0	4.97138	0.547489	0.732866
ROBO1	rs73109717	3	78739759	A	G	7	0.100146	0.0511398	0.0311041	0	4.35934	0.62817	0.743337
ROBO1	rs199852632	3	79606880	TAAAAC	T	6	0.100225	0.0516531	0.0314236	57.1815	11.6772	0.0394887	0.642522
GRIN2B	rs10492132	12	13833553	A	G	7	0.100281	0.0493743	0.0300423	0	5.57756	0.472133	0.710323
CNTNAP2	rs77225056	7	148026959	C	T	7	0.100312	0.0586103	0.0356653	9.55478	6.63385	0.356039	0.829266
DCDC2	rs1591997	6	24263022	G	A	7	0.100575	0.0685947	0.0417733	3.00699	6.18601	0.402679	0.889343
GRIN2B	rs79174413	12	13742041	C	A	2	0.100731	-0.2444	0.148905	34.2369	1.52061	0.217527	0.937291
CNTNAP2	rs141066684	7	145853704	A	AT	7	0.100782	0.0554014	0.0337592	23.4656	7.83961	0.250091	0.786933
KIAA0319	rs9467244	6	24640011	G	A	7	0.101004	0.0457859	0.0279181	74.164	23.2234	0.000724999	0.412437
FOXP2	rs12705964	7	114056460	A	G	4	0.101389	0.131815	0.0804653	0	2.89735	0.407725	0.93605
CNTNAP2	rs826809	7	147067719	C	T	7	0.101508	-0.0450593	0.0275157	0	5.68039	0.459928	0.555894
CNTNAP2	rs73164305	7	147242376	T	C	7	0.101578	-0.0727773	0.0444509	0	4.73211	0.578602	0.882683
CNTNAP2	rs17170000	7	145935096	C	G	7	0.101611	0.055225	0.0337336	26.5508	8.16891	0.225988	0.780987
KIAA0319	rs807511	6	24540715	A	G	7	0.101651	-0.0527471	0.0322238	0	2.84988	0.827439	0.766919
ROBO1	rs9808950	3	78759564	C	T	7	0.102069	0.0509502	0.031164	0	3.95035	0.683396	0.741027
KIAA0319	rs6456624	6	24639223	T	C	7	0.102074	0.0456543	0.0279251	74.1219	23.1857	0.000736622	0.412403
CNTNAP2	rs62504796	7	145842889	T	C	7	0.102119	0.0551555	0.0337411	23.1609	7.80853	0.252469	0.786773
GRIN2B	rs11055457	12	13613018	C	T	7	0.102216	-0.0639859	0.0391541	0	4.02009	0.673958	0.854969
GRIN2B	rs1805545	12	13788498	T	C	7	0.102242	-0.0487117	0.0298098	0	3.16596	0.787748	0.683491
FOXP2	rs10255943	7	114072443	A	G	7	0.102598	0.0488575	0.0299301	59.8819	14.9558	0.0206029	0.304279
ROBO1	rs162266	3	78954333	G	A	7	0.102674	0.0463803	0.0284188	0	5.91081	0.433255	0.661043
FOXP2	rs17372022	7	114119935	T	G	7	0.102724	0.0539518	0.033063	48.1121	11.5634	0.0724486	0.778319
CNTNAP2	rs17170586	7	147237493	A	G	7	0.102754	-0.0551579	0.033805	0	1.61049	0.95182	0.79361
CNTNAP2	rs56831211	7	146220984	T	G	7	0.102755	0.047024	0.02882	0	5.04813	0.537655	0.654767
CNTNAP2	rs7797087	7	147051990	A	G	7	0.10283	0.0494558	0.030317	0	5.61648	0.467491	0.738399
CNTNAP2	rs7797201	7	147052034	A	G	7	0.102834	0.0494552	0.030317	0	5.61646	0.467494	0.738399
CNTNAP2	rs62504794	7	145835132	C	T	7	0.102915	0.0550257	0.0337398	22.893	7.78139	0.25456	0.786733
CNTNAP2	rs150441528	7	147051533	G	A	7	0.102971	0.0494362	0.0303175	0	5.61241	0.467976	0.738386
CNTNAP2	rs151205115	7	147051469	A	G	7	0.102999	0.0494324	0.0303176	0	5.61366	0.467827	0.738386
GRIN2B	rs2216217	12	13790009	T	G	2	0.103165	-0.234107	0.143651	0	0.0529718	0.817971	0.931192
ROBO1	rs162429	3	78936401	C	G	7	0.10343	0.046558	0.0285904	22.9618	7.78834	0.254024	0.659527
ROBO1	rs10049102	3	78764144	G	T	7	0.103455	0.0507857	0.0311888	0	4.08788	0.664785	0.742476
GRIN2B	rs2268093	12	13736923	G	C	2	0.103639	-0.242855	0.149223	35.3033	1.54567	0.213775	0.937418
ROBO1	rs4681011	3	78835738	A	C	7	0.103709	-0.0465258	0.0285937	0	4.89827	0.556925	0.343689
KIAA0319	rs7759417	6	24649718	C	A	7	0.103712	0.0457432	0.028113	76.199	25.2091	0.00031232	0.41054
CNTNAP2	rs10263537	7	146193808	T	C	7	0.103725	0.0483765	0.0297325	0	5.12196	0.528269	0.706487
CNTNAP2	rs62504789	7	145830488	G	C	7	0.103745	0.0548852	0.0337347	22.5912	7.75105	0.256915	0.78667
CNTNAP2	rs62503532	7	146193809	G	A	7	0.103911	0.0483502	0.0297324	0	5.12495	0.52789	0.706491
ROBO1	rs331139	3	78926499	A	G	7	0.103998	0.0465427	0.028628	12.0887	6.82506	0.337329	0.662873
GRIN2B	rs4763351	12	13686475	C	T	7	0.104043	-0.0498898	0.0306908	14.7575	7.03875	0.317279	0.715189
CNTNAP2	rs62472766	7	147941560	G	A	3	0.104065	0.172219	0.105951	0	0.409258	0.81495	0.931797
GRIN2B	rs1805471	12	13736797	G	A	2	0.10408	-0.242582	0.149245	35.2701	1.54488	0.213893	0.937423
CNTNAP2	rs7798078	7	147048920	G	A	7	0.104446	0.0492401	0.0303264	0	4.82994	0.565803	0.738446
CNTNAP2	rs58249285	7	146232193	A	G	7	0.104476	0.047047	0.0289782	0	3.9553	0.682726	0.669579
CNTNAP2	rs9640515	7	147813744	G	A	7	0.104601	0.0584229	0.0359981	9.68897	6.64371	0.355057	0.824253
CNTNAP2	rs13222314	7	146432945	T	A	4	0.104666	-0.0833008	0.0513365	0	2.346	0.503765	0.86771
ROBO1	rs162267	3	78953807	G	C	7	0.105039	0.0460957	0.0284384	0	5.73847	0.453116	0.660934
CNTNAP2	rs13222622	7	146433429	A	G	4	0.105049	-0.0832304	0.0513497	0	2.35201	0.50263	0.867722
GRIN2B	rs1806209	12	13721276	C	G	7	0.105083	0.0693729	0.0428044	11.2099	6.75751	0.343856	0.88528
CNTNAP2	rs17497557	7	147049371	G	A	7	0.105333	0.0491136	0.0303258	0	4.85799	0.562152	0.73848
CNTNAP2	rs10260534	7	146193902	A	G	7	0.105422	0.0467855	0.0288957	0	4.98501	0.545737	0.66551
DYX1C1	rs7183896	15	55707548	G	A	7	0.105455	-0.0487473	0.0301102	0	5.2918	0.506969	0.687817
DCDC2	rs200912773	6	24367075	ATC	A	7	0.105479	-0.0442181	0.0273145	22.221	7.71417	0.259801	0.478276
GRIN2B	rs3026160	12	13720043	G	A	7	0.105636	0.0671712	0.0415118	0	5.95594	0.428144	0.874708
CNTNAP2	rs62470597	7	148024601	C	G	7	0.105748	0.0575669	0.0355878	15.0463	7.06267	0.31509	0.828861
GRIN2B	rs7980512	12	13591259	T	C	7	0.105755	-0.0634931	0.0392522	0	4.36255	0.627739	0.85516
CNTNAP2	rs10278502	7	148044472	C	T	7	0.105769	0.0548143	0.0338881	36.5237	9.45235	0.149691	0.803311
CNTNAP2	rs17170583	7	147236636	T	C	7	0.105827	-0.054543	0.033726	0	1.53459	0.957164	0.792113
CNTNAP2	rs10808043	7	146766718	C	T	6	0.105851	0.056041	0.0346546	7.11621	5.38307	0.370938	0.30468
ROBO1	rs10865571	3	78725589	C	T	7	0.105895	-0.0518267	0.0320527	64.9679	17.1271	0.00882716	0.747963
DCDC2	rs199827815	6	24297361	T	TA	7	0.105958	0.0678343	0.0419603	17.5215	7.27463	0.296195	0.889726
GRIN2B	rs2268105	12	13826637	C	T	7	0.106361	-0.0845162	0.0523396	0	4.60288	0.595657	0.922532
CNTNAP2	rs35057869	7	146435220	C	T	4	0.106466	-0.0829554	0.0513883	0	2.37906	0.497544	0.867755
CNTNAP2	rs12673403	7	147163432	A	G	7	0.106655	-0.0662839	0.0410831	9.01709	6.59465	0.359964	0.857826
CNTNAP2	rs17170126	7	146222177	C	T	7	0.106678	0.0464976	0.0288213	0	5.04153	0.538498	0.654933
CNTNAP2	rs4726783	7	145935966	A	G	7	0.106761	0.0551797	0.034211	29.4604	8.50586	0.203334	0.767477
CNTNAP2	rs2952670	7	147643119	T	C	7	0.106773	0.0689206	0.0427317	0	4.99124	0.544937	0.111447
GRIN2B	rs61911334	12	13684822	C	T	7	0.10678	0.075692	0.046931	23.7488	7.86873	0.247879	0.900559
CNTNAP2	rs55881658	7	148024088	G	A	7	0.106798	0.0572907	0.0355235	13.4547	6.93278	0.327108	0.827284
DCDC2	rs140492036	6	24275265	A	AT	7	0.106828	0.0670019	0.0415486	6.19143	6.396	0.380321	0.888495
CNTNAP2	rs11764336	7	146359916	A	G	7	0.107327	0.0518043	0.0321701	60.3603	15.1363	0.0192223	0.23092
CNTNAP2	rs10500179	7	147054730	G	T	7	0.107334	0.0488211	0.0303181	0	4.97174	0.547443	0.738567
ROBO1	rs192862721	3	79263978	T	A	4	0.107487	-0.137336	0.0853234	28.6881	4.20687	0.239975	0.937118
CNTNAP2	rs2888408	7	146389161	A	C	7	0.107625	0.0622398	0.0386832	50.1216	12.0293	0.0613194	0.144104
GRIN2B	rs35354725	12	13799860	G	C	7	0.107647	0.0780195	0.0484937	0	3.42902	0.753388	0.915202
DCDC2	rs12189861	6	24274452	G	A	7	0.107708	0.066794	0.0415235	5.35931	6.33977	0.386224	0.888477
CNTNAP2	rs13236876	7	147046298	G	A	7	0.107726	0.0487745	0.030323	0	5.58228	0.471568	0.738177
CNTNAP2	rs6962511	7	146764315	G	A	6	0.107742	0.0559779	0.0348029	6.05688	5.32237	0.377817	0.303448
DCDC2	rs62400344	6	24180690	T	C	7	0.107804	0.0478424	0.0297501	48.5855	11.6699	0.0697522	0.692529
ROBO1	rs186688	3	78964794	A	G	7	0.107904	0.045799	0.0284875	0	4.62477	0.592757	0.667394
CNTNAP2	rs861160	7	147064346	A	C	7	0.107932	-0.0443368	0.0275802	0	5.71872	0.455425	0.555921
CNTNAP2	rs67880933	7	146575534	C	G	4	0.108136	-0.0904421	0.0562931	3.17028	3.09822	0.376728	0.896527
CNTNAP2	rs13224292	7	147046222	A	T	7	0.108197	0.04871	0.0303234	0	5.57772	0.472113	0.738156
DCDC2	rs67519601	6	24367076	TC	T	7	0.108202	-0.0438735	0.0273129	22.2911	7.72112	0.259255	0.478086
GRIN2B	rs1806199	12	13735154	A	T	2	0.108382	-0.240242	0.149636	36.6746	1.57915	0.208884	0.937598
CNTNAP2	rs13227072	7	147046128	T	C	7	0.10842	0.0486794	0.0303235	0	5.57979	0.471866	0.738153
DYX1C1	rs200931715	15	55783874	ATAT	A	2	0.1088	-0.154731	0.0964891	45.808	1.84529	0.174332	0.947295
ROBO1	rs34952559	3	78931235	TA	T	7	0.108944	0.0458749	0.0286189	12.9536	6.89287	0.330868	0.662824
CNTNAP2	rs13221003	7	147045626	A	G	7	0.108984	0.0486025	0.0303239	0	5.5739	0.47257	0.738126
GRIN2B	rs10845801	12	13691340	G	A	7	0.109088	0.070758	0.0441601	5.12706	6.32425	0.387865	0.893942
ROBO1	rs484531	3	78957942	G	A	7	0.109146	0.0454065	0.0283428	0	4.66347	0.587641	0.656901
ROBO1	rs369346	3	78959057	A	C	7	0.109149	0.0454611	0.0283772	0	4.77424	0.573078	0.6582
CNTNAP2	rs4305812	7	148009554	G	C	5	0.109158	0.116387	0.0726514	36.7746	6.32657	0.176051	0.0799712
GRIN2B	rs12829989	12	14123351	G	T	6	0.109176	0.100181	0.0625383	0	3.22412	0.665478	0.937518
CNTNAP2	rs62484461	7	146220225	T	C	7	0.109252	0.0464269	0.0289885	0	5.18584	0.520209	0.659326
GRIN2B	rs969776	12	13587436	T	C	7	0.109325	0.0523291	0.0326804	12.0678	6.82344	0.337485	0.221033
ROBO1	rs71895018	3	78898966	GTC	G	7	0.109523	0.0509643	0.0318459	0	4.06445	0.667955	0.750014
CNTNAP2	rs78284446	7	147769115	A	G	2	0.109526	0.191916	0.119923	0	0.147121	0.701302	0.930167
CNTNAP2	rs5888248	7	147004682	G	GC	7	0.10962	-0.0671426	0.0419666	0	3.27812	0.773217	0.881821
CNTNAP2	rs6962802	7	146764460	G	A	6	0.109702	0.0556	0.0347601	6.76129	5.36258	0.37325	0.303662
GRIN2B	rs76477556	12	13691765	A	C	2	0.109709	-0.256765	0.160528	30.2232	1.43314	0.231253	0.94559
CNTNAP2	rs12703829	7	146361499	C	T	7	0.10986	0.051157	0.0319966	61.1716	15.4526	0.0170139	0.233534
GRIN2B	rs12818068	12	14019157	C	T	7	0.109899	0.0678905	0.0424674	0	4.96095	0.548831	0.886209
ROBO1	rs329805	3	78929600	C	G	7	0.110205	0.0457249	0.0286269	13.2224	6.91422	0.328853	0.662366
KIAA0319	rs199894184	6	24553500	TAG	T	7	0.1104	0.0505486	0.0316641	0	1.91548	0.927305	0.753377
CNTNAP2	rs964103	7	147791788	A	G	7	0.11045	0.0590176	0.0369744	8.89599	6.58588	0.360846	0.833613
DYX1C1	rs3759864	15	55722213	T	C	4	0.110564	0.101392	0.063542	0	1.87534	0.59868	0.940725
ROBO1	rs162427	3	78940642	C	T	7	0.110682	0.0455972	0.0285851	23.6061	7.85403	0.248994	0.659509
FOXP2	rs146471144	7	114278231	CT	C	3	0.110847	-0.12343	0.0774152	0	0.0100564	0.994984	0.941151
GRIN2B	rs76554933	12	14064698	G	A	6	0.110924	-0.0872875	0.0547582	0	4.26084	0.512504	0.923918
ROBO1	rs331188	3	78933674	G	C	7	0.111051	0.0456045	0.0286193	13.417	6.92977	0.327391	0.662816
CNTNAP2	rs35496807	7	147042086	A	C	7	0.111168	0.0482536	0.0302917	0	5.67905	0.460085	0.737191
CNTNAP2	rs111787226	7	145875269	G	T	7	0.111374	0.0544256	0.0341859	22.3303	7.72502	0.258949	0.792589
DCDC2	rs28993078	6	24270257	A	G	7	0.111518	0.0663605	0.0416992	9.00528	6.59379	0.360051	0.889116
CNTNAP2	rs62504804	7	145875799	G	A	7	0.11153	0.0543998	0.0341846	22.3384	7.72582	0.258886	0.792583
ROBO1	rs984139	3	78756935	C	T	7	0.111611	0.0508452	0.0319582	64.713	17.0034	0.00927064	0.25249
GRIN2B	rs61056024	12	13687395	G	C	2	0.111891	-0.255385	0.160645	28.8289	1.40506	0.235878	0.945466
DYX1C1	rs67268335	15	55709245	AC	A	7	0.111903	-0.057897	0.0364201	0	4.19762	0.649953	0.166849
ROBO1	rs6787349	3	78768942	C	T	7	0.111954	0.0495842	0.0311954	0	3.82932	0.699761	0.741416
GRIN2B	rs7976206	12	13978741	G	A	7	0.112015	-0.0522676	0.0328892	44.9974	10.9086	0.0912432	0.776483
KIAA0319	rs67544822	6	24541169	TTGTA	T	7	0.112191	-0.0512193	0.0322454	0	2.84044	0.82859	0.767113
CNTNAP2	rs4427085	7	145871850	G	A	7	0.112194	0.0543162	0.0341954	23.2579	7.81839	0.251712	0.792689
GRIN2B	rs11611101	12	13976030	T	A	7	0.112302	-0.0522478	0.0329031	45.1661	10.9421	0.0901811	0.776481
GRIN2B	rs7953868	12	13586700	T	C	7	0.112431	0.0519434	0.0327231	13.3634	6.92548	0.327794	0.220207
DYX1C1	rs140320212	15	55708315	GAGAT	G	7	0.112682	0.0855888	0.0539566	29.4927	8.50976	0.203083	0.931269
GRIN2B	rs10744033	12	13630691	A	G	7	0.112706	0.0636744	0.040144	0	1.80704	0.936562	0.135423
CNTNAP2	rs34972267	7	147025925	TG	T	7	0.112867	-0.0466881	0.0294481	0	3.94281	0.684416	0.671471
CNTNAP2	rs826788	7	147026822	T	G	7	0.112878	-0.0466857	0.0294475	0	3.94291	0.684402	0.671484
CNTNAP2	rs826789	7	147027047	C	T	7	0.112915	-0.0466795	0.0294466	0	3.94367	0.684299	0.671501
CNTNAP2	rs12113478	7	147196499	T	C	7	0.11294	-0.0653558	0.0412309	1.16771	6.07089	0.415296	0.864214
DCDC2	rs12205083	6	24275483	A	G	7	0.113009	0.0661809	0.0417595	11.9981	6.81803	0.338004	0.889264
CNTNAP2	rs10485842	7	147788950	G	T	7	0.113042	0.0589417	0.037195	9.97323	6.66468	0.352973	0.835847
CNTNAP2	rs2109305	7	146720738	C	A	2	0.113172	-0.237641	0.150017	0	0.0382316	0.844979	0.919087
GRIN2B	rs57906362	12	13692563	CAAT	C	2	0.113246	-0.254211	0.16051	28.7287	1.40309	0.236207	0.945518
CNTNAP2	rs2692131	7	147026076	G	C	7	0.113276	-0.0466467	0.0294554	0	3.94631	0.683942	0.671543
GRIN2B	rs11610756	12	13976365	A	T	7	0.113475	-0.0520855	0.0329079	44.7562	10.8609	0.0927702	0.776991
ROBO1	rs388421	3	78959600	G	A	7	0.113604	0.0448647	0.0283559	0	4.8166	0.567542	0.658867
CNTNAP2	rs1496545	7	146942272	G	A	7	0.113745	-0.0641006	0.0405294	36.2204	9.4074	0.151929	0.86434
GRIN2B	rs2160734	12	13984349	C	T	7	0.113762	-0.0423063	0.0267506	19.1377	7.42002	0.283743	0.471129
CNTNAP2	rs826790	7	147027426	G	T	7	0.113789	-0.0465657	0.0294461	0	3.98938	0.678114	0.671136
CNTNAP2	rs17170823	7	147790370	C	T	7	0.113838	0.0587728	0.0371703	10.9119	6.7349	0.34606	0.836227
GRIN2B	rs11612353	12	13984598	A	G	7	0.113937	-0.0520649	0.032937	44.566	10.8237	0.0939808	0.777111
DCDC2	rs9379648	6	24210084	G	A	3	0.114036	0.116848	0.07394	0	0.9656	0.617053	0.938484
FOXP2	rs117987404	7	114312969	T	C	4	0.114115	-0.10527	0.0666281	0	0.325127	0.955235	0.932517
CNTNAP2	rs79992193	7	147041846	T	G	7	0.114403	0.0478695	0.030322	0	5.5424	0.476347	0.737929
ROBO1	rs432141	3	78934344	T	C	7	0.114503	0.0453223	0.0287164	11.4873	6.77869	0.3418	0.66999
ROBO1	rs379346	3	78960214	A	C	7	0.114539	0.0447797	0.0283754	0	4.91979	0.554141	0.658174
CNTNAP2	rs1089447	7	146204352	A	G	7	0.114579	0.0454078	0.0287766	0	4.13058	0.65901	0.655611
CNTNAP2	rs17497254	7	147041579	T	G	7	0.114658	0.0478357	0.0303218	0	5.5467	0.475831	0.737916
DCDC2	rs1856837	6	24220652	G	A	7	0.114736	0.0685527	0.0434632	0	5.38371	0.495622	0.10447
CNTNAP2	rs2972099	7	147886451	A	G	7	0.11489	-0.0560057	0.0355233	0	4.60022	0.59601	0.814833
GRIN2B	rs73290069	12	13690340	C	A	7	0.115077	-0.0835704	0.0530344	25.5374	8.05774	0.233904	0.923305
CNTNAP2	rs17412444	7	147041372	A	C	7	0.115171	0.0477683	0.0303219	0	5.5446	0.476083	0.737911
CNTNAP2	rs17170828	7	147792996	A	G	7	0.115236	0.0583308	0.0370333	10.7463	6.72241	0.347283	0.834614
DYX1C1	rs77510260	15	55707688	A	G	4	0.115369	0.100278	0.0636883	0	1.96901	0.578864	0.941354
DYX1C1	rs12595122	15	55702741	G	C	4	0.115587	0.10022	0.0636893	0	1.97833	0.576917	0.941358
GRIN2B	rs58141523	12	13684790	G	C	7	0.115936	-0.0838824	0.0533582	27.9235	8.32448	0.215281	0.922386
ROBO1	rs67467573	3	78646075	A	C	7	0.11614	0.0498661	0.0317378	0	2.63216	0.853394	0.756714
DYX1C1	rs201647805	15	55792245	T	TA	7	0.116263	0.0604691	0.0384993	46.0437	11.1201	0.0847342	0.844774
ROBO1	rs7610397	3	79365228	G	A	7	0.116339	-0.0624419	0.0397637	29.6521	8.52904	0.201847	0.866884
CNTNAP2	rs35530546	7	147050202	T	C	7	0.116364	0.0476712	0.0303596	0	4.82798	0.566058	0.738627
DYX1C1	rs146771071	15	55725906	T	C	4	0.116369	0.0999949	0.063683	0	1.94176	0.584583	0.941401
CNTNAP2	rs1068274	7	146208592	G	A	7	0.116614	0.0451519	0.0287748	0	4.34205	0.630493	0.654371
CNTNAP2	rs1479841	7	147025845	T	C	7	0.11662	-0.0462119	0.0294508	0	3.94226	0.68449	0.671987
CNTNAP2	rs1860479	7	146768472	G	C	6	0.116785	0.0542251	0.0345732	8.40587	5.45886	0.362478	0.303722
DYX1C1	rs74349164	15	55727073	G	A	4	0.116788	0.0998772	0.063681	0	1.92349	0.588437	0.94142
CNTNAP2	rs2972121	7	147875438	T	G	7	0.116849	-0.0537634	0.0342849	0	5.25749	0.511238	0.783461
CNTNAP2	rs6956460	7	147898538	A	G	7	0.116852	-0.0863198	0.0550465	27.2504	8.24747	0.220528	0.925867
DCDC2	rs35796857	6	24269176	T	C	6	0.116974	-0.0527338	0.0336397	55.8435	11.3234	0.0453327	0.727863
GRIN2B	rs1379504	12	13635105	G	A	7	0.117035	0.064184	0.0409509	0	2.50257	0.86818	0.118528
ROBO1	rs35556205	3	78890168	C	T	7	0.117077	0.0480849	0.0306828	0	2.8544	0.826886	0.728746
CNTNAP2	rs17170134	7	146226582	G	T	7	0.117134	0.0450549	0.0287539	0	5.16043	0.523408	0.653827
GRIN2B	rs11055522	12	13703741	G	A	7	0.117237	-0.0480816	0.0306941	21.3941	7.63302	0.266241	0.708953
CNTNAP2	rs10952655	7	146391520	A	G	7	0.117452	0.0564608	0.0360643	46.0176	11.1147	0.0848947	0.173993
CNTNAP2	rs10245185	7	147900046	T	C	7	0.117497	0.0422728	0.027005	41.8127	10.3115	0.112131	0.501497
CNTNAP2	rs56409871	7	147756411	G	A	7	0.117612	0.0589354	0.0376614	0	5.48648	0.483092	0.836906
ROBO1	rs329816	3	78953150	G	T	7	0.117834	0.0442203	0.0282752	11.7035	6.79528	0.340195	0.651361
CNTNAP2	rs801940	7	146229297	A	C	7	0.117925	0.0449737	0.028764	0	5.16424	0.522928	0.653827
GRIN2B	rs220549	12	13937320	T	C	7	0.118107	-0.0445935	0.028535	0	4.9411	0.55139	0.410294
CNTNAP2	rs801941	7	146228378	A	C	7	0.118112	0.0449501	0.0287635	0	5.16025	0.523431	0.653826
ROBO1	rs4493394	3	79410306	G	C	7	0.118226	0.0429994	0.0275238	33.6951	9.04911	0.170835	0.557876
CNTNAP2	rs974158	7	146429908	A	G	4	0.11848	-0.0806984	0.0516905	0	1.93308	0.586412	0.869515
KIAA0319	rs3181239	6	24653456	T	C	3	0.118579	-0.176922	0.113356	0	0.593	0.743416	0.942181
ROBO1	rs7612696	3	79524301	A	T	7	0.118656	0.0437946	0.0280656	21.5328	7.6465	0.265162	0.448547
GRIN2B	rs2300237	12	13813270	C	G	2	0.118715	-0.22271	0.142745	0	0.589558	0.44259	0.931979
ROBO1	rs329824	3	78945698	G	A	7	0.118717	0.0448221	0.0287287	14.8997	7.05051	0.316202	0.67061
GRIN2B	rs12814951	12	13700576	G	T	7	0.11872	0.0430595	0.0275992	46.5537	11.2262	0.0816313	0.520484
ROBO1	rs35077320	3	78814331	G	A	7	0.118781	0.0475623	0.0304904	0	3.08732	0.79781	0.724747
ROBO1	rs111317129	3	78798654	T	C	4	0.118843	-0.120974	0.077565	0	1.7831	0.618619	0.944972
CNTNAP2	rs35594861	7	147055100	G	C	7	0.118871	0.047398	0.0303924	0	5.43891	0.48887	0.740066
CNTNAP2	rs10952654	7	146374968	T	C	7	0.118881	0.0551689	0.0353763	57.3093	14.0546	0.0290325	0.177996
DYX1C1	rs188734722	15	55729624	G	T	4	0.118935	0.0993094	0.0636901	0	1.85412	0.603229	0.941516
DYX1C1	rs150617236	15	55729632	CAAGAG	C	4	0.118935	0.0993094	0.0636901	0	1.85412	0.603229	0.941516
DYX1C1	rs150808790	15	55738995	A	C	4	0.119056	0.0992313	0.0636609	0	1.82438	0.609643	0.941527
DYX1C1	rs143863780	15	55739043	G	A	4	0.119057	0.0992308	0.0636608	0	1.82439	0.609643	0.941527
DYX1C1	rs117640100	15	55739312	G	A	4	0.119079	0.0992249	0.0636608	0	1.82341	0.609854	0.941527
DYX1C1	rs145258416	15	55739729	C	T	4	0.119122	0.0992131	0.0636606	0	1.82145	0.610277	0.941529
ROBO1	rs201971805	3	79413376	ATG	A	7	0.119126	0.0433277	0.0278017	20.2493	7.52344	0.275135	0.495006
ROBO1	rs34670048	3	78959925	TCA	T	7	0.119172	0.0443657	0.0284714	0	4.67843	0.585668	0.6694
ROBO1	rs9309810	3	78719577	C	G	7	0.119297	0.0484923	0.0311301	0	3.93709	0.68519	0.743781
ROBO1	rs7653782	3	78720847	C	T	7	0.119299	0.0484896	0.0311285	0	3.93558	0.685394	0.743779
ROBO1	rs113371581	3	78816577	G	A	7	0.119349	0.0474817	0.0304857	0	3.1345	0.791786	0.724719
CNTNAP2	rs147443681	7	146637776	A	AAT	6	0.119499	0.0996116	0.0639816	0	1.72499	0.885736	0.935375
ROBO1	rs6788511	3	78733960	C	A	7	0.119555	0.0484504	0.0311249	0	3.93646	0.685275	0.743816
ROBO1	rs3773227	3	78737242	C	A	7	0.119582	0.0484471	0.0311251	0	3.93604	0.685331	0.743823
ROBO1	rs3832209	3	78734613	GT	G	7	0.119601	0.0484445	0.031125	0	3.93653	0.685266	0.743817
ROBO1	rs9309811	3	78721458	T	C	7	0.119632	0.0484432	0.0311268	0	3.93819	0.685041	0.74381
CNTNAP2	rs10952658	7	146395867	G	A	7	0.119742	0.0562424	0.0361489	43.9843	10.7113	0.0977202	0.173289
GRIN2B	rs10492139	12	13986595	A	G	7	0.119808	-0.0513246	0.0329939	45.1739	10.9437	0.090132	0.777246
CNTNAP2	rs12704004	7	147960601	T	C	7	0.119837	-0.0422775	0.0271801	0	4.38507	0.624716	0.46554
CNTNAP2	rs55659530	7	145820068	T	A	3	0.119882	0.131478	0.0845372	46.5571	3.74231	0.153945	0.936398
GRIN2B	rs73055657	12	13987757	G	A	7	0.119919	-0.0513143	0.0329972	45.2667	10.9622	0.0895502	0.777243
CNTNAP2	rs10487682	7	146725968	C	G	5	0.120117	-0.129883	0.0835644	0	2.18257	0.702221	0.938009
GRIN2B	rs142097370	12	13789022	GA	G	7	0.120245	0.0749243	0.0482217	0	3.41569	0.755151	0.914896
CNTNAP2	rs9648853	7	148039047	T	C	7	0.120276	-0.0426862	0.0274754	0	4.29656	0.636612	0.599559
GRIN2B	rs36010230	12	13794094	C	T	7	0.120283	0.074901	0.0482116	0	3.40158	0.757014	0.914822
GRIN2B	rs16909305	12	13795204	C	G	7	0.120317	0.0748965	0.0482132	0	3.40178	0.756988	0.914822
GRIN2B	rs56370128	12	13779826	C	G	7	0.120386	0.0749117	0.048232	0	3.43035	0.753212	0.914902
GRIN2B	rs2193156	12	13789201	G	C	7	0.120396	0.0748931	0.0482212	0	3.41382	0.755397	0.914893
CNTNAP2	rs1494453	7	146397188	G	A	7	0.120405	0.0566934	0.036504	35.7011	9.33143	0.155779	0.17014
GRIN2B	rs3026179	12	13770510	T	C	7	0.120406	0.0749128	0.0482353	0	3.48418	0.746073	0.914906
GRIN2B	rs2193154	12	13796042	T	A	7	0.120559	0.0748545	0.0482176	0	3.40048	0.757159	0.914819
DYX1C1	rs74399885	15	55754814	C	T	4	0.12056	0.0988199	0.0636551	0	1.7754	0.620303	0.938713
GRIN2B	rs34841708	12	13796743	T	C	7	0.120572	0.0748572	0.0482211	0	3.40024	0.757191	0.914816
ROBO1	rs1865861	3	78803959	T	C	7	0.120617	0.0498871	0.0321399	0	3.32037	0.767694	0.760647
GRIN2B	rs12816165	12	13797517	G	T	7	0.120623	0.0748517	0.048224	0	3.39835	0.757441	0.914814
GRIN2B	rs4764009	12	13699120	C	T	7	0.120631	-0.0476589	0.0307054	22.5177	7.74371	0.257488	0.709054
DCDC2	rs28993079	6	24275815	C	T	7	0.120684	0.0648632	0.0417957	10.3171	6.69024	0.350446	0.889498
GRIN2B	rs1861788	12	14000592	A	G	7	0.120738	0.0592094	0.0381582	38.8649	9.81433	0.132692	0.850753
DYX1C1	rs12591248	15	55756713	C	A	4	0.120795	0.0987557	0.063654	0	1.76979	0.62153	0.938714
DYX1C1	rs2007494	15	55792245	T	A	7	0.120807	0.0543886	0.0350579	41.4551	10.2485	0.114568	0.793873
GRIN2B	12-13712133	12	13712133	T	TAAG	7	0.120817	-0.0801869	0.0516884	11.3515	6.7683	0.342807	0.918029
ROBO1	rs66496525	3	78826821	C	T	7	0.120908	0.0472423	0.0304598	0	3.27266	0.773928	0.724613
DYX1C1	rs116870018	15	55752288	G	T	7	0.121022	-0.0481731	0.0310694	0	4.95174	0.550017	0.727854
GRIN2B	rs2268096	12	13751823	T	C	2	0.121057	-0.229527	0.148049	12.3937	1.14147	0.285342	0.936251
ROBO1	rs9309812	3	78730036	G	A	7	0.121067	0.0496511	0.0320265	63.0032	16.2176	0.0126323	0.253884
DYX1C1	rs2290981	15	55759688	G	A	4	0.121067	0.0986819	0.0636529	0	1.76127	0.623399	0.938717
ROBO1	rs73113488	3	78831035	A	T	7	0.121071	0.0471996	0.0304456	0	3.28905	0.771791	0.72453
ROBO1	rs59263997	3	78834212	T	C	7	0.121081	0.0471876	0.0304387	0	3.30498	0.769709	0.724419
DYX1C1	rs144833105	15	55760104	CAG	C	4	0.12112	0.0986696	0.0636541	0	1.76234	0.623164	0.93872
CNTNAP2	rs7777531	7	146769040	T	C	6	0.121128	0.0536232	0.0345944	9.31337	5.51349	0.356469	0.302002
DCDC2	rs813227	6	24353742	A	G	7	0.12115	-0.0421874	0.0272183	38.0412	9.68386	0.138612	0.468019
DCDC2	rs28993077	6	24257745	C	T	7	0.121151	0.0655853	0.0423142	3.76474	6.23472	0.397417	0.891992
ROBO1	rs66528054	3	78831887	T	G	7	0.121167	0.0471838	0.0304433	0	3.29604	0.770878	0.724499
CNTNAP2	rs34738210	7	147915034	T	C	6	0.121232	-0.064886	0.0418721	0	3.64248	0.601947	0.837308
CNTNAP2	rs114723647	7	148028045	T	C	7	0.121235	-0.0524231	0.0338299	0	5.55124	0.475286	0.1928
DYX1C1	rs117181716	15	55762897	C	G	4	0.12127	0.0986626	0.0636752	0	1.76182	0.623279	0.938738
CNTNAP2	rs2707579	7	147641383	A	G	7	0.121302	0.0662867	0.042784	0	4.94571	0.550795	0.111355
CNTNAP2	rs5888291	7	147575242	T	TA	7	0.121476	-0.0423427	0.0273425	0	3.0964	0.796654	0.506153
CNTNAP2	rs10241724	7	147899678	T	A	7	0.121501	0.0419648	0.0271002	40.2655	10.0444	0.122793	0.500934
DCDC2	rs7770746	6	24358928	T	A	7	0.121549	0.0459638	0.0296865	0	2.75038	0.839461	0.553504
ROBO1	rs6784911	3	79412192	G	A	7	0.121677	0.0427395	0.0276135	0	4.6761	0.585975	0.456433
ROBO1	rs139207116	3	78725000	T	C	7	0.121707	0.0481924	0.0311392	0	3.93892	0.684943	0.743779
DCDC2	rs200898096	6	24358926	AT	A	7	0.121748	-0.042276	0.0273193	36.1256	9.39343	0.152631	0.472544
CNTNAP2	rs10081335	7	146659682	T	G	7	0.121911	0.044604	0.0288363	0	4.08397	0.665314	0.63692
CNTNAP2	rs10255942	7	146736478	C	T	7	0.121991	-0.043226	0.0279514	0	5.20244	0.518123	0.503724
CNTNAP2	rs13222492	7	146969789	T	C	7	0.122037	-0.045572	0.029472	0	2.71184	0.844047	0.661207
CNTNAP2	rs6963399	7	146736490	C	T	7	0.122115	-0.0432115	0.0279513	0	5.20616	0.517657	0.503726
CNTNAP2	rs57803156	7	145818294	C	A	7	0.122117	0.0539946	0.0349266	25.1559	8.01666	0.236885	0.800223
ROBO1	rs6805334	3	79411200	A	G	7	0.122252	0.0426837	0.02762	0	4.67859	0.585647	0.456407
DCDC2	rs7774208	6	24228243	C	T	7	0.122261	0.05885	0.038082	0	5.22121	0.51577	0.858792
DYX1C1	rs12594039	15	55714526	T	C	4	0.122281	0.0982246	0.0635646	0	1.97178	0.578285	0.940894
CNTNAP2	rs10260389	7	147304520	C	T	7	0.122305	-0.0442707	0.028651	0	4.73805	0.577822	0.384557
ROBO1	rs9880584	3	79562067	A	G	7	0.122352	0.0440056	0.0284831	0	5.19203	0.51943	0.655916
KIAA0319	rs9379669	6	24593176	G	A	7	0.122374	0.0428816	0.0277571	49.3665	11.8499	0.065403	0.593224
CNTNAP2	rs801939	7	146229436	T	C	7	0.122376	0.0444408	0.0287666	0	5.15	0.524724	0.654
DCDC2	rs5874977	6	24360025	CAG	C	7	0.122383	-0.0421826	0.0273054	32.2542	8.85664	0.181803	0.466459
ROBO1	rs2575743	3	78718046	G	A	7	0.122455	0.0494728	0.0320306	64.3279	16.8199	0.00996858	0.252321
ROBO1	rs1865863	3	78803784	G	A	7	0.122458	0.0496386	0.0321382	0	3.28527	0.772284	0.760616
GRIN2B	rs17760842	12	13810403	C	T	7	0.122465	0.0745625	0.0482759	0	3.39853	0.757417	0.915216
CNTNAP2	rs56049726	7	147769300	C	A	7	0.122507	0.0574668	0.0372114	3.95951	6.24736	0.396058	0.83297
ROBO1	rs17311036	3	78841678	G	C	7	0.122586	0.0469162	0.0303859	0	3.3701	0.761165	0.724177
CNTNAP2	rs801938	7	146229843	C	T	7	0.122872	0.0443817	0.0287664	0	5.1545	0.524156	0.653999
CNTNAP2	rs801936	7	146230066	T	C	7	0.122907	0.0443774	0.0287664	0	5.16033	0.52342	0.653991
CNTNAP2	rs801927	7	146231736	G	A	7	0.122908	0.0443555	0.0287522	0	5.19964	0.518475	0.653716
GRIN2B	rs73292181	12	13731960	G	C	2	0.122911	-0.232302	0.150584	39.8859	1.6635	0.197131	0.938055
CNTNAP2	rs801926	7	146231750	T	A	7	0.12298	0.044347	0.0287522	0	5.19996	0.518435	0.653711
CNTNAP2	rs61188354	7	146736298	G	GTA	7	0.123085	-0.0431168	0.0279624	0	5.13675	0.526398	0.50405
DCDC2	rs2792666	6	24361189	C	G	7	0.123119	-0.0420954	0.0273025	32.1293	8.84034	0.182758	0.46657
GRIN2B	rs11055697	12	14120489	A	G	7	0.123283	-0.0462387	0.030003	0	2.13207	0.90716	0.673371
GRIN2B	rs2193155	12	13789446	G	A	7	0.123319	0.0744674	0.0483243	0	3.24435	0.777612	0.915728
CNTNAP2	rs1919187	7	147203354	G	A	7	0.123323	0.0611599	0.0396891	0	4.34756	0.629753	0.855497
ROBO1	rs67488304	3	78844534	C	A	7	0.123328	0.0467978	0.0303694	0	3.37735	0.76021	0.724127
ROBO1	rs6782763	3	79376628	C	T	7	0.123341	-0.0616288	0.0399953	28.5317	8.39533	0.210547	0.866927
CNTNAP2	rs80305957	7	147649272	C	T	7	0.123375	0.063466	0.0411914	0	3.91784	0.687793	0.1478
CNTNAP2	rs76889736	7	147649273	A	G	7	0.123375	0.063466	0.0411914	0	3.91784	0.687793	0.1478
CNTNAP2	rs71534742	7	147649278	T	A	7	0.123386	0.063464	0.0411913	0	3.91771	0.687811	0.1478
CNTNAP2	rs7792429	7	147649289	C	T	7	0.123435	0.0634559	0.0411914	0	3.91716	0.687886	0.147801
CNTNAP2	rs7792426	7	147649282	C	T	7	0.123526	0.0634403	0.0411913	0	3.91819	0.687747	0.1478
ROBO1	rs201562025	3	78731653	G	GTA	7	0.123566	0.0479393	0.0311299	0	3.94393	0.684264	0.743894
CNTNAP2	rs801934	7	146230701	G	A	7	0.123788	0.0442726	0.0287659	0	5.17016	0.522182	0.653986
CNTNAP2	rs801929	7	146231612	C	G	7	0.123944	0.0442268	0.028748	0	5.17241	0.521898	0.653676
GRIN2B	rs1805522	12	13761741	G	A	2	0.123988	-0.227415	0.14784	6.92628	1.07442	0.29995	0.936146
CNTNAP2	rs73465236	7	146700435	C	A	4	0.124026	-0.193405	0.125744	0	1.86565	0.600754	0.930932
GRIN2B	rs74309636	12	13757732	TA	T	2	0.124398	-0.227243	0.14789	7.12367	1.0767	0.299437	0.936159
CNTNAP2	rs2204412	7	147053771	T	C	7	0.124596	0.0467606	0.0304478	0	5.56666	0.473437	0.740956
FOXP2	rs4730640	7	114343602	T	C	7	0.124598	0.0429648	0.0279763	64.1886	16.7544	0.0102294	0.408917
ROBO1	rs162425	3	78940924	T	C	7	0.124639	0.0440798	0.0287054	13.1645	6.90962	0.329287	0.669943
ROBO1	rs162426	3	78940760	A	T	7	0.124713	0.0440697	0.0287045	13.0966	6.90422	0.329796	0.669936
GRIN2B	rs1379507	12	13642294	T	G	7	0.12473	0.0628059	0.04091	0	2.57134	0.860399	0.118842
CNTNAP2	rs80312825	7	147041543	G	A	7	0.124736	-0.0773307	0.0503719	0	4.15514	0.65569	0.92018
CNTNAP2	rs10249313	7	147986892	C	G	2	0.124801	0.33909	0.220916	0	0.440497	0.506883	0.937523
DCDC2	rs1277348	6	24358915	A	C	7	0.124959	-0.0418073	0.0272487	34.2221	9.12161	0.166853	0.468821
CNTNAP2	rs1089446	7	146205226	T	G	7	0.12502	0.0441058	0.0287514	0	4.28729	0.63786	0.654144
CNTNAP2	rs11437576	7	147190072	A	AC	7	0.12506	-0.0623018	0.0406172	9.54656	6.63325	0.356099	0.860259
ROBO1	rs7617893	3	79419101	G	C	7	0.125095	0.0423991	0.0276443	0	4.94191	0.551285	0.456701
ROBO1	rs7639769	3	79419067	A	T	7	0.12511	0.0423974	0.0276444	0	4.94242	0.551219	0.456701
CNTNAP2	rs6942736	7	146195452	C	A	7	0.125225	0.0516078	0.03366	0	2.85497	0.826817	0.771533
ROBO1	rs73850750	3	78731302	C	T	7	0.125375	0.0477001	0.0311237	0	3.89357	0.691076	0.743651
CNTNAP2	rs60837142	7	146232102	C	T	7	0.125468	0.044049	0.0287485	0	5.18708	0.520053	0.653663
CNTNAP2	rs12703926	7	147234727	G	A	7	0.125711	0.0477174	0.0311627	0	3.10323	0.795783	0.745849
CNTNAP2	rs801953	7	146223187	G	A	7	0.125759	0.0440415	0.0287657	0	5.16382	0.52298	0.653901
CNTNAP2	rs801952	7	146223306	A	G	7	0.125821	0.0440182	0.0287552	0	5.12655	0.527687	0.653767
ROBO1	rs113267806	3	78724602	T	C	7	0.126038	0.0476443	0.0311418	0	3.94817	0.683691	0.743871
ROBO1	rs331182	3	78937776	T	C	7	0.12604	0.0439528	0.0287291	12.9653	6.8938	0.33078	0.6695
CNTNAP2	rs7799641	7	147988322	A	G	2	0.126045	0.337976	0.220916	0	0.437114	0.508519	0.937483
KIAA0319	rs72834991	6	24575023	C	T	7	0.126072	0.0574734	0.0375698	0	1.62733	0.950593	0.845834
CNTNAP2	rs34837572	7	148035955	A	G	3	0.126138	0.134622	0.0880164	0	1.62712	0.443277	0.90763
ROBO1	rs150963993	3	78636458	A	C	7	0.126274	0.048925	0.0319989	0	3.21756	0.781087	0.762191
ROBO1	rs17311169	3	78846497	T	A	7	0.126381	0.046448	0.0303874	0	3.35382	0.763305	0.72407
GRIN2B	rs2111514	12	13983981	C	T	7	0.126497	-0.0408868	0.0267573	17.7931	7.29866	0.294109	0.471427
CNTNAP2	rs114534553	7	147051018	G	A	7	0.126514	0.0464087	0.0303723	0	5.37273	0.496971	0.739624
GRIN2B	rs79283426	12	13641635	C	A	7	0.126517	0.0625091	0.0409096	0	2.55586	0.862165	0.118865
CNTNAP2	rs149140392	7	147050953	T	C	7	0.126638	0.0463941	0.0303727	0	5.3712	0.497159	0.739626
ROBO1	rs141155023	3	78725938	T	A	7	0.126754	0.0475577	0.0311439	0	3.94939	0.683526	0.743883
CNTNAP2	rs12154831	7	145844176	C	T	7	0.126799	0.0521784	0.034174	17.5487	7.27702	0.295986	0.791887
GRIN2B	rs1379506	12	13642288	T	G	7	0.126827	0.0624566	0.0409086	0	2.55705	0.862029	0.118876
ROBO1	rs35426367	3	78927886	CA	C	7	0.12683	-0.042595	0.0278996	33.599	9.03601	0.171563	0.586894
CNTNAP2	rs7781637	7	147988629	C	T	2	0.12685	0.337259	0.220916	0	0.434946	0.509572	0.937453
GRIN2B	rs1379508	12	13642560	C	G	7	0.126944	0.0624374	0.0409086	0	2.55746	0.861982	0.118887
GRIN2B	rs56069446	12	13761829	CA	C	7	0.127026	0.0738024	0.0483653	0	3.33687	0.765531	0.915841
CNTNAP2	rs149329152	7	147769508	T	TA	7	0.127034	0.0567964	0.0372215	3.12947	6.19383	0.401831	0.833209
GRIN2B	rs1457616	12	13643640	C	T	7	0.12711	0.0623888	0.0408946	0	2.56048	0.861638	0.118895
CNTNAP2	rs2159473	7	146764997	G	A	6	0.127168	0.0528676	0.0346589	10.3824	5.57926	0.349333	0.302595
CNTNAP2	rs2693297	7	145818788	A	G	7	0.127184	-0.0520485	0.0341234	17.9445	7.31212	0.292944	0.20906
CNTNAP2	rs1881443	7	147205780	A	G	2	0.127331	-0.167383	0.10978	0	0.53734	0.463537	0.787395
DCDC2	rs6456601	6	24266739	C	T	7	0.12748	-0.0442987	0.0290652	0	4.05668	0.669006	0.317731
DCDC2	rs6907864	6	24293324	C	T	7	0.12766	0.064178	0.0421283	18.9566	7.40344	0.285142	0.890505
GRIN2B	rs35674397	12	13812876	C	T	7	0.127824	0.0735885	0.0483264	0	3.27125	0.774113	0.914825
GRIN2B	rs61912881	12	13813084	C	G	7	0.127937	0.0735682	0.0483274	0	3.27083	0.774168	0.915263
DCDC2	rs2753916	6	24360230	C	A	7	0.127973	-0.0415761	0.0273142	31.7508	8.79131	0.185659	0.46612
GRIN2B	rs7964000	12	13637588	A	G	7	0.128001	0.0622893	0.0409251	0	2.4507	0.873944	0.118757
DCDC2	rs1087266	6	24355150	A	G	7	0.128133	-0.0414172	0.0272212	37.3324	9.57432	0.143761	0.467963
CNTNAP2	rs62504793	7	145833045	G	A	7	0.128171	0.0519683	0.0341592	17.1701	7.24376	0.298892	0.791834
CNTNAP2	rs58935552	7	147095036	A	T	6	0.128195	-0.107186	0.0704589	0	2.90106	0.715236	0.930158
GRIN2B	rs55646032	12	14081257	T	G	7	0.128281	0.051867	0.0341025	0	3.29102	0.771533	0.766381
CNTNAP2	rs700287	7	146210250	A	C	7	0.128289	0.0437724	0.0287809	0	4.36189	0.627827	0.655237
CNTNAP2	rs7785125	7	147055861	T	C	7	0.128336	0.0462047	0.0303839	0	5.38192	0.495841	0.739613
CNTNAP2	rs2465888	7	148126775	G	C	5	0.128339	0.0734468	0.0482985	10.9788	4.49331	0.343342	0.361346
CNTNAP2	rs7781303	7	147055866	A	T	7	0.128357	0.0462023	0.030384	0	5.38184	0.495852	0.739613
CNTNAP2	rs34054258	7	147048645	A	G	7	0.128445	0.0461792	0.0303758	0	5.35878	0.498686	0.739546
ROBO1	rs5850403	3	78940502	T	TA	7	0.128623	0.0436327	0.0287141	14.2447	6.99666	0.321157	0.669901
ROBO1	rs6766522	3	79077887	G	A	7	0.128634	-0.0581788	0.0382879	70.5411	20.3673	0.0023817	0.853831
ROBO1	rs73122579	3	79359803	G	A	7	0.128823	-0.060801	0.0400333	26.6592	8.18099	0.225141	0.868157
ROBO1	rs329825	3	78962876	T	C	7	0.129053	0.0432333	0.0284833	0	5.11314	0.529386	0.668294
CNTNAP2	rs34546298	7	147048062	T	G	7	0.129097	0.0461019	0.0303767	0	5.35362	0.499322	0.739517
CNTNAP2	rs67896915	7	146232542	G	A	7	0.129101	0.0449787	0.0296369	0	5.78049	0.448224	0.676481
DCDC2	rs1578349	6	24266910	T	C	7	0.129362	-0.0440977	0.0290763	0	4.1327	0.658724	0.317484
CNTNAP2	rs35037005	7	147048025	C	T	7	0.129364	0.0460698	0.0303767	0	5.35376	0.499305	0.739517
GRIN2B	rs77484247	12	13866613	G	GT	4	0.12945	-0.193324	0.127499	0	2.91021	0.405678	0.93681
GRIN2B	rs11055492	12	13667045	T	C	7	0.129452	-0.0514378	0.033924	0	5.66332	0.461942	0.788264
GRIN2B	rs2300240	12	13816001	T	C	2	0.129556	-0.217792	0.143676	0	0.528053	0.467427	0.932827
DYX1C1	rs16976349	15	55788818	G	C	4	0.129726	0.0971723	0.0641324	0	1.77494	0.620403	0.938911
CNTNAP2	rs67563106	7	147775150	A	G	7	0.129728	0.0563519	0.0371917	10.808	6.72706	0.346828	0.8334
CNTNAP2	rs12056146	7	147204803	C	T	4	0.129772	-0.100584	0.0663918	0	0.234498	0.971837	0.909242
CNTNAP2	rs35787845	7	147022785	C	T	3	0.129899	-0.109619	0.0723795	6.70216	2.14367	0.342379	0.943822
CNTNAP2	rs62504797	7	145847430	G	A	7	0.130094	0.0517093	0.0341601	19.0753	7.4143	0.284225	0.791577
GRIN2B	rs138204150	12	13712128	T	TTAAG	7	0.130203	-0.0777847	0.0514007	4.98918	6.31507	0.388837	0.917516
GRIN2B	rs33974387	12	13647780	GCT	G	7	0.130222	0.0437013	0.0288795	6.29454	6.40304	0.379586	0.620883
CNTNAP2	rs2373317	7	147764068	A	G	7	0.130275	0.056368	0.0372553	0	5.65348	0.463105	0.833687
CNTNAP2	rs2177999	7	148027098	C	G	7	0.130368	-0.0511983	0.0338467	0	5.00535	0.543127	0.189997
GRIN2B	rs4764003	12	13659564	C	T	7	0.131137	0.0409457	0.027123	0	3.46759	0.748276	0.597847
CNTNAP2	rs826828	7	147059989	A	T	7	0.131175	-0.0416815	0.0276131	0	4.32973	0.632149	0.546084
GRIN2B	rs10734868	12	13645141	G	T	7	0.131234	0.061769	0.0409268	0	2.49891	0.86859	0.118696
DCDC2	rs9379651	6	24314900	G	A	7	0.131249	-0.0624292	0.0413659	50.6441	12.1566	0.0585651	0.865986
DCDC2	rs870601	6	24261060	T	C	7	0.131395	-0.0434833	0.0288232	0	3.78213	0.706132	0.31931
CNTNAP2	rs17170242	7	146451338	C	A	2	0.13148	-0.307215	0.203684	0	0.00682272	0.93417	0.946181
CNTNAP2	rs75314116	7	147902844	A	G	7	0.1315	-0.0819407	0.0543297	31.1395	8.71327	0.190357	0.924746
KIAA0319	rs2760179	6	24550993	C	G	7	0.131562	0.0453905	0.0301003	0	3.23185	0.779235	0.704
CNTNAP2	rs34372271	7	147022681	T	G	3	0.131709	-0.109085	0.0723665	5.08401	2.10713	0.348693	0.943906
DCDC2	rs72833015	6	24328425	C	A	5	0.131784	0.0922876	0.0612351	1.86493	4.07601	0.395816	0.936535
GRIN2B	rs4763350	12	13638151	C	T	7	0.132191	0.0616224	0.040931	0	2.42526	0.876737	0.119006
GRIN2B	rs2900314	12	13865421	G	T	4	0.132194	-0.191688	0.127325	0	2.91894	0.404293	0.936702
CNTNAP2	rs851727	7	147366954	T	C	5	0.1322	0.118362	0.0786208	0	3.55883	0.46899	0.935962
DCDC2	rs793719	6	24354887	A	G	7	0.132259	-0.0409584	0.0272103	37.6412	9.62173	0.141512	0.468103
CNTNAP2	rs1860478	7	146768197	T	C	6	0.132506	0.0520644	0.0346106	10.9653	5.61579	0.345416	0.302283
CNTNAP2	rs62504800	7	145849106	T	A	7	0.13252	0.0514963	0.0342341	17.9255	7.31043	0.29309	0.792356
DCDC2	rs73726632	6	24248942	T	G	6	0.132605	-0.100669	0.0669381	0	2.83919	0.724762	0.934925
CNTNAP2	rs67361718	7	146220633	T	C	7	0.132894	0.0441868	0.0294033	0	5.15124	0.524568	0.673109
CNTNAP2	rs10485843	7	147781074	G	A	7	0.132908	0.0559543	0.0372351	8.81395	6.57995	0.361443	0.834341
GRIN2B	rs1362817	12	14139693	G	T	7	0.133073	0.0415272	0.0276462	0	2.9986	0.809022	0.484017
CNTNAP2	rs12056145	7	147204752	C	A	4	0.133121	-0.0992919	0.0661106	0	0.209806	0.975991	0.909508
CNTNAP2	rs1842272	7	147062491	A	C	7	0.133279	0.0515458	0.0343342	0	4.43807	0.617615	0.784636
CNTNAP2	rs74302253	7	147919661	T	C	6	0.133288	-0.0632513	0.0421321	0	3.67556	0.597004	0.83844
ROBO1	rs115141255	3	79293241	C	T	6	0.133561	0.0704038	0.0469294	51.8765	10.3899	0.0649113	0.883353
CNTNAP2	rs34459574	7	147060654	A	G	7	0.13362	0.0455524	0.0303687	0	5.24651	0.512607	0.720979
CNTNAP2	rs2972098	7	147889379	A	G	7	0.133652	0.0542674	0.0361818	0	4.272	0.63992	0.178131
CNTNAP2	rs11769736	7	147057415	G	A	7	0.133723	0.0455774	0.0303935	0	5.37145	0.497128	0.739461
CNTNAP2	rs67361115	7	147060357	C	T	7	0.133808	0.04553	0.0303685	0	5.24551	0.512732	0.721006
CNTNAP2	rs801935	7	146230592	G	A	7	0.133897	0.0433638	0.0289302	0	5.29424	0.506665	0.658551
CNTNAP2	rs17413110	7	147057468	C	T	7	0.133931	0.045553	0.0303934	0	5.37086	0.497201	0.739456
GRIN2B	rs141724279	12	13870254	AT	A	4	0.133999	-0.192156	0.128231	2.37853	3.07309	0.380492	0.937161
CNTNAP2	rs35609387	7	147059929	T	C	7	0.134072	0.0455003	0.0303692	0	5.2394	0.513495	0.721043
GRIN2B	rs1805531	12	13767233	G	A	7	0.134086	0.0580432	0.0387425	22.7729	7.7693	0.255497	0.853327
MRPL19/GCFC2	rs1990144	2	75877578	C	T	7	0.134153	0.0413444	0.0276012	0	2.9234	0.818397	0.435589
CNTNAP2	rs1961536	7	147486857	A	G	7	0.134153	0.0859868	0.057404	0	4.195	0.650306	0.932157
ROBO1	rs9840033	3	78770988	G	A	7	0.134223	0.046575	0.0310986	0	3.38605	0.759064	0.73808
CNTNAP2	rs6967121	7	147829431	T	C	7	0.134287	0.0645061	0.0430785	0	0.981901	0.986289	0.892691
CNTNAP2	rs801932	7	146231122	A	C	7	0.134543	0.0430024	0.0287367	0	5.22134	0.515755	0.653511
GRIN2B	rs58177631	12	13727807	T	C	2	0.134781	-0.226112	0.151194	41.9904	1.72385	0.189198	0.938993
FOXP2	rs10261050	7	114337652	C	T	7	0.13481	0.0410993	0.0274838	57.0691	13.976	0.0299059	0.563811
CNTNAP2	rs812414	7	146231708	T	C	7	0.13494	0.0429606	0.0287381	0	5.22766	0.514963	0.653501
CNTNAP2	rs1525227	7	147066773	C	T	7	0.135269	0.0453725	0.030377	0	5.32038	0.503426	0.738504
DCDC2	rs9295620	6	24255044	A	G	7	0.135339	-0.0430425	0.0288223	0	4.28142	0.638651	0.321867
CNTNAP2	rs4725775	7	148025961	A	G	7	0.135892	-0.0504394	0.0338232	0	4.98151	0.546187	0.190037
GRIN2B	rs78823315	12	13769831	A	G	7	0.135959	0.057761	0.0387396	22.338	7.72579	0.258889	0.853241
CNTNAP2	rs10269331	7	146037256	G	A	4	0.135998	0.110392	0.0740455	0	0.980926	0.805867	0.932107
CNTNAP2	rs13247289	7	147061667	G	T	7	0.136111	0.0452868	0.030385	0	5.3893	0.494936	0.73911
CNTNAP2	rs13247402	7	147061726	G	T	7	0.136176	0.0452797	0.0303853	0	5.38914	0.494956	0.739107
FOXP2	rs10500038	7	113788156	G	A	5	0.136211	0.0678003	0.045502	0	1.74689	0.782183	0.83982
CNTNAP2	rs61080888	7	146224590	T	C	7	0.136564	0.0437851	0.0294115	0	5.23458	0.514097	0.672739
ROBO1	rs162264	3	78955271	C	T	7	0.136831	0.0423184	0.0284456	0	4.71905	0.580318	0.669047
GRIN2B	rs2300254	12	13867587	C	G	4	0.136843	-0.189978	0.127703	2.03262	3.06224	0.382128	0.937067
GRIN2B	rs7955894	12	13986013	C	G	7	0.136864	-0.0467928	0.0314558	34.2068	9.11948	0.166969	0.744556
CNTNAP2	rs10225169	7	147990737	T	C	2	0.136877	0.326923	0.219777	0	0.403209	0.525437	0.936955
CNTNAP2	rs2620474	7	147030779	T	C	7	0.136931	-0.0439253	0.0295332	0	4.19158	0.650768	0.672417
ROBO1	rs200955794	3	78957289	A	AATAT	7	0.136936	0.0423066	0.0284453	0	4.79063	0.570933	0.668979
CNTNAP2	rs1918296	7	148024202	G	A	7	0.136966	-0.0500327	0.0336425	0	5.4595	0.486365	0.19187
CNTNAP2	rs1842271	7	147062854	C	T	7	0.13698	0.045195	0.0303907	0	5.41809	0.491412	0.739089
CNTNAP2	rs2708252	7	147654381	C	T	7	0.137007	0.0634675	0.0426808	0	5.46403	0.485815	0.110756
DCDC2	rs71760858	6	24326382	AAGAG	A	6	0.13707	0.0833761	0.0560779	40.174	8.35758	0.137599	0.925778
FOXP2	rs5886702	7	114004121	TA	T	7	0.137101	-0.0409071	0.0275159	67.3432	18.3729	0.00536484	0.573854
CNTNAP2	rs13223004	7	147802684	T	A	7	0.137169	0.0557216	0.0374872	9.23167	6.61024	0.3584	0.83827
ROBO1	rs4856291	3	79681394	C	T	7	0.137171	0.0571014	0.0384157	18.2503	7.33948	0.29059	0.133827
CNTNAP2	rs1357896	7	147063313	T	C	7	0.137175	0.0451757	0.0303928	0	5.42703	0.49032	0.739081
CNTNAP2	rs1404711	7	147063498	T	G	7	0.137341	0.0451578	0.0303936	0	5.43055	0.48989	0.73908
CNTNAP2	rs1260126	7	145824319	T	A	7	0.13739	-0.0507537	0.0341642	14.8639	7.04754	0.316473	0.208856
CNTNAP2	rs55721349	7	146232617	G	A	7	0.13749	0.0431519	0.0290546	0	5.51118	0.480106	0.661444
ROBO1	rs9821198	3	79682912	C	T	7	0.137504	0.0570552	0.0384171	18.5134	7.36318	0.288562	0.134216
GRIN2B	rs10744035	12	13645414	C	T	7	0.137627	0.0607557	0.0409216	0	2.36097	0.883692	0.118598
KIAA0319	rs1047782	6	24650731	T	G	7	0.137637	0.0451723	0.0304263	76.8871	25.9595	0.000226543	0.314787
CNTNAP2	rs7810103	7	147064313	A	G	7	0.137638	0.045125	0.0303944	0	5.4507	0.487435	0.739064
CNTNAP2	rs73473166	7	147059068	A	T	7	0.137639	0.0451115	0.0303854	0	5.37597	0.496572	0.739334
DCDC2	rs78398836	6	24327723	C	T	5	0.137665	0.0908347	0.0611871	0	3.86969	0.423929	0.93605
FOXP2	rs201851864	7	114015985	AG	A	7	0.137919	-0.0642938	0.0433367	21.2517	7.61921	0.267348	0.13776
ROBO1	rs329814	3	78957109	A	C	7	0.137934	0.0421896	0.0284387	0	4.73375	0.578387	0.66917
CNTNAP2	rs11285155	7	147059540	CT	C	7	0.137983	0.0450769	0.0303887	0	5.37461	0.496739	0.739299
CNTNAP2	rs4725700	7	146700816	G	A	2	0.138126	-0.226106	0.152485	0	0.249897	0.617147	0.924529
CNTNAP2	rs10254641	7	147905440	G	A	7	0.138135	0.0417406	0.0281504	4.05816	6.25379	0.395369	0.507461
ROBO1	rs439325	3	78884909	C	T	7	0.138421	0.0414544	0.0279777	24.0645	7.90144	0.245413	0.39081
CNTNAP2	rs17170125	7	146221526	T	C	7	0.138529	0.0435506	0.0294005	0	5.20305	0.518047	0.672743
ROBO1	rs6802848	3	79411014	A	G	7	0.138641	0.0409691	0.0276655	0	5.19875	0.518586	0.459233
GRIN2B	rs1805553	12	13791698	C	G	4	0.138713	-0.122784	0.0829284	14.9936	3.52915	0.317002	0.933491
DCDC2	rs139215810	6	24265765	CA	C	7	0.138955	0.0627315	0.0423949	5.3659	6.34021	0.386178	0.893138
CNTNAP2	rs55756201	7	146232727	A	G	7	0.139026	0.0425312	0.0287484	0	5.2625	0.510613	0.653474
CNTNAP2	rs55869746	7	146232738	A	C	7	0.139046	0.0425289	0.0287483	0	5.26291	0.510562	0.653471
CNTNAP2	rs4370448	7	146230118	C	T	7	0.139158	0.0434977	0.0294115	0	5.24217	0.513149	0.673326
ROBO1	rs60414921	3	78653366	G	A	7	0.139445	0.0470557	0.0318404	0	2.53166	0.864907	0.761389
CNTNAP2	rs200969033	7	146232617	G	GTTTA	7	0.139456	0.0429435	0.0290587	0	5.49031	0.482629	0.661313
CNTNAP2	rs851828	7	147236553	G	A	7	0.139729	-0.0430992	0.0291842	0	1.95239	0.924025	0.332377
CNTNAP2	rs802004	7	146232921	T	C	7	0.139759	0.0424536	0.0287492	0	5.26368	0.510466	0.653467
CNTNAP2	rs802005	7	146232906	T	C	7	0.139766	0.0424528	0.0287492	0	5.26338	0.510504	0.653469
CNTNAP2	rs802003	7	146232932	G	A	7	0.139779	0.0424515	0.0287492	0	5.26398	0.510429	0.653467
CNTNAP2	rs1525226	7	147066905	C	T	7	0.139801	0.0448869	0.0304002	0	5.50893	0.480378	0.739007
CNTNAP2	rs1525225	7	147066910	C	T	7	0.13982	0.0448848	0.0304003	0	5.50888	0.480384	0.739007
ROBO1	rs6801676	3	79301054	T	C	7	0.140007	-0.0694977	0.0470927	0	4.30983	0.634826	0.905331
ROBO1	rs17379314	3	79000698	C	T	3	0.14004	0.144577	0.097976	0	0.435856	0.804183	0.945509
CNTNAP2	rs10601814	7	147067236	AGT	A	7	0.140045	0.0448575	0.030399	0	5.51888	0.479178	0.738997
CNTNAP2	rs201994024	7	147067242	TGC	T	7	0.140066	0.0448552	0.0303991	0	5.51882	0.479185	0.738997
CNTNAP2	rs802000	7	146233097	A	G	7	0.140091	0.0424218	0.0287517	0	5.26789	0.509942	0.653457
CNTNAP2	rs802001	7	146233032	G	A	7	0.140119	0.0424148	0.028749	0	5.26733	0.510012	0.653461
ROBO1	rs59763295	3	78641309	C	T	7	0.140214	0.0469645	0.0318405	0	2.57557	0.859917	0.761907
GRIN2B	rs61912094	12	13858177	C	T	4	0.140293	-0.187945	0.127446	2.60196	3.08014	0.379433	0.937068
GRIN2B	rs61912096	12	13864257	T	G	4	0.140332	-0.187662	0.127267	2.618	3.08065	0.379357	0.936878
CNTNAP2	rs2372911	7	146926146	T	G	7	0.140391	-0.0430119	0.0291737	65.1292	17.2064	0.00855396	0.606599
ROBO1	rs6786778	3	78650560	A	G	7	0.140428	0.0469345	0.0318372	0	2.58146	0.859242	0.761653
ROBO1	rs66888835	3	78650695	A	G	7	0.140456	0.0469333	0.0318387	0	2.57993	0.859418	0.761646
ROBO1	rs68097887	3	78643768	A	G	7	0.140492	0.0469332	0.0318415	0	2.58276	0.859093	0.761874
ROBO1	rs1444480	3	78648532	A	G	7	0.140619	0.0469049	0.0318325	0	2.58933	0.858339	0.761807
CNTNAP2	rs62484477	7	146228243	T	C	7	0.140627	0.0433187	0.0293993	0	5.30921	0.504809	0.672631
ROBO1	rs11301287	3	78648782	TG	T	7	0.140641	0.0469051	0.0318344	0	2.59061	0.858192	0.761796
CNTNAP2	rs7779279	7	147067588	G	T	7	0.140655	0.0447868	0.0303978	0	5.52839	0.478032	0.738989
CNTNAP2	rs13235675	7	147773079	G	A	7	0.140776	0.0548021	0.0372068	8.93696	6.58884	0.360548	0.83401
ROBO1	3-79732137	3	79732137	A	AT	7	0.14082	0.044047	0.0299081	0	3.05869	0.801445	0.537003
CNTNAP2	rs71534741	7	147649269	C	T	7	0.140953	0.0620048	0.0421156	0	3.96964	0.680785	0.133639
CNTNAP2	rs826793	7	147030861	T	C	7	0.14113	-0.0434769	0.029544	0	4.2783	0.639071	0.673033
CNTNAP2	rs1917950	7	146225448	C	A	7	0.141147	0.0432977	0.0294235	0	5.23824	0.513641	0.673374
GRIN2B	rs2284410	12	13859811	T	A	4	0.141263	-0.187103	0.127186	5.68583	3.18086	0.364572	0.936794
GRIN2B	rs61912095	12	13860036	C	T	4	0.141925	-0.186756	0.127161	6.00263	3.19158	0.36302	0.936782
GRIN2B	rs2300248	12	13860063	C	T	4	0.141992	-0.186724	0.127161	5.98083	3.19084	0.363127	0.936782
GRIN2B	rs73290076	12	13694432	C	T	7	0.142104	-0.0770877	0.0525121	24.7204	7.97029	0.240288	0.921667
ROBO1	rs9834479	3	79687062	T	A	7	0.142183	0.0406239	0.0276784	0	3.69639	0.717683	0.447811
ROBO1	rs9834482	3	79687068	T	A	7	0.142183	0.0406239	0.0276784	0	3.69639	0.717683	0.447811
CNTNAP2	rs13236699	7	146234357	A	C	7	0.142407	0.0425015	0.0289739	0	5.46488	0.485712	0.65869
ROBO1	rs2101530	3	79409522	G	A	7	0.142628	0.0405862	0.0276836	0	5.08864	0.532496	0.458434
CNTNAP2	rs113574880	7	146726079	G	A	4	0.142714	-0.126525	0.0863207	0	2.34393	0.504158	0.934705
CNTNAP2	rs12540229	7	148127308	G	A	5	0.142819	0.070551	0.0481453	19.6983	4.98121	0.289231	0.361146
CNTNAP2	rs7810334	7	148054423	G	A	7	0.142859	0.0482935	0.0329597	48.6277	11.6795	0.069514	0.786179
CNTNAP2	rs1987754	7	147201812	G	C	7	0.142923	-0.0595724	0.0406639	17.6345	7.28461	0.295327	0.86107
CNTNAP2	rs1918295	7	148024208	G	A	7	0.143258	-0.0493728	0.03373	0	5.33205	0.501983	0.191181
CNTNAP2	rs143283384	7	147900830	C	CA	7	0.143319	-0.0789702	0.0539582	32.6393	8.90727	0.17886	0.92392
CNTNAP2	rs62484463	7	146221176	C	T	7	0.143328	0.0430445	0.0294119	0	5.16747	0.52252	0.672817
KIAA0319	rs2038137	6	24645943	T	G	7	0.143404	0.0414634	0.0283368	74.3222	23.3665	0.000682573	0.387341
CNTNAP2	rs76545216	7	146044949	A	G	4	0.143432	0.107913	0.0737546	0	0.971912	0.808048	0.931898
KIAA0319	rs2038136	6	24645947	G	C	7	0.143614	0.0414418	0.0283369	74.3311	23.3746	0.000680254	0.38734
ROBO1	rs9863758	3	78902252	T	C	7	0.143695	-0.041512	0.0283907	45.8821	11.0869	0.0857275	0.637439
DCDC2	rs72830866	6	24285792	C	A	7	0.143728	0.061682	0.0421888	19.2946	7.43445	0.28253	0.891264
CNTNAP2	rs78744332	7	146036989	A	G	4	0.14373	0.107985	0.073859	0	0.989446	0.803806	0.931938
CNTNAP2	rs10255602	7	146037046	A	G	4	0.143742	0.107975	0.0738546	0	0.988736	0.803978	0.931937
CNTNAP2	rs17170042	7	146036899	C	T	4	0.143773	0.10798	0.0738636	0	0.991004	0.803429	0.931942
GRIN2B	rs202121607	12	13667859	ACT	A	7	0.14385	-0.0853913	0.0584231	0	2.26446	0.893842	0.9374
GRIN2B	rs71436761	12	13667860	CTCTT	C	7	0.14385	-0.0853913	0.0584231	0	2.26446	0.893842	0.9374
CNTNAP2	rs17170840	7	147812192	G	A	7	0.143852	0.0545313	0.0373094	0	5.88148	0.436597	0.845837
CNTNAP2	rs10269314	7	146037212	G	A	4	0.143941	0.107907	0.0738444	0	0.985487	0.804764	0.931931
KIAA0319	rs807528	6	24544482	C	G	7	0.144111	-0.0458477	0.0313885	0	2.97702	0.811726	0.752909
CNTNAP2	rs201367783	7	147044535	TATATATATATATGCATATATATATATATATATGC	T	7	0.144127	0.0470883	0.0322391	1.75289	6.10705	0.411306	0.775377
DCDC2	rs72833030	6	24346560	G	A	5	0.144147	0.0885289	0.0606146	0	3.14027	0.534633	0.935719
GCFC2	rs33915308	2	75928122	G	C	7	0.144298	0.0463727	0.0317627	0	1.27182	0.973189	0.771074
CNTNAP2	rs11978155	7	146036763	T	C	4	0.144303	0.107871	0.0738867	0	0.993219	0.802893	0.93195
CNTNAP2	rs2642485	7	146388495	T	G	7	0.144337	0.0530161	0.0363166	53.4079	12.8777	0.0450193	0.173381
DCDC2	rs1832708	6	24173192	G	A	7	0.144386	-0.0394021	0.0269942	64.9656	17.126	0.00883107	0.47372
CNTNAP2	rs826815	7	147077848	T	C	7	0.144404	-0.043276	0.0296494	0	5.53918	0.476734	0.69936
CNTNAP2	rs10260495	7	146038613	A	G	4	0.144714	0.107637	0.0738016	0	0.97583	0.8071	0.931918
CNTNAP2	rs10249269	7	146039335	C	G	4	0.144728	0.107617	0.0737903	0	0.973495	0.807665	0.931913
CNTNAP2	rs10248899	7	146039066	C	A	4	0.144732	0.107619	0.0737928	0	0.974043	0.807533	0.931914
CNTNAP2	rs28478892	7	146039251	T	C	4	0.144792	0.107601	0.0737915	0	0.97357	0.807647	0.931913
CNTNAP2	rs1961537	7	147486875	A	T	7	0.144795	0.0837686	0.0574479	0	4.38801	0.624322	0.932343
ROBO1	rs9835958	3	78896598	T	C	7	0.144864	-0.0412161	0.0282706	45.1813	10.9452	0.0900862	0.65002
GRIN2B	rs7961819	12	13698642	C	T	7	0.144932	0.0764338	0.0524356	23.9704	7.89166	0.246148	0.078134
CNTNAP2	rs10275558	7	146041019	T	C	4	0.14494	0.10754	0.0737769	0	0.970259	0.808448	0.931903
CNTNAP2	rs10227977	7	146041950	G	A	4	0.144978	0.107601	0.073826	0	0.986487	0.804522	0.931964
CNTNAP2	rs10273261	7	146041771	A	G	4	0.145011	0.107595	0.0738274	0	0.987087	0.804377	0.931966
ROBO1	rs333507	3	78840953	G	A	7	0.145015	-0.0444821	0.0305222	0	2.6224	0.854526	0.26909
CNTNAP2	rs28687551	7	146041595	A	G	4	0.145023	0.107593	0.0738286	0	0.987095	0.804374	0.931967
CNTNAP2	rs10280011	7	146042324	T	C	4	0.145039	0.107579	0.0738214	0	0.985873	0.80467	0.931963
CNTNAP2	rs10231549	7	146042495	G	A	4	0.145045	0.107575	0.0738202	0	0.985324	0.804803	0.931962
CNTNAP2	rs10231672	7	146042613	G	A	4	0.145068	0.107568	0.0738198	0	0.985356	0.804795	0.93196
DCDC2	rs7741108	6	24316816	G	A	7	0.145172	0.0545588	0.0374512	0	5.48848	0.48285	0.836234
MRPL19/GCFC2	rs4853166	2	75869278	T	G	7	0.145182	0.0400283	0.0274776	0	3.94923	0.683547	0.473499
CNTNAP2	rs1405179	7	146235066	A	G	7	0.145236	0.0422193	0.0289855	0	5.48309	0.483503	0.658659
DCDC2	rs12215082	6	24288920	T	C	7	0.14524	0.0614104	0.0421615	20.2538	7.52387	0.2751	0.891122
CNTNAP2	rs199652264	7	146285621	TTTA	T	7	0.14527	0.0436841	0.0299936	0	2.94848	0.815285	0.661147
ROBO1	rs1809208	3	79261037	A	C	7	0.145329	0.0692905	0.0475821	0	2.47025	0.871782	0.0931814
CNTNAP2	rs17170050	7	146045656	T	C	4	0.14535	0.107375	0.073739	0	0.968613	0.808846	0.931839
DCDC2	rs72833022	6	24338568	G	T	5	0.145356	0.0888497	0.0610176	0	3.39637	0.493809	0.936353
GRIN2B	rs59746447	12	13698222	A	G	7	0.14536	-0.0763552	0.0524376	23.9785	7.89251	0.246085	0.921922
CNTNAP2	7-147050186	7	147050186	TAG	T	7	0.145367	0.0403933	0.0277409	0	4.05806	0.66882	0.564954
CNTNAP2	rs17170051	7	146045737	C	G	4	0.145394	0.107362	0.0737381	0	0.969036	0.808744	0.931838
CNTNAP2	rs11977983	7	146036244	T	C	4	0.14544	0.107645	0.0739408	0	0.999495	0.801374	0.931972
CNTNAP2	rs826641	7	147144247	A	T	7	0.145672	-0.0433863	0.029819	0	4.20942	0.64836	0.68141
ROBO1	rs1480687	3	78895089	C	T	7	0.145792	-0.0413167	0.028405	45.2653	10.962	0.0895588	0.651733
GRIN2B	rs10492140	12	14026009	T	G	6	0.145919	-0.0904381	0.0621953	26.7461	6.82557	0.233939	0.939802
GRIN2B	rs73045370	12	13695521	G	C	6	0.146004	0.0870866	0.0599031	0	4.61603	0.46451	0.937105
GRIN2B	rs77125962	12	14025556	T	C	6	0.146144	-0.0903823	0.0621916	26.7053	6.82177	0.234236	0.939792
GRIN2B	rs10732564	12	13615699	T	C	7	0.146213	0.0608005	0.0418437	0	3.73963	0.711862	0.113225
FOXP2	rs2690832	7	113996912	T	C	7	0.146219	0.0675651	0.0464999	18.9575	7.40353	0.285135	0.897073
ROBO1	rs7432656	3	79638278	G	T	7	0.146331	0.0403214	0.0277578	0	3.88344	0.692447	0.460864
ROBO1	rs1563382	3	79236891	G	A	7	0.146653	0.0690679	0.0475853	0	2.4409	0.875022	0.093358
KIAA0319	rs7759410	6	24642273	G	T	7	0.146662	0.0413885	0.0285158	75.7225	24.7142	0.000385658	0.394033
CNTNAP2	rs7341537	7	146580713	A	C	3	0.14676	0.0521016	0.0359056	82.4873	11.4203	0.00331218	0.57213
CNTNAP2	rs11973844	7	146036261	C	T	4	0.147101	0.107611	0.0742224	0	0.993678	0.802782	0.932238
CNTNAP2	kgp11450663	7	146117458	G	A	2	0.147261	0.234187	0.161589	0	0.578655	0.44684	0.916881
GRIN2B	rs10845814	12	13772993	T	C	7	0.147303	-0.039763	0.0274393	3.33468	6.20698	0.400408	0.554277
MRPL19	rs1015645	2	75867778	A	G	7	0.147338	0.0397994	0.0274668	0	3.93831	0.685025	0.472909
CNTNAP2	rs34758912	7	146227632	A	G	7	0.147442	0.0425687	0.0293855	0	5.40526	0.49298	0.672297
GRIN2B	rs74241194	12	13702630	A	T	7	0.147472	-0.0758904	0.0523918	23.5489	7.84815	0.249441	0.922007
GRIN2B	rs73290091	12	13701338	A	C	7	0.147998	-0.0758051	0.0524008	23.7759	7.87153	0.247668	0.92199
FOXP2	rs1527149	7	114004088	C	G	7	0.148098	-0.0398189	0.0275319	66.8278	18.0874	0.00601738	0.573594
ROBO1	rs201895676	3	79524291	C	CT	7	0.148148	0.039968	0.0276384	9.84318	6.65507	0.353927	0.408784
CNTNAP2	rs28477355	7	147883619	T	G	7	0.14827	-0.0761389	0.0526669	22.0499	7.69723	0.261134	0.918993
KIAA0319	rs149421407	6	24630934	CATAT	C	7	0.148387	0.0416715	0.0288334	64.6294	16.9633	0.00941921	0.437906
CNTNAP2	rs10254636	7	146678345	G	A	7	0.148565	0.0416514	0.0288321	0	3.56987	0.734652	0.638407
CNTNAP2	rs62504782	7	145804685	A	T	7	0.148615	0.0498057	0.034481	33.4137	9.01087	0.172968	0.79473
ROBO1	rs9836277	3	79535959	G	A	7	0.149082	0.0420714	0.0291599	6.45368	6.41393	0.378452	0.670793
ROBO1	rs9836049	3	79535960	C	A	7	0.149082	0.0420714	0.0291599	6.45368	6.41393	0.378452	0.670793
CNTNAP2	rs6464815	7	147184282	C	T	7	0.149174	-0.0569473	0.0394794	22.2039	7.71247	0.259935	0.845677
ROBO1	rs434929	3	78959484	G	A	7	0.149515	0.0409259	0.0283962	0	5.19249	0.519372	0.662873
GRIN2B	rs11055515	12	13693052	A	G	7	0.149549	-0.0433167	0.0300575	40.2399	10.0401	0.122972	0.687934
ROBO1	rs7617433	3	78883479	G	A	7	0.149603	0.0440957	0.0306021	0	3.12508	0.792992	0.725901
DYX1C1	rs2290980	15	55759483	T	C	5	0.149635	0.0906101	0.0628878	0	2.41954	0.659099	0.940987
CNTNAP2	rs28587035	7	147199128	T	C	7	0.14964	-0.0585634	0.0406463	19.6619	7.46843	0.279688	0.861246
CNTNAP2	rs201062278	7	147145564	ATG	A	7	0.149668	-0.044232	0.0307017	0	4.87006	0.560584	0.686871
DYX1C1	rs7182524	15	55762237	C	T	5	0.14968	0.0906268	0.0629063	0	2.41894	0.659206	0.941005
GRIN2B	rs10505778	12	14125564	A	G	7	0.149967	-0.0424581	0.029492	23.3214	7.82487	0.251217	0.659659
CNTNAP2	rs200971747	7	146394343	A	AT	5	0.150029	-0.0810878	0.0563334	0	1.40256	0.84375	0.893276
DCDC2	rs3789226	6	24286502	C	T	7	0.150161	0.0607359	0.0422081	20.3143	7.52958	0.274631	0.891269
ROBO1	rs1457659	3	78784269	G	A	7	0.15022	-0.0448666	0.0311843	0	2.98192	0.811112	0.263556
MRPL19	rs11684138	2	75866381	T	A	7	0.150221	0.0394895	0.0274471	0	3.89809	0.690466	0.473106
CNTNAP2	rs12113886	7	147196387	G	A	7	0.150246	-0.0584807	0.0406493	19.646	7.46696	0.279811	0.861259
CNTNAP2	rs17170237	7	146442357	A	G	4	0.150429	-0.0751561	0.0522637	0	2.57268	0.462299	0.870965
KIAA0319	rs807526	6	24543720	G	A	7	0.150501	-0.0451457	0.0314	0	2.98004	0.811348	0.752584
GRIN2B	rs80158688	12	14020784	T	C	6	0.150804	-0.0891865	0.0620774	26.0928	6.76524	0.238693	0.939597
GRIN2B	rs72656651	12	13694152	C	G	2	0.151152	-0.217651	0.151623	44.9278	1.8158	0.177814	0.939423
CNTNAP2	rs17587202	7	146281412	C	T	7	0.151163	0.0437487	0.0304777	0	3.46653	0.748417	0.688636
CNTNAP2	rs7779464	7	147192852	G	A	7	0.151205	-0.0583372	0.0406449	19.602	7.46287	0.280152	0.861266
CNTNAP2	rs7780096	7	147192559	C	G	7	0.151317	-0.0583212	0.0406449	19.5975	7.46245	0.280186	0.861267
CNTNAP2	rs7778880	7	147192488	G	A	7	0.151328	-0.0583196	0.0406449	19.597	7.46241	0.28019	0.861267
DYX1C1	rs7168397	15	55781144	A	G	7	0.151506	0.0575668	0.0401377	32.8279	8.93229	0.177422	0.860921
CNTNAP2	rs6975318	7	146739888	T	A	7	0.151534	-0.0400305	0.0279127	0	5.05211	0.537147	0.445137
CNTNAP2	rs199694453	7	147575241	T	TTA	7	0.151583	-0.0392162	0.0273481	0	3.08482	0.798129	0.506546
GRIN2B	rs73290079	12	13695791	G	C	2	0.151586	-0.217389	0.151601	44.6426	1.80644	0.178936	0.939408
GRIN2B	rs58987510	12	13698802	G	A	2	0.151645	-0.217317	0.151573	44.7145	1.80879	0.178653	0.939443
ROBO1	rs420481	3	78958848	T	A	7	0.151681	0.0407094	0.0283962	0	5.23171	0.514456	0.662894
MRPL19	rs1017051	2	75865277	T	C	7	0.151904	0.0393336	0.0274515	0	3.91857	0.687695	0.473333
DYX1C1	rs3743204	15	55790310	G	T	7	0.152021	0.0506202	0.0353387	35.816	9.34812	0.154926	0.804117
ROBO1	rs7616854	3	78674117	T	A	3	0.15253	0.192397	0.134482	63.5676	5.48961	0.0642607	0.947454
FOXP2	rs1916986	7	113993281	G	A	7	0.152646	0.0661658	0.0462618	20.9768	7.59271	0.269486	0.896309
CNTNAP2	rs35448273	7	146359775	A	AC	7	0.152973	0.048527	0.0339562	55.1135	13.367	0.0375637	0.205414
CNTNAP2	rs200023424	7	146359771	T	TA	7	0.153008	0.0485232	0.0339564	55.1188	13.3686	0.0375416	0.205419
GRIN2B	rs11055529	12	13728607	C	T	7	0.153033	0.0629643	0.0440649	29.1463	8.46815	0.205771	0.880963
ROBO1	rs151006975	3	78877805	AAT	A	7	0.153068	0.0436299	0.0305365	0	2.90308	0.82091	0.72554
ROBO1	rs11708079	3	79055785	A	G	7	0.153274	-0.0562718	0.0394043	68.2465	18.8955	0.00434374	0.854803
ROBO1	rs7426405	3	79671423	C	T	7	0.153854	0.0547452	0.0383894	31.7296	8.78858	0.185822	0.134477
CNTNAP2	rs7779911	7	146046860	A	C	6	0.154005	0.0908997	0.0637657	0	3.1444	0.677735	0.929868
CNTNAP2	rs1177932	7	148034568	T	A	7	0.154029	-0.0493104	0.034593	49.2321	11.8185	0.0661427	0.190971
ROBO1	rs76296090	3	78979859	C	T	7	0.15406	0.0559688	0.0392671	0	5.21849	0.516111	0.845617
CNTNAP2	rs17170055	7	146049720	T	C	4	0.154203	0.105117	0.0737747	0	1.28473	0.732762	0.930425
CNTNAP2	rs6464792	7	147052134	C	T	7	0.154218	0.0393232	0.0275993	0	4.44973	0.616054	0.562911
CNTNAP2	rs4433053	7	148125869	C	T	5	0.154368	0.0696646	0.0489124	12.0387	4.54745	0.336958	0.35992
CNTNAP2	rs200839752	7	147036295	AAT	A	7	0.154454	-0.0428322	0.0300794	0	4.92449	0.553533	0.684821
CNTNAP2	rs60114105	7	147036296	AT	A	7	0.154454	-0.0428322	0.0300794	0	4.92449	0.553533	0.684821
CNTNAP2	rs200112329	7	147036288	CA	C	7	0.154504	-0.0428271	0.0300794	0	4.92512	0.553452	0.684819
GRIN2B	rs11055520	12	13702423	T	C	7	0.154815	-0.0428736	0.0301348	34.5444	9.16652	0.164428	0.69305
GRIN2B	rs970492	12	13583324	G	A	7	0.154912	0.046546	0.0327237	8.75995	6.57606	0.361836	0.220787
CNTNAP2	rs73465279	7	146721859	C	T	4	0.154932	-0.121934	0.0857283	0	2.16867	0.538146	0.937243
GRIN2B	rs56723744	12	13707694	C	G	2	0.154969	-0.2154	0.151456	43.4098	1.76709	0.183743	0.93938
ROBO1	rs148541200	3	79050076	G	A	3	0.155192	0.111679	0.0785681	52.7429	4.23217	0.120503	0.940471
ROBO1	rs17313129	3	78977507	C	T	7	0.155321	0.0558031	0.0392707	0	5.23641	0.513869	0.84586
DYX1C1	rs201365161	15	55708317	GAT	G	6	0.155563	0.079013	0.0556369	39.3525	8.24437	0.143272	0.928456
ROBO1	rs13062510	3	78712373	C	T	7	0.155729	-0.0454839	0.0320403	64.2576	16.7868	0.0100997	0.745016
MRPL19	rs7570229	2	75866236	T	C	7	0.156	0.0389156	0.0274313	0	3.87188	0.694009	0.472987
CNTNAP2	rs12056208	7	147425466	T	C	6	0.156351	-0.0842922	0.0594675	31.8376	7.33543	0.196865	0.941527
CNTNAP2	rs826802	7	147035067	G	T	7	0.156439	-0.0419598	0.0296086	0	3.98394	0.67885	0.675034
CNTNAP2	rs12670868	7	146682211	A	G	7	0.156727	0.0421698	0.0297775	16.2473	7.16395	0.305951	0.690746
ROBO1	rs425121	3	78959348	T	G	7	0.156915	0.0401953	0.0283961	0	5.3372	0.501347	0.66279
CNTNAP2	rs73467030	7	146742310	G	C	5	0.157459	-0.121192	0.0857287	0	3.34311	0.502131	0.940205
CNTNAP2	rs76666005	7	146951990	C	T	7	0.157927	-0.0743213	0.0526326	0	5.28139	0.508261	0.920465
CNTNAP2	rs9640234	7	146785080	A	G	6	0.158181	0.0483551	0.0342649	0	3.49801	0.623689	0.310643
DCDC2	rs9467124	6	24361599	G	A	7	0.158334	0.039773	0.0281938	0	3.35704	0.762882	0.630586
CNTNAP2	rs75782160	7	147042871	G	A	7	0.158461	0.0452216	0.032066	8.81727	6.58019	0.361419	0.77327
DCDC2	rs7758878	6	24362204	T	C	7	0.15864	0.039743	0.0281933	0	3.35996	0.762498	0.630586
CNTNAP2	rs10267864	7	146634952	T	C	7	0.158789	0.0423767	0.0300724	0	5.49305	0.482297	0.646333
DCDC2	rs10085260	6	24180598	C	T	7	0.158822	0.0511022	0.0362672	38.735	9.79352	0.133621	0.838247
KIAA0319	rs3181234	6	24655165	C	T	7	0.158928	0.0536434	0.0380805	67.7371	18.5972	0.00490085	0.855713
GRIN2B	rs11616011	12	13665019	T	A	7	0.159007	-0.0387359	0.0275031	0	2.96937	0.812681	0.587976
CNTNAP2	rs73162049	7	147191888	A	G	7	0.159009	0.0561501	0.0398677	0	5.02845	0.540169	0.859456
ROBO1	rs140890458	3	79403174	G	A	6	0.159043	0.0737073	0.0523378	41.1297	8.49325	0.131065	0.893089
GRIN2B	rs2270358	12	13722540	T	G	2	0.159523	-0.212245	0.150884	31.8211	1.46673	0.225862	0.938394
ROBO1	rs9866364	3	79157354	C	T	7	0.159818	-0.0387732	0.0275832	0	4.4942	0.610113	0.437871
CNTNAP2	rs16883528	7	147194880	T	C	7	0.159975	0.0560192	0.0398669	0	5.03679	0.539103	0.859416
GRIN2B	rs1457614	12	13641706	C	A	7	0.160031	0.0476201	0.0338941	0	2.81292	0.831935	0.1981
GRIN2B	rs117965408	12	13743230	C	T	7	0.160096	0.0549676	0.0391299	17.7637	7.29604	0.294335	0.855274
CNTNAP2	rs1351312	7	147124822	C	T	7	0.160261	-0.0481408	0.0342836	0	4.83575	0.565045	0.802949
ROBO1	rs9879944	3	79020897	T	G	7	0.160342	0.0621953	0.0443011	0	2.45679	0.873272	0.889321
KIAA0319	rs2760178	6	24553502	G	T	7	0.160832	0.0444941	0.0317299	0	1.69156	0.945771	0.757769
ROBO1	rs4580508	3	79581111	T	C	7	0.161011	0.0388035	0.0276836	0	2.79798	0.833741	0.397833
ROBO1	rs58561177	3	78714319	A	T	7	0.161068	0.0450666	0.0321562	0	5.15539	0.524044	0.758849
ROBO1	rs62257535	3	79095223	A	G	7	0.161137	-0.0539311	0.0384877	68.7455	19.1973	0.00384315	0.853197
ROBO1	rs328049	3	78985805	G	A	7	0.16131	-0.0380942	0.027197	0	3.79924	0.703823	0.529846
DYX1C1	rs78141796	15	55794620	A	G	5	0.161431	0.0890992	0.0636298	0	1.7117	0.788591	0.942496
ROBO1	rs73113478	3	78825237	T	G	7	0.161534	0.0427461	0.0305344	0	3.55688	0.736387	0.727301
CNTNAP2	rs1524341	7	146706689	G	A	7	0.161556	-0.0387918	0.0277112	0	4.17492	0.653019	0.452081
KIAA0319	rs3181244	6	24651388	G	A	7	0.161572	0.0543294	0.0388121	67.7417	18.5998	0.00489561	0.860921
CNTNAP2	rs1528510	7	147192393	A	G	7	0.161668	0.0557606	0.0398437	0	5.05163	0.537208	0.859346
DCDC2	rs10946688	6	24210284	C	G	7	0.161777	0.0632741	0.0452243	0	4.6755	0.586054	0.885397
GRIN2B	rs59053822	12	13757996	CCA	C	7	0.161805	0.0673755	0.0481588	0	3.24579	0.777425	0.914742
CNTNAP2	rs2246605	7	147648847	A	C	7	0.161898	0.0611619	0.0437272	0	4.86426	0.561337	0.106918
GRIN2B	rs35077822	12	13758915	G	A	7	0.161898	0.0673677	0.048164	0	3.2445	0.777592	0.914747
DYX1C1	rs141699416	15	55766951	C	T	5	0.162143	0.0871232	0.0623243	0	1.53593	0.820259	0.941515
ROBO1	rs74370900	3	79281849	C	A	6	0.162211	0.0655955	0.0469319	51.5738	10.325	0.0665333	0.882992
KIAA0319	rs699463	6	24544903	G	A	7	0.162898	-0.0438179	0.0314019	0	3.0862	0.797953	0.753259
CNTNAP2	rs2708277	7	147658085	A	G	7	0.163019	0.0592866	0.0424996	0	5.41332	0.491995	0.111994
GRIN2B	rs144748589	12	14069644	T	TAC	7	0.163161	-0.0673635	0.0483059	29.5007	8.51072	0.203021	0.902989
CNTNAP2	rs13247565	7	147799242	G	C	7	0.163198	0.0592357	0.0424813	5.43289	6.3447	0.385704	0.866416
CNTNAP2	rs2708279	7	147658139	C	T	7	0.163245	0.0592553	0.0425001	0	5.4115	0.492218	0.111998
GRIN2B	rs77060042	12	14010809	C	T	6	0.163407	-0.0864604	0.0620364	25.0668	6.67261	0.246149	0.937396
ROBO1	rs479956	3	78967892	G	T	7	0.163582	0.0393637	0.0282557	0	5.411	0.492278	0.659009
KIAA0319	rs9467245	6	24641065	G	A	7	0.163709	0.0395264	0.0283811	77.1573	26.2666	0.000198568	0.369194
CNTNAP2	rs2250061	7	147655259	G	A	7	0.163864	0.0591492	0.0424864	0	5.51417	0.479746	0.111752
GRIN2B	rs2160518	12	13705842	A	T	7	0.164066	-0.041987	0.0301734	33.817	9.06577	0.169913	0.693434
CNTNAP2	rs2708249	7	147655218	C	T	7	0.164137	0.0591114	0.0424867	0	5.5195	0.479103	0.111742
ROBO1	rs498805	3	78968841	T	C	7	0.164363	0.0392853	0.0282517	0	5.4242	0.490665	0.658907
CNTNAP2	rs2693407	7	146237084	G	A	7	0.164398	0.0399573	0.0287373	0	5.40721	0.492741	0.652089
DCDC2	rs4582376	6	24167807	G	A	7	0.164474	-0.0374886	0.0269667	65.1721	17.2276	0.00848229	0.476129
ROBO1	rs6770763	3	79595157	T	C	7	0.164533	0.0401658	0.0288965	0	2.62663	0.854035	0.380259
FOXP2	rs200827313	7	114154527	G	GT	7	0.164655	0.0430792	0.0310014	65.4564	17.3693	0.00801755	0.282707
ROBO1	rs162268	3	78962148	T	C	7	0.164716	0.0394566	0.0283986	0	5.64003	0.464696	0.661871
GRIN2B	rs12579716	12	13700649	A	G	7	0.164832	-0.0419251	0.0301836	34.865	9.21164	0.162021	0.6936
FOXP2	rs35345061	7	114154532	T	TA	7	0.164874	0.0430568	0.0310014	65.4484	17.3653	0.00803036	0.282707
GRIN2B	rs58829609	12	13745343	C	T	7	0.164934	0.0665567	0.0479285	0	3.29821	0.770594	0.915068
GRIN2B	rs17760662	12	13763473	A	T	7	0.165084	0.0670258	0.0482834	0	3.05872	0.801442	0.915578
FOXP2	rs2049604	7	113990352	C	T	7	0.16513	-0.0396065	0.0285345	48.2674	11.5981	0.071559	0.619064
CNTNAP2	rs9640511	7	147682050	C	T	7	0.165133	0.0584177	0.0420874	0	3.43372	0.752766	0.115208
ROBO1	rs331184	3	78964983	A	G	7	0.166668	0.0399523	0.0288883	0	4.96156	0.548752	0.682323
DYX1C1	rs4264341	15	55787848	G	C	5	0.16679	0.0866404	0.0626651	0	1.45389	0.834777	0.941566
ROBO1	rs9810528	3	79680671	G	A	7	0.16681	0.0530742	0.0383893	20.3015	7.52837	0.27473	0.133923
ROBO1	rs7618716	3	79680068	C	A	7	0.167203	0.0530209	0.0383863	20.6906	7.56531	0.27171	0.133893
CNTNAP2	rs66818516	7	147036240	A	G	7	0.167361	0.0418992	0.0303456	0	5.30032	0.505911	0.739006
ROBO1	rs512135	3	78966734	A	T	7	0.167362	0.0390171	0.0282584	0	5.4653	0.485661	0.659009
DCDC2	rs33943110	6	24357796	G	A	4	0.167386	0.100061	0.0724737	0	1.99728	0.572971	0.939585
KIAA0319	rs60265389	6	24644474	AG	A	7	0.167413	0.0392095	0.0284011	76.8871	25.9596	0.000226537	0.370674
CNTNAP2	rs11773848	7	147305180	T	C	7	0.167489	-0.0393513	0.0285089	0	5.50047	0.4814	0.377899
CNTNAP2	rs2708282	7	147659836	A	G	7	0.167788	0.0586211	0.0424992	0	5.321	0.503349	0.112208
CNTNAP2	rs2246747	7	147650527	A	G	7	0.167922	0.0595659	0.0431977	0	4.99919	0.543918	0.108326
DCDC2	rs12153942	6	24208567	C	G	7	0.167959	0.0476507	0.0345597	29.4362	8.50295	0.203521	0.816283
CNTNAP2	rs2372810	7	146743131	A	C	4	0.168054	-0.1193	0.0865446	0	1.67445	0.642629	0.937095
ROBO1	rs1961636	3	78802800	G	A	7	0.168227	0.0440819	0.0319915	0	2.81837	0.831274	0.757523
ROBO1	rs17311057	3	78841789	C	T	7	0.168842	0.0419719	0.0305043	0	2.62969	0.853681	0.731446
ROBO1	rs7428551	3	79671670	T	G	7	0.169238	0.0527448	0.0383695	23.9453	7.88906	0.246344	0.133576
CNTNAP2	rs7781464	7	147052234	G	A	7	0.169335	0.0441677	0.0321373	6.94506	6.4478	0.374938	0.775423
DYX1C1	rs55812823	15	55791867	A	G	7	0.169365	0.0480073	0.0349335	43.9419	10.7032	0.0979944	0.793103
CNTNAP2	rs965854	7	146397339	G	T	4	0.169518	-0.109179	0.0794751	46.5672	5.61453	0.131947	0.941248
ROBO1	rs2608018	3	78768730	A	G	7	0.169563	0.0438041	0.0318898	63.708	16.5326	0.0111638	0.255104
FOXP2	rs6957330	7	114164165	A	G	7	0.169631	0.0469914	0.0342156	56.5899	13.8217	0.0316929	0.788053
ROBO1	rs7429525	3	79678609	T	C	7	0.169755	0.0526651	0.038358	23.8882	7.88314	0.24679	0.13343
CNTNAP2	rs2191273	7	146771502	C	T	6	0.169786	0.0470124	0.0342433	38.247	8.09677	0.150982	0.313088
ROBO1	rs57046576	3	78820385	A	G	7	0.169974	0.0419874	0.0305966	0	2.41694	0.877645	0.732461
ROBO1	rs17016680	3	79043006	A	G	7	0.170162	-0.0541643	0.0394875	67.6689	18.558	0.00497905	0.84837
CNTNAP2	rs6977725	7	148124320	C	A	6	0.170395	-0.08556	0.0624099	0	2.86923	0.720138	0.940423
ROBO1	rs9841422	3	79683071	T	C	7	0.170397	0.0526826	0.0384284	18.823	7.39125	0.286174	0.133619
ROBO1	rs77748676	3	78823512	G	A	7	0.17047	0.0419306	0.0305907	0	2.45921	0.873004	0.732437
ROBO1	rs79715818	3	78685320	T	G	3	0.170535	0.181236	0.132242	61.658	5.21622	0.0736738	0.946079
ROBO1	rs72892461	3	78821149	T	C	7	0.170552	0.0419287	0.0305952	0	2.43217	0.87598	0.732473
CNTNAP2	rs344457	7	146375139	A	G	7	0.17056	0.0477937	0.0348756	62.1488	15.8515	0.0145734	0.190831
ROBO1	rs9841074	3	79682857	T	C	7	0.170565	0.0526606	0.0384274	18.9598	7.40373	0.285118	0.133607
CNTNAP2	rs2692359	7	145807447	C	T	7	0.170672	-0.046057	0.033617	21.4824	7.6416	0.265554	0.215334
CNTNAP2	rs58525662	7	146924336	C	T	7	0.170753	-0.0489352	0.0357246	49.0165	11.7685	0.0673365	0.825534
ROBO1	rs7429699	3	79682571	G	C	7	0.170799	0.0526314	0.0384272	19.1521	7.42135	0.283631	0.133593
ROBO1	rs11457488	3	79581782	T	TA	7	0.170891	0.0378069	0.0276094	0	2.82702	0.830223	0.399484
ROBO1	rs67703869	3	78833050	T	C	7	0.1709	0.0418567	0.0305676	0	2.51296	0.867014	0.732249
ROBO1	rs1480688	3	78895235	C	T	7	0.170996	-0.0388604	0.0283858	44.2526	10.7628	0.0959886	0.65089
CNTNAP2	rs2247093	7	147652766	A	C	7	0.171053	0.0581231	0.0424619	0	5.15759	0.523766	0.112432
ROBO1	rs148663950	3	78830855	AGAGT	A	7	0.171086	0.0418602	0.0305834	0	2.50353	0.868072	0.732353
ROBO1	rs9842315	3	79591525	G	A	7	0.171119	0.0377981	0.0276177	0	2.86623	0.825439	0.399483
ROBO1	rs4586770	3	79591854	T	C	7	0.171119	0.0377983	0.0276179	0	2.86638	0.825421	0.399483
ROBO1	rs9848224	3	79593020	C	T	7	0.171123	0.0377985	0.0276183	0	2.86792	0.825232	0.399479
CNTNAP2	rs982515	7	146735264	C	T	7	0.171128	-0.0382341	0.0279369	0	4.01551	0.674577	0.495123
ROBO1	rs9879277	3	79591391	A	G	7	0.171132	0.0377969	0.0276177	0	2.86603	0.825464	0.399483
ROBO1	rs4361245	3	79592536	G	C	7	0.171146	0.0377963	0.0276181	0	2.86781	0.825246	0.399481
ROBO1	rs9857859	3	79591307	T	C	7	0.171152	0.0377951	0.0276177	0	2.86604	0.825462	0.399483
ROBO1	rs162265	3	78955169	A	C	7	0.171201	0.0388223	0.0283715	0	5.24975	0.512203	0.662504
CNTNAP2	rs1405178	7	146237840	G	A	7	0.171266	0.0393674	0.0287742	0	5.41894	0.491308	0.653239
ROBO1	rs328050	3	78986199	T	G	7	0.17142	-0.0373404	0.0273025	0	3.19119	0.784496	0.526713
CNTNAP2	rs79142095	7	146957786	G	A	7	0.171662	-0.0720633	0.0527209	0	5.42255	0.490867	0.920681
ROBO1	rs6803202	3	79499153	C	T	5	0.171753	0.0387406	0.0283483	48.6606	7.79129	0.0995299	0.486034
GRIN2B	rs56354053	12	13682891	C	T	7	0.171856	0.0619127	0.0453153	6.52201	6.41862	0.377964	0.893785
ROBO1	rs6548636	3	79680352	A	C	7	0.171877	0.0525061	0.0384323	20.5072	7.54785	0.273134	0.133493
CNTNAP2	rs6956266	7	146630285	T	C	3	0.17191	-0.0888178	0.065016	76.3084	8.44181	0.0146854	0.092559
CNTNAP2	rs1405177	7	146237892	G	A	7	0.172136	0.0392867	0.0287736	0	5.43002	0.489954	0.653233
ROBO1	rs7432625	3	79659186	T	A	7	0.172165	0.0526324	0.0385507	23.8206	7.87615	0.247318	0.133684
ROBO1	rs141454903	3	78837969	TAATC	T	7	0.172246	0.0417	0.030549	0	2.55993	0.861702	0.732147
ROBO1	rs72892501	3	78837244	C	T	7	0.17226	0.0417035	0.0305525	0	2.55458	0.86231	0.732174
ROBO1	rs34266146	3	79584935	AG	A	7	0.172331	0.037684	0.0276123	0	2.81055	0.832221	0.399529
DYX1C1	rs11630535	15	55708297	T	C	7	0.172359	-0.0390945	0.0286477	20.7795	7.5738	0.271019	0.629986
FOXP2	rs5886697	7	113960155	AT	A	7	0.172367	-0.0380352	0.027872	51.8514	12.4614	0.0524319	0.411969
ROBO1	rs17376753	3	78840588	C	T	7	0.172423	0.04165	0.0305249	0	2.57858	0.859572	0.73205
ROBO1	rs9821508	3	79588065	C	T	7	0.172493	0.0376811	0.0276207	0	2.84115	0.828504	0.399586
CNTNAP2	rs11772339	7	147910820	G	A	6	0.172609	-0.0428014	0.0313824	0	3.19893	0.669348	0.654237
FOXP2	rs11763638	7	114342642	T	G	5	0.172621	-0.0900839	0.0660521	0	0.713097	0.949704	0.935485
KIAA0319	rs55866061	6	24638341	A	G	7	0.172707	0.0572753	0.0420044	38.2282	9.71317	0.137262	0.874226
ROBO1	rs6801445	3	79383463	T	A	7	0.172991	-0.0548246	0.0402337	0	3.56802	0.734899	0.85469
CNTNAP2	rs10232417	7	146725677	C	T	7	0.173016	-0.0378719	0.0277944	0	4.9102	0.555382	0.446711
ROBO1	rs9853895	3	79585158	T	C	7	0.173039	0.0376031	0.0275985	0	2.83399	0.829376	0.399923
KIAA0319	rs7741572	6	24642556	T	C	7	0.173041	0.0373974	0.0274477	73.3796	22.5391	0.00096649	0.454744
ROBO1	rs78777901	3	78683973	C	T	3	0.17311	0.180295	0.132348	62.5458	5.33986	0.0692571	0.946034
ROBO1	rs7644615	3	79580821	A	C	7	0.173291	0.0375955	0.0276091	0	2.83703	0.829006	0.399629
ROBO1	rs5850433	3	79581002	AG	A	7	0.173291	0.0375955	0.0276091	0	2.83703	0.829006	0.399627
ROBO1	rs7622477	3	79580722	C	T	7	0.173296	0.0375951	0.0276092	0	2.83703	0.829005	0.399629
ROBO1	rs7622732	3	79580792	G	A	7	0.173296	0.0375951	0.0276092	0	2.83703	0.829005	0.399629
ROBO1	rs6548630	3	79580809	A	G	7	0.173296	0.0375951	0.0276092	0	2.83703	0.829005	0.399629
ROBO1	rs4269049	3	79579837	T	C	7	0.173329	0.0375956	0.0276117	0	2.83603	0.829127	0.399623
ROBO1	rs4279056	3	79581250	G	A	7	0.173347	0.0375905	0.027609	0	2.83778	0.828915	0.399629
ROBO1	rs9854661	3	79581633	A	G	7	0.173347	0.0375905	0.027609	0	2.83778	0.828915	0.399629
ROBO1	rs7429850	3	79582483	G	C	7	0.173347	0.0375905	0.027609	0	2.83778	0.828915	0.399629
ROBO1	rs7433735	3	79582639	A	G	7	0.173347	0.0375905	0.027609	0	2.83778	0.828915	0.399629
ROBO1	rs4998491	3	79582960	G	C	7	0.173347	0.0375905	0.027609	0	2.83778	0.828915	0.399629
ROBO1	rs4998490	3	79582976	A	T	7	0.173347	0.0375905	0.027609	0	2.83778	0.828915	0.399629
ROBO1	rs7431980	3	79583072	T	G	7	0.173347	0.0375905	0.027609	0	2.83778	0.828915	0.399629
ROBO1	rs4270471	3	79583497	G	C	7	0.173347	0.0375905	0.027609	0	2.83778	0.828915	0.399629
ROBO1	rs5850435	3	79583574	G	GT	7	0.173347	0.0375905	0.027609	0	2.83778	0.828915	0.399629
ROBO1	rs6787042	3	79584044	G	A	7	0.173347	0.0375905	0.027609	0	2.83778	0.828915	0.399629
ROBO1	rs6802470	3	79584312	T	C	7	0.173347	0.0375905	0.027609	0	2.83778	0.828915	0.399629
ROBO1	rs6789684	3	79584348	C	T	7	0.173347	0.0375905	0.027609	0	2.83778	0.828915	0.399629
ROBO1	rs9871115	3	79584956	A	G	7	0.173347	0.0375905	0.027609	0	2.83778	0.828915	0.399629
ROBO1	rs9815393	3	79586392	G	C	7	0.173379	0.0375882	0.0276094	0	2.83764	0.828931	0.399629
ROBO1	rs9852990	3	79586601	A	G	7	0.173417	0.0375849	0.0276095	0	2.83695	0.829016	0.399629
CNTNAP2	rs982514	7	146734992	A	T	7	0.173511	-0.0380123	0.0279295	0	4.05619	0.669072	0.495014
ROBO1	rs4680968	3	79667556	G	T	7	0.173644	0.0522683	0.038416	24.0558	7.90054	0.245481	0.133121
ROBO1	rs4680964	3	79662544	G	T	7	0.173738	0.0522871	0.0384382	24.179	7.91337	0.244519	0.132997
CNTNAP2	rs145656741	7	147901540	CTT	C	7	0.173746	-0.0740522	0.0544395	36.8668	9.50372	0.147168	0.927416
FOXP2	rs34539765	7	114337877	GA	G	7	0.17384	0.037194	0.0273492	64.4868	16.8951	0.00967645	0.556466
GRIN2B	rs67120688	12	13601870	C	T	7	0.173842	0.0395277	0.0290653	0	4.96079	0.548851	0.313277
DYX1C1	rs72744175	15	55708775	A	C	7	0.173888	-0.0389439	0.0286391	20.5077	7.54791	0.27313	0.629786
DYX1C1	rs56070549	15	55710365	T	C	7	0.173934	-0.038939	0.0286386	20.505	7.54764	0.273151	0.629786
ROBO1	rs4680966	3	79662973	C	T	7	0.173968	0.0522375	0.0384222	24.1255	7.90779	0.244937	0.132811
GRIN2B	rs1457629	12	13588339	T	C	7	0.174126	0.03968	0.0291966	0	5.68773	0.459064	0.310623
ROBO1	rs7428541	3	79671574	T	C	7	0.174192	0.0521985	0.0384135	23.9667	7.89127	0.246178	0.133161
CNTNAP2	rs10952735	7	147908210	T	G	6	0.174221	0.040453	0.0297719	0	3.70483	0.592645	0.555363
ROBO1	rs9870670	3	79669275	T	C	7	0.174247	0.0521939	0.038415	24.0411	7.89901	0.245596	0.132886
ROBO1	rs9875835	3	79670172	T	C	7	0.174277	0.0521898	0.0384147	24.0205	7.89687	0.245757	0.132893
ROBO1	rs6771776	3	79670701	T	C	7	0.174325	0.0521835	0.0384144	24.018	7.89661	0.245776	0.132897
DCDC2	rs55798554	6	24233872	A	T	6	0.174402	-0.0874129	0.0643596	0	3.22109	0.665943	0.934019
KIAA0319	rs72108302	6	24605270	TGTTGGCCAGGCTG	T	7	0.174418	0.0463504	0.0341278	0	5.36694	0.497682	0.804936
ROBO1	rs7430828	3	79672166	A	G	7	0.174453	0.0521663	0.0384131	23.9594	7.89053	0.246234	0.133171
DYX1C1	rs8039657	15	55707101	T	C	7	0.17448	-0.038893	0.028641	20.5307	7.55009	0.272951	0.629774
ROBO1	rs6548632	3	79672606	T	G	7	0.174513	0.0521587	0.0384129	23.9352	7.88801	0.246423	0.133177
ROBO1	rs7637985	3	79673519	A	G	7	0.174616	0.052145	0.038412	23.9081	7.8852	0.246635	0.133191
CNTNAP2	rs145221969	7	147050598	G	A	5	0.174686	0.0652398	0.0480658	0	3.49869	0.478077	0.856536
ROBO1	rs11714977	3	79587140	A	G	7	0.174691	0.0374791	0.0276133	0	2.84292	0.828288	0.399591
ROBO1	rs9826366	3	79588523	G	A	7	0.174697	0.0374791	0.0276137	0	2.84286	0.828296	0.399591
ROBO1	rs4680924	3	79587568	T	A	7	0.174718	0.0374769	0.0276134	0	2.84237	0.828355	0.399591
ROBO1	rs4389443	3	79587827	A	T	7	0.174718	0.0374771	0.0276136	0	2.84274	0.828311	0.39959
ROBO1	rs11707288	3	79587194	C	G	7	0.174723	0.0374763	0.0276133	0	2.84227	0.828367	0.399591
ROBO1	rs4504143	3	79589354	G	T	7	0.174728	0.0374769	0.0276141	0	2.84247	0.828343	0.39959
ROBO1	rs9863788	3	79588645	A	G	7	0.17473	0.0374764	0.0276138	0	2.84221	0.828374	0.399591
ROBO1	rs4527338	3	79589032	T	C	7	0.174747	0.0374753	0.0276141	0	2.84244	0.828347	0.399589
ROBO1	rs4328771	3	79589138	T	C	7	0.174755	0.0374746	0.0276141	0	2.84234	0.828359	0.399589
CNTNAP2	rs826803	7	147035547	T	C	7	0.174766	-0.0401119	0.0295582	0	4.08951	0.664565	0.674017
ROBO1	rs28464890	3	79589814	A	C	7	0.174776	0.037473	0.0276143	0	2.8436	0.828205	0.39959
ROBO1	rs35306569	3	79590543	T	A	7	0.174818	0.0374697	0.0276145	0	2.84283	0.828299	0.39959
ROBO1	rs35207390	3	79590551	G	A	7	0.174818	0.0374697	0.0276145	0	2.84283	0.828299	0.39959
ROBO1	rs59407357	3	79590663	C	A	7	0.174828	0.037469	0.0276146	0	2.84273	0.828311	0.39959
ROBO1	rs9852165	3	79590038	T	C	7	0.174834	0.0374682	0.0276145	0	2.84288	0.828293	0.399589
ROBO1	rs35040860	3	79590753	T	C	7	0.174836	0.0374682	0.0276146	0	2.84263	0.828323	0.39959
ROBO1	rs9869846	3	79590195	A	G	7	0.174837	0.037468	0.0276145	0	2.84285	0.828297	0.399589
ROBO1	rs71127402	3	79676784	A	AG	7	0.174947	0.0521017	0.0384095	23.7714	7.87106	0.247703	0.13324
ROBO1	rs6548635	3	79677190	C	T	7	0.174994	0.0520955	0.0384091	23.7491	7.86876	0.247877	0.133244
ROBO1	rs7628698	3	79677612	G	A	7	0.17501	0.0520934	0.038409	23.728	7.86658	0.248042	0.13325
ROBO1	rs2118068	3	78709159	C	T	7	0.175049	-0.0440856	0.0325077	0	5.31912	0.503582	0.241803
ROBO1	rs453354	3	78967729	T	C	7	0.175121	0.0390812	0.0288224	0	4.98824	0.545322	0.681107
CNTNAP2	rs10085697	7	146897211	C	T	7	0.175139	-0.0380393	0.0280552	0	4.2994	0.63623	0.596413
ROBO1	rs139123142	3	79590905	A	ATG	7	0.175263	0.0374352	0.0276176	0	2.83889	0.828779	0.399666
CNTNAP2	rs1496539	7	146911179	T	C	7	0.175264	0.0375511	0.0277031	0	3.71497	0.715184	0.425824
CNTNAP2	rs851824	7	147240574	C	T	7	0.175505	-0.0395919	0.029225	0	2.13105	0.90726	0.329621
DCDC2	rs11754526	6	24232489	A	G	6	0.175765	-0.0871235	0.0643495	0	3.23505	0.6638	0.933997
GRIN2B	rs4763992	12	13594843	C	T	7	0.175825	0.0394853	0.0291679	0	5.39555	0.494169	0.310257
DCDC2	rs12197973	6	24266378	A	C	7	0.175895	0.0484923	0.0358272	0	4.28763	0.637815	0.831326
ROBO1	rs73848602	3	78845639	G	A	7	0.176074	0.0412711	0.0305047	0	2.59906	0.857221	0.731899
CNTNAP2	rs2249958	7	147654425	T	C	7	0.176429	0.0574344	0.0424863	0	5.67555	0.460498	0.111686
CNTNAP2	rs2906306	7	147848524	T	C	7	0.17657	0.0394896	0.0292215	0	2.73994	0.840707	0.444806
ROBO1	rs11925452	3	78645069	C	T	7	0.176945	0.0466189	0.0345269	0	5.8343	0.442006	0.797069
DYX1C1	rs146219469	15	55796355	A	C	4	0.177039	0.0888499	0.0658183	0	1.63133	0.652308	0.942392
CNTNAP2	rs28647171	7	146707084	G	A	2	0.177111	-0.203393	0.150694	0	0.344065	0.557492	0.93654
CNTNAP2	rs1860477	7	146738312	G	C	7	0.177284	-0.0375888	0.0278607	0	4.77518	0.572955	0.448139
ROBO1	rs7619765	3	78954774	C	A	7	0.177395	-0.0382775	0.0283785	0	5.48482	0.483293	0.33854
CNTNAP2	rs9648689	7	146943356	C	T	7	0.177611	-0.0713158	0.0528991	4.97956	6.31443	0.388904	0.922044
CNTNAP2	rs826810	7	147074128	G	A	7	0.177758	-0.0398598	0.0295763	0	5.71043	0.456397	0.697139
DCDC2	rs72828957	6	24177105	G	A	7	0.177863	-0.0594917	0.0441542	0	3.56335	0.735524	0.895051
CNTNAP2	rs12703873	7	146681225	T	C	7	0.178023	0.0404815	0.0300561	25.5345	8.05743	0.233926	0.685406
CNTNAP2	rs2107858	7	147299176	G	T	7	0.178033	-0.0384565	0.0285532	0	4.30138	0.635963	0.379269
GRIN2B	rs1805247	12	13715975	A	G	7	0.178145	-0.0684584	0.0508422	5.81993	6.37077	0.382962	0.914738
CNTNAP2	rs851826	7	147239588	G	A	7	0.178216	-0.0393437	0.0292242	0	2.12086	0.908254	0.328954
ROBO1	rs77699281	3	79295500	C	T	7	0.178283	-0.0635688	0.0472258	0	4.15385	0.655866	0.905927
CNTNAP2	rs201971016	7	146714379	GTA	G	2	0.178356	-0.205006	0.152326	0	0.376384	0.539545	0.92323
CNTNAP2	rs66939445	7	146379101	AAC	A	7	0.178456	0.0448836	0.0333577	59.4152	14.7838	0.0220062	0.218329
CNTNAP2	rs12665923	7	147305599	T	G	7	0.17857	-0.0384816	0.0286072	0	5.69481	0.458231	0.375487
DCDC2	rs16888894	6	24209886	A	G	6	0.178608	-0.0868655	0.0645814	0	3.78178	0.581242	0.93385
CNTNAP2	rs141832123	7	147433156	A	G	6	0.17872	-0.0793725	0.0590259	29.8981	7.13248	0.210973	0.940625
ROBO1	rs3773190	3	78654924	C	T	7	0.178896	-0.0388982	0.0289387	0	2.24634	0.895706	0.34126
KIAA0319	rs807544	6	24562302	T	G	7	0.178927	-0.066913	0.049784	0	3.826	0.70021	0.915709
CNTNAP2	rs13237039	7	146234604	A	C	7	0.178967	0.0395188	0.0294051	0	5.38409	0.495575	0.672213
GRIN2B	rs11836523	12	13857884	T	C	7	0.17908	-0.0648034	0.0482314	0	2.49364	0.869179	0.898898
CNTNAP2	rs73156469	7	146971607	G	T	4	0.179088	-0.0940882	0.0700286	0	2.49508	0.476181	0.946169
CNTNAP2	rs6967698	7	147284351	C	T	7	0.179501	-0.0384713	0.0286608	0	4.28658	0.637956	0.380566
CNTNAP2	rs35762842	7	147035564	C	G	7	0.179583	0.0407572	0.0303695	0	5.45945	0.486371	0.739073
ROBO1	rs71626833	3	79413386	G	A	7	0.179618	0.0371977	0.0277195	0	4.55653	0.601811	0.440256
FOXP2	rs4730630	7	113960464	C	T	7	0.179626	0.0378754	0.0282251	57.1642	14.007	0.0295585	0.607966
CNTNAP2	rs7798162	7	147033314	T	C	7	0.179778	0.0407396	0.0303701	0	5.45759	0.486598	0.739087
CNTNAP2	rs35444249	7	147034455	C	G	7	0.179848	0.0407329	0.0303699	0	5.45737	0.486624	0.739086
ROBO1	rs59620781	3	79663971	T	TA	7	0.179865	0.0515514	0.0384376	26.0166	8.10992	0.23016	0.133683
FOXP2	rs142851485	7	114339820	G	A	5	0.179943	-0.0886285	0.0660948	0	0.755074	0.944367	0.935676
DCDC2	rs793666	6	24364922	C	T	7	0.179947	-0.0378146	0.0282005	0	3.34761	0.764122	0.369733
GRIN2B	rs10845773	12	13587761	G	A	7	0.180053	0.0391188	0.0291803	0	5.31928	0.503563	0.311671
CNTNAP2	rs2620458	7	147017089	G	A	7	0.180183	-0.0366816	0.0273704	17.1145	7.2389	0.299318	0.554187
CNTNAP2	rs2692153	7	147015936	C	T	7	0.180222	-0.0366783	0.0273704	17.1196	7.23934	0.299279	0.554177
DCDC2	rs793659	6	24365856	C	G	7	0.180293	-0.0377841	0.0282001	0	3.35289	0.763428	0.369741
CNTNAP2	rs2692145	7	147019272	A	G	7	0.180295	-0.0366718	0.0273701	17.1345	7.24065	0.299164	0.554183
CNTNAP2	rs13233877	7	146681505	G	A	7	0.180327	0.0397159	0.0296442	0	5.76582	0.449928	0.68101
ROBO1	rs1387667	3	79409145	C	T	7	0.180373	0.0393399	0.0293667	16.1116	7.15236	0.306986	0.689296
ROBO1	rs17044180	3	79261640	A	G	7	0.180374	-0.0705169	0.0526401	0	3.07403	0.799499	0.925479
CNTNAP2	rs2692140	7	147021497	C	T	7	0.180376	-0.0366647	0.0273699	17.1372	7.24089	0.299144	0.554184
GRIN2B	rs10845776	12	13593879	G	A	7	0.180416	0.0391034	0.0291931	0	5.07446	0.534299	0.311081
CNTNAP2	rs2692162	7	147013867	A	G	7	0.180449	-0.0366546	0.027367	16.6633	7.19971	0.302772	0.554176
CNTNAP2	rs10267232	7	147200625	C	T	7	0.180467	-0.0543085	0.0405493	12.5913	6.86431	0.333579	0.860039
DCDC2	rs73726623	6	24229940	T	C	6	0.180471	-0.0861772	0.0643447	0	3.28157	0.656665	0.93389
ROBO1	rs56981736	3	79259532	T	C	7	0.180493	-0.0704969	0.0526395	0	3.07361	0.799553	0.925479
ROBO1	rs79731723	3	79311925	C	T	7	0.180603	-0.0630821	0.0471148	0	4.18917	0.651093	0.905744
ROBO1	rs71127368	3	78973512	C	CTA	7	0.180742	0.0387008	0.0289142	0	5.30059	0.505878	0.682117
CNTNAP2	rs73164100	7	146283173	G	T	7	0.181029	0.040862	0.0305489	0	3.55869	0.736145	0.690729
CNTNAP2	rs1917597	7	147013510	A	G	7	0.181049	-0.0366048	0.0273674	16.5887	7.19327	0.303343	0.55416
CNTNAP2	rs4726925	7	147899223	T	C	7	0.181088	0.0457211	0.0341863	0	2.22375	0.898013	0.2074
ROBO1	rs716681	3	79236285	C	T	7	0.181112	-0.0703787	0.052626	0	3.07012	0.799996	0.925476
ROBO1	rs76692280	3	79235073	A	C	7	0.181115	-0.0703784	0.052626	0	3.07012	0.799996	0.925476
ROBO1	rs74632437	3	79235165	T	C	7	0.181115	-0.0703784	0.052626	0	3.07012	0.799996	0.925476
[truncated: 10,793 more rows]

## Sheet: c_NWRead
Table S7c. Association of variants annotated to candidate genes with NWRead.
For this assessment, we selected genes for which association with reading-related traits was previously reported in at least two independent studies -namely DYX1C1, DCDC2, KIAA0319, C2ORF3, MRPL19, ROBO1, GRIN2B, FOXP2 and CNTNAP2 (as reviewed in Mascheretti et al., 2017)- and examined all variants annotated to these genes within a boundary of 10 kb from the 3’-/5’-UTR.
a Due to the partial overlap of the genes MRPL19 and GCFC2, variants falling in their region of overlap (including those annotated upstream or downstream of the genes) are labelled as MRPL19/GCFC2.
b Beta values refer to A1.
c I-squared test for heterogeneity of effects across datasets (the closer to “0”, the more homogenous is the genetic effect).
d Cochran's Q statistic and p-value (for heterogeneity of effects across datasets).
e Average allele frequency computed over all the datasets where the SNP was available.
Gene a	Variant	CHR	BP	A1	A2	STUDY_nr	PVALUE	BETA b	SE_BETA	I2 c	Q d	Q_pval d	A1Freq e
ROBO1	rs201971805	3	79413376	ATG	A	7	0.000183095	0.114931	0.0307199	21.2483	7.61888	0.267375	0.495006
ROBO1	rs6805334	3	79411200	A	G	7	0.000276435	0.111143	0.0305636	0.551737	6.03329	0.419472	0.456407
ROBO1	rs6784911	3	79412192	G	A	7	0.000277929	0.111071	0.0305555	0.540927	6.03263	0.419545	0.456433
ROBO1	rs7617893	3	79419101	G	C	7	0.000301323	0.110609	0.0306042	4.52398	6.2843	0.392108	0.456701
ROBO1	rs7639769	3	79419067	A	T	7	0.000302019	0.110591	0.0306043	4.5134	6.2836	0.392182	0.456701
ROBO1	rs6802848	3	79411014	A	G	7	0.000363597	0.10911	0.0306044	13.2153	6.91366	0.328906	0.459233
ROBO1	rs2101530	3	79409522	G	A	7	0.00038523	0.108715	0.0306238	11.4237	6.77382	0.342272	0.458434
ROBO1	rs34273188	3	79336934	T	C	7	0.000421337	0.113188	0.0320979	63.8802	16.6114	0.0108228	0.689377
ROBO1	rs35058917	3	79349225	C	T	7	0.000447008	0.112734	0.0321121	63.9514	16.6442	0.0106838	0.689564
ROBO1	rs13087498	3	79274585	T	C	7	0.000540872	0.111858	0.0323321	64.9754	17.1308	0.00881437	0.689687
ROBO1	rs71626833	3	79413386	G	A	7	0.000613915	0.105066	0.0306727	0	5.94388	0.429506	0.440256
ROBO1	rs67725324	3	79207217	A	G	7	0.000769166	0.109887	0.0326688	67.3647	18.385	0.00533878	0.693934
ROBO1	rs34523120	3	79308720	C	T	7	0.000903743	0.10658	0.0321131	59.8425	14.9412	0.0207193	0.684333
ROBO1	rs4493394	3	79410306	G	C	7	0.000906685	0.100509	0.0302922	30.0767	8.58084	0.19856	0.557876
ROBO1	rs141131515	3	79194508	AATACACACACAC	A	7	0.00104485	-0.105204	0.0320923	60.1036	15.039	0.0199558	0.317353
ROBO1	rs1159913	3	79193997	G	A	7	0.00110714	-0.104353	0.0319927	64.6495	16.9729	0.00938338	0.309033
ROBO1	rs2168373	3	79193739	G	C	7	0.0011093	-0.104327	0.0319901	64.5938	16.9462	0.00948301	0.308979
ROBO1	rs1159912	3	79194332	G	A	7	0.00111235	-0.104309	0.0319922	64.6294	16.9632	0.00941934	0.308997
ROBO1	rs2311349	3	79197994	C	T	7	0.00114521	-0.104168	0.0320302	64.3662	16.8379	0.00989764	0.309844
ROBO1	rs2311351	3	79197773	C	T	7	0.00114768	-0.103993	0.0319824	64.3261	16.819	0.00997199	0.309833
ROBO1	rs2311350	3	79197923	G	A	7	0.00115294	-0.104078	0.0320213	64.3549	16.8326	0.00991847	0.309839
ROBO1	rs6548614	3	79178697	G	A	7	0.00115957	-0.108229	0.0333152	63.2082	16.308	0.0121929	0.27109
ROBO1	rs201895676	3	79524291	C	CT	7	0.0012127	0.0990632	0.030614	9.08719	6.59973	0.359454	0.408784
ROBO1	rs12486635	3	79197710	G	A	7	0.00123353	-0.10323	0.0319498	64.1539	16.7382	0.0102949	0.309944
ROBO1	rs60200150	3	79191634	C	A	7	0.00127845	-0.103156	0.0320283	64.3922	16.8502	0.00984969	0.309014
ROBO1	rs9867774	3	79188185	G	A	7	0.00130434	-0.102943	0.0320192	64.2199	16.7691	0.0101703	0.310543
ROBO1	rs1455832	3	79176116	G	A	7	0.00131029	-0.107111	0.0333293	62.2221	15.8823	0.0143997	0.26923
ROBO1	rs1563384	3	79186425	G	A	7	0.00132791	-0.107079	0.0333593	66.0293	17.6623	0.00713399	0.270904
ROBO1	rs12636466	3	79242505	T	G	7	0.0013954	0.104113	0.03258	66.3079	17.8083	0.00672942	0.697693
ROBO1	rs13325822	3	79189041	G	T	7	0.00141653	-0.102368	0.0320775	60.0049	15.0018	0.0202426	0.312063
ROBO1	rs7613938	3	79189042	C	T	7	0.00141685	-0.102366	0.0320775	60.0044	15.0016	0.0202439	0.312063
ROBO1	rs7631687	3	79190911	T	C	7	0.00143667	-0.102031	0.032013	63.8244	16.5858	0.0109324	0.308741
ROBO1	rs10865573	3	79195497	T	C	7	0.00144511	-0.101984	0.0320151	64.1603	16.7412	0.0102828	0.308414
ROBO1	rs1378632	3	79195917	C	T	7	0.00144887	-0.10196	0.0320153	64.1402	16.7318	0.0103211	0.308474
ROBO1	rs7638301	3	79196370	C	G	7	0.00147652	-0.101816	0.0320251	64.0954	16.7109	0.0104064	0.308646
ROBO1	rs2871632	3	79413350	G	A	7	0.00149045	0.0970034	0.0305375	0	5.1195	0.52858	0.452173
ROBO1	rs200892040	3	79189040	TGC	T	7	0.00153442	-0.101541	0.0320511	57.9022	14.2525	0.0269389	0.313883
ROBO1	rs7619949	3	79190685	G	C	7	0.00154501	-0.101297	0.0319943	63.7323	16.5436	0.0111152	0.309141
ROBO1	rs7631406	3	79190590	T	C	7	0.00154556	-0.101294	0.0319945	63.7241	16.5399	0.0111314	0.309146
ROBO1	rs1378633	3	79195792	T	C	7	0.00155753	-0.101225	0.0319952	64.0888	16.7079	0.0104189	0.308901
ROBO1	rs6786179	3	79177030	A	G	7	0.00161386	-0.105191	0.0333582	60.027	15.0101	0.0201782	0.269087
ROBO1	rs1378637	3	79177486	A	G	7	0.00166094	-0.10484	0.0333355	57.9174	14.2577	0.0268866	0.27025
GRIN2B	rs766831	12	14109671	C	T	4	0.00168125	-0.242621	0.0772326	8.7493	3.28765	0.349366	0.935164
ROBO1	rs68105205	3	79191123	G	T	7	0.00168537	-0.100714	0.0320673	61.5293	15.5963	0.0160929	0.314081
GRIN2B	rs112570840	12	14105762	T	C	4	0.00172598	-0.24179	0.0771573	4.65162	3.14636	0.369606	0.93445
GRIN2B	rs113019836	12	14096293	C	T	4	0.00178593	-0.239745	0.0767503	15.3089	3.54229	0.315319	0.934436
ROBO1	rs9823929	3	79184872	T	C	7	0.00186289	-0.103933	0.0334055	63.1894	16.2996	0.0122329	0.269237
ROBO1	rs5850415	3	79186580	GT	G	7	0.00189876	-0.103553	0.0333438	66.5469	17.9356	0.00639521	0.272274
ROBO1	rs1455833	3	79175867	T	C	7	0.0019526	-0.10331	0.0333542	58.8043	14.5646	0.0239272	0.267589
ROBO1	rs9877474	3	79189599	G	A	7	0.00200446	-0.0990267	0.0320519	61.2327	15.477	0.0168544	0.306947
ROBO1	rs9871860	3	79188379	G	A	7	0.00207447	-0.0999333	0.0324526	59.748	14.9061	0.0209998	0.30589
ROBO1	rs9839487	3	79189711	A	G	7	0.00216124	-0.0982472	0.0320323	61.1916	15.4606	0.0169617	0.307366
ROBO1	rs55919801	3	79446325	G	A	7	0.00236738	-0.0965027	0.0317464	1.74316	6.10645	0.411372	0.629379
ROBO1	rs12714476	3	79423487	A	G	7	0.0024183	0.0938855	0.0309508	5.6137	6.35685	0.384424	0.391453
ROBO1	rs4130991	3	79469022	A	G	7	0.00274201	-0.0919727	0.030706	0	5.83963	0.441393	0.607509
ROBO1	rs1489846	3	79427165	T	C	7	0.0027934	0.0918996	0.0307397	3.29527	6.20445	0.400681	0.392861
ROBO1	rs200575530	3	79512555	AC	A	7	0.00289141	0.0918899	0.0308453	10.4804	6.70244	0.349244	0.393699
ROBO1	rs13076006	3	79452636	A	C	7	0.00298922	-0.0912088	0.030722	0	5.927	0.431418	0.607099
ROBO1	rs2311046	3	79427470	A	T	7	0.00299974	0.0911727	0.030721	0	5.91679	0.432576	0.392913
DCDC2	rs200705189	6	24362733	ATTATT	A	2	0.00300565	0.780002	0.262878	68.4075	3.16531	0.0752182	0.930559
ROBO1	rs6809320	3	79440401	C	A	7	0.00300697	-0.0911495	0.0307209	0	5.91733	0.432514	0.607087
ROBO1	rs4510348	3	79438446	C	T	7	0.00300721	-0.0911488	0.0307209	0	5.91726	0.432523	0.607086
ROBO1	rs4343590	3	79438811	G	A	7	0.00300721	-0.0911488	0.0307209	0	5.91726	0.432523	0.607086
ROBO1	rs17396958	3	79443051	A	G	7	0.00300743	-0.0911479	0.0307208	0	5.91727	0.432521	0.607087
ROBO1	rs4680960	3	79449566	C	T	7	0.00300801	-0.0911457	0.0307207	0	5.91707	0.432543	0.607086
ROBO1	rs34674528	3	79451594	C	T	7	0.00300801	-0.0911457	0.0307207	0	5.91707	0.432543	0.607086
ROBO1	rs11919036	3	79455491	T	A	7	0.00300801	-0.0911457	0.0307207	0	5.91707	0.432543	0.607086
ROBO1	rs13072219	3	79460516	T	C	7	0.00300801	-0.0911457	0.0307207	0	5.91707	0.432543	0.607086
ROBO1	rs13090440	3	79465496	C	T	7	0.00300801	-0.0911457	0.0307207	0	5.91707	0.432543	0.607086
ROBO1	rs34671557	3	79470393	A	G	7	0.00300845	-0.0911444	0.0307207	0	5.91735	0.432512	0.607086
ROBO1	rs7653197	3	79470784	C	A	7	0.00300845	-0.0911444	0.0307207	0	5.91735	0.432512	0.607086
ROBO1	rs4680962	3	79461529	C	T	7	0.00305637	-0.0910313	0.0307329	0	5.91991	0.432222	0.607044
ROBO1	rs142223919	3	78730880	C	T	4	0.00307305	-0.422186	0.142614	0	2.91019	0.405681	0.940751
ROBO1	rs7624099	3	79475253	G	C	7	0.0031281	-0.0907922	0.0307264	0	5.979	0.425546	0.607247
ROBO1	rs13083179	3	79476886	G	A	7	0.00321333	-0.0905376	0.0307266	0.366486	6.02207	0.420722	0.607387
ROBO1	rs11917078	3	79487426	C	A	7	0.0032158	-0.0905302	0.0307266	0.392424	6.02364	0.420547	0.607389
ROBO1	rs4513416	3	79490803	C	T	7	0.00321655	-0.090528	0.0307265	0.400216	6.02411	0.420495	0.60739
ROBO1	rs4284943	3	79495754	G	C	7	0.00321799	0.0905253	0.0307271	0.404832	6.02439	0.420464	0.392603
ROBO1	rs4447719	3	79494493	C	G	7	0.00321939	0.0905202	0.0307267	0.433036	6.0261	0.420273	0.392606
ROBO1	rs9309822	3	79497424	A	T	7	0.00321945	0.0905223	0.0307275	0.409696	6.02468	0.420431	0.392593
ROBO1	rs4452292	3	79464569	G	A	7	0.00322682	-0.0905142	0.0307321	1.33014	6.08088	0.414191	0.608181
ROBO1	rs1387663	3	79429740	T	A	7	0.00325346	0.0903995	0.0307197	1.57419	6.09596	0.412527	0.391943
ROBO1	rs1387664	3	79429760	G	A	7	0.00325346	0.0903995	0.0307197	1.57419	6.09596	0.412527	0.391943
ROBO1	rs6768939	3	79430372	A	T	7	0.00325346	0.0903995	0.0307197	1.57419	6.09596	0.412527	0.391943
ROBO1	rs12492191	3	79438257	G	A	7	0.00325388	-0.0903979	0.0307196	1.57005	6.09571	0.412555	0.608057
ROBO1	rs6772426	3	79431476	A	G	7	0.00325397	0.0903979	0.0307197	1.57111	6.09577	0.412548	0.39199
ROBO1	rs4234350	3	79456545	C	T	7	0.00325473	-0.0903948	0.0307194	1.56724	6.09553	0.412574	0.608059
ROBO1	rs12487699	3	79457549	G	A	7	0.00325473	-0.0903948	0.0307194	1.56724	6.09553	0.412574	0.608059
ROBO1	rs13058752	3	79470851	T	C	7	0.00325521	-0.0903935	0.0307194	1.57212	6.09583	0.412541	0.608057
ROBO1	rs35709232	3	79459092	A	G	7	0.00325619	-0.0903906	0.0307194	1.5547	6.09476	0.41266	0.608061
ROBO1	rs4550794	3	79443746	T	C	7	0.00326264	-0.0903721	0.0307195	1.57818	6.09621	0.412499	0.60801
ROBO1	rs6784825	3	79444027	T	C	7	0.00326264	-0.0903721	0.0307195	1.57818	6.09621	0.412499	0.60801
ROBO1	rs6774612	3	79444249	G	A	7	0.00326264	-0.0903721	0.0307195	1.57818	6.09621	0.412499	0.60801
ROBO1	rs12487760	3	79457978	C	T	7	0.0032632	-0.0903701	0.0307194	1.57547	6.09604	0.412518	0.60801
ROBO1	rs12496262	3	79447592	G	A	7	0.00327119	-0.0903558	0.0307225	1.50023	6.09138	0.413031	0.608103
CNTNAP2	rs2906314	7	147882056	C	G	7	0.00329606	-0.0959173	0.0326395	49.2686	11.827	0.0659415	0.303213
ROBO1	rs6799051	3	79444365	A	G	7	0.00331344	-0.0902531	0.0307291	1.88739	6.11542	0.410386	0.607086
ROBO1	rs4368466	3	79512556	C	A	7	0.00331903	0.0908508	0.0309381	18.9642	7.40413	0.285083	0.395991
ROBO1	rs12497294	3	79449194	C	A	7	0.00332262	-0.0902264	0.030729	1.89316	6.11578	0.410346	0.607086
ROBO1	rs12494298	3	79452358	A	C	7	0.00332262	-0.0902264	0.030729	1.89316	6.11578	0.410346	0.607086
ROBO1	rs12487773	3	79457814	G	C	7	0.00332262	-0.0902264	0.030729	1.89316	6.11578	0.410346	0.607086
ROBO1	rs17397244	3	79462859	A	G	7	0.00332262	-0.0902264	0.030729	1.89316	6.11578	0.410346	0.607086
ROBO1	rs6809910	3	79431793	T	C	7	0.00334585	0.0901777	0.030735	2.39507	6.14723	0.406901	0.392999
ROBO1	rs9880584	3	79562067	A	G	7	0.00335209	0.091996	0.0313609	0	5.48207	0.483626	0.655916
CNTNAP2	rs2972102	7	147881158	G	A	7	0.00339817	-0.0956108	0.0326404	49.384	11.854	0.0653074	0.302866
ROBO1	rs13063721	3	79486306	G	T	7	0.00347559	-0.0897858	0.0307253	3.41624	6.21222	0.399841	0.608324
ROBO1	rs4325892	3	79490728	G	A	7	0.00348564	-0.0897581	0.0307253	3.43425	6.21338	0.399716	0.608326
ROBO1	rs4130431	3	79492208	G	A	7	0.00348564	0.0897581	0.0307253	3.43425	6.21338	0.399716	0.391674
ROBO1	rs9654020	3	79503441	A	G	7	0.00349575	0.0897432	0.0307297	3.49462	6.21727	0.399297	0.391631
ROBO1	rs9810404	3	79505072	C	T	7	0.00349579	0.0897503	0.0307322	3.50115	6.21769	0.399252	0.391626
ROBO1	rs4535190	3	79523567	C	T	7	0.0035127	0.0897659	0.0307533	3.58573	6.22315	0.398663	0.391444
[truncated: 12,674 more rows]

## Sheet: d_PA
Table S7d. Association of variants annotated to candidate genes with PA.
[truncated: 12,792 more rows]

[truncated: 6 more sheets: e_DigSpan, f_RANdig, g_RANlet, h_RANpic, i_SelectedCandidateSNPs, References]
