# Supplementary material for: Genome-wide association scan identifies new variants associated with a cognitive predictor of dyslexia
Source: Transl Psychiatry. 2019 Feb 11;9:77. doi: 10.1038/s41398-019-0402-0 (PMC6370792; doi:10.1038/s41398-019-0402-0)
Supplement: Supplementary file 6 — Supplementary Results: Associations of candidate SNPs from previous GWAS [file 41398_2019_402_MOESM6_ESM.xlsx]

## Sheet: a_TopHits_previousGWAS
Table S8a. Top associations from previous GWAS on DD and related cognitive traits, which were investigated for comparison in the present study.
a Association statistics and relevant information rescued from the original papers. Empty fields indicate no effect allele and direction of effect available.
b Legend: DD = developmental dyslexia; LI = language impairment; DD-LI = comorbid DD and LI; Wread = word reading; Read = composite measure of (both word and nonword) reading fluency and accuracy; ReadSpell = composite/component score of word reading and spelling; NWR = nonword repetition; PC1 = first principal component of word reading, spelling, nonword reading, phoneme awareness, orthographic …
c References can be found in the last worksheet of the file.
SNP	Chr	Bp	Effect Allelea	Direction of Effecta	P-valuea	Traita,b	Studyc
rs259521	3	21967150	T	+	2.42e-06	DD-LI	Eicher-et-al_2013
rs9814232	3	21973175	A	+	1.3e-06	DD-LI	Eicher-et-al_2013
rs1679255	3	22047934	C	+	6.87e-07	DD-LI	Eicher-et-al_2013
rs12636438	3	22063277	G	+	5.45e-07	DD-LI	Eicher-et-al_2013
rs6792971	3	68385527	C	+	2.59e-05	DD	Eicher-et-al_2013
rs12634033	3	145041839	C	+	1.8e-05	DD	Eicher-et-al_2013
rs10041417	5	33182745	T	+	2.58e-05	DD	Eicher-et-al_2013
rs2590673	8	125968156	G	+	5.85e-06	DD	Eicher-et-al_2013
rs12546767	8	126082565	C	+	1.32e-05	DD	Eicher-et-al_2013
rs4082518	10	17063026	T	+	2.17e-06	DD-LI	Eicher-et-al_2013
rs180950	10	115707967	G	+	5.16e-06	DD	Eicher-et-al_2013
rs10887149	10	124167004	A	+	2.25e-05	DD	Eicher-et-al_2013
rs892270	12	106478826	G	+	2.16e-05	DD	Eicher-et-al_2013
rs7995158	13	111111717	A	+	1.44e-06	DD-LI	Eicher-et-al_2013
rs1983931	13	111118102	G	+	1.06e-06	DD-LI	Eicher-et-al_2013
rs9521789	13	111119620	C	+	7.59e-07	DD-LI	Eicher-et-al_2013
rs6573225	14	59284887	C	+	1.56e-06	DD-LI	Eicher-et-al_2013
rs442555	14	59296184	C	+	2.38e-06	DD-LI	Eicher-et-al_2013
rs1792745	18	53804993	T	+	1.22e-05	DD	Eicher-et-al_2013
rs892100	19	46080682	C	+	6.92e-06	DD	Eicher-et-al_2013
rs9313548	5	171028695	T	+	6.2e-07	DD	Field-et-al_2013
rs577043	11	79097996	G	+	3.8e-06	DD	Field-et-al_2013
rs13384469	2	7649521	T	+	8.59e-06	PC1	Gialluisi-et-al_2014
rs13429500	2	7656136	A	-	9.92e-06	PC1	Gialluisi-et-al_2014
rs10519830	2	7657807	A	-	9.81e-06	PC1	Gialluisi-et-al_2014
rs10498108	2	222209541	T	-	6.708e-06	PC1	Gialluisi-et-al_2014
rs1430209	2	222210212	T	+	6.919e-06	PC1	Gialluisi-et-al_2014
rs6436253	2	222210670	A	+	4.258e-06	PC1	Gialluisi-et-al_2014
rs11683727	2	222210730	C	-	5.938e-06	PC1	Gialluisi-et-al_2014
rs1025370	2	222211012	A	-	3.516e-06	PC1	Gialluisi-et-al_2014
rs1025368	2	222211186	A	+	4.147e-06	PC1	Gialluisi-et-al_2014
rs1036024	2	222211702	A	+	5.073e-06	PC1	Gialluisi-et-al_2014
rs4674585	2	222212153	A	-	3.841e-06	PC1	Gialluisi-et-al_2014
rs6737417	2	222213043	A	+	2.979e-06	PC1	Gialluisi-et-al_2014
rs6737417	2	222213043	A	+	8.514e-06	IQadjPC1	Gialluisi-et-al_2014
rs11687096	2	222213174	A	-	3.866e-06	PC1	Gialluisi-et-al_2014
7:128439695:I	7	128439695	ins	-	4.994e-07	PC1	Gialluisi-et-al_2014
7:128439695:I	7	128439695	ins	-	4.479e-07	IQadjPC1	Gialluisi-et-al_2014
rs59197085	7	128460756	A	-	3.86e-07	PC1	Gialluisi-et-al_2014
rs59197085	7	128460756	A	-	3.011e-07	IQadjPC1	Gialluisi-et-al_2014
rs3800560	7	128461094	T	-	6.249e-07	PC1	Gialluisi-et-al_2014
rs3800560	7	128461094	T	-	3.952e-07	IQadjPC1	Gialluisi-et-al_2014
rs58845495	7	128462847	T	+	4.091e-07	PC1	Gialluisi-et-al_2014
rs58845495	7	128462847	T	+	3.23e-07	IQadjPC1	Gialluisi-et-al_2014
rs60894155	7	128465755	A	-	7.647e-06	PC1	Gialluisi-et-al_2014
rs3823480	7	128468881	A	-	9.726e-06	PC1	Gialluisi-et-al_2014
rs3734972	7	128470838	T	-	5.657e-07	PC1	Gialluisi-et-al_2014
rs3734972	7	128470838	T	-	4.683e-07	IQadjPC1	Gialluisi-et-al_2014
rs55907818	7	128477620	A	-	9.981e-06	IQadjPC1	Gialluisi-et-al_2014
rs1711745	9	115452909	A	+	1.02e-06	IQadjPC1	Gialluisi-et-al_2014
rs1711744	9	115453484	A	+	7.533e-06	IQadjPC1	Gialluisi-et-al_2014
rs2995805	9	115454618	T	-	3.351e-06	IQadjPC1	Gialluisi-et-al_2014
rs786981	9	115457856	T	-	3.077e-06	IQadjPC1	Gialluisi-et-al_2014
rs786983	9	115458629	T	-	3.795e-06	IQadjPC1	Gialluisi-et-al_2014
rs786978	9	115460239	A	+	3.031e-06	IQadjPC1	Gialluisi-et-al_2014
rs786979	9	115460453	A	+	2.17e-06	IQadjPC1	Gialluisi-et-al_2014
rs2798316	9	115462552	T	-	4.491e-06	IQadjPC1	Gialluisi-et-al_2014
rs2185768	9	115462645	T	+	5.212e-06	IQadjPC1	Gialluisi-et-al_2014
rs1711739	9	115464474	A	+	2.089e-06	IQadjPC1	Gialluisi-et-al_2014
rs1418410	9	115465282	A	-	3.709e-06	IQadjPC1	Gialluisi-et-al_2014
rs72768411	9	115502670	A	+	8.197e-06	IQadjPC1	Gialluisi-et-al_2014
rs1965335	9	115504483	T	+	7.742e-06	IQadjPC1	Gialluisi-et-al_2014
rs7970534	12	120862195	C	-	8.506e-06	PC1	Gialluisi-et-al_2014
rs7970534	12	120862195	C	-	3.598e-06	IQadjPC1	Gialluisi-et-al_2014
rs10774547	12	120862716	T	+	3.626e-06	PC1	Gialluisi-et-al_2014
rs10774547	12	120862716	T	+	1.222e-06	IQadjPC1	Gialluisi-et-al_2014
rs4766962	12	120863235	A	+	6.622e-06	PC1	Gialluisi-et-al_2014
rs4766962	12	120863235	A	+	1.669e-06	IQadjPC1	Gialluisi-et-al_2014
rs4767891	12	120863422	A	-	9.842e-06	PC1	Gialluisi-et-al_2014
rs4767891	12	120863422	A	-	1.841e-06	IQadjPC1	Gialluisi-et-al_2014
rs11065109	12	120863914	T	+	9.871e-06	IQadjPC1	Gialluisi-et-al_2014
rs141994868	13	99222422	T	+	6.538e-06	PC1	Gialluisi-et-al_2014
rs28655387	16	72259192	T	-	3.336e-06	PC1	Gialluisi-et-al_2014
rs28655387	16	72259192	T	-	7.526e-06	IQadjPC1	Gialluisi-et-al_2014
rs4811304	20	50779338	A	+	9.069e-06	PC1	Gialluisi-et-al_2014
20:50780325:I	20	50780325	ins	+	8.116e-06	PC1	Gialluisi-et-al_2014
rs6021772	20	50782343	A	+	8.703e-06	PC1	Gialluisi-et-al_2014
rs2038430	20	50782945	A	+	7.233e-06	PC1	Gialluisi-et-al_2014
rs58878184	20	50783204	A	+	9.957e-06	PC1	Gialluisi-et-al_2014
rs72626581	20	50783449	T	-	5.877e-06	PC1	Gialluisi-et-al_2014
rs6000002	22	36178273	T	+	3.719e-06	PC1	Gialluisi-et-al_2014
rs5755948	22	36179095	A	-	1.64e-06	PC1	Gialluisi-et-al_2014
rs6000004	22	36180535	A	+	2.554e-06	PC1	Gialluisi-et-al_2014
rs5755951	22	36184094	C	+	1.968e-06	PC1	Gialluisi-et-al_2014
rs6000006	22	36191428	A	+	3.951e-06	PC1	Gialluisi-et-al_2014
rs5750177	22	36203266	T	+	2.7e-06	PC1	Gialluisi-et-al_2014
rs59761754	22	36204329	ins	-	2.317e-06	PC1	Gialluisi-et-al_2014
rs5995169	22	36219694	T	+	2.563e-06	PC1	Gialluisi-et-al_2014
rs9619573	22	36220764	T	+	1.148e-06	PC1	Gialluisi-et-al_2014
rs2092786	22	36224331	A	+	2.1e-06	PC1	Gialluisi-et-al_2014
rs5755958	22	36228855	T	+	9.094e-06	PC1	Gialluisi-et-al_2014
rs5750185	22	36229069	A	+	2.653e-06	PC1	Gialluisi-et-al_2014
rs68083039	22	36248109	ins	-	1.886e-06	PC1	Gialluisi-et-al_2014
rs113928902	22	36251888	T	+	3.112e-06	PC1	Gialluisi-et-al_2014
rs6000021	22	36265404	T	+	6.621e-06	PC1	Gialluisi-et-al_2014
rs5750189	22	36267013	A	+	6.015e-06	PC1	Gialluisi-et-al_2014
rs9622297	22	36268975	A	+	5.702e-06	PC1	Gialluisi-et-al_2014
rs7289456	22	36270541	A	-	3.316e-06	PC1	Gialluisi-et-al_2014
rs6000023	22	36270721	T	-	2.499e-06	PC1	Gialluisi-et-al_2014
rs10483192	22	36272637	A	-	2.839e-06	PC1	Gialluisi-et-al_2014
rs5755974	22	36278740	T	+	2.512e-06	PC1	Gialluisi-et-al_2014
rs5755975	22	36280999	T	+	1.12e-06	PC1	Gialluisi-et-al_2014
rs5755979	22	36290707	T	-	9.046e-07	PC1	Gialluisi-et-al_2014
rs5755980	22	36296128	T	-	2.582e-06	PC1	Gialluisi-et-al_2014
rs5755983	22	36301888	T	+	1.442e-06	PC1	Gialluisi-et-al_2014
rs5755987	22	36305179	T	+	1.54e-06	PC1	Gialluisi-et-al_2014
rs5755990	22	36306594	T	-	1.033e-06	PC1	Gialluisi-et-al_2014
rs5995177	22	36309553	A	-	5.013e-07	PC1	Gialluisi-et-al_2014
rs12158565	22	36316843	C	+	7.57e-07	PC1	Gialluisi-et-al_2014
rs6000036	22	36320740	A	+	1.544e-06	PC1	Gialluisi-et-al_2014
rs5756005	22	36335309	A	-	2.093e-06	PC1	Gialluisi-et-al_2014
rs5750202	22	36339542	T	-	9.057e-07	PC1	Gialluisi-et-al_2014
rs5750203	22	36339998	A	+	9.723e-07	PC1	Gialluisi-et-al_2014
rs5756007	22	36340848	C	+	2.235e-06	PC1	Gialluisi-et-al_2014
rs5750204	22	36344302	T	-	1.634e-06	PC1	Gialluisi-et-al_2014
rs4541331	22	36349460	T	-	1.039e-06	PC1	Gialluisi-et-al_2014
rs5995180	22	36351751	T	+	1.196e-06	PC1	Gialluisi-et-al_2014
rs5756017	22	36359853	A	-	1.661e-06	PC1	Gialluisi-et-al_2014
rs5756023	22	36372387	A	-	2.593e-06	PC1	Gialluisi-et-al_2014
rs5756028	22	36377043	A	+	1.515e-06	PC1	Gialluisi-et-al_2014
rs12160116	22	36379475	T	-	1.146e-06	PC1	Gialluisi-et-al_2014
rs5756031	22	36380994	T	-	4.468e-06	PC1	Gialluisi-et-al_2014
rs5756032	22	36382102	T	-	1.71e-06	PC1	Gialluisi-et-al_2014
rs11444345	22	36393405	ins	-	1.298e-06	PC1	Gialluisi-et-al_2014
rs16996261	22	36393410	T	+	1.907e-06	PC1	Gialluisi-et-al_2014
rs6000066	22	36418475	T	-	7.122e-06	PC1	Gialluisi-et-al_2014
rs5756045	22	36421809	C	+	9.369e-06	PC1	Gialluisi-et-al_2014
rs916333	22	36422904	T	+	6.572e-06	PC1	Gialluisi-et-al_2014
rs5756049	22	36427251	T	-	3.394e-06	PC1	Gialluisi-et-al_2014
rs6000071	22	36428388	T	-	8.236e-06	PC1	Gialluisi-et-al_2014
rs739200	22	36432337	A	+	4.847e-06	PC1	Gialluisi-et-al_2014
rs11089776	22	36437906	T	+	9.398e-06	PC1	Gialluisi-et-al_2014
rs5750221	22	36447564	A	+	8.029e-06	PC1	Gialluisi-et-al_2014
rs12063665	1	7568588			1.7e-05	NWR	Luciano-et-al_2013
rs196402	1	24838493			1.5e-05	ReadSpell	Luciano-et-al_2013
rs638065	1	59036625			7.62e-06	WRead	Luciano-et-al_2013
rs4839516	1	116740450	A	+	3.62e-07	WRead	Luciano-et-al_2013
rs10754358	1	118233846			1.96e-05	ReadSpell	Luciano-et-al_2013
rs347273	1	162317513			1.75e-05	WRead	Luciano-et-al_2013
rs347272	1	162318498			1.57e-05	WRead	Luciano-et-al_2013
rs11577628	1	162319524	A	-	5e-06	WRead	Luciano-et-al_2013
rs3120780	1	211348635			1.91e-05	NWR	Luciano-et-al_2013
rs12728902	1	219095005			1.28e-05	ReadSpell	Luciano-et-al_2013
rs10925015	1	247583677			8.4e-06	WRead	Luciano-et-al_2013
rs4925650	1	247584075			8.4e-06	WRead	Luciano-et-al_2013
rs12465555	2	44118189			3.05e-05	NWR	Luciano-et-al_2013
rs1148949	2	50434815			4.06e-05	NWR	Luciano-et-al_2013
rs4672412	2	53647050			2.23e-05	ReadSpell	Luciano-et-al_2013
rs2172645	2	53647729			2e-05	ReadSpell	Luciano-et-al_2013
rs10192160	2	89327416			3.72e-05	NWR	Luciano-et-al_2013
rs4674417	2	220535148			1.04e-05	ReadSpell	Luciano-et-al_2013
rs639259	2	220556378			2.06e-05	ReadSpell	Luciano-et-al_2013
rs682699	2	220564839			2.12e-05	ReadSpell	Luciano-et-al_2013
rs605017	2	220566980			2.12e-05	ReadSpell	Luciano-et-al_2013
rs471443	2	220570313			2.12e-05	ReadSpell	Luciano-et-al_2013
rs539166	2	220575527			2.02e-05	ReadSpell	Luciano-et-al_2013
rs645999	2	220575854			2.02e-05	ReadSpell	Luciano-et-al_2013
rs674301	2	220577576			2.02e-05	ReadSpell	Luciano-et-al_2013
rs7569439	2	220590633			2.52e-05	ReadSpell	Luciano-et-al_2013
rs6414197	2	220598195			2.48e-05	ReadSpell	Luciano-et-al_2013
rs1669325	3	3213262			1.84e-05	WRead	Luciano-et-al_2013
rs2085408	3	108086031			2.13e-05	WRead	Luciano-et-al_2013
rs9876855	3	140278895			2.52e-05	ReadSpell	Luciano-et-al_2013
rs9839670	3	140278952			3.06e-05	ReadSpell	Luciano-et-al_2013
rs6764359	3	149531177			2.31e-05	NWR	Luciano-et-al_2013
rs13083821	3	161979926			1.86e-06	ReadSpell	Luciano-et-al_2013
rs13083821	3	161979926			2.6e-05	WRead	Luciano-et-al_2013
rs12493123	3	162069009			1.5e-06	ReadSpell	Luciano-et-al_2013
rs12493123	3	162069009			1.65e-05	WRead	Luciano-et-al_2013
rs16837352	4	5504274			1.22e-05	WRead	Luciano-et-al_2013
rs16887512	4	12734271			1.17e-05	WRead	Luciano-et-al_2013
rs7692270	4	12744304			1.42e-05	WRead	Luciano-et-al_2013
rs7674264	4	12749305			1.56e-05	WRead	Luciano-et-al_2013
rs7675044	4	12749922			1.56e-05	WRead	Luciano-et-al_2013
rs7692324	4	12757442			2.39e-05	WRead	Luciano-et-al_2013
rs11945798	4	12769232	T	-	4.94e-06	WRead	Luciano-et-al_2013
rs11934463	4	32342356			3.21e-05	NWR	Luciano-et-al_2013
rs7690587	4	34630907			3.21e-05	NWR	Luciano-et-al_2013
rs16995767	4	36924561			3.14e-05	ReadSpell	Luciano-et-al_2013
rs1002055	4	45847131			2.4e-05	ReadSpell	Luciano-et-al_2013
rs11945399	4	46750333			2.12e-05	WRead	Luciano-et-al_2013
rs16989994	4	88883865			4.56e-05	NWR	Luciano-et-al_2013
rs17032363	4	103183423			1.21e-05	ReadSpell	Luciano-et-al_2013
rs6836854	4	151742349			2.17e-05	WRead	Luciano-et-al_2013
rs4696636	4	151767922			2.54e-05	ReadSpell	Luciano-et-al_2013
rs4862251	4	184687644			2.1e-05	ReadSpell	Luciano-et-al_2013
rs1465446	5	95202236			2.24e-05	ReadSpell	Luciano-et-al_2013
rs1004654	5	95203134			2.24e-05	ReadSpell	Luciano-et-al_2013
rs6864971	5	106396918			2.23e-05	NWR	Luciano-et-al_2013
rs4429838	5	106403714			2.42e-05	NWR	Luciano-et-al_2013
rs4132388	5	124323247			1.57e-05	ReadSpell	Luciano-et-al_2013
rs4518389	5	124327862			1.41e-05	ReadSpell	Luciano-et-al_2013
rs2288807	5	146775377			2.56e-05	WRead	Luciano-et-al_2013
rs17660218	5	154889410			1.24e-05	NWR	Luciano-et-al_2013
rs17602857	5	154907076			2.21e-05	NWR	Luciano-et-al_2013
rs479526	6	11618167	T	+	2.71e-06	ReadSpell	Luciano-et-al_2013
rs9469712	6	11627487			8.74e-06	ReadSpell	Luciano-et-al_2013
rs9469713	6	11627539			8.74e-06	ReadSpell	Luciano-et-al_2013
rs9469715	6	11629164			8.06e-06	ReadSpell	Luciano-et-al_2013
rs9469717	6	11630302			8.74e-06	ReadSpell	Luciano-et-al_2013
rs17398769	6	11630685			8.74e-06	ReadSpell	Luciano-et-al_2013
rs962983	6	82064465			2.56e-05	ReadSpell	Luciano-et-al_2013
rs1343255	6	82065819			2.56e-05	ReadSpell	Luciano-et-al_2013
rs1343252	6	82067893			2.56e-05	ReadSpell	Luciano-et-al_2013
rs9344163	6	82068407			9.85e-06	ReadSpell	Luciano-et-al_2013
rs9352999	6	82068775			9.85e-06	ReadSpell	Luciano-et-al_2013
rs1343250	6	82069574			2.56e-05	ReadSpell	Luciano-et-al_2013
rs915169	6	82071151			2.56e-05	ReadSpell	Luciano-et-al_2013
rs6935610	6	82071645			2.56e-05	ReadSpell	Luciano-et-al_2013
rs1015917	6	82072900			2.65e-05	ReadSpell	Luciano-et-al_2013
rs1358689	6	148333960			1.74e-05	WRead	Luciano-et-al_2013
rs9386204	6	148334316			1.74e-05	WRead	Luciano-et-al_2013
rs9377097	6	148341115			1.74e-05	WRead	Luciano-et-al_2013
rs1881827	6	148341674			1.74e-05	WRead	Luciano-et-al_2013
rs1881826	6	148341758			1.74e-05	WRead	Luciano-et-al_2013
rs9390526	6	148351816			1.34e-05	WRead	Luciano-et-al_2013
rs1534774	6	148355552			1.21e-05	WRead	Luciano-et-al_2013
rs1534775	6	148357042			1.21e-05	WRead	Luciano-et-al_2013
rs1404488	6	148360063			1.21e-05	WRead	Luciano-et-al_2013
rs6934331	6	148365909			2e-05	WRead	Luciano-et-al_2013
rs2328843	6	148368217			1.8e-05	WRead	Luciano-et-al_2013
rs9322120	6	148368521			1.8e-05	WRead	Luciano-et-al_2013
rs1973858	6	148370544			1.47e-05	WRead	Luciano-et-al_2013
rs7746768	6	148377749			1.46e-05	WRead	Luciano-et-al_2013
rs13307587	7	13543729	A	-	4.94e-06	ReadSpell	Luciano-et-al_2013
rs12699504	7	13548809			5.84e-06	ReadSpell	Luciano-et-al_2013
rs13223493	7	13552754			6.4e-06	ReadSpell	Luciano-et-al_2013
rs13223493	7	13552754			6.8e-06	WRead	Luciano-et-al_2013
rs13227425	7	13554008			6.4e-06	ReadSpell	Luciano-et-al_2013
rs13227425	7	13554008			6.8e-06	WRead	Luciano-et-al_2013
rs1357978	7	13560221			5.46e-06	ReadSpell	Luciano-et-al_2013
rs1357978	7	13560221	A	+	5.85e-06	WRead	Luciano-et-al_2013
rs12699509	7	13561595			2.72e-05	ReadSpell	Luciano-et-al_2013
rs12699509	7	13561595			2.53e-05	WRead	Luciano-et-al_2013
rs7791221	7	14952770			4.69e-05	NWR	Luciano-et-al_2013
rs11983883	7	15433332			3.97e-05	NWR	Luciano-et-al_2013
rs7795980	7	20084445			2.91e-06	NWR	Luciano-et-al_2013
rs7777159	7	20084601	A	+	5.81e-06	NWR	Luciano-et-al_2013
rs1019249	7	20085640			1.4e-05	NWR	Luciano-et-al_2013
rs1019248	7	20085995			2.21e-06	NWR	Luciano-et-al_2013
rs2041664	7	20086385			2.21e-06	NWR	Luciano-et-al_2013
rs2041663	7	20086675			2.21e-06	NWR	Luciano-et-al_2013
rs6954796	7	20086982	C	+	1.59e-06	NWR	Luciano-et-al_2013
rs10240011	7	20088988			2.9e-05	NWR	Luciano-et-al_2013
rs4721864	7	20093641			2.45e-05	NWR	Luciano-et-al_2013
rs4721865	7	20093737			3.3e-06	NWR	Luciano-et-al_2013
rs6461475	7	20103335			8.85e-06	NWR	Luciano-et-al_2013
rs9639354	7	20103456			8.85e-06	NWR	Luciano-et-al_2013
rs4721870	7	20104412			1.04e-05	NWR	Luciano-et-al_2013
rs1005499	7	20105490			3.3e-06	NWR	Luciano-et-al_2013
rs10246471	7	20106196			3.3e-06	NWR	Luciano-et-al_2013
rs6978921	7	20107086			1.1e-05	NWR	Luciano-et-al_2013
rs2041660	7	20107623	T	+	3.3e-06	NWR	Luciano-et-al_2013
rs7779287	7	20107743			1.1e-05	NWR	Luciano-et-al_2013
rs727125	7	22974912			1.07e-05	WRead	Luciano-et-al_2013
rs4607514	7	22983702			1.92e-05	WRead	Luciano-et-al_2013
rs2286494	7	22984824			1.92e-05	WRead	Luciano-et-al_2013
rs4719722	7	22988820			1.43e-05	WRead	Luciano-et-al_2013
rs1595127	7	22989204			1.43e-05	WRead	Luciano-et-al_2013
rs10269473	7	34345184			3.31e-05	NWR	Luciano-et-al_2013
rs1294939	7	34996851			3.47e-05	NWR	Luciano-et-al_2013
rs1866572	7	45184555			2.04e-05	NWR	Luciano-et-al_2013
rs788782	7	46152051			1.68e-05	WRead	Luciano-et-al_2013
rs17661898	7	48415368			3.61e-05	NWR	Luciano-et-al_2013
rs17661929	7	48420261			2.7e-05	NWR	Luciano-et-al_2013
rs7802263	7	124384327			8.19e-06	ReadSpell	Luciano-et-al_2013
rs9655844	7	124385252			8.19e-06	ReadSpell	Luciano-et-al_2013
rs4731205	7	124385442			8.19e-06	ReadSpell	Luciano-et-al_2013
rs724356	7	124387374			8.19e-06	ReadSpell	Luciano-et-al_2013
rs2117090	7	130007582			3.61e-05	NWR	Luciano-et-al_2013
rs10107835	8	9025783			3.08e-05	ReadSpell	Luciano-et-al_2013
rs10504394	8	26594506			4.06e-05	NWR	Luciano-et-al_2013
rs2170239	8	30098199			4.66e-05	NWR	Luciano-et-al_2013
rs6472239	8	66900280			1.77e-05	NWR	Luciano-et-al_2013
rs16874737	8	107502431			1.51e-05	ReadSpell	Luciano-et-al_2013
rs10108020	8	107524424			2.93e-05	ReadSpell	Luciano-et-al_2013
rs12549912	8	107524789			2.93e-05	ReadSpell	Luciano-et-al_2013
rs1453227	8	107544383			1.67e-05	ReadSpell	Luciano-et-al_2013
rs1453227	8	107544383			2.48e-05	WRead	Luciano-et-al_2013
rs6469074	8	107545590			1.35e-05	ReadSpell	Luciano-et-al_2013
rs6469074	8	107545590			1.76e-05	WRead	Luciano-et-al_2013
rs16874846	8	107557642			1.67e-05	ReadSpell	Luciano-et-al_2013
rs16874846	8	107557642			2.01e-05	WRead	Luciano-et-al_2013
rs12351590	9	12108916			2.63e-06	ReadSpell	Luciano-et-al_2013
rs12351590	9	12108916			5.16e-06	WRead	Luciano-et-al_2013
rs10960483	9	12110840			3.96e-06	ReadSpell	Luciano-et-al_2013
rs10960483	9	12110840			8.41e-06	WRead	Luciano-et-al_2013
rs10960488	9	12124410			5.48e-06	ReadSpell	Luciano-et-al_2013
rs10960488	9	12124410			1.28e-05	WRead	Luciano-et-al_2013
rs791775	9	12133233			4.41e-06	ReadSpell	Luciano-et-al_2013
rs791775	9	12133233			1.15e-05	WRead	Luciano-et-al_2013
rs7024763	9	12165608			4.92e-06	ReadSpell	Luciano-et-al_2013
rs7024763	9	12165608			1.15e-05	WRead	Luciano-et-al_2013
rs7025259	9	12165758			5.48e-06	ReadSpell	Luciano-et-al_2013
rs7025259	9	12165758			1.28e-05	WRead	Luciano-et-al_2013
rs12342755	9	135279347			3.09e-05	NWR	Luciano-et-al_2013
rs462537	9	138437163			1.19e-05	WRead	Luciano-et-al_2013
rs465208	9	138437272			1.19e-05	WRead	Luciano-et-al_2013
rs2182195	10	3395216			4.08e-06	ReadSpell	Luciano-et-al_2013
rs12415036	10	3399934			4.08e-06	ReadSpell	Luciano-et-al_2013
rs4271299	10	3400516			1.74e-05	ReadSpell	Luciano-et-al_2013
rs11251863	10	3401059			4.08e-06	ReadSpell	Luciano-et-al_2013
rs2209500	10	3402334			1.69e-05	ReadSpell	Luciano-et-al_2013
rs10508252	10	3402591			1.69e-05	ReadSpell	Luciano-et-al_2013
rs11251866	10	3407280			1.42e-05	ReadSpell	Luciano-et-al_2013
rs12773260	10	3407329			1.42e-05	ReadSpell	Luciano-et-al_2013
rs10904027	10	3408316			7.04e-06	ReadSpell	Luciano-et-al_2013
rs17135159	10	3408947	A	+	2.4e-06	ReadSpell	Luciano-et-al_2013
rs11251868	10	3411423			3.4e-06	ReadSpell	Luciano-et-al_2013
rs7090790	10	3416737			6.4e-06	ReadSpell	Luciano-et-al_2013
rs7085371	10	3416737			3.51e-05	NWR	Luciano-et-al_2013
rs7085371	10	3416737			7.91e-06	ReadSpell	Luciano-et-al_2013
rs7090790	10	3416737			3.51e-05	NWR	Luciano-et-al_2013
rs10904029	10	3419952			3.51e-05	NWR	Luciano-et-al_2013
rs10904029	10	3419952			7.91e-06	ReadSpell	Luciano-et-al_2013
rs10508253	10	3430951	T	+	3.77e-06	ReadSpell	Luciano-et-al_2013
rs11251873	10	3436109			6.64e-06	ReadSpell	Luciano-et-al_2013
rs4600113	10	3989450			2.13e-05	WRead	Luciano-et-al_2013
rs2031573	10	4001897			6.89e-06	WRead	Luciano-et-al_2013
rs3213056	10	62548390	A	-	3.34e-06	ReadSpell	Luciano-et-al_2013
rs10829474	10	130497115			2.31e-05	NWR	Luciano-et-al_2013
rs765386	11	3462713			3.54e-05	NWR	Luciano-et-al_2013
rs3026411	11	31801544			1.4e-05	WRead	Luciano-et-al_2013
rs2177482	11	31802357			1.4e-05	WRead	Luciano-et-al_2013
rs7484001	11	43794650			4.45e-05	NWR	Luciano-et-al_2013
rs11018756	11	48432008			3.71e-05	NWR	Luciano-et-al_2013
rs7930647	11	83451881			3.92e-05	NWR	Luciano-et-al_2013
rs4290245	11	134763958			3.08e-05	NWR	Luciano-et-al_2013
rs1513049	12	17362816			6.62e-06	WRead	Luciano-et-al_2013
rs2252068	13	24825353			2.04e-05	WRead	Luciano-et-al_2013
rs2892463	13	30347835			7.5e-06	NWR	Luciano-et-al_2013
rs9508555	13	30372036			1.18e-05	NWR	Luciano-et-al_2013
rs3922435	13	31314680			6.68e-06	NWR	Luciano-et-al_2013
rs4238137	13	31319741			4.63e-05	NWR	Luciano-et-al_2013
rs2172926	13	44197999			1.5e-05	NWR	Luciano-et-al_2013
rs11839128	13	44850295			4.42e-05	NWR	Luciano-et-al_2013
rs10400629	13	44851278			4.42e-05	NWR	Luciano-et-al_2013
rs1536944	13	44852020			4.42e-05	NWR	Luciano-et-al_2013
rs1536945	13	44852696			4.42e-05	NWR	Luciano-et-al_2013
rs1536946	13	44852858			4.42e-05	NWR	Luciano-et-al_2013
rs9595095	13	51276409			4.42e-05	NWR	Luciano-et-al_2013
rs2479923	13	70753243			2.5e-05	WRead	Luciano-et-al_2013
rs9542212	13	70767093			2.59e-05	NWR	Luciano-et-al_2013
rs2498522	13	70800025			1.2e-05	WRead	Luciano-et-al_2013
rs7989551	13	70808508			2.93e-05	ReadSpell	Luciano-et-al_2013
rs7989551	13	70808508			4.77e-06	WRead	Luciano-et-al_2013
rs1928007	13	70810223			2.18e-05	ReadSpell	Luciano-et-al_2013
rs1928007	13	70810223	A	-	4.77e-06	WRead	Luciano-et-al_2013
rs12100439	13	84443892			1.81e-05	NWR	Luciano-et-al_2013
rs7985031	13	84448389			1.81e-05	NWR	Luciano-et-al_2013
rs9520462	13	108134909			7.14e-06	ReadSpell	Luciano-et-al_2013
rs9520462	13	108134909			2.21e-05	WRead	Luciano-et-al_2013
rs9514694	13	108150747			2.97e-05	ReadSpell	Luciano-et-al_2013
rs4982271	14	44858713			3.43e-05	NWR	Luciano-et-al_2013
rs11158345	14	61895045			1.32e-05	ReadSpell	Luciano-et-al_2013
rs11158345	14	61895045	T	+	3.3e-06	WRead	Luciano-et-al_2013
rs17098356	14	61898839			6.37e-06	ReadSpell	Luciano-et-al_2013
rs17098356	14	61898839			1.14e-05	WRead	Luciano-et-al_2013
rs12590817	14	61899482			1.73e-05	WRead	Luciano-et-al_2013
rs10130259	14	83342322			7.41e-06	WRead	Luciano-et-al_2013
rs12050412	14	83378003	T	+	4.95e-06	WRead	Luciano-et-al_2013
rs1430566	14	87809766			2.21e-05	WRead	Luciano-et-al_2013
rs17637724	15	22563373			3.43e-05	NWR	Luciano-et-al_2013
rs12914796	15	100441789			2.95e-05	ReadSpell	Luciano-et-al_2013
rs13336385	16	26724641			3.75e-05	NWR	Luciano-et-al_2013
rs1369923	16	61878581			2.78e-05	NWR	Luciano-et-al_2013
rs4888588	16	73696079			6.8e-06	WRead	Luciano-et-al_2013
rs3956052	16	73698112			4.66e-06	WRead	Luciano-et-al_2013
rs8056327	16	73702024			4.66e-06	WRead	Luciano-et-al_2013
rs1480566	16	73704271			4.66e-06	WRead	Luciano-et-al_2013
rs8048857	16	73705051			3.97e-06	WRead	Luciano-et-al_2013
rs4243136	16	73705780			2.06e-06	WRead	Luciano-et-al_2013
rs4243137	16	73705912			2.06e-06	WRead	Luciano-et-al_2013
rs990258	16	73708098			1.05e-06	WRead	Luciano-et-al_2013
rs716271	16	73708524			8.83e-07	WRead	Luciano-et-al_2013
rs716270	16	73708889			8.83e-07	WRead	Luciano-et-al_2013
rs8059199	16	73712234			2.16e-07	WRead	Luciano-et-al_2013
rs764255	16	73713683	T	-	1.8e-07	WRead	Luciano-et-al_2013
rs8051567	16	82422015			1.7e-05	NWR	Luciano-et-al_2013
rs3909533	16	82447491			9.08e-07	NWR	Luciano-et-al_2013
rs7202694	16	82447854			5.69e-07	NWR	Luciano-et-al_2013
rs7202575	16	82448109	T	-	9.08e-07	NWR	Luciano-et-al_2013
rs7196091	16	82448358			1.21e-07	NWR	Luciano-et-al_2013
rs956315	16	82448987			1.21e-07	NWR	Luciano-et-al_2013
rs2161694	16	82450206			1.31e-07	NWR	Luciano-et-al_2013
rs1025066	16	82450318			1.74e-07	NWR	Luciano-et-al_2013
rs6565017	16	82454231			1.61e-07	NWR	Luciano-et-al_2013
rs1424049	16	82457618			1.32e-07	NWR	Luciano-et-al_2013
rs7187223	16	82457733	A	+	9.9e-08	NWR	Luciano-et-al_2013
rs9903180	17	13628180			1.63e-05	WRead	Luciano-et-al_2013
rs4792390	17	13628787			1.63e-05	WRead	Luciano-et-al_2013
rs4792391	17	13628869			1.12e-05	WRead	Luciano-et-al_2013
rs4792392	17	13628946			1.12e-05	WRead	Luciano-et-al_2013
rs8072794	17	13629661			1.12e-05	WRead	Luciano-et-al_2013
rs8073786	17	13629760			1.12e-05	WRead	Luciano-et-al_2013
rs12938791	17	13630121			1.12e-05	WRead	Luciano-et-al_2013
rs6502296	17	13633640			1.63e-05	WRead	Luciano-et-al_2013
rs16955216	17	51008318			4.04e-05	NWR	Luciano-et-al_2013
rs8066213	17	52929254			4.04e-05	NWR	Luciano-et-al_2013
rs16955225	17	52930323			4.04e-05	NWR	Luciano-et-al_2013
rs11079130	17	58717400			4.72e-05	NWR	Luciano-et-al_2013
rs17557502	18	7810110			1.8e-05	WRead	Luciano-et-al_2013
rs679561	18	8303370			2.44e-05	ReadSpell	Luciano-et-al_2013
rs4897941	19	301639			4.6e-05	NWR	Luciano-et-al_2013
rs4897942	19	301668			4.6e-05	NWR	Luciano-et-al_2013
rs3786978	19	1413574			7.49e-06	ReadSpell	Luciano-et-al_2013
rs3786982	19	1415875			1.71e-05	ReadSpell	Luciano-et-al_2013
rs4807927	19	1423199	A	+	1.32e-06	ReadSpell	Luciano-et-al_2013
rs4807927	19	1423199	A	+	5.59e-06	WRead	Luciano-et-al_2013
rs11666805	19	1425448	T	-	5.71e-06	ReadSpell	Luciano-et-al_2013
rs11666805	19	1425448			1.7e-05	WRead	Luciano-et-al_2013
rs3786983	19	1427260			5.71e-06	ReadSpell	Luciano-et-al_2013
rs3786983	19	1427260			1.7e-05	WRead	Luciano-et-al_2013
rs3760995	19	1436874			2.84e-05	ReadSpell	Luciano-et-al_2013
rs3760995	19	1436874			2.69e-05	WRead	Luciano-et-al_2013
rs12982708	19	4020370			1.53e-05	WRead	Luciano-et-al_2013
rs11083755	19	29557634			4.57e-05	NWR	Luciano-et-al_2013
rs10422145	19	31601443			2.19e-05	ReadSpell	Luciano-et-al_2013
rs10422145	19	31601443			1.13e-05	WRead	Luciano-et-al_2013
rs7253458	19	45480037			4.14e-05	NWR	Luciano-et-al_2013
rs2075620	19	45480037			4.14e-05	NWR	Luciano-et-al_2013
rs4897940	19	45490065			4.6e-05	NWR	Luciano-et-al_2013
rs4811103	20	49595815			1.75e-05	ReadSpell	Luciano-et-al_2013
rs2822560	21	15674632	T	+	8.73e-08	NWR	Luciano-et-al_2013
rs2192161	21	15681994	A	+	7.34e-08	NWR	Luciano-et-al_2013
rs909257	21	15684554			7.34e-08	NWR	Luciano-et-al_2013
rs17002266	21	15696271			1.09e-07	NWR	Luciano-et-al_2013
rs12329784	21	15705665			9.63e-08	NWR	Luciano-et-al_2013
rs7283184	21	15709414			1.2e-07	NWR	Luciano-et-al_2013
rs2822584	21	15709849			1.44e-07	NWR	Luciano-et-al_2013
rs12482528	21	15710293	T	+	6.04e-07	NWR	Luciano-et-al_2013
rs2822609	21	15717794	A	-	4.64e-07	NWR	Luciano-et-al_2013
rs739189	22	37753999			2.28e-05	ReadSpell	Luciano-et-al_2013
rs1320490	1	227245198	C	-	0.03	Read	Meaburn-et-al_2008
rs1842129	6	124838090	C	-	0.016	Read	Meaburn-et-al_2008
rs1323381	9	111064438	T	-	0.032	Read	Meaburn-et-al_2008
rs1160219	11	18744695	A	+	0.009	Read	Meaburn-et-al_2008
rs4754752	11	101225730	T	-	0.027	Read	Meaburn-et-al_2008
rs10505938	12	24400957	A	+	0.027	Read	Meaburn-et-al_2008
rs10507218	12	108207233	T	+	0.04	Read	Meaburn-et-al_2008
rs2192595	14	73334989	A	-	0.003	Read	Meaburn-et-al_2008
rs10485609	20	47665612	A	-	0.023	Read	Meaburn-et-al_2008
rs2409411	21	32920404	C	-	0.004	Read	Meaburn-et-al_2008
rs1555839	10	90382820	C	-	2.23e-08	RAN-RAS_Multiv	Truong-et-al_2017
rs10749593	10	90374057	C	-	1.33e-07	RAN-RAS_Multiv	Truong-et-al_2017
rs7913742	10	90376864	C	-	1.62e-07	RAN-RAS_Multiv	Truong-et-al_2017
rs1409136	10	90356598	A	-	9.29e-07	RAN-RAS_Multiv	Truong-et-al_2017
rs701825	10	90417547	G	-	1.05e-06	RAN-RAS_Multiv	Truong-et-al_2017
rs2576167	10	90345671	A	-	1.15e-06	RAN-RAS_Multiv	Truong-et-al_2017
rs755967	1	18504396	G		1.33e-06	RAN-RAS_Multiv	Truong-et-al_2017
rs1359581	10	90360515	A	-	1.36e-06	RAN-RAS_Multiv	Truong-et-al_2017
rs7997649	13	30494296	T	+	1.48e-06	RAN-RAS_Multiv	Truong-et-al_2017
rs11177505	12	69516642	C	+	1.68e-06	RAN-RAS_Multiv	Truong-et-al_2017
rs1555839	10	90382820	C	-	1.04e-09	RASletnr	Truong-et-al_2017
rs10749593	10	90374057	C	-	7.36e-09	RASletnr	Truong-et-al_2017
rs7913742	10	90376864	C	-	8.86e-09	RASletnr	Truong-et-al_2017
rs701825	10	90417547	G	-	4.56e-08	RASletnr	Truong-et-al_2017
rs1409136	10	90356598	A	-	5.58e-08	RASletnr	Truong-et-al_2017
rs2576167	10	90345671	A	-	6.83e-08	RASletnr	Truong-et-al_2017
rs1359581	10	90360515	A	-	8.87e-08	RASletnr	Truong-et-al_2017
rs8188533	8	43586240	T	-	3.19e-07	RASletnr	Truong-et-al_2017
rs9646268	16	11727552	G	-	3.81e-07	RASletnr	Truong-et-al_2017
rs7463498	8	43447235	G	-	1.47e-06	RASletnr	Truong-et-al_2017
rs11038042	11	44539107	G	+	5.74e-07	RANpic	Truong-et-al_2017
rs199784179	1	65177960	C	-	6.63e-07	RANpic	Truong-et-al_2017
rs7997649	13	30494296	T	+	3.91e-06	RANpic	Truong-et-al_2017
rs2385203	1	236346213	A	+	4.69e-06	RANpic	Truong-et-al_2017
rs7712391	5	163275989	T	+	5.24e-06	RANpic	Truong-et-al_2017
rs72811017	5	179710194	A	-	5.66e-06	RANpic	Truong-et-al_2017
rs989996	7	117642252	T	+	6e-06	RANpic	Truong-et-al_2017
rs2609334	6	168847175	C	+	1e-05	RANpic	Truong-et-al_2017
rs11799558	1	65180463	T	-	1.1e-05	RANpic	Truong-et-al_2017
rs7336009	13	75208523	G	+	1.11e-05	RANpic	Truong-et-al_2017
rs11177505	12	69516642	G	+	1.27e-07	RANlet	Truong-et-al_2017
rs6963842	7	107634989	G	-	2.35e-07	RANlet	Truong-et-al_2017
rs4320486	7	107643977	T	+	3.56e-07	RANlet	Truong-et-al_2017
rs2070917	7	107643766	C	+	6.42e-07	RANlet	Truong-et-al_2017
rs10183875	2	114734407	C	-	7.83e-07	RANlet	Truong-et-al_2017
rs701825	10	90417547	G	-	1.05e-06	RANlet	Truong-et-al_2017
rs71184031	7	154478119	G	-	1.44e-06	RANlet	Truong-et-al_2017
rs7997649	13	30494296	T	+	3.06e-06	RANlet	Truong-et-al_2017
rs1409136	10	90356598	A	-	3.2e-06	RANlet	Truong-et-al_2017
rs2576167	10	90345671	A	-	3.8e-06	RANlet	Truong-et-al_2017

## Sheet: b_WRead
Table S8b. Association with WRead of variants identified in previous GWAS of DD and related cognitive traits.
Only candidate SNPs which were actually involved in the pooled analysis are reported.
a Beta values refer to A1.
b I-squared test for heterogeneity of effects across datasets (the closer to “0”, the more homogenous is the genetic effect).
c Cochran's Q statistic and p-value (for heterogeneity of effects across datasets).
d Average allele frequency computed over all the datasets where the SNP was available.
Variant	Study	Trait	CHR	BP	A1	A2	STUDY_nr	PVALUE	BETA a	SE_BETA	I2 b	Q c	Q_pval c	A1Freq d
rs3120780	Luciano2013	NWR	1	211348635	A	G	7	0.000141457	-0.161712	0.0424931	51.5695	12.3889	0.0538346	0.19137
rs10498108	Gialluisi2014	PC1	2	222209541	C	T	7	0.000972461	0.105737	0.0320574	0	4.21125	0.648112	0.521674
rs6737417	Gialluisi2014	IQadjPC1	2	222213043	A	G	7	0.00112966	0.103881	0.0319038	0	4.63435	0.591489	0.521553
rs6737417	Gialluisi2014	PC1	2	222213043	A	G	7	0.00112966	0.103881	0.0319038	0	4.63435	0.591489	0.521553
rs1430209	Gialluisi2014	PC1	2	222210212	T	C	7	0.00113262	0.104143	0.0319914	0	4.50854	0.6082	0.522289
rs11683727	Gialluisi2014	PC1	2	222210730	G	C	7	0.00114041	0.103999	0.0319664	0	4.52451	0.606072	0.522303
rs11687096	Gialluisi2014	PC1	2	222213174	G	A	7	0.00114998	0.103844	0.0319423	0	4.54998	0.602682	0.522501
rs4674585	Gialluisi2014	PC1	2	222212153	C	A	7	0.00115477	0.103819	0.0319462	0	4.56098	0.601219	0.522449
rs6436253	Gialluisi2014	PC1	2	222210670	A	G	7	0.0011596	0.103838	0.0319637	0	4.57567	0.599267	0.521574
rs1025368	Gialluisi2014	PC1	2	222211186	A	G	7	0.00116074	0.103803	0.0319555	0	4.58524	0.597996	0.521617
rs1025370	Gialluisi2014	PC1	2	222211012	G	A	7	0.00116178	0.103801	0.0319573	0	4.57906	0.598817	0.521587
rs1036024	Gialluisi2014	PC1	2	222211702	A	C	7	0.00117583	0.10366	0.0319478	0	4.60787	0.594996	0.521709
rs679561	Luciano2013	ReadSpell	18	8303370	G	A	6	0.00142884	-0.18537	0.0581323	0	4.19674	0.521453	0.899562
rs10485609	Meaburn2008	Read	20	47665612	A	G	7	0.00258668	-0.117062	0.038852	51.9371	12.4836	0.0520093	0.780657
rs59197085	Gialluisi2014	IQadjPC1	7	128460756	G	A	7	0.00297037	0.172656	0.058118	55.766	13.5642	0.0349015	0.907019
rs59197085	Gialluisi2014	PC1	7	128460756	G	A	7	0.00297037	0.172656	0.058118	55.766	13.5642	0.0349015	0.907019
rs3800560	Gialluisi2014	IQadjPC1	7	128461094	C	T	7	0.00327557	0.171317	0.0582589	55.9033	13.6065	0.0343547	0.907168
rs3800560	Gialluisi2014	PC1	7	128461094	C	T	7	0.00327557	0.171317	0.0582589	55.9033	13.6065	0.0343547	0.907168
rs58845495	Gialluisi2014	IQadjPC1	7	128462847	T	C	7	0.0032962	0.17184	0.0584754	57.055	13.9713	0.0299579	0.907177
rs58845495	Gialluisi2014	PC1	7	128462847	T	C	7	0.0032962	0.17184	0.0584754	57.055	13.9713	0.0299579	0.907177
rs5995177	Gialluisi2014	PC1	22	36309553	G	A	6	0.0034229	0.182767	0.0624426	44.5065	9.01007	0.108663	0.91763
rs3734972	Gialluisi2014	PC1	7	128470838	C	T	7	0.00465954	0.166298	0.0587694	61.8088	15.7104	0.0153956	0.90703
rs3734972	Gialluisi2014	IQadjPC1	7	128470838	C	T	7	0.00465954	0.166298	0.0587694	61.8088	15.7104	0.0153956	0.90703
rs5755990	Gialluisi2014	PC1	22	36306594	G	T	7	0.00630301	0.134561	0.0492611	15.0955	7.06676	0.314717	0.878497
rs5755983	Gialluisi2014	PC1	22	36301888	T	C	7	0.00631584	0.134553	0.0492703	19.9286	7.49332	0.277621	0.878064
rs5755979	Gialluisi2014	PC1	22	36290707	C	T	7	0.00644244	0.134297	0.0492946	20.5793	7.55471	0.272574	0.879023
rs5995180	Gialluisi2014	PC1	22	36351751	T	G	7	0.00647183	0.134193	0.0492836	20.5913	7.55584	0.272481	0.879163
rs10483192	Gialluisi2014	PC1	22	36272637	G	A	7	0.00651601	0.134081	0.0492834	20.5505	7.55197	0.272798	0.879196
rs7289456	Gialluisi2014	PC1	22	36270541	G	A	7	0.00651601	0.134081	0.0492834	20.5505	7.55197	0.272798	0.879196
rs5755974	Gialluisi2014	PC1	22	36278740	T	G	7	0.0065162	0.134081	0.0492834	20.5506	7.55198	0.272797	0.879196
rs5750189	Gialluisi2014	PC1	22	36267013	A	C	7	0.00652181	0.134071	0.0492849	20.5655	7.55339	0.272681	0.879183
rs6000021	Gialluisi2014	PC1	22	36265404	T	C	7	0.00652181	0.134071	0.0492849	20.5655	7.55339	0.272681	0.879181
rs5755987	Gialluisi2014	PC1	22	36305179	T	C	7	0.00652388	0.134067	0.0492853	20.5668	7.55352	0.272671	0.879183
rs5755980	Gialluisi2014	PC1	22	36296128	G	T	7	0.00652912	0.134049	0.0492837	20.5601	7.55288	0.272723	0.879197
rs5750202	Gialluisi2014	PC1	22	36339542	C	T	7	0.00652934	0.134054	0.0492858	20.5914	7.55586	0.27248	0.879183
rs5750203	Gialluisi2014	PC1	22	36339998	A	T	7	0.00653162	0.134049	0.0492858	20.6036	7.55702	0.272386	0.879181
rs6000036	Gialluisi2014	PC1	22	36320740	A	G	7	0.00656269	0.134025	0.0493056	20.5835	7.55511	0.272541	0.8792
rs113928902	Gialluisi2014	PC1	22	36251888	T	C	7	0.00656892	0.134009	0.0493054	20.5933	7.55604	0.272466	0.879199
rs5750204	Gialluisi2014	PC1	22	36344302	C	T	7	0.00657305	0.133976	0.0492968	20.6359	7.56009	0.272135	0.879221
rs4541331	Gialluisi2014	PC1	22	36349460	C	T	7	0.00657392	0.133973	0.0492968	20.6351	7.56001	0.272141	0.87922
rs12158565	Gialluisi2014	PC1	22	36316843	C	G	7	0.00657399	0.134011	0.0493108	20.5888	7.55561	0.2725	0.879206
rs6000023	Gialluisi2014	PC1	22	36270721	C	T	7	0.00657652	0.134002	0.0493097	20.5401	7.55098	0.272879	0.879211
rs68083039	Gialluisi2014	PC1	22	36248109	T	TA	7	0.00658047	0.133995	0.0493106	20.5981	7.55649	0.272428	0.879206
rs5995169	Gialluisi2014	PC1	22	36219694	T	G	5	0.00694362	0.137976	0.0511109	19.5118	4.96967	0.290424	0.876724
rs5755975	Gialluisi2014	PC1	22	36280999	T	C	7	0.00702919	0.132816	0.0492739	16.0809	7.14974	0.307221	0.878719
rs5756007	Gialluisi2014	PC1	22	36340848	C	G	7	0.00704327	0.132785	0.0492746	16.1261	7.15359	0.306876	0.878719
rs9622297	Gialluisi2014	PC1	22	36268975	A	G	7	0.00706469	0.132737	0.0492755	16.0827	7.1499	0.307207	0.878727
rs5756028	Gialluisi2014	PC1	22	36377043	A	G	7	0.00734541	0.132395	0.0493869	25.0299	8.00319	0.23787	0.879051
rs5756017	Gialluisi2014	PC1	22	36359853	G	A	7	0.00754194	0.131778	0.0493196	18.7864	7.38793	0.286456	0.878659
rs5756023	Gialluisi2014	PC1	22	36372387	C	A	7	0.00757403	0.132195	0.0495022	19.1674	7.42275	0.283513	0.879149
rs11444345	Gialluisi2014	PC1	22	36393405	C	CA	7	0.00798006	0.131089	0.0494132	20.2211	7.52078	0.275354	0.87862
rs16996261	Gialluisi2014	PC1	22	36393410	T	G	7	0.00798006	0.131089	0.0494132	20.2211	7.52078	0.275354	0.87862
rs5756005	Gialluisi2014	PC1	22	36335309	G	A	7	0.00912409	0.128106	0.0491324	9.98823	6.6658	0.352863	0.877554
rs716270	Luciano2013	WRead	16	73708889	G	A	7	0.00962186	-0.0886129	0.034225	0	2.09283	0.910966	0.332011
rs6000066	Gialluisi2014	PC1	22	36418475	C	T	7	0.0101269	0.127066	0.0494139	25.5636	8.06057	0.233699	0.877436
rs5756032	Gialluisi2014	PC1	22	36382102	C	T	7	0.0107945	0.126124	0.0494744	16.5685	7.19153	0.303497	0.87947
rs5756031	Gialluisi2014	PC1	22	36380994	C	T	7	0.0107974	0.126115	0.0494726	16.4982	7.18547	0.304035	0.879471
rs60894155	Gialluisi2014	PC1	7	128465755	G	A	7	0.0113732	0.129645	0.0512224	58.5301	14.4683	0.0248205	0.873851
rs55907818	Gialluisi2014	IQadjPC1	7	128477620	G	A	7	0.0115333	0.145939	0.0577721	37.7891	9.64461	0.140438	0.906082
rs12160116	Gialluisi2014	PC1	22	36379475	C	T	7	0.0115573	0.124848	0.0494371	11.3127	6.76534	0.343095	0.878983
rs28655387	Gialluisi2014	PC1	16	72259192	T	G	5	0.0119419	-0.208986	0.0831336	0	1.82115	0.76861	0.940244
rs28655387	Gialluisi2014	IQadjPC1	16	72259192	T	G	5	0.0119419	-0.208986	0.0831336	0	1.82115	0.76861	0.940244
rs5755958	Gialluisi2014	PC1	22	36228855	T	C	7	0.0120566	0.12211	0.0486401	6.27207	6.40151	0.379746	0.876941
rs5750177	Gialluisi2014	PC1	22	36203266	T	C	7	0.012711	0.121014	0.0485657	4.25286	6.26651	0.394008	0.877346
rs59761754	Gialluisi2014	PC1	22	36204329	T	TTAAA	7	0.0127322	0.120995	0.0485696	4.24079	6.26572	0.394092	0.877323
rs5750185	Gialluisi2014	PC1	22	36229069	A	G	7	0.012869	0.120961	0.0486301	1.54846	6.09437	0.412702	0.87647
rs2092786	Gialluisi2014	PC1	22	36224331	A	T	7	0.0129021	0.12088	0.0486153	0	5.97479	0.426021	0.876531
rs9619573	Gialluisi2014	PC1	22	36220764	T	C	7	0.012954	0.12073	0.0485827	0	5.92345	0.431819	0.876544
rs6000004	Gialluisi2014	PC1	22	36180535	A	G	7	0.0130649	0.120571	0.0485782	4.50841	6.28328	0.392217	0.877583
rs3823480	Gialluisi2014	PC1	7	128468881	G	A	7	0.013187	0.127124	0.0512872	59.5995	14.8513	0.0214453	0.873863
rs5755951	Gialluisi2014	PC1	22	36184094	C	G	7	0.0131987	0.120434	0.0485943	4.57814	6.28787	0.391728	0.8776
rs8048857	Luciano2013	WRead	16	73705051	C	T	7	0.0136153	-0.0844649	0.0342344	0	2.67868	0.847959	0.33156
rs4243136	Luciano2013	WRead	16	73705780	T	C	7	0.0136522	-0.0843938	0.034219	0	2.4782	0.870899	0.330714
rs4243137	Luciano2013	WRead	16	73705912	A	T	7	0.0137032	-0.0843572	0.0342227	0	2.48776	0.869835	0.330871
rs5755948	Gialluisi2014	PC1	22	36179095	G	A	7	0.0138671	0.119483	0.0485568	0	5.96699	0.426899	0.877104
rs3956052	Luciano2013	WRead	16	73698112	C	A	7	0.0141626	-0.0844935	0.0344434	0	2.29599	0.890564	0.33085
rs10519830	Gialluisi2014	PC1	2	7657807	A	G	7	0.0145011	-0.121104	0.0495392	29.8523	8.55338	0.200297	0.877307
rs6000002	Gialluisi2014	PC1	22	36178273	T	G	7	0.0145876	0.11914	0.0487787	0.0658971	6.00396	0.422747	0.878857
rs5756045	Gialluisi2014	PC1	22	36421809	C	G	7	0.014701	0.11998	0.0491791	32.0873	8.83487	0.18308	0.877187
rs13429500	Gialluisi2014	PC1	2	7656136	A	T	7	0.0148359	-0.120742	0.0495583	31.1295	8.712	0.190434	0.877186
rs716271	Luciano2013	WRead	16	73708524	A	G	7	0.0162529	-0.0825203	0.0343379	0	2.4774	0.870988	0.33001
rs916333	Gialluisi2014	PC1	22	36422904	T	C	7	0.0169094	0.117008	0.0489846	34.2957	9.13183	0.166299	0.877079
rs990258	Luciano2013	WRead	16	73708098	A	G	7	0.0169323	-0.082315	0.0344677	0	2.3829	0.881336	0.32841
rs8056327	Luciano2013	WRead	16	73702024	G	C	7	0.016977	-0.0821126	0.034397	0	2.81058	0.832217	0.331029
rs12465555	Luciano2013	NWR	2	44118189	A	G	7	0.0172963	-0.148371	0.0623315	25.4178	8.04481	0.234838	0.919999
rs13384469	Gialluisi2014	PC1	2	7649521	G	T	7	0.0174657	-0.117885	0.049599	28.9671	8.44679	0.207163	0.876981
rs4888588	Luciano2013	WRead	16	73696079	C	T	7	0.0190692	-0.0809643	0.0345385	0	2.46254	0.872637	0.327024
rs6000071	Gialluisi2014	PC1	22	36428388	C	T	7	0.0208017	0.11282	0.0488068	35.8622	9.35485	0.154583	0.877193
rs5756049	Gialluisi2014	PC1	22	36427251	G	T	7	0.0208385	0.112703	0.0487702	35.9518	9.36794	0.153918	0.877111
rs739200	Gialluisi2014	PC1	22	36432337	A	T	7	0.0210917	0.112452	0.0487579	36.1142	9.39175	0.152715	0.877224
rs6000006	Gialluisi2014	PC1	22	36191428	A	G	7	0.0216378	0.112014	0.0487724	0	5.85703	0.439395	0.879826
rs11089776	Gialluisi2014	PC1	22	36437906	T	G	7	0.0224207	0.111339	0.0487653	36.4026	9.43435	0.150584	0.877414
rs5750221	Gialluisi2014	PC1	22	36447564	A	G	7	0.0238913	0.110439	0.048891	39.2933	9.88358	0.129641	0.878526
rs1480566	Luciano2013	WRead	16	73704271	A	C	7	0.0242813	-0.0776837	0.0344855	0	3.26187	0.775333	0.325566
rs12938791	Luciano2013	WRead	17	13630121	G	A	7	0.0328876	-0.0735903	0.0344935	1.551	6.09453	0.412685	0.65093
rs4792392	Luciano2013	WRead	17	13628946	A	G	7	0.0330246	-0.0735154	0.0344854	4.03556	6.25232	0.395527	0.651367
rs8073786	Luciano2013	WRead	17	13629760	T	C	7	0.0331255	-0.0734526	0.0344758	1.9415	6.1188	0.410015	0.650851
rs4792391	Luciano2013	WRead	17	13628869	C	T	7	0.0332601	-0.0733841	0.03447	2.15688	6.13227	0.408538	0.650824
rs8072794	Luciano2013	WRead	17	13629661	G	C	7	0.0347329	-0.0729007	0.0345262	0	5.96758	0.426832	0.651336
rs6502296	Luciano2013	WRead	17	13633640	G	A	7	0.0362266	-0.072057	0.034405	0	5.65919	0.46243	0.64893
rs1711745	Gialluisi2014	IQadjPC1	9	115452909	C	A	7	0.0423709	-0.114211	0.0562654	55.4923	13.4808	0.036005	0.901111
rs196402	Luciano2013	ReadSpell	1	24838493	A	G	7	0.0488676	-0.0636234	0.0323004	1.11417	6.0676	0.41566	0.537737
rs1965335	Gialluisi2014	IQadjPC1	9	115504483	C	T	7	0.0505342	-0.112426	0.0574947	36.7639	9.48826	0.147923	0.906651
rs72768411	Gialluisi2014	IQadjPC1	9	115502670	C	A	7	0.0509008	-0.112272	0.0575073	36.7991	9.49354	0.147665	0.906674
rs12914796	Luciano2013	ReadSpell	15	100441789	C	T	7	0.0512435	-0.124875	0.0640571	0	5.72403	0.454803	0.927034
rs7569439	Luciano2013	ReadSpell	2	220590633	T	C	7	0.0524036	-0.0627605	0.032354	40.0283	10.0047	0.124453	0.542379
rs786979	Gialluisi2014	IQadjPC1	9	115460453	G	A	7	0.0524313	-0.107799	0.0555788	53.9328	13.0244	0.0426494	0.899396
rs6764359	Luciano2013	NWR	3	149531177	T	G	5	0.0530664	0.147378	0.0761887	0	0.9738	0.913742	0.0541872
rs2995805	Gialluisi2014	IQadjPC1	9	115454618	T	C	7	0.0547317	-0.107032	0.0557167	55.0932	13.361	0.0376481	0.899713
rs786981	Gialluisi2014	IQadjPC1	9	115457856	T	G	7	0.0560643	-0.106561	0.0557756	54.5442	13.1996	0.0399728	0.899842
rs2609334	Truong2017	RANpic	6	168847175	T	C	7	0.060117	0.0723128	0.0384656	0	4.51301	0.607604	0.75383
rs2590673	Eicher2013	RD	8	125968156	A	G	7	0.0611295	0.108766	0.058084	0	4.80768	0.568705	0.917639
rs764255	Luciano2013	WRead	16	73713683	C	T	7	0.06291	-0.062152	0.0334181	0	3.19897	0.783491	0.378033
rs4674417	Luciano2013	ReadSpell	2	220535148	G	A	7	0.067858	0.0638508	0.0349686	37.3984	9.58442	0.143279	0.355589
rs8059199	Luciano2013	WRead	16	73712234	C	A	7	0.0682491	-0.0612271	0.0335793	0	3.6301	0.726588	0.374247
rs6792971	Eicher2013	RD	3	68385527	T	C	7	0.0683201	-0.111708	0.0612809	0	2.69441	0.846107	0.928172
rs2798316	Gialluisi2014	IQadjPC1	9	115462552	T	C	7	0.070901	-0.0998275	0.0552721	51.5068	12.3729	0.0541492	0.896497
rs1418410	Gialluisi2014	IQadjPC1	9	115465282	A	G	7	0.0713084	-0.101769	0.0564284	48.376	11.6225	0.0709401	0.902084
rs786983	Gialluisi2014	IQadjPC1	9	115458629	T	C	7	0.074689	-0.0986671	0.0553572	56.4546	13.7787	0.032208	0.897624
rs1711739	Gialluisi2014	IQadjPC1	9	115464474	G	A	7	0.074901	-0.100196	0.0562559	53.5153	12.9075	0.0445289	0.900585
rs786978	Gialluisi2014	IQadjPC1	9	115460239	G	A	7	0.0766223	-0.0980884	0.0553975	56.0044	13.6377	0.0339555	0.897748
rs1711744	Gialluisi2014	IQadjPC1	9	115453484	T	A	7	0.0773918	-0.0977415	0.0553455	57.1615	14.0061	0.029568	0.897513
rs9646268	Truong2017	RASletnr	16	11727552	A	G	7	0.0851556	0.0655387	0.0380702	0	1.80726	0.936544	0.742774
rs4811304	Gialluisi2014	PC1	20	50779338	T	A	7	0.0975726	-0.0625145	0.0377335	12.5692	6.86257	0.333744	0.754941
rs58878184	Gialluisi2014	PC1	20	50783204	G	A	7	0.0994161	-0.0621129	0.0376969	12.6302	6.86736	0.333288	0.755306
rs72626581	Gialluisi2014	PC1	20	50783449	T	C	7	0.0994262	-0.0621186	0.0377015	12.6107	6.86583	0.333434	0.755303
rs915169	Luciano2013	ReadSpell	6	82071151	C	G	7	0.0995683	0.06116	0.0371353	0	4.73175	0.57865	0.249883
rs2038430	Gialluisi2014	PC1	20	50782945	G	A	7	0.0996327	-0.0620717	0.0376961	12.6101	6.86578	0.333438	0.755309
rs6021772	Gialluisi2014	PC1	20	50782343	C	A	7	0.0997424	-0.0620494	0.0376947	12.5677	6.86245	0.333755	0.755311
rs1323381	Meaburn2008	Read	9	111064438	C	T	7	0.10054	-0.0787026	0.0479238	31.6757	8.78165	0.186235	0.868133
rs2185768	Gialluisi2014	IQadjPC1	9	115462645	C	T	7	0.103929	-0.0896856	0.055154	53.0574	12.7816	0.046639	0.894923
rs9903180	Luciano2013	WRead	17	13628180	C	T	6	0.107328	-0.0620164	0.0385118	2.34119	5.11987	0.401428	0.650573
rs4792390	Luciano2013	WRead	17	13628787	C	A	6	0.111046	-0.0612819	0.0384572	11.688	5.66175	0.340536	0.651605
rs1343255	Luciano2013	ReadSpell	6	82065819	C	G	7	0.111789	0.0590704	0.0371464	0	4.74427	0.577006	0.249336
rs1343250	Luciano2013	ReadSpell	6	82069574	T	C	7	0.112465	0.0589689	0.0371525	0	4.76016	0.574922	0.249304
rs9352999	Luciano2013	ReadSpell	6	82068775	A	C	7	0.112469	0.0589679	0.0371524	0	4.76005	0.574936	0.249306
rs6935610	Luciano2013	ReadSpell	6	82071645	G	A	7	0.112643	0.0589405	0.0371531	0	4.76483	0.574309	0.249303
rs9344163	Luciano2013	ReadSpell	6	82068407	T	C	7	0.114747	0.0585933	0.0371499	0	4.72683	0.579295	0.24933
rs1343252	Luciano2013	ReadSpell	6	82067893	C	T	7	0.12047	0.0577668	0.0372016	0	4.68438	0.584883	0.248689
rs989996	Truong2017	RANpic	7	117642252	C	T	7	0.120887	-0.0502264	0.0323819	0.0430181	6.00258	0.422901	0.538669
rs6414197	Luciano2013	ReadSpell	2	220598195	G	C	7	0.120975	-0.0523423	0.0337541	51.9444	12.4855	0.0519734	0.56531
rs962983	Luciano2013	ReadSpell	6	82064465	C	T	7	0.121848	0.0575203	0.0371803	0	4.62835	0.592283	0.248763
rs4672412	Luciano2013	ReadSpell	2	53647050	T	C	7	0.123318	0.0511451	0.0331897	0	3.39223	0.758249	0.571446
rs11983883	Luciano2013	NWR	7	48392771	T	G	7	0.125004	0.0735577	0.0479482	0	2.48287	0.870379	0.84863
rs1015917	Luciano2013	ReadSpell	6	82072900	T	G	7	0.125284	0.0570644	0.0372248	0	4.78221	0.572034	0.248539
rs2172645	Luciano2013	ReadSpell	2	53647729	A	C	7	0.133129	0.0497863	0.0331494	0	3.57286	0.734252	0.580106
rs10925015	Luciano2013	WRead	1	247583677	G	C	6	0.137595	0.0558715	0.0376288	0	4.80529	0.440103	0.56635
rs17661898	Luciano2013	NWR	7	48418038	T	A	7	0.138227	0.0712088	0.0480353	0	2.51017	0.867328	0.849086
rs4925650	Luciano2013	WRead	1	247584075	G	A	6	0.147364	0.0544447	0.0375765	0	4.77616	0.443804	0.56618
rs6472239	Luciano2013	NWR	8	66900280	T	C	4	0.148515	0.12464	0.0862683	41.4216	5.12134	0.163124	0.938024
rs755967	Truong2017	RAN-RAS_Multiv	1	18504396	T	C	7	0.151648	0.0481011	0.0335495	0	3.92316	0.687074	0.510639
rs17661929	Luciano2013	NWR	7	48420261	A	C	7	0.156929	0.0681305	0.0481326	0	2.42271	0.877015	0.850281
rs2117090	Luciano2013	NWR	7	48415368	C	A	7	0.164057	0.0663044	0.0476477	0	2.33584	0.886368	0.845759
rs9313548	Field2013	RD	5	170961300	C	T	7	0.168011	-0.0446035	0.0323537	0	5.40141	0.493452	0.468361
rs17557502	Luciano2013	WRead	18	7810110	C	T	4	0.169197	-0.087548	0.0636811	0	1.15161	0.764632	0.892988
rs17602857	Luciano2013	NWR	5	154907076	A	G	5	0.171425	-0.10684	0.0781197	59.698	9.92507	0.041709	0.937721
rs2075620	Luciano2013	NWR	19	45480037	A	G	7	0.187902	0.0467961	0.0355374	48.5245	11.656	0.0700974	0.710153
rs7253458	Luciano2013	NWR	19	45482570	C	T	7	0.188411	0.0467213	0.0355216	48.3377	11.6139	0.0711579	0.710067
rs3786983	Luciano2013	WRead	19	1427260	C	T	6	0.188454	-0.0840374	0.0638987	54.2957	10.9399	0.0525848	0.923642
rs3786983	Luciano2013	ReadSpell	19	1427260	C	T	6	0.188454	-0.0840374	0.0638987	54.2957	10.9399	0.0525848	0.923642
rs11083755	Luciano2013	NWR	19	45490065	C	T	7	0.189214	0.0466821	0.0355563	48.2147	11.5863	0.0718606	0.710123
rs4429838	Luciano2013	NWR	5	106403714	A	G	7	0.191316	-0.0441376	0.033778	0	2.50484	0.867925	0.391894
rs4754752	Meaburn2008	Read	11	101225730	T	C	7	0.194717	0.0525041	0.0404889	27.4617	8.2715	0.21888	0.797157
rs11666805	Luciano2013	ReadSpell	19	1425448	C	T	6	0.19659	-0.0825486	0.0639254	53.4529	10.7418	0.0567464	0.923934
rs11666805	Luciano2013	WRead	19	1425448	C	T	6	0.19659	-0.0825486	0.0639254	53.4529	10.7418	0.0567464	0.923934
rs17660218	Luciano2013	NWR	5	154889410	C	A	5	0.1998	-0.100384	0.0782956	59.6118	9.90389	0.0420781	0.938629
rs909257	Luciano2013	NWR	21	15684554	A	G	6	0.214852	0.087303	0.0703868	0	4.10581	0.534285	0.930455
rs2192161	Luciano2013	NWR	21	15681994	G	A	6	0.22034	0.086056	0.070214	0	4.21815	0.518455	0.93037
rs2192595	Meaburn2008	Read	14	73334989	G	T	7	0.224238	0.0542094	0.0446044	64.9265	17.107	0.00889811	0.824244
rs12546767	Eicher2013	RD	8	126082565	T	C	7	0.228014	0.0645619	0.0535565	0	3.36642	0.761649	0.90094
rs1148949	Luciano2013	NWR	2	26796919	G	A	7	0.234631	-0.0554846	0.046684	34.6021	9.1746	0.163994	0.147639
rs4982271	Luciano2013	NWR	14	35893625	G	T	7	0.236971	-0.0393655	0.0332875	0	4.72032	0.580152	0.50465
rs2822609	Luciano2013	NWR	21	15717794	A	T	6	0.237353	0.0867393	0.0734065	0	4.60048	0.466553	0.936641
rs7336009	Truong2017	RANpic	13	75208523	G	A	7	0.239107	0.0379686	0.0322527	40.8688	10.1469	0.118599	0.494201
rs10774547	Gialluisi2014	PC1	12	120862716	T	C	7	0.239334	0.0413709	0.0351598	27.5546	8.2821	0.218156	0.668599
rs10774547	Gialluisi2014	IQadjPC1	12	120862716	T	C	7	0.239334	0.0413709	0.0351598	27.5546	8.2821	0.218156	0.668599
rs12636438	Eicher2013	DD-LI	3	22063277	A	G	7	0.239961	-0.0501274	0.0426586	53.0461	12.7785	0.0466917	0.812617
rs4766962	Gialluisi2014	PC1	12	120863235	A	T	7	0.239993	0.0413099	0.0351572	27.5426	8.28073	0.218249	0.668551
rs4766962	Gialluisi2014	IQadjPC1	12	120863235	A	T	7	0.239993	0.0413099	0.0351572	27.5426	8.28073	0.218249	0.668551
rs4767891	Gialluisi2014	IQadjPC1	12	120863422	G	A	7	0.24024	0.0412857	0.0351551	27.5291	8.27918	0.218355	0.668531
rs4767891	Gialluisi2014	PC1	12	120863422	G	A	7	0.24024	0.0412857	0.0351551	27.5291	8.27918	0.218355	0.668531
rs11065109	Gialluisi2014	IQadjPC1	12	120863914	T	C	7	0.240643	0.0412497	0.0351546	27.523	8.27849	0.218402	0.668489
rs2286494	Luciano2013	WRead	7	22984824	T	C	7	0.242418	0.0416278	0.0356108	51.5972	12.396	0.0536961	0.296076
rs7970534	Gialluisi2014	PC1	12	120862195	G	C	7	0.244917	0.0409001	0.0351743	26.2023	8.13034	0.228709	0.668851
rs7970534	Gialluisi2014	IQadjPC1	12	120862195	G	C	7	0.244917	0.0409001	0.0351743	26.2023	8.13034	0.228709	0.668851
rs10887149	Eicher2013	RD	10	124167004	G	A	7	0.245508	-0.0391814	0.0337384	23.5296	7.84617	0.249591	0.680111
rs1679255	Eicher2013	DD-LI	3	22047934	C	T	7	0.246896	0.048961	0.0422835	42.2162	10.3835	0.109402	0.187903
rs17002266	Luciano2013	NWR	21	15696271	T	C	6	0.248834	0.0865372	0.0750418	0	2.86153	0.721324	0.939099
rs6864971	Luciano2013	NWR	5	106396918	C	T	7	0.24947	-0.0389684	0.0338373	0	2.71698	0.843437	0.405289
rs9876855	Luciano2013	ReadSpell	3	140278895	A	G	7	0.249679	-0.0454448	0.0394784	0	5.68645	0.459214	0.21961
rs10829474	Luciano2013	NWR	10	130497115	C	A	3	0.251837	0.0502762	0.0438749	53.9471	4.34284	0.114016	0.604613
rs3786978	Luciano2013	ReadSpell	19	1413574	T	C	6	0.254671	-0.0717435	0.0629839	56.7043	11.5485	0.0415264	0.923357
rs11799558	Truong2017	RANpic	1	65180463	G	T	7	0.255278	0.0490384	0.043106	0	4.93341	0.552382	0.815729
rs1005499	Luciano2013	NWR	7	20105490	T	G	7	0.256888	0.0572264	0.0504741	0	3.42776	0.753554	0.129621
rs1792745	Eicher2013	RD	18	53804993	T	C	7	0.259401	0.0546962	0.0484978	0	5.07246	0.534553	0.124859
rs4721865	Luciano2013	NWR	7	20093737	T	C	7	0.262008	0.0572939	0.0510796	0	3.30559	0.769629	0.125577
rs7795980	Luciano2013	NWR	7	20084445	T	C	7	0.269351	0.0561211	0.0508087	0	4.15253	0.656044	0.128105
rs727125	Luciano2013	WRead	7	22974912	T	G	7	0.270156	0.0395282	0.0358467	43.6163	10.6414	0.100113	0.293753
rs4721864	Luciano2013	NWR	7	20093641	G	A	7	0.27366	-0.0377499	0.0344851	2.64253	6.16286	0.405197	0.339217
rs2041663	Luciano2013	NWR	7	20086675	A	G	7	0.274716	0.0552364	0.0505705	0	3.81427	0.701793	0.128326
rs10246471	Luciano2013	NWR	7	20106196	T	C	7	0.276809	0.0549161	0.0504969	0	3.43639	0.752413	0.129576
rs6954796	Luciano2013	NWR	7	20086982	C	G	7	0.282613	0.0543894	0.0506198	0	4.0244	0.673374	0.12794
rs4132388	Luciano2013	ReadSpell	5	124323247	C	A	7	0.288202	-0.0369709	0.0348101	16.2982	7.1683	0.305563	0.610766
rs10240011	Luciano2013	NWR	7	20088988	T	C	7	0.28854	-0.0347331	0.032726	0	1.75829	0.940533	0.487274
rs1019248	Luciano2013	NWR	7	20085995	T	G	7	0.28916	0.053376	0.0503563	0	4.37337	0.626286	0.1288
rs4607514	Luciano2013	WRead	7	22983702	A	T	7	0.291241	0.0375891	0.0356159	46.6094	11.2379	0.0812953	0.296739
rs2041660	Luciano2013	NWR	7	20107623	T	C	7	0.293282	0.0529456	0.0503788	0	3.8609	0.695494	0.12955
rs442555	Eicher2013	DD-LI	14	59296184	T	C	7	0.294703	-0.0539521	0.0514879	12.598	6.86483	0.333529	0.883671
rs2041664	Luciano2013	NWR	7	20086385	G	A	7	0.295309	0.0529403	0.0505858	0	3.8644	0.69502	0.127982
rs6573225	Eicher2013	DD-LI	14	59284887	C	A	7	0.305205	0.0529253	0.0516176	10.3659	6.69388	0.350087	0.116052
rs259521	Eicher2013	DD-LI	3	21967150	C	T	7	0.306019	-0.0432101	0.0422134	56.1265	13.6757	0.0334763	0.809499
rs12329784	Luciano2013	NWR	21	15705665	C	G	6	0.308205	0.0737594	0.0723844	0	4.49152	0.481019	0.93537
rs2822584	Luciano2013	NWR	21	15709849	T	A	6	0.308242	0.0737882	0.0724182	0	4.50954	0.478609	0.935378
rs7283184	Luciano2013	NWR	21	15709414	G	A	6	0.308318	0.0737717	0.0724134	0	4.50592	0.479091	0.935377
rs1595127	Luciano2013	WRead	7	22989204	A	T	7	0.311064	0.0361239	0.0356606	46.6104	11.2381	0.0812894	0.295516
rs9839670	Luciano2013	ReadSpell	3	140278952	G	A	7	0.31422	-0.0397331	0.0394801	0	3.62739	0.726951	0.217276
rs2498522	Luciano2013	WRead	13	70800025	A	G	7	0.316586	0.0497328	0.0496585	44.0956	10.7326	0.0970007	0.88216
rs4600113	Luciano2013	WRead	10	3989450	T	G	6	0.322978	0.0528203	0.0534425	23.9496	6.57459	0.254249	0.226745
rs10960483	Luciano2013	WRead	9	12110840	G	T	6	0.323956	-0.0674014	0.0683334	0	3.55687	0.614801	0.938222
rs10960483	Luciano2013	ReadSpell	9	12110840	G	T	6	0.323956	-0.0674014	0.0683334	0	3.55687	0.614801	0.938222
rs9814232	Eicher2013	DD-LI	3	21973175	G	A	7	0.324663	-0.0414971	0.0421324	58.155	14.3386	0.0260738	0.807883
rs4839516	Luciano2013	WRead	1	116740450	C	A	7	0.326613	-0.0383832	0.0391283	48.6337	11.6808	0.06948	0.736119
rs4719722	Luciano2013	WRead	7	22988820	A	G	7	0.328555	0.0348143	0.0356328	46.4951	11.2139	0.0819857	0.296646
rs10754358	Luciano2013	ReadSpell	1	118233846	C	T	7	0.329085	0.0332657	0.0340852	18.9332	7.4013	0.285323	0.4038
rs10504394	Luciano2013	NWR	8	66918243	T	C	4	0.331503	0.0827254	0.0851881	29.9991	4.28566	0.232225	0.936142
rs788782	Luciano2013	WRead	7	46152051	A	T	7	0.333054	-0.0322221	0.033288	14.5169	7.01893	0.3191	0.547681
rs892100	Eicher2013	RD	19	46080682	C	T	7	0.335023	-0.0424045	0.0439859	39.5028	9.91781	0.128156	0.175334
rs10960488	Luciano2013	WRead	9	12124410	A	G	7	0.342046	-0.0638887	0.067242	0	4.158	0.655305	0.937693
rs10960488	Luciano2013	ReadSpell	9	12124410	A	G	7	0.342046	-0.0638887	0.067242	0	4.158	0.655305	0.937693
rs7463498	Truong2017	RASletnr	8	43447235	G	A	4	0.343188	-0.128929	0.136017	38.7938	4.90146	0.179156	0.0568635
rs4897941	Luciano2013	NWR	19	301668	G	C	7	0.355938	-0.0309702	0.0335491	0	4.22889	0.645733	0.609627
rs639259	Luciano2013	ReadSpell	2	220556378	A	G	7	0.359662	-0.0320525	0.0349915	0	4.0517	0.66968	0.33406
rs11177505	Truong2017	RAN-RAS_Multiv	12	69516642	G	A	5	0.360137	-0.0367546	0.0401644	0	0.823645	0.93525	0.556176
rs11177505	Truong2017	RANlet	12	69516642	G	A	5	0.360137	-0.0367546	0.0401644	0	0.823645	0.93525	0.556176
rs7025259	Luciano2013	ReadSpell	9	12165758	G	T	7	0.364357	0.0603813	0.0665656	0	4.4362	0.617864	0.0644351
rs7025259	Luciano2013	WRead	9	12165758	G	T	7	0.364357	0.0603813	0.0665656	0	4.4362	0.617864	0.0644351
rs682699	Luciano2013	ReadSpell	2	220564839	C	T	7	0.369888	-0.0313007	0.0349073	0	5.3294	0.502311	0.337213
rs674301	Luciano2013	ReadSpell	2	220577576	T	C	7	0.375436	-0.0309192	0.0348842	0	3.62505	0.727265	0.334294
rs2822560	Luciano2013	NWR	21	15674632	C	T	3	0.375515	0.141239	0.159377	0	0.754533	0.685733	0.935657
rs10183875	Truong2017	RANlet	2	114734407	T	C	7	0.375551	-0.0359466	0.0405661	48.3933	11.6264	0.0708415	0.800066
rs11945399	Luciano2013	WRead	4	46750333	C	T	7	0.376126	0.0550929	0.0622478	50.2242	12.0541	0.0607736	0.926853
rs4807927	Luciano2013	WRead	19	1423199	A	G	6	0.380874	-0.0530695	0.0605618	60.6765	12.715	0.0262007	0.906329
rs4807927	Luciano2013	ReadSpell	19	1423199	A	G	6	0.380874	-0.0530695	0.0605618	60.6765	12.715	0.0262007	0.906329
rs12351590	Luciano2013	ReadSpell	9	12108916	G	A	6	0.382522	0.0596267	0.0682806	0	4.6286	0.462863	0.062214
rs12351590	Luciano2013	WRead	9	12108916	G	A	6	0.382522	0.0596267	0.0682806	0	4.6286	0.462863	0.062214
rs605017	Luciano2013	ReadSpell	2	220566980	C	T	7	0.383595	-0.030396	0.0348862	0	4.96209	0.548685	0.336517
rs7997649	Truong2017	RANlet	13	30494296	T	C	7	0.383863	-0.0461522	0.0529997	0	1.85464	0.93257	0.10235
rs7997649	Truong2017	RAN-RAS_Multiv	13	30494296	T	C	7	0.383863	-0.0461522	0.0529997	0	1.85464	0.93257	0.10235
rs7997649	Truong2017	RANpic	13	30494296	T	C	7	0.383863	-0.0461522	0.0529997	0	1.85464	0.93257	0.10235
rs10269473	Luciano2013	NWR	7	20098212	A	G	7	0.388394	-0.0298823	0.0346448	24.978	7.99765	0.238275	0.341236
rs7024763	Luciano2013	WRead	9	12165608	A	G	7	0.389463	0.0571956	0.0664609	0	4.2246	0.646311	0.064506
rs7024763	Luciano2013	ReadSpell	9	12165608	A	G	7	0.389463	0.0571956	0.0664609	0	4.2246	0.646311	0.064506
rs539166	Luciano2013	ReadSpell	2	220575527	C	T	7	0.390664	-0.029921	0.0348562	0	3.81408	0.701819	0.332944
rs7746768	Luciano2013	WRead	6	148377749	C	G	7	0.392043	-0.0424496	0.0495955	0	2.18316	0.902106	0.126316
rs724356	Luciano2013	ReadSpell	7	124387374	A	G	7	0.395877	-0.0323083	0.0380541	0	5.20071	0.51834	0.242146
rs6934331	Luciano2013	WRead	6	148365909	T	A	7	0.396209	-0.042075	0.0495926	0	2.16473	0.903942	0.126274
rs2328843	Luciano2013	WRead	6	148368217	C	T	7	0.396275	-0.0420601	0.0495821	0	2.16379	0.904035	0.126274
rs3760995	Luciano2013	ReadSpell	19	1436874	A	C	2	0.396412	-0.201953	0.238139	0	0.116947	0.732369	0.935381
rs3760995	Luciano2013	WRead	19	1436874	A	C	2	0.396412	-0.201953	0.238139	0	0.116947	0.732369	0.935381
rs1973858	Luciano2013	WRead	6	148370544	T	C	7	0.396508	-0.042039	0.0495816	0	2.16261	0.904152	0.12628
rs9322120	Luciano2013	WRead	6	148368521	G	A	7	0.397027	-0.0420049	0.0495959	0	2.16825	0.903592	0.126249
rs4897940	Luciano2013	NWR	19	301639	A	G	7	0.398957	-0.0283342	0.0335918	0	4.61996	0.593393	0.611107
rs12050412	Luciano2013	WRead	14	83378003	T	G	7	0.401683	-0.0346881	0.0413634	10.4056	6.69684	0.349795	0.797974
rs471443	Luciano2013	ReadSpell	2	220570313	G	A	7	0.405039	-0.0290047	0.0348339	0	4.62509	0.592715	0.336726
rs16989994	Luciano2013	NWR	4	34573079	G	A	7	0.405638	0.04509	0.0542211	0	3.2487	0.777047	0.896363
rs4862251	Luciano2013	ReadSpell	4	184687644	T	C	4	0.408536	0.0388657	0.0470261	0	2.76835	0.428736	0.250787
rs645999	Luciano2013	ReadSpell	2	220575854	A	G	7	0.409737	-0.0287736	0.0349043	0	4.10137	0.66296	0.332001
rs1358689	Luciano2013	WRead	6	148333960	C	T	7	0.410733	-0.0417244	0.0507224	0	1.70012	0.945112	0.121889
rs4518389	Luciano2013	ReadSpell	5	124327862	T	G	7	0.414835	-0.0269868	0.0330958	8.53751	6.56007	0.363452	0.52934
rs4897942	Luciano2013	NWR	19	301900	G	A	7	0.415318	-0.0273608	0.0335892	0	4.40919	0.621482	0.611153
rs16837352	Luciano2013	WRead	4	5504274	G	T	5	0.41981	-0.0409488	0.0507576	0	1.90404	0.753402	0.817298
rs11079130	Luciano2013	NWR	17	52889930	T	C	7	0.421536	0.0280605	0.0349115	42.1869	10.3783	0.1096	0.673344
rs739189	Luciano2013	ReadSpell	22	37753999	C	A	7	0.439296	0.0274082	0.0354394	4.05923	6.25386	0.395362	0.713613
rs4731205	Luciano2013	ReadSpell	7	124385442	A	C	7	0.442755	-0.0291997	0.0380428	0	5.02079	0.54115	0.241627
rs9655844	Luciano2013	ReadSpell	7	124385252	C	A	7	0.442878	-0.0291818	0.0380297	0	5.01882	0.541401	0.241637
rs7802263	Luciano2013	ReadSpell	7	124384327	G	T	7	0.443911	-0.0291121	0.038025	0	5.00972	0.542567	0.241626
rs7712391	Truong2017	RANpic	5	163275989	G	T	7	0.448407	0.0301796	0.0398109	4.87629	6.30758	0.389632	0.78798
rs1453227	Luciano2013	WRead	8	107544383	G	A	7	0.460589	0.0348888	0.0472827	27.2192	8.24393	0.220771	0.865419
rs1453227	Luciano2013	ReadSpell	8	107544383	G	A	7	0.460589	0.0348888	0.0472827	27.2192	8.24393	0.220771	0.865419
rs16874846	Luciano2013	ReadSpell	8	107557642	C	T	7	0.461609	0.0349807	0.0475152	25.9141	8.09871	0.23096	0.861489
rs16874846	Luciano2013	WRead	8	107557642	C	T	7	0.461609	0.0349807	0.0475152	25.9141	8.09871	0.23096	0.861489
rs10130259	Luciano2013	WRead	14	83342322	T	C	7	0.464761	-0.0368143	0.0503595	41.1765	10.2	0.116478	0.877841
rs1881826	Luciano2013	WRead	6	148341758	A	G	7	0.468168	-0.0367267	0.0506251	0	1.8728	0.931017	0.121189
rs1881827	Luciano2013	WRead	6	148341674	G	A	7	0.468168	-0.0367267	0.0506251	0	1.8728	0.931017	0.121189
rs9377097	Luciano2013	WRead	6	148341115	G	A	7	0.468168	-0.0367267	0.0506251	0	1.8728	0.931017	0.121187
rs791775	Luciano2013	ReadSpell	9	12133233	G	C	7	0.469585	0.0479212	0.0662668	0	3.21327	0.781643	0.0652839
rs791775	Luciano2013	WRead	9	12133233	G	C	7	0.469585	0.0479212	0.0662668	0	3.21327	0.781643	0.0652839
rs8188533	Truong2017	RASletnr	8	43586240	T	C	4	0.470255	-0.100336	0.138957	53.0848	6.39451	0.0939168	0.0547407
rs9386204	Luciano2013	WRead	6	148334316	G	A	7	0.471428	-0.036499	0.0506819	0	1.79051	0.937922	0.121227
rs7690587	Luciano2013	NWR	4	34635314	G	A	7	0.473038	0.0392473	0.0546968	0	3.88773	0.691866	0.901277
rs6469074	Luciano2013	WRead	8	107545590	C	T	7	0.473256	0.0339306	0.0473103	26.7135	8.18705	0.224717	0.865629
rs6469074	Luciano2013	ReadSpell	8	107545590	C	T	7	0.473256	0.0339306	0.0473103	26.7135	8.18705	0.224717	0.865629
rs11577628	Luciano2013	WRead	1	162319524	A	G	7	0.477924	0.0402115	0.0566642	8.24465	6.53913	0.365575	0.899629
rs72811017	Truong2017	RANpic	5	179710194	G	A	7	0.481247	-0.0287856	0.0408713	0	3.66356	0.722097	0.79992
rs1534774	Luciano2013	WRead	6	148355552	G	C	7	0.482972	-0.0355896	0.0507315	0	1.89135	0.929415	0.121343
rs11934463	Luciano2013	NWR	4	34630907	G	C	7	0.483835	0.0382668	0.0546554	0	4.16194	0.654772	0.90102
rs3786982	Luciano2013	ReadSpell	19	1415875	C	T	2	0.488468	-0.164808	0.237905	0	0.0274298	0.868456	0.936415
rs9390526	Luciano2013	WRead	6	148351816	C	T	7	0.489101	-0.0350606	0.0506847	0	1.97562	0.921927	0.121269
rs1320490	Meaburn2008	Read	1	227245198	C	G	7	0.489499	-0.0285473	0.0413067	0	2.7786	0.836078	0.820714
rs347273	Luciano2013	WRead	1	162317513	G	A	7	0.495833	-0.0340825	0.0500433	0	3.85677	0.696052	0.134559
rs180950	Eicher2013	RD	10	115707967	G	T	7	0.496801	0.0225467	0.0331797	2.74856	6.16957	0.404465	0.38744
rs1019249	Luciano2013	NWR	7	20085640	T	G	7	0.496832	-0.0241356	0.0355206	22.9209	7.78421	0.254343	0.319253
rs347272	Luciano2013	WRead	1	162318498	A	G	7	0.497848	-0.0342474	0.0505214	0	3.97616	0.679903	0.134134
rs10505938	Meaburn2008	Read	12	24400957	T	C	7	0.530255	0.0250448	0.0399046	1.40032	6.08521	0.413713	0.784933
rs1534775	Luciano2013	WRead	6	148357042	G	A	7	0.535967	-0.0314362	0.0507918	0	2.16519	0.903896	0.119447
rs4082518	Eicher2013	DD-LI	10	17063026	C	T	7	0.540712	-0.0250047	0.0408748	6.5273	6.41899	0.377926	0.799849
rs1369923	Luciano2013	NWR	16	61878581	C	T	4	0.549129	-0.0349995	0.0584235	42.5564	5.22252	0.15621	0.138035
rs1002055	Luciano2013	ReadSpell	4	45847131	G	T	7	0.552571	-0.0250394	0.0421601	26.5545	8.16932	0.225959	0.768329
rs1430566	Luciano2013	WRead	14	87809766	C	T	7	0.55699	-0.0190844	0.0324942	0	4.37169	0.626511	0.555826
rs1928007	Luciano2013	WRead	13	70810223	G	A	7	0.563736	-0.0303859	0.0526344	43.6737	10.6522	0.0997383	0.101701
rs1928007	Luciano2013	ReadSpell	13	70810223	G	A	7	0.563736	-0.0303859	0.0526344	43.6737	10.6522	0.0997383	0.101701
rs7989551	Luciano2013	ReadSpell	13	70808508	C	G	7	0.565942	-0.0302204	0.0526453	43.1269	10.5498	0.103328	0.101741
rs7989551	Luciano2013	WRead	13	70808508	C	G	7	0.565942	-0.0302204	0.0526453	43.1269	10.5498	0.103328	0.101741
rs12634033	Eicher2013	RD	3	145041839	C	T	7	0.567012	0.0331892	0.0579767	0	4.66422	0.587542	0.0813346
rs1404488	Luciano2013	WRead	6	148360063	A	G	7	0.568967	-0.0287034	0.0503946	0	1.83693	0.934069	0.120786
rs465208	Luciano2013	WRead	9	138437272	A	G	7	0.575899	-0.0184176	0.0329247	63.0024	16.2173	0.012634	0.541823
rs2170239	Luciano2013	NWR	8	14874924	C	T	7	0.577535	-0.019097	0.0342861	0	1.83183	0.934497	0.613301
rs462537	Luciano2013	WRead	9	138437163	C	T	7	0.586465	-0.0178492	0.032813	63.6082	16.4872	0.0113645	0.542677
rs6836854	Luciano2013	WRead	4	151742349	C	T	4	0.586746	0.0452235	0.0831991	0	2.01076	0.570176	0.07234
rs17637724	Luciano2013	NWR	15	46141171	T	C	7	0.587157	-0.028223	0.0519799	0	3.46661	0.748407	0.88281
rs2479923	Luciano2013	WRead	13	70753243	A	G	7	0.592473	-0.0214144	0.0400077	0.305683	6.0184	0.421132	0.797233
rs11839128	Luciano2013	NWR	13	44851278	G	A	7	0.610724	-0.0166867	0.0327807	0	5.23094	0.514552	0.38921
rs9595095	Luciano2013	NWR	13	44850295	C	T	7	0.610954	-0.0166903	0.0328089	0	5.32022	0.503446	0.389191
rs1536945	Luciano2013	NWR	13	44852858	G	A	7	0.631678	-0.0156949	0.0327409	0	5.03267	0.53963	0.387734
rs12982708	Luciano2013	WRead	19	4020370	C	T	7	0.636679	-0.0193256	0.0409139	0	1.78737	0.938179	0.782659
rs16955225	Luciano2013	NWR	17	52933320	A	C	7	0.63701	0.0167427	0.0354806	43.5313	10.6254	0.100669	0.681057
rs1866572	Luciano2013	NWR	7	45184555	C	T	7	0.638778	-0.0153962	0.0327991	20.6831	7.56459	0.271768	0.490219
rs17098356	Luciano2013	WRead	14	61898839	T	G	7	0.640663	0.0164918	0.0353315	0	3.10321	0.795786	0.289837
rs17098356	Luciano2013	ReadSpell	14	61898839	T	G	7	0.640663	0.0164918	0.0353315	0	3.10321	0.795786	0.289837
rs8051567	Luciano2013	NWR	16	82422015	G	T	4	0.641538	-0.0391796	0.0841578	12.5505	3.43055	0.329882	0.924658
rs4696636	Luciano2013	ReadSpell	4	151767922	T	C	4	0.648191	0.0381216	0.0835493	0	2.21379	0.529237	0.072031
rs16955216	Luciano2013	NWR	17	52929254	C	A	7	0.649788	0.016079	0.0354119	43.6422	10.6463	0.0999436	0.681593
rs11251868	Luciano2013	ReadSpell	10	3411423	C	T	7	0.650819	0.0182308	0.0402779	44.3712	10.7858	0.0952272	0.785171
rs2288807	Luciano2013	WRead	5	146775377	G	C	7	0.651977	-0.0148517	0.0329293	47.3502	11.3961	0.0768806	0.624053
rs13223493	Luciano2013	WRead	7	13552754	G	A	7	0.659533	0.0154341	0.0350331	0	3.43487	0.752613	0.705016
rs13223493	Luciano2013	ReadSpell	7	13552754	G	A	7	0.659533	0.0154341	0.0350331	0	3.43487	0.752613	0.705016
rs11038042	Truong2017	RANpic	11	44539107	A	G	3	0.65961	0.0412884	0.0937409	0	0.876927	0.645027	0.794817
rs1536946	Luciano2013	NWR	13	44853226	A	C	7	0.664455	-0.0142053	0.0327485	0	5.31961	0.503522	0.387654
rs10400629	Luciano2013	NWR	13	44852020	C	T	7	0.669369	-0.0139834	0.0327469	0	5.39818	0.493848	0.387614
rs8066213	Luciano2013	NWR	17	52930323	C	A	7	0.67202	0.0149778	0.0353769	42.8884	10.5057	0.104907	0.681706
rs1536944	Luciano2013	NWR	13	44852696	G	A	7	0.683075	-0.0133809	0.0327746	0	5.40095	0.493508	0.386991
rs1842129	Meaburn2008	Read	6	124838090	T	C	7	0.685863	0.0131872	0.0326032	0	5.4563	0.486754	0.440739
rs13227425	Luciano2013	WRead	7	13554008	C	T	7	0.68603	0.0141754	0.0350661	0	3.46632	0.748446	0.705671
rs13227425	Luciano2013	ReadSpell	7	13554008	C	T	7	0.68603	0.0141754	0.0350661	0	3.46632	0.748446	0.705671
rs2892463	Luciano2013	NWR	13	30347835	G	T	7	0.693801	0.0128267	0.0325798	0	4.78533	0.571626	0.394707
rs2409411	Meaburn2008	Read	21	32920404	C	T	7	0.714067	-0.0122435	0.0334157	9.19639	6.60767	0.358657	0.633916
rs7777159	Luciano2013	NWR	7	20084601	A	G	7	0.730425	0.0163395	0.0474213	5.56551	6.35361	0.384766	0.150234
rs2031573	Luciano2013	WRead	10	4001897	C	T	7	0.732311	-0.0140598	0.0411042	0	4.02892	0.672763	0.824946
rs7484001	Luciano2013	NWR	11	89463241	A	G	7	0.732783	0.0228998	0.0670711	0	3.71635	0.714998	0.917675
rs9542212	Luciano2013	NWR	13	70767093	C	T	7	0.73307	-0.0126831	0.0371891	0	4.60045	0.595979	0.254007
rs765386	Luciano2013	NWR	11	130289608	T	C	7	0.739025	0.0138227	0.0414915	0	2.42349	0.87693	0.207317
rs9469712	Luciano2013	ReadSpell	6	11627487	G	A	7	0.745527	0.0106521	0.032822	43.6281	10.6436	0.100036	0.6127
rs13307587	Luciano2013	ReadSpell	7	13543729	A	G	7	0.757232	-0.0106094	0.0343215	0	2.90723	0.820397	0.679777
rs6461475	Luciano2013	NWR	7	20103335	G	A	7	0.763341	0.0140576	0.0466882	0	4.89047	0.557936	0.15508
rs9469713	Luciano2013	ReadSpell	6	11627539	G	A	7	0.763376	0.00987085	0.032788	44.5415	10.8189	0.0941376	0.614106
rs9639354	Luciano2013	NWR	7	20103456	T	A	7	0.771253	0.0136191	0.0468435	0	4.85432	0.562629	0.154279
rs1983931	Eicher2013	DD-LI	13	111118102	G	A	7	0.778467	0.00933847	0.0331955	38.6787	9.78453	0.134024	0.420193
rs4271299	Luciano2013	ReadSpell	10	3400516	A	G	7	0.786004	0.0103698	0.038194	33.287	8.99375	0.17393	0.769936
rs1465446	Luciano2013	ReadSpell	5	95202236	A	G	7	0.786642	0.00937124	0.034622	5.04737	6.31894	0.388427	0.709559
rs6978921	Luciano2013	NWR	7	20107086	C	T	7	0.788454	0.0125221	0.0466687	0	4.93669	0.551959	0.154896
rs7779287	Luciano2013	NWR	7	20107743	A	G	7	0.790543	0.0124478	0.0468658	0	4.98701	0.545481	0.15459
rs12728902	Luciano2013	ReadSpell	1	219095005	G	C	7	0.792762	-0.00893138	0.0339951	29.755	8.54154	0.20105	0.663417
rs7791221	Luciano2013	NWR	7	56104688	G	A	7	0.793994	0.0109794	0.042046	0	3.91914	0.687618	0.837826
rs4320486	Truong2017	RANlet	7	107643977	C	T	7	0.796023	0.00851341	0.0329342	0	2.65234	0.851044	0.523763
rs1004654	Luciano2013	ReadSpell	5	95203134	C	A	7	0.796323	0.00893976	0.0346357	5.80666	6.36988	0.383056	0.709526
rs892270	Eicher2013	RD	12	106478826	T	G	7	0.798529	0.00843088	0.0330297	13.2334	6.9151	0.32877	0.549349
rs3026411	Luciano2013	WRead	11	31801544	A	T	7	0.798689	0.00849983	0.0333269	45.0557	10.9202	0.0908758	0.623256
rs10508252	Luciano2013	ReadSpell	10	3402591	T	C	7	0.801014	0.00963773	0.0382397	29.6883	8.53343	0.201567	0.769791
rs2209500	Luciano2013	ReadSpell	10	3402334	A	G	7	0.801246	0.00962183	0.0382221	29.709	8.53595	0.201407	0.769779
rs4721870	Luciano2013	NWR	7	20104412	C	T	7	0.801686	0.0117347	0.0467207	0	4.91394	0.554897	0.154514
rs2070917	Truong2017	RANlet	7	107643766	A	G	7	0.803805	0.00819455	0.0329859	0	2.81808	0.831309	0.523043
rs11158345	Luciano2013	WRead	14	61895045	T	C	7	0.805494	-0.00990472	0.0402233	0	5.39304	0.494478	0.792539
rs11158345	Luciano2013	ReadSpell	14	61895045	T	C	7	0.805494	-0.00990472	0.0402233	0	5.39304	0.494478	0.792539
rs9508555	Luciano2013	NWR	13	30372036	C	G	7	0.806282	-0.00798623	0.0325669	0	5.25303	0.511793	0.605267
rs9469715	Luciano2013	ReadSpell	6	11629164	G	T	7	0.813168	0.0077714	0.0328822	43.0607	10.5375	0.103765	0.611854
rs9521789	Eicher2013	DD-LI	13	111119620	C	T	7	0.813618	0.00787113	0.033386	40.8662	10.1465	0.118617	0.417947
rs1357978	Luciano2013	WRead	7	13560221	C	A	7	0.814993	0.00821339	0.0351015	0	3.03711	0.804175	0.706839
rs1357978	Luciano2013	ReadSpell	7	13560221	C	A	7	0.814993	0.00821339	0.0351015	0	3.03711	0.804175	0.706839
rs479526	Luciano2013	ReadSpell	6	11618167	T	C	7	0.82021	-0.00737865	0.0324658	45.698	11.0493	0.0868641	0.51906
rs2177482	Luciano2013	WRead	11	31802357	G	A	7	0.820557	0.00755599	0.0333115	44.4512	10.8013	0.0947146	0.6236
rs9469717	Luciano2013	ReadSpell	6	11630302	C	T	7	0.822418	0.00739747	0.0329603	43.6204	10.6421	0.100086	0.610754
rs17398769	Luciano2013	ReadSpell	6	11630685	T	C	7	0.826297	0.00723493	0.0329679	42.3377	10.4054	0.108585	0.612203
rs11251866	Luciano2013	ReadSpell	10	3407280	T	C	7	0.832506	0.00811825	0.0383862	30.2906	8.60715	0.196906	0.770297
rs12773260	Luciano2013	ReadSpell	10	3407329	C	T	7	0.832658	0.00811107	0.0383877	30.2768	8.60546	0.197012	0.7703
rs10904027	Luciano2013	ReadSpell	10	3408316	C	A	7	0.836694	0.00840646	0.0407835	51.9687	12.4918	0.0518539	0.798294
rs11018756	Luciano2013	NWR	11	89468883	C	A	5	0.851693	-0.0143167	0.0765768	0	2.05048	0.726475	0.912216
rs2252068	Luciano2013	WRead	13	24825353	A	G	7	0.851716	-0.00952193	0.0509387	5.7878	6.3686	0.38319	0.103248
rs7085371	Luciano2013	ReadSpell	10	3419952	G	A	7	0.8544	0.00915917	0.0499118	0	2.72836	0.842086	0.872968
rs7085371	Luciano2013	NWR	10	3419952	G	A	7	0.8544	0.00915917	0.0499118	0	2.72836	0.842086	0.872968
rs6963842	Truong2017	RANlet	7	107634989	G	T	7	0.860174	-0.00597162	0.0339002	0	4.64169	0.590519	0.516914
rs2385203	Truong2017	RANpic	1	236346213	C	T	7	0.865682	-0.00877087	0.0518541	64.9928	17.1393	0.00878453	0.883165
rs12699509	Luciano2013	WRead	7	13561595	G	A	7	0.868261	0.00601924	0.0362894	0	3.4971	0.744355	0.727691
rs12699509	Luciano2013	ReadSpell	7	13561595	G	A	7	0.868261	0.00601924	0.0362894	0	3.4971	0.744355	0.727691
rs12590817	Luciano2013	WRead	14	61899482	G	A	7	0.868942	0.00685143	0.0415231	0	4.8438	0.563998	0.805641
rs9514694	Luciano2013	ReadSpell	13	108150747	G	A	7	0.882689	0.00544029	0.0368678	17.6769	7.28836	0.295001	0.721894
rs1555839	Truong2017	RASletnr	10	90382820	C	T	7	0.887457	0.00510896	0.0360998	0	3.52723	0.740344	0.280176
rs1555839	Truong2017	RAN-RAS_Multiv	10	90382820	C	T	7	0.887457	0.00510896	0.0360998	0	3.52723	0.740344	0.280176
rs577043	Field2013	RD	11	78933135	G	A	3	0.898377	0.00557293	0.0436368	0	0.949425	0.622064	0.61164
rs10508253	Luciano2013	ReadSpell	10	3430951	T	G	7	0.9003	0.00573951	0.0458125	0	4.79166	0.570798	0.851526
rs10749593	Truong2017	RAN-RAS_Multiv	10	90374057	C	T	7	0.9015	0.00444351	0.0359024	0	3.44497	0.751276	0.278416
rs10749593	Truong2017	RASletnr	10	90374057	C	T	7	0.9015	0.00444351	0.0359024	0	3.44497	0.751276	0.278416
rs12549912	Luciano2013	ReadSpell	8	107524789	G	T	7	0.902168	0.00639721	0.0520426	32.3822	8.8734	0.180824	0.89075
rs701825	Truong2017	RANlet	10	90417547	G	A	7	0.905114	-0.00442527	0.0371235	0	4.25625	0.642043	0.259064
rs701825	Truong2017	RAN-RAS_Multiv	10	90417547	G	A	7	0.905114	-0.00442527	0.0371235	0	4.25625	0.642043	0.259064
rs701825	Truong2017	RASletnr	10	90417547	G	A	7	0.905114	-0.00442527	0.0371235	0	4.25625	0.642043	0.259064
rs10108020	Luciano2013	ReadSpell	8	107524424	A	G	7	0.910159	0.00586207	0.0519513	33.0767	8.96548	0.175529	0.890393
rs12699504	Luciano2013	ReadSpell	7	13548809	G	C	7	0.910835	0.0038629	0.0344946	0	3.69463	0.71792	0.692037
rs1160219	Meaburn2008	Read	11	18744695	T	C	7	0.913605	0.00432502	0.0398646	0	3.423	0.754185	0.781987
rs1294939	Luciano2013	NWR	7	45217854	T	G	7	0.927904	0.00292933	0.0323746	14.7295	7.03643	0.317491	0.442721
rs2085408	Luciano2013	WRead	3	108086031	T	C	2	0.932812	-0.0083189	0.0986734	0	0.635901	0.425199	0.0546715
rs2576167	Truong2017	RANlet	10	90345671	A	C	7	0.933731	-0.00299579	0.0360283	0	3.39891	0.757368	0.269094
rs2576167	Truong2017	RASletnr	10	90345671	A	C	7	0.933731	-0.00299579	0.0360283	0	3.39891	0.757368	0.269094
rs2576167	Truong2017	RAN-RAS_Multiv	10	90345671	A	C	7	0.933731	-0.00299579	0.0360283	0	3.39891	0.757368	0.269094
rs10507218	Meaburn2008	Read	12	108207233	C	T	7	0.94846	0.00221394	0.0342498	0	4.05769	0.66887	0.6587
rs10904029	Luciano2013	NWR	10	3429289	G	T	7	0.948898	0.00292971	0.0457121	0	4.09871	0.66332	0.850597
rs10904029	Luciano2013	ReadSpell	10	3429289	G	T	7	0.948898	0.00292971	0.0457121	0	4.09871	0.66332	0.850597
rs7090790	Luciano2013	NWR	10	3416737	A	G	7	0.951054	0.00279047	0.0454597	0	4.27838	0.63906	0.850999
rs7090790	Luciano2013	ReadSpell	10	3416737	A	G	7	0.951054	0.00279047	0.0454597	0	4.27838	0.63906	0.850999
rs16874737	Luciano2013	ReadSpell	8	107502431	C	T	7	0.954255	-0.00298043	0.0519558	38.0417	9.68394	0.138609	0.890686
rs11251863	Luciano2013	ReadSpell	10	3401059	A	G	7	0.957516	0.00214866	0.0403341	46.5138	11.2178	0.0818728	0.795357
rs1359581	Truong2017	RASletnr	10	90360515	A	G	7	0.961546	-0.00173895	0.0360676	0	3.41749	0.754912	0.269474
rs1359581	Truong2017	RAN-RAS_Multiv	10	90360515	A	G	7	0.961546	-0.00173895	0.0360676	0	3.41749	0.754912	0.269474
rs7913742	Truong2017	RAN-RAS_Multiv	10	90376864	C	A	5	0.967029	0.00156615	0.0378896	0	1.19486	0.878944	0.27441
rs7913742	Truong2017	RASletnr	10	90376864	C	A	5	0.967029	0.00156615	0.0378896	0	1.19486	0.878944	0.27441
rs17135159	Luciano2013	ReadSpell	10	3408947	A	C	7	0.969929	0.00152759	0.0405219	45.5329	11.0158	0.0878888	0.795449
rs2182195	Luciano2013	ReadSpell	10	3395216	A	C	7	0.98245	0.00088587	0.040271	45.7951	11.0691	0.0862637	0.795226
rs9520462	Luciano2013	ReadSpell	13	108134909	A	C	7	0.982626	0.000811723	0.0372755	28.1218	8.34745	0.213737	0.724677
rs9520462	Luciano2013	WRead	13	108134909	A	C	7	0.982626	0.000811723	0.0372755	28.1218	8.34745	0.213737	0.724677
rs10192160	Luciano2013	NWR	2	26778638	C	G	7	0.983535	0.000804885	0.0390009	0	5.37501	0.496691	0.778954
rs12482528	Luciano2013	NWR	21	15710293	C	T	7	0.98552	0.00113133	0.0623352	2.82859	6.17466	0.403912	0.921773
rs10041417	Eicher2013	RD	5	33182745	C	T	7	0.987688	0.000669206	0.0433679	0	4.77613	0.57283	0.836656
rs1409136	Truong2017	RANlet	10	90356598	A	G	5	0.988374	-0.000553656	0.0379947	0	1.50364	0.825997	0.269534
rs1409136	Truong2017	RASletnr	10	90356598	A	G	5	0.988374	-0.000553656	0.0379947	0	1.50364	0.825997	0.269534
rs1409136	Truong2017	RAN-RAS_Multiv	10	90356598	A	G	5	0.988374	-0.000553656	0.0379947	0	1.50364	0.825997	0.269534
rs12493123	Luciano2013	WRead	3	162069009	G	A	7	0.988473	-0.000471859	0.0326617	0	5.05655	0.536581	0.553443
rs12493123	Luciano2013	ReadSpell	3	162069009	G	A	7	0.988473	-0.000471859	0.0326617	0	5.05655	0.536581	0.553443
rs7995158	Eicher2013	DD-LI	13	111111717	A	G	7	0.996127	0.000161894	0.0333487	34.3424	9.13831	0.165948	0.422529
rs12415036	Luciano2013	ReadSpell	10	3399934	G	A	7	0.996404	-0.000181663	0.0403127	47.3661	11.3995	0.0767869	0.795346
rs11251873	Luciano2013	ReadSpell	10	3436109	A	G	7	0.999441	3.19562e-05	0.0456387	0	4.13432	0.658505	0.849434

## Sheet: c_Wspell
Table S8c. Association with WSpell of variants identified in previous GWAS of DD and related cognitive traits.
Only candidate SNPs which were actually involved in the pooled analysis are reported.
a Beta values refer to A1.
b I-squared test for heterogeneity of effects across datasets (the closer to “0”, the more homogenous is the genetic effect).
c Cochran's Q statistic and p-value (for heterogeneity of effects across datasets).
d Average allele frequency computed over all the datasets where the SNP was available.
Variant	Study	Trait	CHR	BP	A1	A2	STUDY_nr	PVALUE	BETA a	SE_BETA	I2 b	Q c	Q_pval c	A1Freq d
rs10498108	Gialluisi2014	PC1	2	222209541	C	T	7	2.50707e-05	0.113554	0.0269459	21.4976	7.64308	0.265436	0.521674
rs6737417	Gialluisi2014	IQadjPC1	2	222213043	A	G	7	3.1559e-05	0.111602	0.026815	24.8708	7.98624	0.239113	0.521553
rs6737417	Gialluisi2014	PC1	2	222213043	A	G	7	3.1559e-05	0.111602	0.026815	24.8708	7.98624	0.239113	0.521553
rs11683727	Gialluisi2014	PC1	2	222210730	G	C	7	3.24328e-05	0.111688	0.026876	23.6452	7.85805	0.248688	0.522303
rs1430209	Gialluisi2014	PC1	2	222210212	T	C	7	3.24574e-05	0.111722	0.0268853	23.7377	7.86758	0.247966	0.522289
rs4674585	Gialluisi2014	PC1	2	222212153	C	A	7	3.27753e-05	0.111516	0.0268502	23.3581	7.82862	0.25093	0.522449
rs11687096	Gialluisi2014	PC1	2	222213174	G	A	7	3.28034e-05	0.111496	0.0268466	23.2004	7.81254	0.252161	0.522501
rs1025368	Gialluisi2014	PC1	2	222211186	A	G	7	3.38722e-05	0.111383	0.0268668	24.5217	7.9493	0.241841	0.521617
rs6436253	Gialluisi2014	PC1	2	222210670	A	G	7	3.38839e-05	0.111422	0.0268769	24.6	7.95756	0.241229	0.521574
rs1025370	Gialluisi2014	PC1	2	222211012	G	A	7	3.40025e-05	0.111365	0.0268683	24.6579	7.96367	0.240777	0.521587
rs1036024	Gialluisi2014	PC1	2	222211702	A	C	7	3.42777e-05	0.111295	0.0268634	24.2911	7.9251	0.243642	0.521709
rs5995177	Gialluisi2014	PC1	22	36309553	G	A	6	0.000545465	0.182559	0.0528028	48.3235	9.67557	0.0849673	0.91763
rs5995169	Gialluisi2014	PC1	22	36219694	T	G	5	0.00162624	0.135443	0.0429821	0	3.87718	0.422883	0.876724
rs5750204	Gialluisi2014	PC1	22	36344302	C	T	7	0.00186428	0.128976	0.0414574	16.3587	7.17349	0.305101	0.879221
rs4541331	Gialluisi2014	PC1	22	36349460	C	T	7	0.0018649	0.128972	0.0414574	16.358	7.17343	0.305106	0.87922
rs5755990	Gialluisi2014	PC1	22	36306594	G	T	7	0.00188881	0.128714	0.0414246	21.5669	7.64983	0.264896	0.878497
rs5750221	Gialluisi2014	PC1	22	36447564	A	G	7	0.00190134	0.127712	0.0411282	18.3912	7.35215	0.289505	0.878526
rs11444345	Gialluisi2014	PC1	22	36393405	C	CA	7	0.00191388	0.128936	0.0415484	12.8712	6.88636	0.331485	0.87862
rs16996261	Gialluisi2014	PC1	22	36393410	T	G	7	0.00191764	0.128912	0.0415484	12.8913	6.88795	0.331334	0.87862
rs5756023	Gialluisi2014	PC1	22	36372387	C	A	7	0.00192537	0.129138	0.0416373	21.67	7.6599	0.264093	0.879149
rs916333	Gialluisi2014	PC1	22	36422904	T	C	7	0.00195178	0.127688	0.0412234	23.1781	7.81028	0.252335	0.877079
rs5756028	Gialluisi2014	PC1	22	36377043	A	G	7	0.00196881	0.128595	0.0415506	16.5784	7.19238	0.303422	0.879051
rs28655387	Gialluisi2014	PC1	16	72259192	T	G	5	0.00198001	-0.215019	0.069513	0	1.24924	0.869927	0.940244
rs28655387	Gialluisi2014	IQadjPC1	16	72259192	T	G	5	0.00198001	-0.215019	0.069513	0	1.24924	0.869927	0.940244
rs5755979	Gialluisi2014	PC1	22	36290707	C	T	7	0.00199584	0.12815	0.0414612	15.383	7.09077	0.312534	0.879023
rs5995180	Gialluisi2014	PC1	22	36351751	T	G	7	0.00199784	0.128085	0.041444	17.2055	7.24686	0.29862	0.879163
rs5750202	Gialluisi2014	PC1	22	36339542	C	T	7	0.0020213	0.127945	0.0414452	17.1992	7.24631	0.298668	0.879183
rs5750203	Gialluisi2014	PC1	22	36339998	A	T	7	0.0020213	0.127945	0.0414452	17.1992	7.24631	0.298668	0.879181
rs5755987	Gialluisi2014	PC1	22	36305179	T	C	7	0.00202141	0.127943	0.0414448	17.1859	7.24514	0.29877	0.879183
rs5750189	Gialluisi2014	PC1	22	36267013	A	C	7	0.00202535	0.127918	0.0414446	17.2313	7.24912	0.298422	0.879183
rs6000021	Gialluisi2014	PC1	22	36265404	T	C	7	0.00202535	0.127918	0.0414446	17.2313	7.24912	0.298422	0.879181
rs5755974	Gialluisi2014	PC1	22	36278740	T	G	7	0.00203268	0.127872	0.0414441	17.2574	7.2514	0.298222	0.879196
rs10483192	Gialluisi2014	PC1	22	36272637	G	A	7	0.00203277	0.127872	0.0414441	17.2571	7.25138	0.298224	0.879196
rs7289456	Gialluisi2014	PC1	22	36270541	G	A	7	0.00203277	0.127872	0.0414441	17.2571	7.25138	0.298224	0.879196
rs5756045	Gialluisi2014	PC1	22	36421809	C	G	7	0.00203559	0.127674	0.0413857	21.3964	7.63324	0.266223	0.877187
rs5755980	Gialluisi2014	PC1	22	36296128	G	T	7	0.00203615	0.127852	0.0414443	17.2289	7.24891	0.29844	0.879197
rs6000036	Gialluisi2014	PC1	22	36320740	A	G	7	0.00206207	0.127745	0.0414602	17.1108	7.23858	0.299346	0.8792
rs113928902	Gialluisi2014	PC1	22	36251888	T	C	7	0.00206546	0.127725	0.0414602	17.1832	7.2449	0.298791	0.879199
rs6000066	Gialluisi2014	PC1	22	36418475	C	T	7	0.0020737	0.128057	0.0415841	20.7898	7.57478	0.27094	0.877436
rs12158565	Gialluisi2014	PC1	22	36316843	C	G	7	0.00207423	0.127684	0.0414641	17.0879	7.23658	0.299522	0.879206
rs68083039	Gialluisi2014	PC1	22	36248109	T	TA	7	0.00207763	0.127664	0.0414642	17.161	7.24297	0.298961	0.879206
rs6000023	Gialluisi2014	PC1	22	36270721	C	T	7	0.0020845	0.127628	0.0414656	17.1312	7.24036	0.29919	0.879211
rs6000071	Gialluisi2014	PC1	22	36428388	C	T	7	0.00211221	0.126264	0.0410752	23.6591	7.85948	0.24858	0.877193
rs739200	Gialluisi2014	PC1	22	36432337	A	T	7	0.00212881	0.12601	0.0410235	24.4959	7.94659	0.242043	0.877224
rs5756049	Gialluisi2014	PC1	22	36427251	G	T	7	0.00214911	0.125969	0.041048	23.8072	7.87476	0.247423	0.877111
rs11089776	Gialluisi2014	PC1	22	36437906	T	G	7	0.00216881	0.125803	0.0410305	24.9873	7.99865	0.238202	0.877414
rs5755983	Gialluisi2014	PC1	22	36301888	T	C	7	0.00217951	0.126987	0.0414365	23.5206	7.84525	0.249662	0.878064
rs5756007	Gialluisi2014	PC1	22	36340848	C	G	7	0.00232891	0.126165	0.0414374	23.3021	7.8229	0.251367	0.878719
rs5755975	Gialluisi2014	PC1	22	36280999	T	C	7	0.00233194	0.126148	0.0414369	23.3149	7.82421	0.251267	0.878719
rs5756017	Gialluisi2014	PC1	22	36359853	G	A	7	0.00233569	0.126266	0.0414823	23.4104	7.83396	0.250522	0.878659
rs9622297	Gialluisi2014	PC1	22	36268975	A	G	7	0.00234791	0.126069	0.041439	23.3297	7.82572	0.251152	0.878727
rs5756032	Gialluisi2014	PC1	22	36382102	C	T	7	0.00252162	0.125748	0.0416283	11.7388	6.79801	0.339932	0.87947
rs5756031	Gialluisi2014	PC1	22	36380994	C	T	7	0.002528	0.125713	0.0416273	11.7384	6.79797	0.339935	0.879471
rs12160116	Gialluisi2014	PC1	22	36379475	C	T	7	0.00286623	0.124038	0.0415994	18.6735	7.37766	0.287328	0.878983
rs5756005	Gialluisi2014	PC1	22	36335309	G	A	7	0.00316812	0.121977	0.041335	16.0101	7.14372	0.307761	0.877554
rs59197085	Gialluisi2014	IQadjPC1	7	128460756	G	A	7	0.00331167	0.144493	0.0491936	58.3073	14.391	0.0255607	0.907019
rs59197085	Gialluisi2014	PC1	7	128460756	G	A	7	0.00331167	0.144493	0.0491936	58.3073	14.391	0.0255607	0.907019
rs3800560	Gialluisi2014	IQadjPC1	7	128461094	C	T	7	0.00379359	0.142701	0.0492951	58.596	14.4914	0.0246039	0.907168
rs3800560	Gialluisi2014	PC1	7	128461094	C	T	7	0.00379359	0.142701	0.0492951	58.596	14.4914	0.0246039	0.907168
rs58845495	Gialluisi2014	IQadjPC1	7	128462847	T	C	7	0.0038194	0.143091	0.049466	59.2511	14.7243	0.0225126	0.907177
rs58845495	Gialluisi2014	PC1	7	128462847	T	C	7	0.0038194	0.143091	0.049466	59.2511	14.7243	0.0225126	0.907177
rs10519830	Gialluisi2014	PC1	2	7657807	A	G	7	0.00464326	-0.118002	0.041685	26.5464	8.16842	0.226022	0.877307
rs55907818	Gialluisi2014	IQadjPC1	7	128477620	G	A	7	0.00492698	0.13744	0.0488803	42.559	10.4455	0.107101	0.906082
rs13429500	Gialluisi2014	PC1	2	7656136	A	T	7	0.00501706	-0.117023	0.0417055	30.7783	8.6678	0.193141	0.877186
rs3734972	Gialluisi2014	PC1	7	128470838	C	T	7	0.00514017	0.138945	0.0496565	61.4525	15.5652	0.0162881	0.90703
rs3734972	Gialluisi2014	IQadjPC1	7	128470838	C	T	7	0.00514017	0.138945	0.0496565	61.4525	15.5652	0.0162881	0.90703
rs3120780	Luciano2013	NWR	1	211348635	A	G	7	0.00549395	-0.0989388	0.0356338	48.5222	11.6555	0.0701105	0.19137
rs6000002	Gialluisi2014	PC1	22	36178273	T	G	7	0.00580427	0.113437	0.0411205	18.8167	7.39068	0.286222	0.878857
rs72626581	Gialluisi2014	PC1	20	50783449	T	C	7	0.00591693	-0.087214	0.0316871	54.2402	13.1119	0.0412925	0.755303
rs58878184	Gialluisi2014	PC1	20	50783204	G	A	7	0.00594519	-0.0871341	0.031676	54.1965	13.0994	0.0414837	0.755306
rs4811304	Gialluisi2014	PC1	20	50779338	T	A	7	0.00596074	-0.0871344	0.031686	53.8918	13.0129	0.0428321	0.754941
rs2038430	Gialluisi2014	PC1	20	50782945	G	A	7	0.00596184	-0.0870994	0.031674	54.114	13.0759	0.0418467	0.755309
rs6021772	Gialluisi2014	PC1	20	50782343	C	A	7	0.00596337	-0.0870962	0.0316738	54.0605	13.0607	0.0420828	0.755311
rs13384469	Gialluisi2014	PC1	2	7649521	G	T	7	0.0060399	-0.114592	0.0417365	31.2968	8.73322	0.189147	0.876981
rs5755958	Gialluisi2014	PC1	22	36228855	T	C	7	0.00630578	0.111958	0.0409885	17.233	7.24927	0.298409	0.876941
rs5750177	Gialluisi2014	PC1	22	36203266	T	C	7	0.00663501	0.111168	0.0409516	17.2382	7.24972	0.29837	0.877346
rs59761754	Gialluisi2014	PC1	22	36204329	T	TTAAA	7	0.00665313	0.11114	0.0409546	17.1028	7.23788	0.299408	0.877323
rs6000004	Gialluisi2014	PC1	22	36180535	A	G	7	0.0068984	0.110647	0.0409544	18.4852	7.36063	0.28878	0.877583
rs9619573	Gialluisi2014	PC1	22	36220764	T	C	7	0.00690688	0.110655	0.0409636	24.4873	7.94568	0.24211	0.876544
rs2092786	Gialluisi2014	PC1	22	36224331	A	T	7	0.0069363	0.110627	0.0409749	24.9023	7.98959	0.238867	0.876531
rs5755951	Gialluisi2014	PC1	22	36184094	C	G	7	0.00708928	0.110311	0.0409678	18.3461	7.34809	0.289852	0.8776
rs5750185	Gialluisi2014	PC1	22	36229069	A	G	7	0.00712137	0.110277	0.0409782	25.7131	8.07679	0.232531	0.87647
rs5755948	Gialluisi2014	PC1	22	36179095	G	A	7	0.00768187	0.10913	0.0409379	26.6804	8.18335	0.224976	0.877104
rs60894155	Gialluisi2014	PC1	7	128465755	G	A	7	0.00868281	0.113201	0.0431359	63.1986	16.3037	0.0122134	0.873851
rs12938791	Luciano2013	WRead	17	13630121	G	A	7	0.00869286	-0.0762941	0.0290766	0	2.55799	0.861922	0.65093
rs8072794	Luciano2013	WRead	17	13629661	G	C	7	0.00871144	-0.0763174	0.0290935	0	2.56949	0.860611	0.651336
rs8073786	Luciano2013	WRead	17	13629760	T	C	7	0.00898347	-0.0759263	0.0290607	0	2.567	0.860896	0.650851
rs4792391	Luciano2013	WRead	17	13628869	C	T	7	0.00913394	-0.0757604	0.0290604	0	2.57161	0.860369	0.650824
rs4792392	Luciano2013	WRead	17	13628946	A	G	7	0.00957088	-0.0752919	0.0290595	0	2.57087	0.860453	0.651367
rs6502296	Luciano2013	WRead	17	13633640	G	A	7	0.0107376	-0.0739649	0.0289931	0	2.67634	0.848234	0.64893
rs3823480	Gialluisi2014	PC1	7	128468881	G	A	7	0.0108374	0.109975	0.0431629	63.2695	16.3352	0.0120636	0.873863
rs679561	Luciano2013	ReadSpell	18	8303370	G	A	6	0.0120895	-0.123789	0.0493277	0	1.59291	0.902105	0.899562
rs6000006	Gialluisi2014	PC1	22	36191428	A	G	7	0.0124781	0.102773	0.0411366	20.3536	7.5333	0.274326	0.879826
rs12465555	Luciano2013	NWR	2	44118189	A	G	7	0.0139667	-0.129243	0.052578	0	0.853022	0.990576	0.919999
rs10485609	Meaburn2008	Read	20	47665612	A	G	7	0.0144415	-0.0804524	0.0328902	0	5.69066	0.458719	0.780657
rs4792390	Luciano2013	WRead	17	13628787	C	A	6	0.0230675	-0.0739656	0.0325508	0	2.59866	0.761569	0.651605
rs9903180	Luciano2013	WRead	17	13628180	C	T	6	0.0259196	-0.0726016	0.0325946	0	2.65405	0.753136	0.650573
rs4429838	Luciano2013	NWR	5	106403714	A	G	7	0.0273451	-0.0623763	0.0282686	0	3.11273	0.79457	0.391894
rs9646268	Truong2017	RASletnr	16	11727552	A	G	7	0.0363816	0.0670578	0.0320446	0	2.16909	0.903508	0.742774
rs6864971	Luciano2013	NWR	5	106396918	C	T	7	0.0447513	-0.0568637	0.0283329	0	3.84732	0.69733	0.405289
rs4897941	Luciano2013	NWR	19	301668	G	C	7	0.0484843	-0.0557459	0.0282529	0	5.72751	0.454396	0.609627
rs1323381	Meaburn2008	Read	9	111064438	C	T	7	0.0524978	-0.078395	0.04043	33.9705	9.08684	0.168753	0.868133
rs4897940	Luciano2013	NWR	19	301639	A	G	7	0.0553335	-0.0541846	0.0282764	6.57211	6.42206	0.377606	0.611107
rs4897942	Luciano2013	NWR	19	301900	G	A	7	0.0599314	-0.053196	0.0282762	2.21888	6.13615	0.408112	0.611153
rs2822609	Luciano2013	NWR	21	15717794	A	T	6	0.0628816	0.117017	0.0629114	25.0878	6.67448	0.245997	0.936641
rs9521789	Eicher2013	DD-LI	13	111119620	C	T	7	0.0729977	0.0503607	0.0280898	0	5.3362	0.501471	0.417947
rs1983931	Eicher2013	DD-LI	13	111118102	G	A	7	0.073674	0.0499718	0.0279385	0	4.94292	0.551154	0.420193
rs539166	Luciano2013	ReadSpell	2	220575527	C	T	7	0.0964139	-0.0488735	0.0293977	0	4.67765	0.58577	0.332944
rs16874846	Luciano2013	ReadSpell	8	107557642	C	T	7	0.0974051	0.0666977	0.0402384	9.69219	6.64394	0.355033	0.861489
rs16874846	Luciano2013	WRead	8	107557642	C	T	7	0.0974051	0.0666977	0.0402384	9.69219	6.64394	0.355033	0.861489
rs4982271	Luciano2013	NWR	14	35893625	G	T	7	0.0997644	-0.045831	0.0278439	0	3.88818	0.691806	0.50465
rs674301	Luciano2013	ReadSpell	2	220577576	T	C	7	0.0999072	-0.0484014	0.0294179	0	4.61792	0.593664	0.334294
rs909257	Luciano2013	NWR	21	15684554	A	G	6	0.100384	0.0993198	0.0604504	0	3.40211	0.638249	0.930455
rs4082518	Eicher2013	DD-LI	10	17063026	C	T	7	0.100454	-0.0566696	0.0344988	34.0629	9.09959	0.168054	0.799849
rs471443	Luciano2013	ReadSpell	2	220570313	G	A	7	0.101621	-0.0481139	0.0293907	4.229	6.26494	0.394175	0.336726
rs10130259	Luciano2013	WRead	14	83342322	T	C	7	0.105809	-0.0685656	0.0423946	0	3.53979	0.738669	0.877841
rs2192161	Luciano2013	NWR	21	15681994	G	A	6	0.107644	0.0970351	0.0603124	0	3.50944	0.62196	0.93037
rs6469074	Luciano2013	WRead	8	107545590	C	T	7	0.109217	0.0641167	0.0400299	26.2821	8.13914	0.228086	0.865629
rs6469074	Luciano2013	ReadSpell	8	107545590	C	T	7	0.109217	0.0641167	0.0400299	26.2821	8.13914	0.228086	0.865629
rs1453227	Luciano2013	WRead	8	107544383	G	A	7	0.109351	0.0640585	0.0400087	28.2932	8.36741	0.212402	0.865419
rs1453227	Luciano2013	ReadSpell	8	107544383	G	A	7	0.109351	0.0640585	0.0400087	28.2932	8.36741	0.212402	0.865419
rs8051567	Luciano2013	NWR	16	82422015	G	T	4	0.109606	-0.112946	0.0705926	11.5964	3.39353	0.334836	0.924658
rs639259	Luciano2013	ReadSpell	2	220556378	A	G	7	0.110816	-0.0470495	0.0295067	0	5.12877	0.527407	0.33406
rs2822584	Luciano2013	NWR	21	15709849	T	A	6	0.111655	0.0987036	0.0620466	29.0714	7.04934	0.216997	0.935378
rs7283184	Luciano2013	NWR	21	15709414	G	A	6	0.11176	0.0986691	0.0620431	29.0354	7.04577	0.217259	0.935377
rs12329784	Luciano2013	NWR	21	15705665	C	G	6	0.112052	0.0985539	0.0620211	28.9126	7.0336	0.218154	0.93537
rs17557502	Luciano2013	WRead	18	7810110	C	T	4	0.113576	-0.0858018	0.0542252	0	1.63777	0.650856	0.892988
rs196402	Luciano2013	ReadSpell	1	24838493	A	G	7	0.114288	-0.0430707	0.0272736	0	5.3484	0.499966	0.537737
rs682699	Luciano2013	ReadSpell	2	220564839	C	T	7	0.116165	-0.0462738	0.0294536	11.7172	6.79634	0.340093	0.337213
rs605017	Luciano2013	ReadSpell	2	220566980	C	T	7	0.120626	-0.0456913	0.0294374	9.92255	6.66093	0.353344	0.336517
rs645999	Luciano2013	ReadSpell	2	220575854	A	G	7	0.122962	-0.0454256	0.0294501	0	4.96102	0.548822	0.332001
rs12050412	Luciano2013	WRead	14	83378003	T	G	7	0.139831	-0.0513178	0.0347582	0	2.0216	0.917702	0.797974
rs11945399	Luciano2013	WRead	4	46750333	C	T	7	0.141073	0.0767226	0.0521282	55.0025	13.3341	0.0380269	0.926853
rs12549912	Luciano2013	ReadSpell	8	107524789	G	T	7	0.143802	0.06425	0.0439534	0	5.19394	0.519191	0.89075
rs10108020	Luciano2013	ReadSpell	8	107524424	A	G	7	0.146973	0.0636327	0.0438754	0	5.15232	0.524431	0.890393
rs12699509	Luciano2013	WRead	7	13561595	G	A	7	0.152116	-0.043585	0.0304343	13.9591	6.97343	0.323311	0.727691
rs12699509	Luciano2013	ReadSpell	7	13561595	G	A	7	0.152116	-0.043585	0.0304343	13.9591	6.97343	0.323311	0.727691
rs7995158	Eicher2013	DD-LI	13	111111717	A	G	7	0.153628	0.0400135	0.0280436	0	5.237	0.513795	0.422529
rs13307587	Luciano2013	ReadSpell	7	13543729	A	G	7	0.153826	-0.0410602	0.028791	24.3641	7.93274	0.243073	0.679777
rs17002266	Luciano2013	NWR	21	15696271	T	C	6	0.163824	0.0896057	0.0643569	2.60108	5.13353	0.399803	0.939099
rs2798316	Gialluisi2014	IQadjPC1	9	115462552	T	C	7	0.172827	-0.0628118	0.0460775	54.5177	13.192	0.0400869	0.896497
rs892270	Eicher2013	RD	12	106478826	T	G	7	0.177076	-0.0375614	0.0278271	15.7124	7.11849	0.310029	0.549349
rs786979	Gialluisi2014	IQadjPC1	9	115460453	G	A	7	0.180182	-0.0621567	0.0463789	49.5685	11.8973	0.064299	0.899396
rs1965335	Gialluisi2014	IQadjPC1	9	115504483	C	T	7	0.182791	-0.0639959	0.0480374	35.8132	9.34772	0.154946	0.906651
rs72768411	Gialluisi2014	IQadjPC1	9	115502670	C	A	7	0.18326	-0.0639413	0.0480478	35.8454	9.35241	0.154707	0.906674
rs2995805	Gialluisi2014	IQadjPC1	9	115454618	T	C	7	0.188041	-0.0612114	0.0464992	49.6059	11.9061	0.0640955	0.899713
rs1711745	Gialluisi2014	IQadjPC1	9	115452909	C	A	7	0.189016	-0.0616651	0.0469473	49.3032	11.8351	0.0657509	0.901111
rs1711739	Gialluisi2014	IQadjPC1	9	115464474	G	A	7	0.19167	-0.0612769	0.0469319	52.6767	12.6787	0.048431	0.900585
rs1320490	Meaburn2008	Read	1	227245198	C	G	7	0.192419	-0.0452848	0.0347421	0	3.92987	0.686166	0.820714
rs9313548	Field2013	RD	5	170961300	C	T	7	0.194262	-0.0353117	0.0272032	0	2.19104	0.901317	0.468361
rs17602857	Luciano2013	NWR	5	154907076	A	G	5	0.194579	-0.087033	0.0670954	51.8215	8.30246	0.0811064	0.937721
rs786981	Gialluisi2014	IQadjPC1	9	115457856	T	G	7	0.194976	-0.0603395	0.0465583	49.2845	11.8307	0.0658542	0.899842
rs786983	Gialluisi2014	IQadjPC1	9	115458629	T	C	7	0.195372	-0.0597994	0.0461825	49.9067	11.9777	0.062469	0.897624
rs2185768	Gialluisi2014	IQadjPC1	9	115462645	C	T	7	0.198201	-0.0591482	0.0459691	54.3783	13.1516	0.0406902	0.894923
rs1711744	Gialluisi2014	IQadjPC1	9	115453484	T	A	7	0.198915	-0.0593411	0.0461925	50.4443	12.1076	0.0596113	0.897513
rs786978	Gialluisi2014	IQadjPC1	9	115460239	G	A	7	0.20227	-0.058935	0.0462195	49.632	11.9123	0.0639536	0.897748
rs1148949	Luciano2013	NWR	2	26796919	G	A	7	0.209577	-0.0492411	0.0392444	55.7739	13.5666	0.03487	0.147639
rs1357978	Luciano2013	WRead	7	13560221	C	A	7	0.213646	-0.0366562	0.0294758	10.2399	6.68448	0.351014	0.706839
rs1357978	Luciano2013	ReadSpell	7	13560221	C	A	7	0.213646	-0.0366562	0.0294758	10.2399	6.68448	0.351014	0.706839
rs1418410	Gialluisi2014	IQadjPC1	9	115465282	A	G	7	0.217944	-0.0580308	0.0471025	47.2598	11.3765	0.0774136	0.902084
rs2822560	Luciano2013	NWR	21	15674632	C	T	3	0.232365	0.152841	0.127977	0	0.801276	0.669892	0.935657
rs1792745	Eicher2013	RD	18	53804993	T	C	7	0.232513	0.0488792	0.0409404	0	4.99105	0.544962	0.124859
rs11079130	Luciano2013	NWR	17	52889930	T	C	7	0.234241	0.0350458	0.0294625	4.3003	6.26961	0.393676	0.673344
rs2609334	Truong2017	RANpic	6	168847175	T	C	7	0.239442	0.0379785	0.0322841	40.1688	10.0282	0.123469	0.75383
rs12699504	Luciano2013	ReadSpell	7	13548809	G	C	7	0.239646	-0.0340842	0.0289863	3.27528	6.20317	0.40082	0.692037
rs17660218	Luciano2013	NWR	5	154889410	C	A	5	0.245195	-0.0782384	0.067325	50.2572	8.04137	0.0900744	0.938629
rs7569439	Luciano2013	ReadSpell	2	220590633	T	C	7	0.245416	-0.0317294	0.0273163	34.8485	9.20931	0.162144	0.542379
rs11839128	Luciano2013	NWR	13	44851278	G	A	7	0.246875	-0.0319094	0.0275562	36.0644	9.38444	0.153084	0.38921
rs1536945	Luciano2013	NWR	13	44852858	G	A	7	0.248245	-0.0317739	0.0275188	34.0329	9.09544	0.168281	0.387734
rs6792971	Eicher2013	RD	3	68385527	T	C	7	0.250207	-0.059681	0.0519035	12.2631	6.83863	0.336029	0.928172
rs9595095	Luciano2013	NWR	13	44850295	C	T	7	0.250326	-0.031706	0.027581	36.5029	9.44926	0.149844	0.389191
rs16837352	Luciano2013	WRead	4	5504274	G	T	5	0.251674	-0.0493572	0.0430581	22.664	5.17224	0.270077	0.817298
rs12482528	Luciano2013	NWR	21	15710293	C	T	7	0.251781	0.0598503	0.0522239	26.5375	8.16743	0.226092	0.921773
rs16874737	Luciano2013	ReadSpell	8	107502431	C	T	7	0.256329	0.0497623	0.0438392	0	5.53331	0.47744	0.890686
rs1536944	Luciano2013	NWR	13	44852696	G	A	7	0.259728	-0.0310312	0.0275335	36.7008	9.47879	0.148387	0.386991
rs1536946	Luciano2013	NWR	13	44853226	A	C	7	0.26388	-0.030744	0.0275171	36.5902	9.46227	0.149201	0.387654
rs10400629	Luciano2013	NWR	13	44852020	C	T	7	0.266128	-0.0306055	0.0275224	36.4362	9.43934	0.150336	0.387614
rs16955216	Luciano2013	NWR	17	52929254	C	A	7	0.266396	0.0331688	0.0298442	7.36301	6.47689	0.371938	0.681593
rs724356	Luciano2013	ReadSpell	7	124387374	A	G	7	0.268371	-0.0354152	0.0319972	44.6313	10.8364	0.0935649	0.242146
rs16955225	Luciano2013	NWR	17	52933320	A	C	7	0.275293	0.0326069	0.0298885	9.23804	6.6107	0.358353	0.681057
rs6764359	Luciano2013	NWR	3	149531177	T	G	5	0.275478	0.0697785	0.0639857	0	0.502232	0.973283	0.0541872
rs11177505	Truong2017	RAN-RAS_Multiv	12	69516642	G	A	5	0.276175	-0.037204	0.0341649	0	2.28687	0.683161	0.556176
rs11177505	Truong2017	RANlet	12	69516642	G	A	5	0.276175	-0.037204	0.0341649	0	2.28687	0.683161	0.556176
rs9876855	Luciano2013	ReadSpell	3	140278895	A	G	7	0.278345	-0.0358359	0.0330576	0	4.84383	0.563994	0.21961
rs8066213	Luciano2013	NWR	17	52930323	C	A	7	0.279208	0.032266	0.0298179	5.70786	6.3632	0.383757	0.681706
rs10192160	Luciano2013	NWR	2	26778638	C	G	7	0.280088	0.0354902	0.0328576	47.645	11.4602	0.0751523	0.778954
rs2177482	Luciano2013	WRead	11	31802357	G	A	7	0.283969	0.0299875	0.0279879	6.6856	6.42988	0.376795	0.6236
rs4731205	Luciano2013	ReadSpell	7	124385442	A	C	7	0.284137	-0.0342548	0.0319818	44.5043	10.8116	0.0943752	0.241627
rs7802263	Luciano2013	ReadSpell	7	124384327	G	T	7	0.284723	-0.0341945	0.0319644	44.4363	10.7984	0.09481	0.241626
rs13227425	Luciano2013	WRead	7	13554008	C	T	7	0.285025	-0.0314533	0.0294204	10.3069	6.68948	0.350521	0.705671
rs13227425	Luciano2013	ReadSpell	7	13554008	C	T	7	0.285025	-0.0314533	0.0294204	10.3069	6.68948	0.350521	0.705671
rs9655844	Luciano2013	ReadSpell	7	124385252	C	A	7	0.285043	-0.0341893	0.0319808	44.4182	10.7949	0.0949257	0.241637
rs3026411	Luciano2013	WRead	11	31801544	A	T	7	0.288594	0.0297292	0.0280144	6.8006	6.43781	0.375972	0.623256
rs10183875	Truong2017	RANlet	2	114734407	T	C	7	0.298097	-0.0356722	0.0342829	26.5786	8.172	0.225771	0.800066
rs3760995	Luciano2013	ReadSpell	19	1436874	A	C	2	0.306982	-0.193865	0.189771	0	0.11098	0.739031	0.935381
rs3760995	Luciano2013	WRead	19	1436874	A	C	2	0.306982	-0.193865	0.189771	0	0.11098	0.739031	0.935381
rs13223493	Luciano2013	WRead	7	13552754	G	A	7	0.308124	-0.0299636	0.0294001	10.6548	6.71553	0.347958	0.705016
rs13223493	Luciano2013	ReadSpell	7	13552754	G	A	7	0.308124	-0.0299636	0.0294001	10.6548	6.71553	0.347958	0.705016
rs347273	Luciano2013	WRead	1	162317513	G	A	7	0.310445	-0.0424689	0.0418706	0	4.10627	0.662298	0.134559
rs755967	Truong2017	RAN-RAS_Multiv	1	18504396	T	C	7	0.310803	0.0285947	0.0282127	31.0434	8.70113	0.191097	0.510639
rs2085408	Luciano2013	WRead	3	108086031	T	C	2	0.315289	0.0837304	0.0833814	0	0.601719	0.437923	0.0546715
rs4754752	Meaburn2008	Read	11	101225730	T	C	7	0.320018	0.0337545	0.0339439	0	4.04466	0.670633	0.797157
rs4607514	Luciano2013	WRead	7	22983702	A	T	7	0.322613	0.0295433	0.0298688	21.6787	7.66075	0.264026	0.296739
rs1595127	Luciano2013	WRead	7	22989204	A	T	7	0.325381	0.0294275	0.0299225	13.8559	6.96508	0.324089	0.295516
rs2286494	Luciano2013	WRead	7	22984824	T	C	7	0.3256	0.0293678	0.0298752	23.656	7.85916	0.248604	0.296076
rs2172645	Luciano2013	ReadSpell	2	53647729	A	C	7	0.326842	0.0274473	0.0279934	0.120932	6.00726	0.422377	0.580106
rs739189	Luciano2013	ReadSpell	22	37753999	C	A	7	0.32857	0.0291449	0.0298311	0	5.75884	0.45074	0.713613
rs10754358	Luciano2013	ReadSpell	1	118233846	C	T	7	0.32941	0.0279049	0.0286115	0	3.8606	0.695534	0.4038
rs1679255	Eicher2013	DD-LI	3	22047934	C	T	7	0.329746	0.0347313	0.0356355	0	1.72428	0.943232	0.187903
rs9839670	Luciano2013	ReadSpell	3	140278952	G	A	7	0.33096	-0.0321154	0.0330343	0	4.54397	0.603481	0.217276
rs347272	Luciano2013	WRead	1	162318498	A	G	7	0.332013	-0.0409617	0.0422256	0	4.48673	0.61111	0.134134
rs4719722	Luciano2013	WRead	7	22988820	A	G	7	0.337586	0.028673	0.0299006	14.0805	6.98328	0.322396	0.296646
rs727125	Luciano2013	WRead	7	22974912	T	G	7	0.341241	0.028603	0.0300541	14.0414	6.9801	0.322691	0.293753
rs10887149	Eicher2013	RD	10	124167004	G	A	7	0.352975	-0.0263798	0.0284009	55.4193	13.4587	0.0363027	0.680111
rs1404488	Luciano2013	WRead	6	148360063	A	G	7	0.359452	0.038594	0.0421144	0	2.51927	0.866304	0.120786
rs1534775	Luciano2013	WRead	6	148357042	G	A	7	0.361808	0.03872	0.0424597	0	2.50277	0.868158	0.119447
rs12636438	Eicher2013	DD-LI	3	22063277	A	G	7	0.365222	-0.0325748	0.0359761	0	3.19368	0.784175	0.812617
rs2892463	Luciano2013	NWR	13	30347835	G	T	7	0.366533	0.0247893	0.0274526	0	3.68834	0.718766	0.394707
rs7690587	Luciano2013	NWR	4	34635314	G	A	7	0.367443	0.0414135	0.04595	0	2.14133	0.906252	0.901277
rs9390526	Luciano2013	WRead	6	148351816	C	T	7	0.377009	0.0374242	0.0423628	0	2.61742	0.855102	0.121269
rs11577628	Luciano2013	WRead	1	162319524	A	G	7	0.377669	0.041718	0.0472886	13.5049	6.93681	0.32673	0.899629
rs7336009	Truong2017	RANpic	13	75208523	G	A	7	0.380369	-0.0238652	0.0272056	0	2.84787	0.827684	0.494201
rs1881826	Luciano2013	WRead	6	148341758	A	G	7	0.386062	0.0366848	0.0423231	0	2.63851	0.852655	0.121189
rs1881827	Luciano2013	WRead	6	148341674	G	A	7	0.386062	0.0366848	0.0423231	0	2.63851	0.852655	0.121189
rs9377097	Luciano2013	WRead	6	148341115	G	A	7	0.386062	0.0366848	0.0423231	0	2.63851	0.852655	0.121187
rs11934463	Luciano2013	NWR	4	34630907	G	C	7	0.38833	0.0396092	0.0459157	0	2.59808	0.857334	0.90102
rs4672412	Luciano2013	ReadSpell	2	53647050	T	C	7	0.389018	0.0241037	0.027982	0	5.08389	0.5331	0.571446
rs9386204	Luciano2013	WRead	6	148334316	G	A	7	0.399782	0.0356713	0.0423644	0	2.64304	0.852128	0.121227
rs2479923	Luciano2013	WRead	13	70753243	A	G	7	0.399842	-0.0284223	0.0337596	0.677467	6.04093	0.418621	0.797233
rs1534774	Luciano2013	WRead	6	148355552	G	C	7	0.400215	0.0356782	0.0424116	0	2.34938	0.884928	0.121343
rs7253458	Luciano2013	NWR	19	45482570	C	T	7	0.408916	0.0248795	0.0301277	38.2521	9.71694	0.13709	0.710067
rs11083755	Luciano2013	NWR	19	45490065	C	T	7	0.41008	0.0248313	0.0301442	38.315	9.72684	0.136637	0.710123
rs11065109	Gialluisi2014	IQadjPC1	12	120863914	T	C	7	0.410265	0.0242973	0.0295075	49.2171	11.815	0.0662256	0.668489
rs4766962	Gialluisi2014	PC1	12	120863235	A	T	7	0.410486	0.0242873	0.0295093	49.2416	11.8207	0.0660905	0.668551
rs4766962	Gialluisi2014	IQadjPC1	12	120863235	A	T	7	0.410486	0.0242873	0.0295093	49.2416	11.8207	0.0660905	0.668551
rs2075620	Luciano2013	NWR	19	45480037	A	G	7	0.41061	0.0247946	0.0301336	38.5587	9.76543	0.134884	0.710153
rs4767891	Gialluisi2014	IQadjPC1	12	120863422	G	A	7	0.410644	0.0242785	0.0295086	49.2288	11.8177	0.0661607	0.668531
rs4767891	Gialluisi2014	PC1	12	120863422	G	A	7	0.410644	0.0242785	0.0295086	49.2288	11.8177	0.0661607	0.668531
rs10774547	Gialluisi2014	PC1	12	120862716	T	C	7	0.410926	0.0242663	0.0295115	49.2757	11.8287	0.0659022	0.668599
rs10774547	Gialluisi2014	IQadjPC1	12	120862716	T	C	7	0.410926	0.0242663	0.0295115	49.2757	11.8287	0.0659022	0.668599
rs915169	Luciano2013	ReadSpell	6	82071151	C	G	7	0.416529	0.0254535	0.031329	53.5718	12.9232	0.044272	0.249883
rs7970534	Gialluisi2014	PC1	12	120862195	G	C	7	0.416561	0.0239974	0.0295388	48.9611	11.7557	0.0676451	0.668851
rs7970534	Gialluisi2014	IQadjPC1	12	120862195	G	C	7	0.416561	0.0239974	0.0295388	48.9611	11.7557	0.0676451	0.668851
rs1343255	Luciano2013	ReadSpell	6	82065819	C	G	7	0.417312	0.0254146	0.0313337	53.5745	12.9239	0.0442598	0.249336
rs4862251	Luciano2013	ReadSpell	4	184687644	T	C	4	0.418037	0.0321449	0.0396934	0	0.217058	0.97479	0.250787
rs1343250	Luciano2013	ReadSpell	6	82069574	T	C	7	0.420145	0.0252646	0.0313391	53.6673	12.9498	0.0438398	0.249304
rs9352999	Luciano2013	ReadSpell	6	82068775	A	C	7	0.420171	0.0252631	0.031339	53.6668	12.9497	0.0438421	0.249306
rs6935610	Luciano2013	ReadSpell	6	82071645	G	A	7	0.420614	0.0252396	0.0313396	53.673	12.9514	0.0438142	0.249303
rs9344163	Luciano2013	ReadSpell	6	82068407	T	C	7	0.425601	0.0249674	0.0313369	53.5934	12.9292	0.044174	0.24933
rs442555	Eicher2013	DD-LI	14	59296184	T	C	7	0.42577	-0.0345188	0.0433407	0	3.85269	0.696604	0.883671
rs16989994	Luciano2013	NWR	4	34573079	G	A	7	0.427292	0.036098	0.045473	0	2.22241	0.89815	0.896363
rs765386	Luciano2013	NWR	11	130289608	T	C	7	0.428042	0.027724	0.034981	28.3111	8.3695	0.212263	0.207317
rs6573225	Eicher2013	DD-LI	14	59284887	C	A	7	0.436688	0.033809	0.0434676	0	3.92598	0.686693	0.116052
rs1343252	Luciano2013	ReadSpell	6	82067893	C	T	7	0.441939	0.0241339	0.0313866	53.4262	12.8828	0.0449355	0.248689
rs962983	Luciano2013	ReadSpell	6	82064465	C	T	7	0.443295	0.0240465	0.031366	53.2106	12.8234	0.0459274	0.248763
rs4888588	Luciano2013	WRead	16	73696079	C	T	7	0.44371	-0.0224259	0.0292788	0	5.1969	0.518818	0.327024
rs12914796	Luciano2013	ReadSpell	15	100441789	C	T	7	0.451877	-0.0401815	0.0534123	0	4.72836	0.579094	0.927034
rs4243137	Luciano2013	WRead	16	73705912	A	T	7	0.453809	-0.0217307	0.0290098	0	4.32723	0.632486	0.330871
rs3786982	Luciano2013	ReadSpell	19	1415875	C	T	2	0.453853	-0.1419	0.18945	0	0.0208411	0.885213	0.936415
rs4243136	Luciano2013	WRead	16	73705780	T	C	7	0.457797	-0.0215357	0.0290052	0	4.37794	0.625673	0.330714
rs1015917	Luciano2013	ReadSpell	6	82072900	T	G	7	0.459781	0.0232145	0.0314046	53.8264	12.9944	0.0431242	0.248539
rs3956052	Luciano2013	WRead	16	73698112	C	A	7	0.463774	-0.0213893	0.0291946	0	4.1748	0.653034	0.33085
rs4696636	Luciano2013	ReadSpell	4	151767922	T	C	4	0.465351	-0.0543252	0.0744116	41.0917	5.09266	0.165136	0.072031
rs6836854	Luciano2013	WRead	4	151742349	C	T	4	0.471508	-0.0533532	0.0740989	37.8303	4.8255	0.18503	0.07234
rs4132388	Luciano2013	ReadSpell	5	124323247	C	A	7	0.472489	-0.0211506	0.0294399	4.03035	6.25198	0.395564	0.610766
rs9508555	Luciano2013	NWR	13	30372036	C	G	7	0.473726	-0.0196445	0.02742	0	5.02274	0.5409	0.605267
rs990258	Luciano2013	WRead	16	73708098	A	G	7	0.482568	-0.0205073	0.0292053	0	4.45841	0.614894	0.32841
rs1358689	Luciano2013	WRead	6	148333960	C	T	7	0.483066	0.0297493	0.0424154	0	2.12426	0.907923	0.121889
rs1430566	Luciano2013	WRead	14	87809766	C	T	7	0.483258	-0.019206	0.0273952	0	4.87254	0.560261	0.555826
rs1480566	Luciano2013	WRead	16	73704271	A	C	7	0.485081	-0.0204064	0.0292291	0	4.80948	0.56847	0.325566
rs8048857	Luciano2013	WRead	16	73705051	C	T	7	0.494609	-0.0198216	0.0290215	0	4.50891	0.608151	0.33156
rs716270	Luciano2013	WRead	16	73708889	G	A	7	0.496893	-0.0196998	0.0289965	0	4.04176	0.671025	0.332011
rs259521	Eicher2013	DD-LI	3	21967150	C	T	7	0.503363	-0.0237692	0.0355185	0	1.77813	0.938931	0.809499
rs9814232	Eicher2013	DD-LI	3	21973175	G	A	7	0.511208	-0.0232944	0.0354581	0	1.97749	0.921757	0.807883
rs8188533	Truong2017	RASletnr	8	43586240	T	C	4	0.512496	0.0681799	0.104098	0	2.56086	0.464392	0.0547407
rs8056327	Luciano2013	WRead	16	73702024	G	C	7	0.514185	-0.0190181	0.0291538	0	4.54021	0.603982	0.331029
rs8059199	Luciano2013	WRead	16	73712234	C	A	7	0.524307	-0.018124	0.0284647	0	5.83684	0.441714	0.374247
rs9542212	Luciano2013	NWR	13	70767093	C	T	7	0.525417	0.0198588	0.0312728	0	1.72275	0.943351	0.254007
rs4839516	Luciano2013	WRead	1	116740450	C	A	7	0.528126	-0.02083	0.033018	0	4.51429	0.607433	0.736119
rs4721870	Luciano2013	NWR	7	20104412	C	T	7	0.534879	-0.0243573	0.0392496	0	5.35455	0.499207	0.154514
rs9322120	Luciano2013	WRead	6	148368521	G	A	7	0.53783	0.0255344	0.0414453	0	4.8654	0.561189	0.126249
rs1465446	Luciano2013	ReadSpell	5	95202236	A	G	7	0.538361	0.0180333	0.0293085	0	5.98052	0.425376	0.709559
rs2328843	Luciano2013	WRead	6	148368217	C	T	7	0.538781	0.0254735	0.0414433	0	4.85745	0.562222	0.126274
rs1973858	Luciano2013	WRead	6	148370544	T	C	7	0.538833	0.02547	0.041443	0	4.85846	0.56209	0.12628
rs6934331	Luciano2013	WRead	6	148365909	T	A	7	0.539343	0.0254388	0.0414443	0	4.85587	0.562428	0.126274
rs180950	Eicher2013	RD	10	115707967	G	T	7	0.541682	0.0170005	0.0278572	0	4.44393	0.61683	0.38744
rs1004654	Luciano2013	ReadSpell	5	95203134	C	A	7	0.541855	0.0178869	0.0293223	1.01582	6.06157	0.416328	0.709526
rs7746768	Luciano2013	WRead	6	148377749	C	G	7	0.542036	0.0252724	0.041448	0	4.81485	0.56777	0.126316
rs4320486	Truong2017	RANlet	7	107643977	C	T	7	0.549722	-0.0165816	0.0277202	0	1.58691	0.953514	0.523763
rs6978921	Luciano2013	NWR	7	20107086	C	T	7	0.550062	-0.0234376	0.0392152	0	5.34954	0.499825	0.154896
rs989996	Truong2017	RANpic	7	117642252	C	T	7	0.552909	-0.0161623	0.0272364	12.8519	6.88483	0.331629	0.538669
rs2170239	Luciano2013	NWR	8	14874924	C	T	7	0.552983	0.0171676	0.028936	0	4.49654	0.609801	0.613301
rs701825	Truong2017	RANlet	10	90417547	G	A	7	0.553243	-0.0185148	0.0312271	0	4.65118	0.589265	0.259064
rs701825	Truong2017	RAN-RAS_Multiv	10	90417547	G	A	7	0.553243	-0.0185148	0.0312271	0	4.65118	0.589265	0.259064
rs701825	Truong2017	RASletnr	10	90417547	G	A	7	0.553243	-0.0185148	0.0312271	0	4.65118	0.589265	0.259064
rs2070917	Truong2017	RANlet	7	107643766	A	G	7	0.553416	-0.016446	0.0277499	0	1.73147	0.942666	0.523043
rs10240011	Luciano2013	NWR	7	20088988	T	C	7	0.561059	-0.0160588	0.0276271	0	2.88971	0.822557	0.487274
rs716271	Luciano2013	WRead	16	73708524	A	G	7	0.565869	-0.0166987	0.0290845	0	4.51453	0.607402	0.33001
rs2498522	Luciano2013	WRead	13	70800025	A	G	7	0.566547	-0.0241211	0.0420856	19.3603	7.4405	0.282022	0.88216
rs4674417	Luciano2013	ReadSpell	2	220535148	G	A	7	0.568167	0.016806	0.0294453	12.5626	6.86206	0.333793	0.355589
rs6472239	Luciano2013	NWR	8	66900280	T	C	4	0.57166	0.0421199	0.0744683	0	2.37111	0.499034	0.938024
rs12634033	Eicher2013	RD	3	145041839	C	T	7	0.578851	0.0272163	0.0490327	0	3.97099	0.680603	0.0813346
rs2117090	Luciano2013	NWR	7	48415368	C	A	7	0.579199	-0.0220424	0.039748	0	3.41697	0.754981	0.845759
rs7463498	Truong2017	RASletnr	8	43447235	G	A	4	0.579915	0.05637	0.101841	0	2.91266	0.405288	0.0568635
rs7779287	Luciano2013	NWR	7	20107743	A	G	7	0.587847	-0.021324	0.0393462	0	5.18829	0.519901	0.15459
rs2385203	Truong2017	RANpic	1	236346213	C	T	7	0.589937	-0.0233888	0.0433988	40.3397	10.0569	0.122275	0.883165
rs7777159	Luciano2013	NWR	7	20084601	A	G	7	0.595223	-0.0211186	0.0397502	0	5.24481	0.51282	0.150234
rs11251873	Luciano2013	ReadSpell	10	3436109	A	G	7	0.599753	-0.0200049	0.0381223	0	4.8832	0.558879	0.849434
rs7712391	Truong2017	RANpic	5	163275989	G	T	7	0.601689	0.0174682	0.0334657	0	5.6563	0.462771	0.78798
rs9639354	Luciano2013	NWR	7	20103456	T	A	7	0.607519	-0.0202097	0.0393477	0	4.98611	0.545595	0.154279
rs7085371	Luciano2013	ReadSpell	10	3419952	G	A	7	0.616877	-0.0209448	0.0418661	0	4.01367	0.674826	0.872968
rs7085371	Luciano2013	NWR	10	3419952	G	A	7	0.616877	-0.0209448	0.0418661	0	4.01367	0.674826	0.872968
rs11799558	Truong2017	RANpic	1	65180463	G	T	7	0.618435	0.0179415	0.0360221	6.88773	6.44383	0.375348	0.815729
rs6963842	Truong2017	RANlet	7	107634989	G	T	7	0.621718	-0.0140738	0.0285232	0	1.53048	0.957444	0.516914
rs7484001	Luciano2013	NWR	11	89463241	A	G	7	0.621994	0.0274811	0.0557398	0	0.893976	0.989314	0.917675
rs7090790	Luciano2013	NWR	10	3416737	A	G	7	0.62562	-0.018543	0.0380057	0	4.92095	0.553991	0.850999
rs7090790	Luciano2013	ReadSpell	10	3416737	A	G	7	0.62562	-0.018543	0.0380057	0	4.92095	0.553991	0.850999
rs10904029	Luciano2013	NWR	10	3429289	G	T	7	0.625975	-0.0186157	0.038194	0	4.87456	0.56	0.850597
rs10904029	Luciano2013	ReadSpell	10	3429289	G	T	7	0.625975	-0.0186157	0.038194	0	4.87456	0.56	0.850597
rs10505938	Meaburn2008	Read	12	24400957	T	C	7	0.64081	-0.0156444	0.0335308	0	3.20689	0.782467	0.784933
rs10925015	Luciano2013	WRead	1	247583677	G	C	6	0.641437	0.0148294	0.0318438	0	4.63193	0.462429	0.56635
rs788782	Luciano2013	WRead	7	46152051	A	T	7	0.642316	0.0129322	0.0278433	0	4.75015	0.576235	0.547681
rs10504394	Luciano2013	NWR	8	66918243	T	C	4	0.642581	0.0343002	0.073908	0	1.40872	0.703492	0.936142
rs6461475	Luciano2013	NWR	7	20103335	G	A	7	0.644118	-0.0181149	0.0392142	0	5.03955	0.53875	0.15508
rs3786978	Luciano2013	ReadSpell	19	1413574	T	C	6	0.654559	-0.0236772	0.0529172	49.4145	9.88425	0.0785821	0.923357
rs3786983	Luciano2013	WRead	19	1427260	C	T	6	0.654695	-0.0239945	0.053649	44.6325	9.03056	0.107851	0.923642
rs3786983	Luciano2013	ReadSpell	19	1427260	C	T	6	0.654695	-0.0239945	0.053649	44.6325	9.03056	0.107851	0.923642
rs10960483	Luciano2013	WRead	9	12110840	G	T	6	0.663118	-0.025013	0.0574203	0	4.14816	0.528288	0.938222
rs10960483	Luciano2013	ReadSpell	9	12110840	G	T	6	0.663118	-0.025013	0.0574203	0	4.14816	0.528288	0.938222
rs4925650	Luciano2013	WRead	1	247584075	G	A	6	0.663782	0.0138209	0.0317943	0	4.4945	0.480619	0.56618
rs1294939	Luciano2013	NWR	7	45217854	T	G	7	0.664925	0.011841	0.0273387	0	5.30093	0.505836	0.442721
rs11666805	Luciano2013	ReadSpell	19	1425448	C	T	6	0.666182	-0.0231574	0.0536804	44.3446	8.98385	0.10971	0.923934
rs11666805	Luciano2013	WRead	19	1425448	C	T	6	0.666182	-0.0231574	0.0536804	44.3446	8.98385	0.10971	0.923934
rs9469717	Luciano2013	ReadSpell	6	11630302	C	T	7	0.678005	-0.0115387	0.0277915	40.7644	10.129	0.119322	0.610754
rs10508253	Luciano2013	ReadSpell	10	3430951	T	G	7	0.680767	-0.0157406	0.0382594	0	5.30634	0.505165	0.851526
rs764255	Luciano2013	WRead	16	73713683	C	T	7	0.682273	-0.011585	0.0283	0	4.67588	0.586004	0.378033
rs7989551	Luciano2013	ReadSpell	13	70808508	C	G	7	0.682338	0.0182509	0.0445933	14.3786	7.00759	0.320146	0.101741
rs7989551	Luciano2013	WRead	13	70808508	C	G	7	0.682338	0.0182509	0.0445933	14.3786	7.00759	0.320146	0.101741
rs7997649	Truong2017	RANlet	13	30494296	T	C	7	0.685017	-0.0181649	0.0447823	0	5.0688	0.53502	0.10235
rs7997649	Truong2017	RAN-RAS_Multiv	13	30494296	T	C	7	0.685017	-0.0181649	0.0447823	0	5.0688	0.53502	0.10235
rs7997649	Truong2017	RANpic	13	30494296	T	C	7	0.685017	-0.0181649	0.0447823	0	5.0688	0.53502	0.10235
rs1928007	Luciano2013	WRead	13	70810223	G	A	7	0.697137	0.0173489	0.0445772	15.5992	7.10894	0.31089	0.101701
rs1928007	Luciano2013	ReadSpell	13	70810223	G	A	7	0.697137	0.0173489	0.0445772	15.5992	7.10894	0.31089	0.101701
rs9469712	Luciano2013	ReadSpell	6	11627487	G	A	7	0.697936	-0.0107365	0.0276636	40.93	10.1574	0.118176	0.6127
rs72811017	Truong2017	RANpic	5	179710194	G	A	7	0.706014	-0.0129669	0.0343754	0	1.82867	0.934762	0.79992
rs17398769	Luciano2013	ReadSpell	6	11630685	T	C	7	0.706598	-0.0104651	0.0278011	41.9575	10.3373	0.111149	0.612203
rs9469713	Luciano2013	ReadSpell	6	11627539	G	A	7	0.712565	-0.0101812	0.0276353	43.1856	10.5607	0.10294	0.614106
rs12351590	Luciano2013	ReadSpell	9	12108916	G	A	6	0.714592	0.0209617	0.05732	0	4.19623	0.521523	0.062214
rs12351590	Luciano2013	WRead	9	12108916	G	A	6	0.714592	0.0209617	0.05732	0	4.19623	0.521523	0.062214
rs1005499	Luciano2013	NWR	7	20105490	T	G	7	0.715663	0.0154807	0.0424988	0	4.05681	0.668989	0.129621
rs2192595	Meaburn2008	Read	14	73334989	G	T	7	0.724806	0.0131831	0.0374474	63.7752	16.5632	0.0110298	0.824244
rs9469715	Luciano2013	ReadSpell	6	11629164	G	T	7	0.734454	-0.00940587	0.027729	41.9927	10.3435	0.110911	0.611854
rs4518389	Luciano2013	ReadSpell	5	124327862	T	G	7	0.747315	-0.00899715	0.0279256	20.6271	7.55925	0.272203	0.52934
rs1866572	Luciano2013	NWR	7	45184555	C	T	7	0.748806	-0.00883557	0.0275927	21.1105	7.60558	0.268447	0.490219
rs11983883	Luciano2013	NWR	7	48392771	T	G	7	0.753778	-0.0125483	0.0400058	0	3.50382	0.743462	0.84863
rs7795980	Luciano2013	NWR	7	20084445	T	C	7	0.763975	0.0128199	0.0426953	0	4.66591	0.587319	0.128105
rs17661898	Luciano2013	NWR	7	48418038	T	A	7	0.766293	-0.0119138	0.040083	0	4.30246	0.635818	0.849086
rs10246471	Luciano2013	NWR	7	20106196	T	C	7	0.770252	0.0124184	0.0425221	0	4.04732	0.670272	0.129576
rs17661929	Luciano2013	NWR	7	48420261	A	C	7	0.771904	-0.0116401	0.0401543	0	4.59281	0.596993	0.850281
rs4721864	Luciano2013	NWR	7	20093641	G	A	7	0.77658	-0.00823978	0.0290359	0	2.29914	0.890235	0.339217
rs10960488	Luciano2013	WRead	9	12124410	A	G	7	0.780793	-0.0157785	0.056699	0	4.21949	0.647001	0.937693
rs10960488	Luciano2013	ReadSpell	9	12124410	A	G	7	0.780793	-0.0157785	0.056699	0	4.21949	0.647001	0.937693
rs12590817	Luciano2013	WRead	14	61899482	G	A	7	0.781991	0.00966132	0.034913	11.0374	6.74441	0.345132	0.805641
rs1002055	Luciano2013	ReadSpell	4	45847131	G	T	7	0.786366	-0.00952234	0.0351335	58.2521	14.372	0.0257458	0.768329
rs2041663	Luciano2013	NWR	7	20086675	A	G	7	0.787656	0.0114595	0.0425443	0	4.95421	0.549699	0.128326
rs6954796	Luciano2013	NWR	7	20086982	C	G	7	0.792065	0.0112279	0.0425894	0	4.94954	0.550301	0.12794
rs4721865	Luciano2013	NWR	7	20093737	T	C	7	0.79221	0.0113165	0.0429563	0	5.33126	0.502081	0.125577
rs17135159	Luciano2013	ReadSpell	10	3408947	A	C	7	0.804759	-0.00839181	0.0339484	16.4437	7.18078	0.304452	0.795449
rs4807927	Luciano2013	WRead	19	1423199	A	G	6	0.814637	-0.0119042	0.0507751	62.5396	13.3474	0.0203317	0.906329
rs4807927	Luciano2013	ReadSpell	19	1423199	A	G	6	0.814637	-0.0119042	0.0507751	62.5396	13.3474	0.0203317	0.906329
rs12546767	Eicher2013	RD	8	126082565	T	C	7	0.817196	0.0103635	0.0448338	0	3.73326	0.712721	0.90094
rs12415036	Luciano2013	ReadSpell	10	3399934	G	A	7	0.817685	-0.00778806	0.0337842	16.4295	7.17956	0.30456	0.795346
rs10269473	Luciano2013	NWR	7	20098212	A	G	7	0.820514	-0.00662635	0.0292059	0	3.16122	0.788357	0.341236
rs2288807	Luciano2013	WRead	5	146775377	G	C	7	0.823551	-0.00621389	0.0278675	53.0826	12.7884	0.0465215	0.624053
rs17637724	Luciano2013	NWR	15	46141171	T	C	7	0.823733	0.00973066	0.0436851	0	3.54147	0.738444	0.88281
rs11018756	Luciano2013	NWR	11	89468883	C	A	5	0.824148	0.0141355	0.0636122	0	0.301909	0.989691	0.912216
rs2041664	Luciano2013	NWR	7	20086385	G	A	7	0.824701	0.00942748	0.0425614	0	5.00543	0.543117	0.127982
rs2031573	Luciano2013	WRead	10	4001897	C	T	7	0.829453	0.0074872	0.0347589	0	1.10143	0.981473	0.824946
rs2182195	Luciano2013	ReadSpell	10	3395216	A	C	7	0.831575	-0.00717919	0.0337556	15.3031	7.08409	0.313141	0.795226
rs7791221	Luciano2013	NWR	7	56104688	G	A	7	0.832598	0.00747	0.0353407	30.8827	8.6809	0.192335	0.837826
rs2041660	Luciano2013	NWR	7	20107623	T	C	7	0.833671	0.0089069	0.0424146	0	4.84916	0.5633	0.12955
rs1359581	Truong2017	RASletnr	10	90360515	A	G	7	0.844609	-0.00594545	0.0303337	0	3.43415	0.752709	0.269474
rs1359581	Truong2017	RAN-RAS_Multiv	10	90360515	A	G	7	0.844609	-0.00594545	0.0303337	0	3.43415	0.752709	0.269474
rs1019248	Luciano2013	NWR	7	20085995	T	G	7	0.845003	0.0082815	0.0423611	0	5.09495	0.531694	0.1288
rs1842129	Meaburn2008	Read	6	124838090	T	C	7	0.845816	0.00532262	0.0273714	0	5.93806	0.430164	0.440739
rs11251863	Luciano2013	ReadSpell	10	3401059	A	G	7	0.853568	-0.00623945	0.0338056	14.9329	7.05326	0.31595	0.795357
rs1160219	Meaburn2008	Read	11	18744695	T	C	7	0.855945	0.00611257	0.0336709	0	3.75072	0.710368	0.781987
rs2576167	Truong2017	RANlet	10	90345671	A	C	7	0.860319	-0.00533143	0.0302977	0	3.43591	0.752477	0.269094
rs2576167	Truong2017	RASletnr	10	90345671	A	C	7	0.860319	-0.00533143	0.0302977	0	3.43591	0.752477	0.269094
rs2576167	Truong2017	RAN-RAS_Multiv	10	90345671	A	C	7	0.860319	-0.00533143	0.0302977	0	3.43591	0.752477	0.269094
rs12773260	Luciano2013	ReadSpell	10	3407329	C	T	7	0.862496	-0.00556897	0.0321539	6.52917	6.41911	0.377913	0.7703
rs11251866	Luciano2013	ReadSpell	10	3407280	T	C	7	0.863094	-0.00554447	0.0321536	6.50327	6.41734	0.378098	0.770297
rs7025259	Luciano2013	ReadSpell	9	12165758	G	T	7	0.870419	0.009155	0.0561219	0	3.57538	0.733915	0.0644351
rs7025259	Luciano2013	WRead	9	12165758	G	T	7	0.870419	0.009155	0.0561219	0	3.57538	0.733915	0.0644351
rs12728902	Luciano2013	ReadSpell	1	219095005	G	C	7	0.873371	0.00455561	0.0285837	0	2.80088	0.833391	0.663417
rs2409411	Meaburn2008	Read	21	32920404	C	T	7	0.87397	0.00445773	0.0281035	0	2.10977	0.909331	0.633916
rs6414197	Luciano2013	ReadSpell	2	220598195	G	C	7	0.880727	0.00427888	0.0285168	32.8034	8.92903	0.177609	0.56531
rs10829474	Luciano2013	NWR	10	130497115	C	A	3	0.889471	0.00517036	0.0372038	54.3725	4.38332	0.111731	0.604613
rs9520462	Luciano2013	ReadSpell	13	108134909	A	C	7	0.89285	0.00421927	0.0313236	11.0803	6.74766	0.344815	0.724677
rs9520462	Luciano2013	WRead	13	108134909	A	C	7	0.89285	0.00421927	0.0313236	11.0803	6.74766	0.344815	0.724677
rs479526	Luciano2013	ReadSpell	6	11618167	T	C	7	0.895463	-0.0036043	0.027431	14.3629	7.00631	0.320264	0.51906
rs10508252	Luciano2013	ReadSpell	10	3402591	T	C	7	0.89557	-0.00420506	0.0320362	5.30691	6.33626	0.386595	0.769791
rs2209500	Luciano2013	ReadSpell	10	3402334	A	G	7	0.896507	-0.00416666	0.0320326	5.24015	6.3318	0.387066	0.769779
rs12982708	Luciano2013	WRead	19	4020370	C	T	7	0.902703	0.00420202	0.034373	45.5919	11.0278	0.0875223	0.782659
rs465208	Luciano2013	WRead	9	138437272	A	G	7	0.905262	-0.00328686	0.0276168	40.2286	10.0382	0.123051	0.541823
rs17098356	Luciano2013	WRead	14	61898839	T	G	7	0.908258	0.00342558	0.0297266	13.5431	6.93987	0.326444	0.289837
rs17098356	Luciano2013	ReadSpell	14	61898839	T	G	7	0.908258	0.00342558	0.0297266	13.5431	6.93987	0.326444	0.289837
rs2252068	Luciano2013	WRead	13	24825353	A	G	7	0.909338	0.00492265	0.0432292	9.92148	6.66086	0.353352	0.103248
rs1409136	Truong2017	RANlet	10	90356598	A	G	5	0.913003	-0.0034862	0.0319098	0	1.68718	0.793045	0.269534
rs1409136	Truong2017	RASletnr	10	90356598	A	G	5	0.913003	-0.0034862	0.0319098	0	1.68718	0.793045	0.269534
rs1409136	Truong2017	RAN-RAS_Multiv	10	90356598	A	G	5	0.913003	-0.0034862	0.0319098	0	1.68718	0.793045	0.269534
rs4271299	Luciano2013	ReadSpell	10	3400516	A	G	7	0.915364	-0.00340125	0.0320041	8.75806	6.57592	0.36185	0.769936
rs11251868	Luciano2013	ReadSpell	10	3411423	C	T	7	0.918317	0.0034584	0.0337226	16.5381	7.18891	0.30373	0.785171
rs2590673	Eicher2013	RD	8	125968156	A	G	7	0.921998	-0.0047664	0.048678	0	4.85979	0.561917	0.917639
rs11158345	Luciano2013	WRead	14	61895045	T	C	7	0.925225	0.00316833	0.033758	2.54683	6.1568	0.405856	0.792539
rs11158345	Luciano2013	ReadSpell	14	61895045	T	C	7	0.925225	0.00316833	0.033758	2.54683	6.1568	0.405856	0.792539
rs791775	Luciano2013	ReadSpell	9	12133233	G	C	7	0.925891	0.00520464	0.0559541	0	4.13621	0.65825	0.0652839
rs791775	Luciano2013	WRead	9	12133233	G	C	7	0.925891	0.00520464	0.0559541	0	4.13621	0.65825	0.0652839
rs10904027	Luciano2013	ReadSpell	10	3408316	C	A	7	0.932157	-0.00290881	0.0341685	26.4432	8.15697	0.226828	0.798294
rs462537	Luciano2013	WRead	9	138437163	C	T	7	0.934437	-0.00226456	0.0275282	39.8184	9.96983	0.125928	0.542677
rs7024763	Luciano2013	WRead	9	12165608	A	G	7	0.935652	0.00452545	0.0560529	0	3.64429	0.724683	0.064506
rs7024763	Luciano2013	ReadSpell	9	12165608	A	G	7	0.935652	0.00452545	0.0560529	0	3.64429	0.724683	0.064506
rs10507218	Meaburn2008	Read	12	108207233	C	T	7	0.936495	0.00229516	0.0288062	0	2.60384	0.85667	0.6587
rs1019249	Luciano2013	NWR	7	20085640	T	G	7	0.937226	-0.00235688	0.029926	0	2.40378	0.879077	0.319253
rs9514694	Luciano2013	ReadSpell	13	108150747	G	A	7	0.937348	-0.00244183	0.0310654	4.4227	6.27764	0.392818	0.721894
rs577043	Field2013	RD	11	78933135	G	A	3	0.940989	0.00276563	0.03736	0	0.974715	0.614247	0.61164
rs12493123	Luciano2013	WRead	3	162069009	G	A	7	0.964913	-0.00120826	0.0274668	0	4.6958	0.583378	0.553443
rs12493123	Luciano2013	ReadSpell	3	162069009	G	A	7	0.964913	-0.00120826	0.0274668	0	4.6958	0.583378	0.553443
rs7913742	Truong2017	RAN-RAS_Multiv	10	90376864	C	A	5	0.973637	-0.00105177	0.0318268	0	1.26085	0.867983	0.27441
rs7913742	Truong2017	RASletnr	10	90376864	C	A	5	0.973637	-0.00105177	0.0318268	0	1.26085	0.867983	0.27441
rs4600113	Luciano2013	WRead	10	3989450	T	G	6	0.977054	0.0012215	0.0424685	0	3.46272	0.629036	0.226745
rs892100	Eicher2013	RD	19	46080682	C	T	7	0.979134	0.000970908	0.0371213	24.3841	7.93484	0.242916	0.175334
rs1369923	Luciano2013	NWR	16	61878581	C	T	4	0.980423	-0.00121752	0.0496176	68.1952	9.43254	0.0240599	0.138035
rs10749593	Truong2017	RAN-RAS_Multiv	10	90374057	C	T	7	0.981765	0.000690362	0.0302041	0	3.01377	0.807117	0.278416
rs10749593	Truong2017	RASletnr	10	90374057	C	T	7	0.981765	0.000690362	0.0302041	0	3.01377	0.807117	0.278416
rs10041417	Eicher2013	RD	5	33182745	C	T	7	0.98249	0.000802623	0.0365706	24.1471	7.91004	0.244768	0.836656
rs1555839	Truong2017	RASletnr	10	90382820	C	T	7	0.982619	-0.000661541	0.0303653	0	3.17356	0.786769	0.280176
rs1555839	Truong2017	RAN-RAS_Multiv	10	90382820	C	T	7	0.982619	-0.000661541	0.0303653	0	3.17356	0.786769	0.280176
rs11038042	Truong2017	RANpic	11	44539107	A	G	3	0.992064	-0.000693632	0.0697356	0	0.220441	0.895636	0.794817

## Sheet: d_NWRead
Table S8d. Association with NWRead of variants identified in previous GWAS of DD and related cognitive traits.
Only candidate SNPs which were actually involved in the pooled analysis are reported.
a Beta values refer to A1.
b I-squared test for heterogeneity of effects across datasets (the closer to “0”, the more homogenous is the genetic effect).
c Cochran's Q statistic and p-value (for heterogeneity of effects across datasets).
d Average allele frequency computed over all the datasets where the SNP was available.
Variant	Study	Trait	CHR	BP	A1	A2	STUDY_nr	PVALUE	BETA a	SE_BETA	I2 b	Q c	Q_pval c	A1Freq d
rs10498108	Gialluisi2014	PC1	2	222209541	C	T	7	3.77304e-05	0.122718	0.0297791	0	4.21526	0.647572	0.521674
rs6737417	Gialluisi2014	IQadjPC1	2	222213043	A	G	7	4.29318e-05	0.121211	0.0296278	0	4.52923	0.605443	0.521553
rs6737417	Gialluisi2014	PC1	2	222213043	A	G	7	4.29318e-05	0.121211	0.0296278	0	4.52923	0.605443	0.521553
rs6436253	Gialluisi2014	PC1	2	222210670	A	G	7	4.58041e-05	0.121006	0.029687	0	4.47961	0.612061	0.521574
rs1025370	Gialluisi2014	PC1	2	222211012	G	A	7	4.60524e-05	0.120945	0.0296811	0	4.4805	0.611942	0.521587
rs1025368	Gialluisi2014	PC1	2	222211186	A	G	7	4.61119e-05	0.120924	0.0296783	0	4.48509	0.611329	0.521617
rs1430209	Gialluisi2014	PC1	2	222210212	T	C	7	4.68738e-05	0.120955	0.0297136	0	4.48967	0.610717	0.522289
rs1036024	Gialluisi2014	PC1	2	222211702	A	C	7	4.70255e-05	0.120764	0.0296722	0	4.49716	0.609718	0.521709
rs11683727	Gialluisi2014	PC1	2	222210730	G	C	7	4.75584e-05	0.120752	0.0296883	0	4.50398	0.608808	0.522303
rs4674585	Gialluisi2014	PC1	2	222212153	C	A	7	4.89711e-05	0.120477	0.0296707	0	4.52034	0.606628	0.522449
rs11687096	Gialluisi2014	PC1	2	222213174	G	A	7	4.9472e-05	0.120388	0.029666	0	4.4963	0.609833	0.522501
rs59197085	Gialluisi2014	IQadjPC1	7	128460756	G	A	7	0.000592721	0.185954	0.0541364	69.4899	19.6656	0.00317541	0.907019
rs59197085	Gialluisi2014	PC1	7	128460756	G	A	7	0.000592721	0.185954	0.0541364	69.4899	19.6656	0.00317541	0.907019
rs3800560	Gialluisi2014	IQadjPC1	7	128461094	C	T	7	0.00062479	0.185609	0.0542619	69.7065	19.8062	0.0029981	0.907168
rs3800560	Gialluisi2014	PC1	7	128461094	C	T	7	0.00062479	0.185609	0.0542619	69.7065	19.8062	0.0029981	0.907168
rs58845495	Gialluisi2014	IQadjPC1	7	128462847	T	C	7	0.000663775	0.185468	0.0544835	70.0999	20.0668	0.00269456	0.907177
rs58845495	Gialluisi2014	PC1	7	128462847	T	C	7	0.000663775	0.185468	0.0544835	70.0999	20.0668	0.00269456	0.907177
rs3734972	Gialluisi2014	PC1	7	128470838	C	T	7	0.00134166	0.175904	0.0548514	70.7055	20.4817	0.00227222	0.90703
rs3734972	Gialluisi2014	IQadjPC1	7	128470838	C	T	7	0.00134166	0.175904	0.0548514	70.7055	20.4817	0.00227222	0.90703
rs5995169	Gialluisi2014	PC1	22	36219694	T	G	5	0.00166172	0.149296	0.0474732	0	3.8761	0.423033	0.876724
rs5755979	Gialluisi2014	PC1	22	36290707	C	T	7	0.00171996	0.143821	0.0458794	35.6442	9.32318	0.156202	0.879023
rs5755990	Gialluisi2014	PC1	22	36306594	G	T	7	0.00178532	0.143182	0.045836	35.4998	9.3023	0.157277	0.878497
rs5995180	Gialluisi2014	PC1	22	36351751	T	G	7	0.00180306	0.143113	0.0458565	37.1332	9.544	0.145216	0.879163
rs10483192	Gialluisi2014	PC1	22	36272637	G	A	7	0.00180872	0.143069	0.0458558	37.0838	9.5365	0.145577	0.879196
rs7289456	Gialluisi2014	PC1	22	36270541	G	A	7	0.00180872	0.143069	0.0458558	37.0838	9.5365	0.145577	0.879196
rs5755974	Gialluisi2014	PC1	22	36278740	T	G	7	0.00180878	0.143068	0.0458559	37.0838	9.53649	0.145578	0.879196
rs5755980	Gialluisi2014	PC1	22	36296128	G	T	7	0.00181168	0.143047	0.045856	37.0908	9.53756	0.145526	0.879197
rs5750189	Gialluisi2014	PC1	22	36267013	A	C	7	0.00181803	0.143004	0.0458573	37.1138	9.54104	0.145358	0.879183
rs6000021	Gialluisi2014	PC1	22	36265404	T	C	7	0.00181803	0.143004	0.0458573	37.1138	9.54104	0.145358	0.879181
rs5755987	Gialluisi2014	PC1	22	36305179	T	C	7	0.0018191	0.142994	0.0458567	37.1289	9.54333	0.145248	0.879183
rs5750202	Gialluisi2014	PC1	22	36339542	C	T	7	0.00181989	0.142989	0.045857	37.1352	9.54429	0.145201	0.879183
rs5750203	Gialluisi2014	PC1	22	36339998	A	T	7	0.00182065	0.142984	0.045857	37.1461	9.54595	0.145121	0.879181
rs4541331	Gialluisi2014	PC1	22	36349460	C	T	7	0.00189306	0.142496	0.0458699	37.4756	9.59625	0.142717	0.87922
rs5750204	Gialluisi2014	PC1	22	36344302	C	T	7	0.00189318	0.142495	0.0458701	37.4753	9.59621	0.142719	0.879221
rs6000036	Gialluisi2014	PC1	22	36320740	A	G	7	0.00190004	0.142471	0.045878	37.0032	9.5243	0.146167	0.8792
rs113928902	Gialluisi2014	PC1	22	36251888	T	C	7	0.00190195	0.14246	0.0458788	36.989	9.52215	0.146272	0.879199
rs5755983	Gialluisi2014	PC1	22	36301888	T	C	7	0.00190404	0.142341	0.0458455	37.3784	9.58136	0.143425	0.878064
rs6000023	Gialluisi2014	PC1	22	36270721	C	T	7	0.00191082	0.142409	0.0458827	36.8812	9.50589	0.147062	0.879211
rs12158565	Gialluisi2014	PC1	22	36316843	C	G	7	0.00192439	0.142315	0.0458835	36.966	9.51867	0.146441	0.879206
rs68083039	Gialluisi2014	PC1	22	36248109	T	TA	7	0.00192649	0.142303	0.0458844	36.9504	9.51631	0.146555	0.879206
rs11444345	Gialluisi2014	PC1	22	36393405	C	CA	7	0.00194887	0.142362	0.045954	39.3532	9.89336	0.129215	0.87862
rs16996261	Gialluisi2014	PC1	22	36393410	T	G	7	0.00194887	0.142362	0.045954	39.3532	9.89336	0.129215	0.87862
rs5755975	Gialluisi2014	PC1	22	36280999	T	C	7	0.00198266	0.141805	0.0458499	36.4699	9.44434	0.150087	0.878719
rs5756007	Gialluisi2014	PC1	22	36340848	C	G	7	0.00198608	0.141781	0.0458495	36.5017	9.44907	0.149853	0.878719
rs9622297	Gialluisi2014	PC1	22	36268975	A	G	7	0.00199825	0.141705	0.0458518	36.4743	9.44499	0.150055	0.878727
rs5756028	Gialluisi2014	PC1	22	36377043	A	G	7	0.00206226	0.141555	0.0459428	40.1594	10.0266	0.123535	0.879051
rs5756023	Gialluisi2014	PC1	22	36372387	C	A	7	0.00208236	0.14177	0.0460557	40.056	10.0093	0.124259	0.879149
rs5756017	Gialluisi2014	PC1	22	36359853	G	A	7	0.00209568	0.141145	0.0458809	38.2581	9.71787	0.137047	0.878659
rs6000066	Gialluisi2014	PC1	22	36418475	C	T	7	0.00248558	0.138923	0.0459234	43.3872	10.5983	0.101613	0.877436
rs5756005	Gialluisi2014	PC1	22	36335309	G	A	7	0.00254972	0.137962	0.0457224	33.983	9.08857	0.168658	0.877554
rs5756032	Gialluisi2014	PC1	22	36382102	C	T	7	0.00275	0.137737	0.0459984	40.1447	10.0242	0.123638	0.87947
rs5756031	Gialluisi2014	PC1	22	36380994	C	T	7	0.0027553	0.137702	0.0459957	40.1159	10.0194	0.123839	0.879471
rs12160116	Gialluisi2014	PC1	22	36379475	C	T	7	0.00285555	0.137098	0.0459616	39.559	9.92703	0.127759	0.878983
rs3120780	Luciano2013	NWR	1	211348635	A	G	7	0.00317592	-0.116689	0.0395532	38.9138	9.82218	0.132343	0.19137
rs5756045	Gialluisi2014	PC1	22	36421809	C	G	7	0.00324302	0.134433	0.0456678	48.0132	11.5414	0.0730178	0.877187
rs60894155	Gialluisi2014	PC1	7	128465755	G	A	7	0.00327898	0.140607	0.0478208	63.3552	16.3734	0.0118841	0.873851
rs916333	Gialluisi2014	PC1	22	36422904	T	C	7	0.00345456	0.133013	0.0454887	49.7737	11.9459	0.0631858	0.877079
rs6000071	Gialluisi2014	PC1	22	36428388	C	T	7	0.00373004	0.131394	0.0453063	50.8576	12.2094	0.0574566	0.877193
rs5756049	Gialluisi2014	PC1	22	36427251	G	T	7	0.00380501	0.131039	0.0452812	51.0752	12.2637	0.0563378	0.877111
rs739200	Gialluisi2014	PC1	22	36432337	A	T	7	0.00385602	0.130807	0.0452665	51.0832	12.2657	0.0562964	0.877224
rs11089776	Gialluisi2014	PC1	22	36437906	T	G	7	0.00422566	0.12952	0.045274	51.3536	12.3339	0.0549209	0.877414
rs3823480	Gialluisi2014	PC1	7	128468881	G	A	7	0.00453119	0.13601	0.0479145	63.0421	16.2347	0.0125482	0.873863
rs5750221	Gialluisi2014	PC1	22	36447564	A	G	7	0.00478403	0.12805	0.045388	52.4898	12.6289	0.0493232	0.878526
rs5755958	Gialluisi2014	PC1	22	36228855	T	C	7	0.00498261	0.127096	0.0452595	10.069	6.67178	0.35227	0.876941
rs5750185	Gialluisi2014	PC1	22	36229069	A	G	7	0.0053191	0.126111	0.0452489	11.411	6.77285	0.342366	0.87647
rs2092786	Gialluisi2014	PC1	22	36224331	A	T	7	0.00565769	0.125214	0.0452529	6.77503	6.43604	0.376155	0.876531
rs9619573	Gialluisi2014	PC1	22	36220764	T	C	7	0.00575849	0.124875	0.0452246	4.8667	6.30694	0.389699	0.876544
rs679561	Luciano2013	ReadSpell	18	8303370	G	A	6	0.00580152	-0.150608	0.054592	0	0.657674	0.985211	0.899562
rs28655387	Gialluisi2014	PC1	16	72259192	T	G	5	0.00580775	-0.214618	0.0778039	0	1.37494	0.848539	0.940244
rs28655387	Gialluisi2014	IQadjPC1	16	72259192	T	G	5	0.00580775	-0.214618	0.0778039	0	1.37494	0.848539	0.940244
rs59761754	Gialluisi2014	PC1	22	36204329	T	TTAAA	7	0.00583544	0.124642	0.045211	6.69646	6.43062	0.376717	0.877323
rs5750177	Gialluisi2014	PC1	22	36203266	T	C	7	0.00597094	0.124293	0.0452078	6.75652	6.43477	0.376288	0.877346
rs6000004	Gialluisi2014	PC1	22	36180535	A	G	7	0.00642775	0.123238	0.0452228	9.21509	6.60903	0.358521	0.877583
rs10485609	Meaburn2008	Read	20	47665612	A	G	7	0.00648142	-0.0983942	0.0361428	8.99817	6.59327	0.360102	0.780657
rs5755948	Gialluisi2014	PC1	22	36179095	G	A	7	0.00665781	0.122654	0.0452017	10.4968	6.70367	0.349123	0.877104
rs5755951	Gialluisi2014	PC1	22	36184094	C	G	7	0.00682603	0.122387	0.0452411	8.60819	6.56514	0.362939	0.8776
rs6000002	Gialluisi2014	PC1	22	36178273	T	G	7	0.0069041	0.122659	0.0454051	10.2983	6.68884	0.350584	0.878857
rs55907818	Gialluisi2014	IQadjPC1	7	128477620	G	A	7	0.00875707	0.141234	0.0538774	57.9353	14.2637	0.026825	0.906082
rs2286494	Luciano2013	WRead	7	22984824	T	C	7	0.00938798	0.086338	0.0332377	13.4802	6.93483	0.326916	0.296076
rs6000006	Gialluisi2014	PC1	22	36191428	A	G	7	0.0104891	0.116176	0.0453943	22.6199	7.75393	0.256691	0.879826
rs4607514	Luciano2013	WRead	7	22983702	A	T	7	0.0115897	0.0839264	0.0332461	7.03548	6.45407	0.37429	0.296739
rs1595127	Luciano2013	WRead	7	22989204	A	T	7	0.0128846	0.0827686	0.0332812	6.13359	6.39206	0.380733	0.295516
rs5995177	Gialluisi2014	PC1	22	36309553	G	A	6	0.0144135	0.142693	0.0583186	65.5297	14.5052	0.0126994	0.91763
rs4719722	Luciano2013	WRead	7	22988820	A	G	7	0.0144747	0.0813107	0.0332523	7.84074	6.51047	0.368496	0.296646
rs727125	Luciano2013	WRead	7	22974912	T	G	7	0.014653	0.0816625	0.0334567	5.2935	6.33536	0.38669	0.293753
rs4672412	Luciano2013	ReadSpell	2	53647050	T	C	7	0.0197671	0.0720131	0.0308971	0	3.11927	0.793735	0.571446
rs2172645	Luciano2013	ReadSpell	2	53647729	A	C	7	0.0227694	0.070237	0.0308425	0	3.31774	0.768039	0.580106
rs11038042	Truong2017	RANpic	11	44539107	A	G	3	0.0361168	0.194944	0.0930251	0	0.80758	0.667784	0.794817
rs16837352	Luciano2013	WRead	4	5504274	G	T	5	0.0487442	-0.0937429	0.0475654	0	3.81362	0.431817	0.817298
rs72626581	Gialluisi2014	PC1	20	50783449	T	C	7	0.0507001	-0.0686602	0.0351381	28.1157	8.34675	0.213784	0.755303
rs58878184	Gialluisi2014	PC1	20	50783204	G	A	7	0.0508543	-0.0686132	0.0351375	28.0823	8.34287	0.214045	0.755306
rs2038430	Gialluisi2014	PC1	20	50782945	G	A	7	0.0510401	-0.0685549	0.0351358	28.0496	8.33908	0.214299	0.755309
rs6021772	Gialluisi2014	PC1	20	50782343	C	A	7	0.0510984	-0.0685376	0.0351357	28.0265	8.3364	0.214479	0.755311
rs4811304	Gialluisi2014	PC1	20	50779338	T	A	7	0.0534301	-0.0679464	0.0351793	26.8864	8.20641	0.223368	0.754941
rs10130259	Luciano2013	WRead	14	83342322	T	C	7	0.05758	-0.0887445	0.0467351	60.4824	15.1831	0.0188795	0.877841
rs10960488	Luciano2013	WRead	9	12124410	A	G	7	0.0610958	-0.117141	0.0625484	0	5.32336	0.503057	0.937693
rs10960488	Luciano2013	ReadSpell	9	12124410	A	G	7	0.0610958	-0.117141	0.0625484	0	5.32336	0.503057	0.937693
rs2288807	Luciano2013	WRead	5	146775377	G	C	7	0.077309	-0.0540539	0.0305991	52.7682	12.7033	0.0479969	0.624053
rs788782	Luciano2013	WRead	7	46152051	A	T	7	0.0811981	-0.0539855	0.030959	0	3.47146	0.747763	0.547681
rs7024763	Luciano2013	WRead	9	12165608	A	G	7	0.0847289	0.106652	0.0618672	0	3.60738	0.729633	0.064506
rs7024763	Luciano2013	ReadSpell	9	12165608	A	G	7	0.0847289	0.106652	0.0618672	0	3.60738	0.729633	0.064506
rs10960483	Luciano2013	WRead	9	12110840	G	T	6	0.0871387	-0.108482	0.0634143	0.784512	5.03954	0.411074	0.938222
rs10960483	Luciano2013	ReadSpell	9	12110840	G	T	6	0.0871387	-0.108482	0.0634143	0.784512	5.03954	0.411074	0.938222
rs11945399	Luciano2013	WRead	4	46750333	C	T	7	0.0874841	0.098864	0.0578551	0	4.25093	0.64276	0.926853
rs6792971	Eicher2013	RD	3	68385527	T	C	7	0.0917887	-0.0960391	0.0569614	0	4.38459	0.62478	0.928172
rs7025259	Luciano2013	ReadSpell	9	12165758	G	T	7	0.0944907	0.103645	0.061982	0	3.44496	0.751277	0.0644351
rs7025259	Luciano2013	WRead	9	12165758	G	T	7	0.0944907	0.103645	0.061982	0	3.44496	0.751277	0.0644351
rs7463498	Truong2017	RASletnr	8	43447235	G	A	4	0.0952641	-0.226568	0.135811	23.7008	3.93189	0.268913	0.0568635
rs12351590	Luciano2013	ReadSpell	9	12108916	G	A	6	0.0996232	0.104387	0.0633922	11.4943	5.64935	0.341847	0.062214
rs12351590	Luciano2013	WRead	9	12108916	G	A	6	0.0996232	0.104387	0.0633922	11.4943	5.64935	0.341847	0.062214
rs2590673	Eicher2013	RD	8	125968156	A	G	7	0.101172	0.0885715	0.0540335	0	4.76174	0.574715	0.917639
rs1343255	Luciano2013	ReadSpell	6	82065819	C	G	7	0.111579	0.0550637	0.0346065	23.0532	7.79759	0.25331	0.249336
rs915169	Luciano2013	ReadSpell	6	82071151	C	G	7	0.112456	0.0549151	0.0345977	24.0175	7.89655	0.245781	0.249883
rs1343250	Luciano2013	ReadSpell	6	82069574	T	C	7	0.112531	0.0549262	0.0346118	23.26	7.81861	0.251696	0.249304
rs9352999	Luciano2013	ReadSpell	6	82068775	A	C	7	0.112539	0.0549248	0.0346117	23.2582	7.81843	0.25171	0.249306
rs6935610	Luciano2013	ReadSpell	6	82071645	G	A	7	0.112628	0.0549122	0.0346124	23.2766	7.8203	0.251567	0.249303
rs9344163	Luciano2013	ReadSpell	6	82068407	T	C	7	0.113008	0.0548487	0.0346089	23.0364	7.7959	0.253441	0.24933
rs2192595	Meaburn2008	Read	14	73334989	G	T	7	0.12351	0.0636756	0.0413423	57.9668	14.2744	0.0267163	0.824244
rs962983	Luciano2013	ReadSpell	6	82064465	C	T	7	0.125181	0.0531243	0.0346451	20.568	7.55363	0.272662	0.248763
rs1343252	Luciano2013	ReadSpell	6	82067893	C	T	7	0.126566	0.0529483	0.0346569	21.1393	7.60835	0.268223	0.248689
rs72768411	Gialluisi2014	IQadjPC1	9	115502670	C	A	7	0.132055	-0.0808544	0.0536865	44.0647	10.7267	0.0971999	0.906674
rs1015917	Luciano2013	ReadSpell	6	82072900	T	G	7	0.132661	0.0521458	0.0346785	22.3704	7.72901	0.258636	0.248539
rs1965335	Gialluisi2014	IQadjPC1	9	115504483	C	T	7	0.134818	-0.0802468	0.0536636	43.6395	10.6458	0.0999613	0.906651
rs4429838	Luciano2013	NWR	5	106403714	A	G	7	0.139797	-0.046392	0.0314192	0	4.49592	0.609884	0.391894
rs12636438	Eicher2013	DD-LI	3	22063277	A	G	7	0.142154	-0.0583498	0.0397528	48.2425	11.5925	0.0717017	0.812617
rs2798316	Gialluisi2014	IQadjPC1	9	115462552	T	C	7	0.143503	-0.0754243	0.0515592	70.0933	20.0624	0.00269948	0.896497
rs12050412	Luciano2013	WRead	14	83378003	T	G	7	0.146577	-0.0559235	0.0385221	48.266	11.5978	0.0715674	0.797974
rs716270	Luciano2013	WRead	16	73708889	G	A	7	0.146657	-0.0461093	0.031768	0	3.12237	0.793339	0.332011
rs7997649	Truong2017	RANlet	13	30494296	T	C	7	0.148944	-0.0711274	0.0492821	6.92581	6.44647	0.375076	0.10235
rs7997649	Truong2017	RAN-RAS_Multiv	13	30494296	T	C	7	0.148944	-0.0711274	0.0492821	6.92581	6.44647	0.375076	0.10235
rs7997649	Truong2017	RANpic	13	30494296	T	C	7	0.148944	-0.0711274	0.0492821	6.92581	6.44647	0.375076	0.10235
rs791775	Luciano2013	ReadSpell	9	12133233	G	C	7	0.151108	0.0884915	0.0616395	0	3.85239	0.696644	0.0652839
rs791775	Luciano2013	WRead	9	12133233	G	C	7	0.151108	0.0884915	0.0616395	0	3.85239	0.696644	0.0652839
rs8188533	Truong2017	RASletnr	8	43586240	T	C	4	0.152055	-0.196301	0.137052	33.7171	4.52605	0.209978	0.0547407
rs786979	Gialluisi2014	IQadjPC1	9	115460453	G	A	7	0.154813	-0.0738036	0.0518745	69.9292	19.9529	0.00282331	0.899396
rs1711745	Gialluisi2014	IQadjPC1	9	115452909	C	A	7	0.157869	-0.0742319	0.0525619	69.1003	19.4177	0.00351342	0.901111
rs4243137	Luciano2013	WRead	16	73705912	A	T	7	0.158713	-0.0448045	0.0317895	0	3.62706	0.726995	0.330871
rs12914796	Luciano2013	ReadSpell	15	100441789	C	T	7	0.160786	-0.0838868	0.0598151	28.8959	8.43833	0.207716	0.927034
rs4243136	Luciano2013	WRead	16	73705780	T	C	7	0.161288	-0.0445209	0.0317835	0	3.66048	0.72251	0.330714
rs8048857	Luciano2013	WRead	16	73705051	C	T	7	0.16135	-0.0445395	0.0318015	0	3.58125	0.73313	0.33156
rs1679255	Eicher2013	DD-LI	3	22047934	C	T	7	0.161354	0.0552263	0.0394324	36.6403	9.46974	0.148832	0.187903
rs3786983	Luciano2013	WRead	19	1427260	C	T	6	0.161567	-0.0833145	0.059518	36.1606	7.83215	0.165732	0.923642
rs3786983	Luciano2013	ReadSpell	19	1427260	C	T	6	0.161567	-0.0833145	0.059518	36.1606	7.83215	0.165732	0.923642
rs11666805	Luciano2013	ReadSpell	19	1425448	C	T	6	0.162016	-0.0832352	0.0595251	36.2886	7.84789	0.164821	0.923934
rs11666805	Luciano2013	WRead	19	1425448	C	T	6	0.162016	-0.0832352	0.0595251	36.2886	7.84789	0.164821	0.923934
rs2995805	Gialluisi2014	IQadjPC1	9	115454618	T	C	7	0.163397	-0.0724894	0.0520108	69.2567	19.5165	0.00337475	0.899713
rs12465555	Luciano2013	NWR	2	44118189	A	G	7	0.169506	-0.0795924	0.0579363	24.7348	7.97181	0.240176	0.919999
rs786981	Gialluisi2014	IQadjPC1	9	115457856	T	G	7	0.170351	-0.0713883	0.0520673	69.2017	19.4816	0.00342304	0.899842
rs3956052	Luciano2013	WRead	16	73698112	C	A	7	0.175724	-0.0433218	0.0319945	0	2.99208	0.80984	0.33085
rs739189	Luciano2013	ReadSpell	22	37753999	C	A	7	0.182231	0.044165	0.0331092	3.61609	6.22511	0.398452	0.713613
rs716271	Luciano2013	WRead	16	73708524	A	G	7	0.183227	-0.0424262	0.0318782	0	3.23304	0.779081	0.33001
rs2185768	Gialluisi2014	IQadjPC1	9	115462645	C	T	7	0.188696	-0.0676661	0.0514787	68.5425	19.0733	0.00404157	0.894923
rs786983	Gialluisi2014	IQadjPC1	9	115458629	T	C	7	0.190336	-0.0676987	0.0516947	68.4729	19.0312	0.00411122	0.897624
rs1711744	Gialluisi2014	IQadjPC1	9	115453484	T	A	7	0.193191	-0.0672738	0.0517015	68.3635	18.9654	0.00422239	0.897513
rs1711739	Gialluisi2014	IQadjPC1	9	115464474	G	A	7	0.195772	-0.0678912	0.0524787	65.69	17.4876	0.00764876	0.900585
rs786978	Gialluisi2014	IQadjPC1	9	115460239	G	A	7	0.197353	-0.0666823	0.0517266	68.408	18.9921	0.00417692	0.897748
rs259521	Eicher2013	DD-LI	3	21967150	C	T	7	0.201714	-0.0502789	0.0393825	53.5736	12.9237	0.0442639	0.809499
rs6472239	Luciano2013	NWR	8	66900280	T	C	4	0.204629	0.102695	0.0809597	10.037	3.3347	0.342842	0.938024
rs8056327	Luciano2013	WRead	16	73702024	G	C	7	0.207924	-0.0402366	0.0319517	0	3.29099	0.771537	0.331029
rs990258	Luciano2013	WRead	16	73708098	A	G	7	0.208378	-0.0402539	0.0319974	0	3.38206	0.759589	0.32841
rs2609334	Truong2017	RANpic	6	168847175	T	C	7	0.209519	0.0449666	0.0358331	0	2.87662	0.824165	0.75383
rs12546767	Eicher2013	RD	8	126082565	T	C	7	0.209675	0.062664	0.049953	18.9916	7.40664	0.284872	0.90094
rs4888588	Luciano2013	WRead	16	73696079	C	T	7	0.212304	-0.0400098	0.0320783	0	3.03581	0.804339	0.327024
rs3786978	Luciano2013	ReadSpell	19	1413574	T	C	6	0.21617	-0.0725336	0.0586472	42.32	8.66851	0.123039	0.923357
rs10183875	Truong2017	RANlet	2	114734407	T	C	7	0.218304	-0.0464998	0.0377725	0	5.90723	0.433663	0.800066
rs755967	Truong2017	RAN-RAS_Multiv	1	18504396	T	C	7	0.222781	0.0381513	0.031293	18.2474	7.33922	0.290612	0.510639
rs1480566	Luciano2013	WRead	16	73704271	A	C	7	0.224542	-0.0389013	0.0320297	0	4.69715	0.5832	0.325566
rs1418410	Gialluisi2014	IQadjPC1	9	115465282	A	G	7	0.224814	-0.0638366	0.0525912	67.0674	18.219	0.00570752	0.902084
rs13429500	Gialluisi2014	PC1	2	7656136	A	T	7	0.228745	-0.055336	0.0459755	48.0247	11.5439	0.0729514	0.877186
rs9814232	Eicher2013	DD-LI	3	21973175	G	A	7	0.229252	-0.0472746	0.0393206	56.3408	13.7428	0.0326451	0.807883
rs10519830	Gialluisi2014	PC1	2	7657807	A	G	7	0.232422	-0.0548735	0.0459521	47.5228	11.4335	0.0758669	0.877307
rs196402	Luciano2013	ReadSpell	1	24838493	A	G	7	0.235516	-0.0356374	0.0300416	28.0697	8.34141	0.214142	0.537737
rs1160219	Meaburn2008	Read	11	18744695	T	C	7	0.238901	0.0436935	0.0370995	0	4.64867	0.589596	0.781987
rs6764359	Luciano2013	NWR	3	149531177	T	G	5	0.244726	0.0829307	0.0712919	0	0.494741	0.974011	0.0541872
rs13384469	Gialluisi2014	PC1	2	7649521	G	T	7	0.245305	-0.0534594	0.0460131	45.6074	11.0309	0.0874255	0.876981
rs17637724	Luciano2013	NWR	15	46141171	T	C	7	0.254182	0.054661	0.0479377	41.0273	10.1742	0.117505	0.88281
rs16874737	Luciano2013	ReadSpell	8	107502431	C	T	7	0.254902	-0.0551339	0.0484258	54.2122	13.1039	0.041415	0.890686
rs7970534	Gialluisi2014	PC1	12	120862195	G	C	7	0.25997	0.0368995	0.0327569	41.459	10.2492	0.114541	0.668851
rs7970534	Gialluisi2014	IQadjPC1	12	120862195	G	C	7	0.25997	0.0368995	0.0327569	41.459	10.2492	0.114541	0.668851
rs10774547	Gialluisi2014	PC1	12	120862716	T	C	7	0.260987	0.0367891	0.0327288	42.6593	10.4638	0.106431	0.668599
rs10774547	Gialluisi2014	IQadjPC1	12	120862716	T	C	7	0.260987	0.0367891	0.0327288	42.6593	10.4638	0.106431	0.668599
rs4766962	Gialluisi2014	PC1	12	120863235	A	T	7	0.261795	0.0367231	0.0327255	42.6547	10.4629	0.106463	0.668551
rs4766962	Gialluisi2014	IQadjPC1	12	120863235	A	T	7	0.261795	0.0367231	0.0327255	42.6547	10.4629	0.106463	0.668551
rs4767891	Gialluisi2014	IQadjPC1	12	120863422	G	A	7	0.262073	0.0367015	0.0327252	42.637	10.4597	0.10658	0.668531
rs4767891	Gialluisi2014	PC1	12	120863422	G	A	7	0.262073	0.0367015	0.0327252	42.637	10.4597	0.10658	0.668531
rs11065109	Gialluisi2014	IQadjPC1	12	120863914	T	C	7	0.262448	0.0366721	0.0327247	42.6848	10.4684	0.106262	0.668489
rs4807927	Luciano2013	WRead	19	1423199	A	G	6	0.28167	-0.0607733	0.0564505	50.2999	10.0603	0.0735436	0.906329
rs4807927	Luciano2013	ReadSpell	19	1423199	A	G	6	0.28167	-0.0607733	0.0564505	50.2999	10.0603	0.0735436	0.906329
rs1842129	Meaburn2008	Read	6	124838090	T	C	7	0.287367	0.0322968	0.0303565	0	4.47004	0.61334	0.440739
rs724356	Luciano2013	ReadSpell	7	124387374	A	G	7	0.294699	-0.0370763	0.0353826	0	3.60196	0.730359	0.242146
rs9542212	Luciano2013	NWR	13	70767093	C	T	7	0.294727	-0.0362007	0.034549	10.9843	6.74038	0.345525	0.254007
rs10507218	Meaburn2008	Read	12	108207233	C	T	7	0.296384	0.0331713	0.0317666	0	4.86737	0.560933	0.6587
rs4862251	Luciano2013	ReadSpell	4	184687644	T	C	4	0.301281	0.0457381	0.0442473	37.4651	4.79732	0.187254	0.250787
rs1320490	Meaburn2008	Read	1	227245198	C	G	7	0.30261	-0.0396513	0.0384645	0	3.96463	0.681463	0.820714
rs12590817	Luciano2013	WRead	14	61899482	G	A	7	0.307663	0.0394668	0.0386877	0	1.36373	0.968027	0.805641
rs8066213	Luciano2013	NWR	17	52930323	C	A	7	0.310194	0.0334166	0.0329288	0	3.2184	0.780978	0.681706
rs10108020	Luciano2013	ReadSpell	8	107524424	A	G	7	0.312772	-0.0488614	0.0484053	51.4785	12.3657	0.0542913	0.890393
rs6864971	Luciano2013	NWR	5	106396918	C	T	7	0.314129	-0.0316788	0.0314712	0	4.33338	0.631658	0.405289
rs7712391	Truong2017	RANpic	5	163275989	G	T	7	0.314644	0.0373797	0.0371743	0	5.39902	0.493744	0.78798
rs12549912	Luciano2013	ReadSpell	8	107524789	G	T	7	0.317711	-0.04845	0.0484901	51.0245	12.251	0.0565972	0.89075
rs16955216	Luciano2013	NWR	17	52929254	C	A	7	0.319071	0.0328425	0.0329623	0	3.28048	0.772909	0.681593
rs1928007	Luciano2013	WRead	13	70810223	G	A	7	0.31944	-0.0488122	0.0490275	21.9004	7.6825	0.262299	0.101701
rs1928007	Luciano2013	ReadSpell	13	70810223	G	A	7	0.31944	-0.0488122	0.0490275	21.9004	7.6825	0.262299	0.101701
rs7989551	Luciano2013	ReadSpell	13	70808508	C	G	7	0.31964	-0.048817	0.0490526	21.3661	7.6303	0.266459	0.101741
rs7989551	Luciano2013	WRead	13	70808508	C	G	7	0.31964	-0.048817	0.0490526	21.3661	7.6303	0.266459	0.101741
rs16955225	Luciano2013	NWR	17	52933320	A	C	7	0.322382	0.0326939	0.0330383	0	3.26755	0.774594	0.681057
rs4731205	Luciano2013	ReadSpell	7	124385442	A	C	7	0.333117	-0.0342257	0.0353625	0	3.32635	0.766911	0.241627
rs9655844	Luciano2013	ReadSpell	7	124385252	C	A	7	0.333557	-0.0341935	0.0353613	0	3.3241	0.767206	0.241637
rs7802263	Luciano2013	ReadSpell	7	124384327	G	T	7	0.333938	-0.034162	0.0353566	0	3.31448	0.768466	0.241626
rs180950	Eicher2013	RD	10	115707967	G	T	7	0.335492	0.0297446	0.0308839	0	5.32023	0.503444	0.38744
rs7484001	Luciano2013	NWR	11	89463241	A	G	7	0.341355	0.0594158	0.062445	33.6025	9.03648	0.171537	0.917675
rs8051567	Luciano2013	NWR	16	82422015	G	T	4	0.346207	-0.073882	0.0784333	0	0.904136	0.82443	0.924658
rs10887149	Eicher2013	RD	10	124167004	G	A	7	0.349706	-0.0293836	0.031421	39.2329	9.87377	0.13007	0.680111
rs16989994	Luciano2013	NWR	4	34573079	G	A	7	0.353934	0.0466029	0.0502737	0	5.80688	0.445167	0.896363
rs1792745	Eicher2013	RD	18	53804993	T	C	7	0.360059	0.041187	0.0450006	0	2.32246	0.887784	0.124859
rs465208	Luciano2013	WRead	9	138437272	A	G	7	0.363267	-0.0278717	0.0306567	2.46295	6.15151	0.406434	0.541823
rs1148949	Luciano2013	NWR	2	26796919	G	A	7	0.36676	-0.039183	0.0434132	27.7913	8.30925	0.216311	0.147639
rs9646268	Truong2017	RASletnr	16	11727552	A	G	7	0.36966	0.0317407	0.0353811	10.6064	6.71189	0.348315	0.742774
rs1005499	Luciano2013	NWR	7	20105490	T	G	7	0.375618	0.0416317	0.0469884	0	1.60828	0.95198	0.129621
rs10504394	Luciano2013	NWR	8	66918243	T	C	4	0.381222	0.0698954	0.0798216	0.103	3.00309	0.391149	0.936142
rs764255	Luciano2013	WRead	16	73713683	C	T	7	0.384136	-0.0270563	0.0310885	0	4.07892	0.665997	0.378033
rs462537	Luciano2013	WRead	9	138437163	C	T	7	0.386492	-0.0264621	0.0305568	3.27132	6.20292	0.400847	0.542677
rs2892463	Luciano2013	NWR	13	30347835	G	T	7	0.386615	0.0262234	0.0302891	0	3.36509	0.761824	0.394707
rs9876855	Luciano2013	ReadSpell	3	140278895	A	G	7	0.390569	-0.0314419	0.0366206	10.1337	6.67658	0.351794	0.21961
rs8059199	Luciano2013	WRead	16	73712234	C	A	7	0.398475	-0.0263735	0.0312353	0	4.8121	0.568129	0.374247
rs2498522	Luciano2013	WRead	13	70800025	A	G	7	0.398564	0.0390084	0.0462082	42.9302	10.5134	0.10463	0.88216
rs7690587	Luciano2013	NWR	4	34635314	G	A	7	0.40543	0.0421907	0.0507122	5.47058	6.34723	0.385438	0.901277
rs2031573	Luciano2013	WRead	10	4001897	C	T	7	0.40903	-0.0315937	0.0382675	9.38607	6.6215	0.357272	0.824946
rs10246471	Luciano2013	NWR	7	20106196	T	C	7	0.410364	0.0387026	0.0470118	0	1.62596	0.950693	0.129576
rs11934463	Luciano2013	NWR	4	34630907	G	C	7	0.411562	0.0416076	0.0506701	10.5414	6.70701	0.348794	0.90102
rs4674417	Luciano2013	ReadSpell	2	220535148	G	A	7	0.411946	0.0267506	0.0326038	11.2615	6.76144	0.343474	0.355589
rs6954796	Luciano2013	NWR	7	20086982	C	G	7	0.41661	0.0382945	0.0471423	0	2.23746	0.896616	0.12794
rs7795980	Luciano2013	NWR	7	20084445	T	C	7	0.420812	0.0381128	0.0473443	0	2.7146	0.84372	0.128105
rs2041663	Luciano2013	NWR	7	20086675	A	G	7	0.421101	0.0378865	0.0470925	0	2.21011	0.899396	0.128326
rs1002055	Luciano2013	ReadSpell	4	45847131	G	T	7	0.426273	-0.0312248	0.0392476	34.8048	9.20314	0.162472	0.768329
rs12482528	Luciano2013	NWR	21	15710293	C	T	7	0.42752	-0.0457182	0.0576201	24.4636	7.94319	0.242295	0.921773
rs892100	Eicher2013	RD	19	46080682	C	T	7	0.428035	0.0324409	0.0409318	8.59043	6.56386	0.363068	0.175334
rs2041660	Luciano2013	NWR	7	20107623	T	C	7	0.432083	0.0368498	0.0469046	0	1.62673	0.950636	0.12955
rs7569439	Luciano2013	ReadSpell	2	220590633	T	C	7	0.446467	-0.0229129	0.0300963	12.8819	6.8872	0.331405	0.542379
rs4721865	Luciano2013	NWR	7	20093737	T	C	7	0.447745	0.0361061	0.0475594	0	2.5642	0.861214	0.125577
rs1019248	Luciano2013	NWR	7	20085995	T	G	7	0.450157	0.0354245	0.0469104	0	2.69964	0.845489	0.1288
rs9508555	Luciano2013	NWR	13	30372036	C	G	7	0.450985	-0.0228385	0.0302989	0	3.59557	0.731214	0.605267
rs2041664	Luciano2013	NWR	7	20086385	G	A	7	0.451354	0.0354852	0.0471151	0	2.25798	0.894509	0.127982
rs11018756	Luciano2013	NWR	11	89468883	C	A	5	0.451753	0.0540847	0.0718737	50.0198	8.00317	0.0914623	0.912216
rs17098356	Luciano2013	WRead	14	61898839	T	G	7	0.476213	-0.0234111	0.032862	0	4.71251	0.581179	0.289837
rs17098356	Luciano2013	ReadSpell	14	61898839	T	G	7	0.476213	-0.0234111	0.032862	0	4.71251	0.581179	0.289837
rs9839670	Luciano2013	ReadSpell	3	140278952	G	A	7	0.481414	-0.0257902	0.0366323	0	5.18808	0.519927	0.217276
rs4132388	Luciano2013	ReadSpell	5	124323247	C	A	7	0.492727	-0.0222567	0.0324453	25.4952	8.05317	0.234234	0.610766
rs2385203	Truong2017	RANpic	1	236346213	C	T	7	0.494039	-0.0330556	0.0483341	27.3758	8.26171	0.21955	0.883165
rs11177505	Truong2017	RAN-RAS_Multiv	12	69516642	G	A	5	0.494417	-0.025724	0.0376467	0	2.01658	0.732708	0.556176
rs11177505	Truong2017	RANlet	12	69516642	G	A	5	0.494417	-0.025724	0.0376467	0	2.01658	0.732708	0.556176
rs765386	Luciano2013	NWR	11	130289608	T	C	7	0.497527	0.0262138	0.0386414	0	2.14359	0.90603	0.207317
rs9520462	Luciano2013	ReadSpell	13	108134909	A	C	7	0.5115	-0.0228141	0.0347508	27.5732	8.28423	0.218011	0.724677
rs9520462	Luciano2013	WRead	13	108134909	A	C	7	0.5115	-0.0228141	0.0347508	27.5732	8.28423	0.218011	0.724677
rs2822560	Luciano2013	NWR	21	15674632	C	T	3	0.524779	0.0936274	0.147214	0	1.05715	0.589443	0.935657
rs11839128	Luciano2013	NWR	13	44851278	G	A	7	0.526966	-0.019356	0.0305954	0	5.90743	0.43364	0.38921
rs11079130	Luciano2013	NWR	17	52889930	T	C	7	0.528399	0.0204791	0.0324832	0	2.90239	0.820994	0.673344
rs13307587	Luciano2013	ReadSpell	7	13543729	A	G	7	0.528414	-0.0201267	0.0319254	0	2.13859	0.906522	0.679777
rs9595095	Luciano2013	NWR	13	44850295	C	T	7	0.529183	-0.0192698	0.0306233	0	5.97783	0.425678	0.389191
rs11083755	Luciano2013	NWR	19	45490065	C	T	7	0.53066	0.0207286	0.03306	29.5642	8.5184	0.202529	0.710123
rs7253458	Luciano2013	NWR	19	45482570	C	T	7	0.531825	0.0206552	0.0330366	29.6153	8.52458	0.202133	0.710067
rs2075620	Luciano2013	NWR	19	45480037	A	G	7	0.531958	0.0206514	0.0330412	29.5583	8.51769	0.202575	0.710153
rs1536945	Luciano2013	NWR	13	44852858	G	A	7	0.538539	-0.0187856	0.0305444	0	5.68398	0.459504	0.387734
rs1294939	Luciano2013	NWR	7	45217854	T	G	7	0.539541	-0.018492	0.0301415	31.7495	8.79115	0.185669	0.442721
rs2085408	Luciano2013	WRead	3	108086031	T	C	2	0.540962	-0.056593	0.0925693	0	0.00849771	0.926553	0.0546715
rs989996	Truong2017	RANpic	7	117642252	C	T	7	0.541663	0.0183856	0.0301254	0	4.51683	0.607095	0.538669
rs2409411	Meaburn2008	Read	21	32920404	C	T	7	0.544724	-0.0188686	0.0311525	48.184	11.5794	0.0720364	0.633916
rs10925015	Luciano2013	WRead	1	247583677	G	C	6	0.546305	0.0213293	0.035354	0	3.79106	0.579873	0.56635
rs1323381	Meaburn2008	Read	9	111064438	C	T	7	0.547018	-0.0269534	0.0447556	11.8601	6.80736	0.339031	0.868133
rs1536946	Luciano2013	NWR	13	44853226	A	C	7	0.550508	-0.0182407	0.030554	0	5.80125	0.445819	0.387654
rs10400629	Luciano2013	NWR	13	44852020	C	T	7	0.554122	-0.0180793	0.0305603	0	5.83321	0.442132	0.387614
rs577043	Field2013	RD	11	78933135	G	A	3	0.570726	0.0232278	0.0409675	0	0.0974003	0.952467	0.61164
rs1536944	Luciano2013	NWR	13	44852696	G	A	7	0.570921	-0.0173281	0.0305774	0	5.85992	0.439063	0.386991
rs682699	Luciano2013	ReadSpell	2	220564839	C	T	7	0.573347	-0.0182277	0.0323686	0	3.29793	0.77063	0.337213
rs4925650	Luciano2013	WRead	1	247584075	G	A	6	0.575338	0.0197774	0.0353037	0	3.63795	0.602624	0.56618
rs11577628	Luciano2013	WRead	1	162319524	A	G	7	0.580219	0.0292499	0.0528868	0	5.02697	0.540359	0.899629
rs347273	Luciano2013	WRead	1	162317513	G	A	7	0.582087	-0.0256975	0.046694	0	4.57561	0.599276	0.134559
rs639259	Luciano2013	ReadSpell	2	220556378	A	G	7	0.582815	-0.0178275	0.0324563	0	2.48492	0.870152	0.33406
rs17557502	Luciano2013	WRead	18	7810110	C	T	4	0.590642	-0.0319991	0.0594882	0	1.21411	0.749623	0.892988
rs347272	Luciano2013	WRead	1	162318498	A	G	7	0.595156	-0.0250507	0.0471429	0	4.67431	0.58621	0.134134
rs9639354	Luciano2013	NWR	7	20103456	T	A	7	0.596876	0.0231224	0.043718	0	2.38268	0.881359	0.154279
rs12699504	Luciano2013	ReadSpell	7	13548809	G	C	7	0.597491	-0.0169426	0.0320875	0	2.50436	0.86798	0.692037
rs11158345	Luciano2013	WRead	14	61895045	T	C	7	0.598714	0.0197211	0.0374747	0	1.48672	0.960372	0.792539
rs11158345	Luciano2013	ReadSpell	14	61895045	T	C	7	0.598714	0.0197211	0.0374747	0	1.48672	0.960372	0.792539
rs605017	Luciano2013	ReadSpell	2	220566980	C	T	7	0.600605	-0.0169358	0.0323492	0	3.03641	0.804263	0.336517
rs6461475	Luciano2013	NWR	7	20103335	G	A	7	0.60148	0.0227536	0.0435664	0	2.35924	0.883877	0.15508
rs10192160	Luciano2013	NWR	2	26778638	C	G	7	0.604026	0.0187735	0.0361989	37.1996	9.55409	0.14473	0.778954
rs674301	Luciano2013	ReadSpell	2	220577576	T	C	7	0.607692	-0.0166104	0.0323555	0	2.31921	0.888127	0.334294
rs4721870	Luciano2013	NWR	7	20104412	C	T	7	0.614083	0.0219838	0.0435966	0	2.33423	0.886539	0.154514
rs12728902	Luciano2013	ReadSpell	1	219095005	G	C	7	0.616419	-0.0158507	0.0316424	0	4.88699	0.558387	0.663417
rs471443	Luciano2013	ReadSpell	2	220570313	G	A	7	0.617571	-0.0161311	0.0323077	0	2.89023	0.822493	0.336726
rs6414197	Luciano2013	ReadSpell	2	220598195	G	C	7	0.617859	-0.0156626	0.0313951	19.1419	7.42041	0.28371	0.56531
rs12634033	Eicher2013	RD	3	145041839	C	T	7	0.618568	0.0269283	0.0540857	0	3.24126	0.778013	0.0813346
rs6978921	Luciano2013	NWR	7	20107086	C	T	7	0.620575	0.0215578	0.043548	0	2.25411	0.894908	0.154896
rs539166	Luciano2013	ReadSpell	2	220575527	C	T	7	0.620766	-0.0160016	0.0323419	0	2.40905	0.878504	0.332944
rs3026411	Luciano2013	WRead	11	31801544	A	T	7	0.623583	0.0152299	0.031032	38.9814	9.83307	0.13186	0.623256
rs9469712	Luciano2013	ReadSpell	6	11627487	G	A	7	0.626874	0.0148218	0.0304893	5.59595	6.35566	0.38455	0.6127
rs645999	Luciano2013	ReadSpell	2	220575854	A	G	7	0.628956	-0.0156428	0.0323735	0	2.53703	0.864301	0.332001
rs1430566	Luciano2013	WRead	14	87809766	C	T	7	0.630283	0.0145321	0.0301917	0	4.22599	0.646123	0.555826
rs9469713	Luciano2013	ReadSpell	6	11627539	G	A	7	0.633196	0.0145332	0.030453	10.0122	6.66757	0.352687	0.614106
rs7777159	Luciano2013	NWR	7	20084601	A	G	7	0.635161	0.0209745	0.0442056	0	4.29116	0.63734	0.150234
rs2177482	Luciano2013	WRead	11	31802357	G	A	7	0.646163	0.0142361	0.0310088	38.0581	9.68649	0.138491	0.6236
rs7779287	Luciano2013	NWR	7	20107743	A	G	7	0.653526	0.0196334	0.0437397	0	2.26379	0.89391	0.15459
rs4754752	Meaburn2008	Read	11	101225730	T	C	7	0.65593	0.0167884	0.0376809	1.26798	6.07706	0.414614	0.797157
rs4897941	Luciano2013	NWR	19	301668	G	C	7	0.66741	-0.0134211	0.0312333	29.8299	8.55065	0.20047	0.609627
rs2252068	Luciano2013	WRead	13	24825353	A	G	7	0.669771	0.0201831	0.0473268	43.6141	10.641	0.100127	0.103248
rs9469715	Luciano2013	ReadSpell	6	11629164	G	T	7	0.67538	0.0127908	0.0305433	1.26701	6.077	0.41462	0.611854
rs4897940	Luciano2013	NWR	19	301639	A	G	7	0.676865	-0.0130311	0.0312687	32.0493	8.82993	0.183371	0.611107
rs6963842	Truong2017	RANlet	7	107634989	G	T	7	0.678037	-0.0130939	0.0315406	7.57354	6.49165	0.370423	0.516914
rs17398769	Luciano2013	ReadSpell	6	11630685	T	C	7	0.678543	0.0126921	0.0306238	1.98284	6.12138	0.409732	0.612203
rs9469717	Luciano2013	ReadSpell	6	11630302	C	T	7	0.680909	0.0125924	0.0306219	0.0465638	6.0028	0.422877	0.610754
rs7090790	Luciano2013	NWR	10	3416737	A	G	7	0.681877	-0.0173334	0.0422867	19.4689	7.45054	0.281181	0.850999
rs7090790	Luciano2013	ReadSpell	10	3416737	A	G	7	0.681877	-0.0173334	0.0422867	19.4689	7.45054	0.281181	0.850999
rs7995158	Eicher2013	DD-LI	13	111111717	A	G	7	0.682241	-0.0126681	0.0309427	24.9834	7.99823	0.238233	0.422529
rs4839516	Luciano2013	WRead	1	116740450	C	A	7	0.687907	-0.0146685	0.0365163	0	1.9242	0.926536	0.736119
rs2170239	Luciano2013	NWR	8	14874924	C	T	7	0.689791	-0.0127829	0.0320262	0	3.54544	0.737915	0.613301
rs11251873	Luciano2013	ReadSpell	10	3436109	A	G	7	0.690957	-0.0168847	0.0424713	26.0074	8.10892	0.230232	0.849434
rs4897942	Luciano2013	NWR	19	301900	G	A	7	0.693455	-0.0123239	0.0312655	30.5152	8.63498	0.195171	0.611153
rs909257	Luciano2013	NWR	21	15684554	A	G	6	0.698181	0.0248835	0.0641697	8.62729	5.47209	0.361016	0.930455
rs2192161	Luciano2013	NWR	21	15681994	G	A	6	0.70027	0.0246395	0.0640058	9.24224	5.50917	0.356941	0.93037
rs10505938	Meaburn2008	Read	12	24400957	T	C	7	0.700685	0.0142996	0.0372001	0	3.74456	0.711198	0.784933
rs1453227	Luciano2013	WRead	8	107544383	G	A	7	0.712404	-0.0162441	0.0440661	20.3646	7.53434	0.274241	0.865419
rs1453227	Luciano2013	ReadSpell	8	107544383	G	A	7	0.712404	-0.0162441	0.0440661	20.3646	7.53434	0.274241	0.865419
rs6469074	Luciano2013	WRead	8	107545590	C	T	7	0.715937	-0.0160465	0.0440965	21.647	7.65765	0.264273	0.865629
rs6469074	Luciano2013	ReadSpell	8	107545590	C	T	7	0.715937	-0.0160465	0.0440965	21.647	7.65765	0.264273	0.865629
rs10904029	Luciano2013	NWR	10	3429289	G	T	7	0.719899	-0.0152497	0.0425262	19.7424	7.47593	0.279064	0.850597
rs10904029	Luciano2013	ReadSpell	10	3429289	G	T	7	0.719899	-0.0152497	0.0425262	19.7424	7.47593	0.279064	0.850597
rs701825	Truong2017	RANlet	10	90417547	G	A	7	0.724198	-0.0122371	0.0346803	18.5914	7.37022	0.287961	0.259064
rs701825	Truong2017	RAN-RAS_Multiv	10	90417547	G	A	7	0.724198	-0.0122371	0.0346803	18.5914	7.37022	0.287961	0.259064
rs701825	Truong2017	RASletnr	10	90417547	G	A	7	0.724198	-0.0122371	0.0346803	18.5914	7.37022	0.287961	0.259064
rs17135159	Luciano2013	ReadSpell	10	3408947	A	C	7	0.726134	-0.0131897	0.0376555	66.0579	17.6772	0.00709171	0.795449
rs2576167	Truong2017	RANlet	10	90345671	A	C	7	0.730582	-0.0115905	0.033659	2.88534	6.17826	0.40352	0.269094
rs2576167	Truong2017	RASletnr	10	90345671	A	C	7	0.730582	-0.0115905	0.033659	2.88534	6.17826	0.40352	0.269094
rs2576167	Truong2017	RAN-RAS_Multiv	10	90345671	A	C	7	0.730582	-0.0115905	0.033659	2.88534	6.17826	0.40352	0.269094
rs10508253	Luciano2013	ReadSpell	10	3430951	T	G	7	0.731215	-0.0146456	0.0426351	26.3937	8.15148	0.227214	0.851526
rs16874846	Luciano2013	ReadSpell	8	107557642	C	T	7	0.731741	-0.0151793	0.0442791	13.5385	6.93951	0.326478	0.861489
rs16874846	Luciano2013	WRead	8	107557642	C	T	7	0.731741	-0.0151793	0.0442791	13.5385	6.93951	0.326478	0.861489
rs7085371	Luciano2013	ReadSpell	10	3419952	G	A	7	0.735915	-0.0156662	0.0464502	0	5.92993	0.431085	0.872968
rs7085371	Luciano2013	NWR	10	3419952	G	A	7	0.735915	-0.0156662	0.0464502	0	5.92993	0.431085	0.872968
rs1004654	Luciano2013	ReadSpell	5	95203134	C	A	7	0.736944	-0.0108082	0.0321764	3.16793	6.19629	0.401564	0.709526
rs1404488	Luciano2013	WRead	6	148360063	A	G	7	0.73699	0.015761	0.0469298	0	2.73939	0.840773	0.120786
rs4320486	Truong2017	RANlet	7	107643977	C	T	7	0.737352	0.0102723	0.0306304	0	4.89368	0.55752	0.523763
rs12415036	Luciano2013	ReadSpell	10	3399934	G	A	7	0.737848	-0.0125393	0.0374639	66.9273	18.1418	0.00588734	0.795346
rs1465446	Luciano2013	ReadSpell	5	95202236	A	G	7	0.744514	-0.010478	0.0321529	2.79681	6.17264	0.404132	0.709559
rs9313548	Field2013	RD	5	170961300	C	T	7	0.746169	-0.00974289	0.030099	0	4.38016	0.625375	0.468361
rs1866572	Luciano2013	NWR	7	45184555	C	T	7	0.746399	-0.00986811	0.0305145	39.7058	9.95121	0.126722	0.490219
rs2070917	Truong2017	RANlet	7	107643766	A	G	7	0.749998	0.00977314	0.0306713	0	5.09147	0.532136	0.523043
rs9514694	Luciano2013	ReadSpell	13	108150747	G	A	7	0.75013	-0.0109471	0.0343743	30.061	8.57891	0.198681	0.721894
rs2182195	Luciano2013	ReadSpell	10	3395216	A	C	7	0.755576	-0.0116503	0.0374253	66.0717	17.6844	0.00707138	0.795226
rs12773260	Luciano2013	ReadSpell	10	3407329	C	T	7	0.760322	-0.0108935	0.0357096	56.2772	13.7228	0.0328903	0.7703
rs11251866	Luciano2013	ReadSpell	10	3407280	T	C	7	0.760551	-0.0108826	0.0357092	56.2868	13.7258	0.0328533	0.770297
rs1369923	Luciano2013	NWR	16	61878581	C	T	4	0.765556	-0.0165117	0.0553725	0	0.720096	0.868467	0.138035
rs1359581	Truong2017	RASletnr	10	90360515	A	G	7	0.766819	-0.00999278	0.0336982	3.02983	6.18747	0.402521	0.269474
rs1359581	Truong2017	RAN-RAS_Multiv	10	90360515	A	G	7	0.766819	-0.00999278	0.0336982	3.02983	6.18747	0.402521	0.269474
rs12699509	Luciano2013	WRead	7	13561595	G	A	7	0.767844	-0.00997792	0.0338009	0	2.70969	0.844301	0.727691
rs12699509	Luciano2013	ReadSpell	7	13561595	G	A	7	0.767844	-0.00997792	0.0338009	0	2.70969	0.844301	0.727691
rs11251863	Luciano2013	ReadSpell	10	3401059	A	G	7	0.769138	-0.011002	0.0374852	66.7658	18.0537	0.00609939	0.795357
rs72811017	Truong2017	RANpic	5	179710194	G	A	7	0.781361	-0.0105585	0.0380423	0	5.30746	0.505026	0.79992
rs11251868	Luciano2013	ReadSpell	10	3411423	C	T	7	0.785506	-0.0101909	0.0374458	59.6174	14.8579	0.0213912	0.785171
rs7791221	Luciano2013	NWR	7	56104688	G	A	7	0.788016	0.0105308	0.0391644	0	4.27371	0.639689	0.837826
rs4082518	Eicher2013	DD-LI	10	17063026	C	T	7	0.804387	0.00944256	0.038125	0	2.60595	0.856427	0.799849
rs2822584	Luciano2013	NWR	21	15709849	T	A	6	0.810235	-0.0158372	0.0659544	10.5192	5.58779	0.348415	0.935378
rs4982271	Luciano2013	NWR	14	35893625	G	T	7	0.81087	-0.00740949	0.0309627	0	4.70765	0.581818	0.50465
rs7283184	Luciano2013	NWR	21	15709414	G	A	6	0.812102	-0.0156773	0.0659502	10.3144	5.57503	0.349788	0.935377
rs1534775	Luciano2013	WRead	6	148357042	G	A	7	0.814251	0.0111128	0.0472995	0	3.53614	0.739156	0.119447
rs10508252	Luciano2013	ReadSpell	10	3402591	T	C	7	0.817696	-0.00820167	0.0355808	56.4575	13.7796	0.032197	0.769791
rs9521789	Eicher2013	DD-LI	13	111119620	C	T	7	0.817776	-0.00713725	0.0309767	41.6986	10.2914	0.112907	0.417947
rs11983883	Luciano2013	NWR	7	48392771	T	G	7	0.817777	0.0102396	0.0444415	47.3227	11.3901	0.0770424	0.84863
rs2209500	Luciano2013	ReadSpell	10	3402334	A	G	7	0.820827	-0.00805762	0.0355775	56.4037	13.7626	0.0324029	0.769779
rs12329784	Luciano2013	NWR	21	15705665	C	G	6	0.821089	-0.0149085	0.0659247	9.11082	5.5012	0.357814	0.93537
rs892270	Eicher2013	RD	12	106478826	T	G	7	0.822681	-0.006884	0.0307187	8.6718	6.56971	0.362477	0.549349
rs1409136	Truong2017	RANlet	10	90356598	A	G	5	0.824439	-0.00785962	0.0354293	4.39052	4.18369	0.381717	0.269534
rs1409136	Truong2017	RASletnr	10	90356598	A	G	5	0.824439	-0.00785962	0.0354293	4.39052	4.18369	0.381717	0.269534
rs1409136	Truong2017	RAN-RAS_Multiv	10	90356598	A	G	5	0.824439	-0.00785962	0.0354293	4.39052	4.18369	0.381717	0.269534
rs10904027	Luciano2013	ReadSpell	10	3408316	C	A	7	0.824971	-0.00838364	0.0379082	67.6959	18.5735	0.00494801	0.798294
rs4696636	Luciano2013	ReadSpell	4	151767922	T	C	4	0.829373	-0.0164687	0.076419	0	1.95152	0.582531	0.072031
rs3786982	Luciano2013	ReadSpell	19	1415875	C	T	2	0.831742	0.0466852	0.219728	0	1.68714e-05	0.996723	0.936415
rs10240011	Luciano2013	NWR	7	20088988	T	C	7	0.834335	-0.0063621	0.0304196	0	0.652141	0.995466	0.487274
rs6836854	Luciano2013	WRead	4	151742349	C	T	4	0.839487	-0.0154137	0.0760979	0	1.89195	0.595133	0.07234
rs4792390	Luciano2013	WRead	17	13628787	C	A	6	0.840984	0.00726266	0.0361984	15.9834	5.95121	0.310996	0.651605
rs4721864	Luciano2013	NWR	7	20093641	G	A	7	0.842058	-0.00640794	0.0321585	0	3.75773	0.709423	0.339217
rs9903180	Luciano2013	WRead	17	13628180	C	T	6	0.84684	0.00700131	0.0362477	12.0467	5.68483	0.338104	0.650573
rs10829474	Luciano2013	NWR	10	130497115	C	A	3	0.851288	0.00775711	0.0413766	67.6006	6.17295	0.0456626	0.604613
rs4271299	Luciano2013	ReadSpell	10	3400516	A	G	7	0.860682	-0.00623791	0.0355424	57.9044	14.2533	0.0269313	0.769936
rs6502296	Luciano2013	WRead	17	13633640	G	A	7	0.866203	0.00540829	0.0320998	1.89926	6.11616	0.410304	0.64893
rs17661898	Luciano2013	NWR	7	48418038	T	A	7	0.866935	0.00745964	0.044521	46.8859	11.2964	0.0796354	0.849086
rs479526	Luciano2013	ReadSpell	6	11618167	T	C	7	0.870082	0.00493701	0.0301858	12.7342	6.87555	0.33251	0.51906
rs1357978	Luciano2013	WRead	7	13560221	C	A	7	0.873796	-0.00518741	0.0326585	0	2.02844	0.917064	0.706839
rs1357978	Luciano2013	ReadSpell	7	13560221	C	A	7	0.873796	-0.00518741	0.0326585	0	2.02844	0.917064	0.706839
rs12982708	Luciano2013	WRead	19	4020370	C	T	7	0.874577	-0.006024	0.0381634	0	3.39739	0.757567	0.782659
rs12493123	Luciano2013	WRead	3	162069009	G	A	7	0.87831	-0.00465969	0.0304332	0	1.9752	0.921965	0.553443
rs12493123	Luciano2013	ReadSpell	3	162069009	G	A	7	0.87831	-0.00465969	0.0304332	0	1.9752	0.921965	0.553443
rs7336009	Truong2017	RANpic	13	75208523	G	A	7	0.882775	0.00442742	0.0300261	16.0149	7.14412	0.307724	0.494201
rs4518389	Luciano2013	ReadSpell	5	124327862	T	G	7	0.88755	-0.00436232	0.0308499	33.1856	8.9801	0.174701	0.52934
rs17660218	Luciano2013	NWR	5	154889410	C	A	5	0.893506	0.00983586	0.0734735	62.7514	10.7387	0.0296634	0.938629
rs4600113	Luciano2013	WRead	10	3989450	T	G	6	0.894251	-0.00675972	0.0508526	0	4.2765	0.510331	0.226745
rs11799558	Truong2017	RANpic	1	65180463	G	T	7	0.894942	0.00530083	0.0401417	0	3.42776	0.753555	0.815729
rs1555839	Truong2017	RASletnr	10	90382820	C	T	7	0.896684	-0.00437817	0.0337169	2.95813	6.1829	0.403017	0.280176
rs1555839	Truong2017	RAN-RAS_Multiv	10	90382820	C	T	7	0.896684	-0.00437817	0.0337169	2.95813	6.1829	0.403017	0.280176
rs1983931	Eicher2013	DD-LI	13	111118102	G	A	7	0.909893	-0.00348599	0.0308023	33.9379	9.08237	0.168998	0.420193
rs442555	Eicher2013	DD-LI	14	59296184	T	C	7	0.911476	-0.00534725	0.0480969	31.2352	8.72539	0.189621	0.883671
rs9390526	Luciano2013	WRead	6	148351816	C	T	7	0.912267	0.00519993	0.0471952	0	3.71179	0.715611	0.121269
rs2117090	Luciano2013	NWR	7	48415368	C	A	7	0.913756	0.0047802	0.0441378	47.0143	11.3238	0.0788693	0.845759
rs1534774	Luciano2013	WRead	6	148355552	G	C	7	0.91391	0.00510673	0.0472371	0	3.43801	0.752198	0.121343
rs17602857	Luciano2013	NWR	5	154907076	A	G	5	0.914607	0.00786646	0.0733607	63.0274	10.8188	0.0286776	0.937721
rs13227425	Luciano2013	WRead	7	13554008	C	T	7	0.916108	-0.00343806	0.0326385	0	2.00309	0.919414	0.705671
rs13227425	Luciano2013	ReadSpell	7	13554008	C	T	7	0.916108	-0.00343806	0.0326385	0	2.00309	0.919414	0.705671
rs10749593	Truong2017	RAN-RAS_Multiv	10	90374057	C	T	7	0.926152	-0.00310803	0.0335326	0	5.90206	0.43425	0.278416
rs10749593	Truong2017	RASletnr	10	90374057	C	T	7	0.926152	-0.00310803	0.0335326	0	5.90206	0.43425	0.278416
rs7746768	Luciano2013	WRead	6	148377749	C	G	7	0.930382	-0.00403478	0.0461834	0	4.06846	0.667412	0.126316
rs10041417	Eicher2013	RD	5	33182745	C	T	7	0.932431	0.00340876	0.040204	0	0.650134	0.995505	0.836656
rs17661929	Luciano2013	NWR	7	48420261	A	C	7	0.93842	0.00344648	0.044611	44.383	10.7881	0.0951517	0.850281
rs1881826	Luciano2013	WRead	6	148341758	A	G	7	0.940186	0.00353684	0.0471352	0	3.72572	0.713736	0.121189
rs1881827	Luciano2013	WRead	6	148341674	G	A	7	0.940186	0.00353684	0.0471352	0	3.72572	0.713736	0.121189
rs9377097	Luciano2013	WRead	6	148341115	G	A	7	0.940595	0.00351263	0.0471352	0	3.72614	0.713679	0.121187
rs1973858	Luciano2013	WRead	6	148370544	T	C	7	0.944808	-0.00319689	0.0461794	0	4.06713	0.667592	0.12628
rs2328843	Luciano2013	WRead	6	148368217	C	T	7	0.945103	-0.00317982	0.0461798	0	4.06382	0.66804	0.126274
rs6934331	Luciano2013	WRead	6	148365909	T	A	7	0.945349	-0.00316555	0.0461799	0	4.06225	0.668253	0.126274
rs10754358	Luciano2013	ReadSpell	1	118233846	C	T	7	0.94633	0.00213564	0.0317255	42.1257	10.3673	0.110012	0.4038
rs9322120	Luciano2013	WRead	6	148368521	G	A	7	0.947386	-0.00304758	0.0461828	0	4.06249	0.66822	0.126249
rs9386204	Luciano2013	WRead	6	148334316	G	A	7	0.948035	0.0030752	0.047184	0	3.62706	0.726996	0.121227
rs13223493	Luciano2013	WRead	7	13552754	G	A	7	0.948936	-0.00208884	0.0326164	0	2.137	0.906677	0.705016
rs13223493	Luciano2013	ReadSpell	7	13552754	G	A	7	0.948936	-0.00208884	0.0326164	0	2.137	0.906677	0.705016
rs8072794	Luciano2013	WRead	17	13629661	G	C	7	0.96072	0.00158701	0.0322237	0	5.62061	0.467001	0.651336
rs10269473	Luciano2013	NWR	7	20098212	A	G	7	0.970241	0.00120529	0.0323078	0	5.07786	0.533867	0.341236
rs4792392	Luciano2013	WRead	17	13628946	A	G	7	0.972877	0.00109414	0.0321804	0	5.98018	0.425414	0.651367
rs3760995	Luciano2013	ReadSpell	19	1436874	A	C	2	0.97695	0.00636093	0.220158	0	0.0483765	0.825913	0.935381
rs3760995	Luciano2013	WRead	19	1436874	A	C	2	0.97695	0.00636093	0.220158	0	0.0483765	0.825913	0.935381
rs17002266	Luciano2013	NWR	21	15696271	T	C	6	0.978642	-0.00183029	0.068368	0	4.14699	0.528453	0.939099
rs12938791	Luciano2013	WRead	17	13630121	G	A	7	0.978931	0.000850323	0.0321975	0	5.9365	0.430341	0.65093
rs8073786	Luciano2013	WRead	17	13629760	T	C	7	0.982623	0.000700923	0.0321812	0	5.96818	0.426764	0.650851
rs6573225	Eicher2013	DD-LI	14	59284887	C	A	7	0.983643	0.000988526	0.0482168	30.5672	8.64145	0.19477	0.116052
rs4792391	Luciano2013	WRead	17	13628869	C	T	7	0.983921	0.000648438	0.0321751	0	5.98723	0.424622	0.650824
rs1019249	Luciano2013	NWR	7	20085640	T	G	7	0.984635	0.000637773	0.0331174	0	5.65944	0.462399	0.319253
rs2822609	Luciano2013	NWR	21	15717794	A	T	6	0.986041	-0.00116942	0.0668405	5.32434	5.28119	0.382536	0.936641
rs1358689	Luciano2013	WRead	6	148333960	C	T	7	0.987877	-0.000717492	0.0472217	0	3.39675	0.757652	0.121889
rs7913742	Truong2017	RAN-RAS_Multiv	10	90376864	C	A	5	0.988162	0.000524015	0.0353177	0	3.74642	0.441411	0.27441
rs7913742	Truong2017	RASletnr	10	90376864	C	A	5	0.988162	0.000524015	0.0353177	0	3.74642	0.441411	0.27441
rs2479923	Luciano2013	WRead	13	70753243	A	G	7	0.993457	-0.000304381	0.0371191	0	5.73122	0.453963	0.797233

## Sheet: e_PA
Table S8e. Association with PA of variants identified in previous GWAS of DD and related cognitive traits.
Only candidate SNPs which were actually involved in the pooled analysis are reported.
a Beta values refer to A1.
b I-squared test for heterogeneity of effects across datasets (the closer to “0”, the more homogenous is the genetic effect).
c Cochran's Q statistic and p-value (for heterogeneity of effects across datasets).
d Average allele frequency computed over all the datasets where the SNP was available.
Variant	Study	Trait	CHR	BP	A1	A2	STUDY_nr	PVALUE	BETA a	SE_BETA	I2 b	Q c	Q_pval c	A1Freq d
rs1983931	Eicher2013	DD-LI	13	111118102	G	A	7	0.00222468	0.0915456	0.0299318	51.4046	12.3468	0.0546635	0.420193
rs2085408	Luciano2013	WRead	3	108086031	T	C	2	0.00303428	-0.320842	0.108237	0	0.5604	0.454099	0.0546715
rs9521789	Eicher2013	DD-LI	13	111119620	C	T	7	0.00345379	0.0879366	0.0300724	54.2047	13.1018	0.0414479	0.417947
rs7995158	Eicher2013	DD-LI	13	111111717	A	G	7	0.00474549	0.084892	0.0300628	46.8619	11.2913	0.0797792	0.422529
rs72768411	Gialluisi2014	IQadjPC1	9	115502670	C	A	7	0.0110163	-0.130987	0.0515256	40.9835	10.1666	0.117808	0.906674
rs1965335	Gialluisi2014	IQadjPC1	9	115504483	C	T	7	0.0112263	-0.130621	0.0515153	41.0886	10.1848	0.117083	0.906651
rs4897941	Luciano2013	NWR	19	301668	G	C	7	0.0137301	-0.0748257	0.0303645	47.1891	11.3613	0.0778319	0.609627
rs2995805	Gialluisi2014	IQadjPC1	9	115454618	T	C	7	0.0143957	-0.121836	0.0497854	57.5636	14.1388	0.0281234	0.899713
rs10498108	Gialluisi2014	PC1	2	222209541	C	T	7	0.0152539	0.0709481	0.0292414	39.9045	9.9841	0.125323	0.521674
rs4897940	Luciano2013	NWR	19	301639	A	G	7	0.0153651	-0.0736533	0.0303893	47.5669	11.4432	0.0756085	0.611107
rs786981	Gialluisi2014	IQadjPC1	9	115457856	T	G	7	0.0154986	-0.120718	0.0498728	57.0083	13.9562	0.0301293	0.899842
rs4897942	Luciano2013	NWR	19	301900	G	A	7	0.0161682	-0.0730825	0.0303865	47.66	11.4635	0.0750648	0.611153
rs1711745	Gialluisi2014	IQadjPC1	9	115452909	C	A	7	0.0164006	-0.120823	0.0503455	53.1473	12.8061	0.0462205	0.901111
rs786979	Gialluisi2014	IQadjPC1	9	115460453	G	A	7	0.0164285	-0.1195	0.0498073	56.0568	13.654	0.0337494	0.899396
rs11687096	Gialluisi2014	PC1	2	222213174	G	A	7	0.0168589	0.0695663	0.02911	39.049	9.84397	0.131378	0.522501
rs1711744	Gialluisi2014	IQadjPC1	9	115453484	T	A	7	0.0168869	-0.118457	0.049581	57.4745	14.1092	0.0284401	0.897513
rs1430209	Gialluisi2014	PC1	2	222210212	T	C	7	0.016937	0.0696338	0.029159	39.9792	9.99654	0.124798	0.522289
rs786983	Gialluisi2014	IQadjPC1	9	115458629	T	C	7	0.016966	-0.118449	0.0496133	56.7961	13.8876	0.030917	0.897624
rs6737417	Gialluisi2014	IQadjPC1	2	222213043	A	G	7	0.0169737	0.0694146	0.0290769	40.1858	10.0311	0.12335	0.521553
rs6737417	Gialluisi2014	PC1	2	222213043	A	G	7	0.0169737	0.0694146	0.0290769	40.1858	10.0311	0.12335	0.521553
rs4674585	Gialluisi2014	PC1	2	222212153	C	A	7	0.0170106	0.0694789	0.0291136	39.3169	9.88742	0.129474	0.522449
rs11683727	Gialluisi2014	PC1	2	222210730	G	C	7	0.0170204	0.0695086	0.0291286	39.7134	9.95246	0.126668	0.522303
rs1025368	Gialluisi2014	PC1	2	222211186	A	G	7	0.0174823	0.0692061	0.0291222	40.4922	10.0827	0.121212	0.521617
rs1025370	Gialluisi2014	PC1	2	222211012	G	A	7	0.0175059	0.0691948	0.0291235	40.5359	10.0901	0.120907	0.521587
rs1036024	Gialluisi2014	PC1	2	222211702	A	C	7	0.0175167	0.0691726	0.029117	40.2721	10.0456	0.122747	0.521709
rs6436253	Gialluisi2014	PC1	2	222210670	A	G	7	0.0175282	0.0691997	0.0291314	40.6387	10.1076	0.120193	0.521574
rs786978	Gialluisi2014	IQadjPC1	9	115460239	G	A	7	0.018031	-0.117431	0.049654	56.2454	13.7129	0.0330135	0.897748
rs1418410	Gialluisi2014	IQadjPC1	9	115465282	A	G	7	0.0188592	-0.118374	0.0504082	54.4255	13.1653	0.0404853	0.902084
rs2798316	Gialluisi2014	IQadjPC1	9	115462552	T	C	7	0.0216893	-0.113722	0.0495354	53.3785	12.8696	0.0451539	0.896497
rs1711739	Gialluisi2014	IQadjPC1	9	115464474	G	A	7	0.022323	-0.114953	0.0503114	53.8101	12.9899	0.0431974	0.900585
rs2185768	Gialluisi2014	IQadjPC1	9	115462645	C	T	7	0.0244616	-0.111208	0.0494302	53.2658	12.8386	0.0456724	0.894923
rs3120780	Luciano2013	NWR	1	211348635	A	G	7	0.0275447	-0.0865828	0.0392896	20.6565	7.56206	0.271975	0.19137
rs727125	Luciano2013	WRead	7	22974912	T	G	7	0.0389564	0.0670412	0.032471	10.6625	6.7161	0.347901	0.293753
rs4719722	Luciano2013	WRead	7	22988820	A	G	7	0.0399129	0.06646	0.0323461	25.6034	8.06488	0.233388	0.296646
rs2822609	Luciano2013	NWR	21	15717794	A	T	6	0.0401111	0.128845	0.0627713	0	0.267975	0.998202	0.936641
rs13223493	Luciano2013	WRead	7	13552754	G	A	7	0.0401164	0.0652486	0.0317891	18.2953	7.34352	0.290244	0.705016
rs13223493	Luciano2013	ReadSpell	7	13552754	G	A	7	0.0401164	0.0652486	0.0317891	18.2953	7.34352	0.290244	0.705016
rs1595127	Luciano2013	WRead	7	22989204	A	T	7	0.0407705	0.0662044	0.0323602	23.9698	7.8916	0.246153	0.295516
rs17002266	Luciano2013	NWR	21	15696271	T	C	6	0.0453431	0.128275	0.0640907	0	0.265796	0.998237	0.939099
rs13227425	Luciano2013	WRead	7	13554008	C	T	7	0.0463548	0.0633622	0.031806	18.1414	7.32971	0.291429	0.705671
rs13227425	Luciano2013	ReadSpell	7	13554008	C	T	7	0.0463548	0.0633622	0.031806	18.1414	7.32971	0.291429	0.705671
rs2192595	Meaburn2008	Read	14	73334989	G	T	7	0.0465632	0.0792414	0.0398147	25.7563	8.08149	0.232194	0.824244
rs10130259	Luciano2013	WRead	14	83342322	T	C	7	0.0496478	-0.0878453	0.0447509	0	4.15877	0.6552	0.877841
rs2286494	Luciano2013	WRead	7	22984824	T	C	7	0.0498448	0.0634303	0.032341	20.1498	7.51407	0.275907	0.296076
rs4607514	Luciano2013	WRead	7	22983702	A	T	7	0.0515633	0.0629627	0.0323423	17.1653	7.24334	0.298928	0.296739
rs12699509	Luciano2013	WRead	7	13561595	G	A	7	0.0597322	0.0620255	0.0329438	30.1291	8.58727	0.198155	0.727691
rs12699509	Luciano2013	ReadSpell	7	13561595	G	A	7	0.0597322	0.0620255	0.0329438	30.1291	8.58727	0.198155	0.727691
rs2822584	Luciano2013	NWR	21	15709849	T	A	6	0.0635545	0.114943	0.0619539	0	0.385747	0.995713	0.935378
rs7283184	Luciano2013	NWR	21	15709414	G	A	6	0.0636859	0.114877	0.0619494	0	0.385525	0.995719	0.935377
rs12329784	Luciano2013	NWR	21	15705665	C	G	6	0.064067	0.114619	0.061899	0	0.385167	0.995728	0.93537
rs1357978	Luciano2013	WRead	7	13560221	C	A	7	0.0649112	0.0588133	0.0318621	20.7567	7.57162	0.271196	0.706839
rs1357978	Luciano2013	ReadSpell	7	13560221	C	A	7	0.0649112	0.0588133	0.0318621	20.7567	7.57162	0.271196	0.706839
rs59197085	Gialluisi2014	IQadjPC1	7	128460756	G	A	7	0.0650209	0.0980199	0.053124	0	5.08825	0.532545	0.907019
rs59197085	Gialluisi2014	PC1	7	128460756	G	A	7	0.0650209	0.0980199	0.053124	0	5.08825	0.532545	0.907019
rs3800560	Gialluisi2014	IQadjPC1	7	128461094	C	T	7	0.0656266	0.0979523	0.053207	0	5.0128	0.542172	0.907168
rs3800560	Gialluisi2014	PC1	7	128461094	C	T	7	0.0656266	0.0979523	0.053207	0	5.0128	0.542172	0.907168
rs58845495	Gialluisi2014	IQadjPC1	7	128462847	T	C	7	0.0680104	0.0975008	0.0534269	0	4.94905	0.550364	0.907177
rs58845495	Gialluisi2014	PC1	7	128462847	T	C	7	0.0680104	0.0975008	0.0534269	0	4.94905	0.550364	0.907177
rs12699504	Luciano2013	ReadSpell	7	13548809	G	C	7	0.0753721	0.0557302	0.0313409	36.9722	9.51961	0.146395	0.692037
rs4132388	Luciano2013	ReadSpell	5	124323247	C	A	7	0.0815314	-0.0555702	0.0319026	0	2.11003	0.909306	0.610766
rs2609334	Truong2017	RANpic	6	168847175	T	C	7	0.0833794	0.0596164	0.0344323	30.8209	8.67315	0.192812	0.75383
rs2192161	Luciano2013	NWR	21	15681994	G	A	6	0.0853404	0.103124	0.059938	0	1.44228	0.919633	0.93037
rs10485609	Meaburn2008	Read	20	47665612	A	G	7	0.085843	-0.0609044	0.035456	0	5.65988	0.462347	0.780657
rs28655387	Gialluisi2014	PC1	16	72259192	T	G	5	0.0888572	-0.135618	0.0797073	56.1264	9.1171	0.0582383	0.940244
rs28655387	Gialluisi2014	IQadjPC1	16	72259192	T	G	5	0.0888572	-0.135618	0.0797073	56.1264	9.1171	0.0582383	0.940244
rs6764359	Luciano2013	NWR	3	149531177	T	G	5	0.0896474	0.121777	0.0717492	51.2391	8.20329	0.0844088	0.0541872
rs55907818	Gialluisi2014	IQadjPC1	7	128477620	G	A	7	0.090505	0.0889356	0.0525395	0	4.53032	0.605298	0.906082
rs3734972	Gialluisi2014	PC1	7	128470838	C	T	7	0.0906086	0.0914007	0.054013	0	4.51993	0.606682	0.90703
rs3734972	Gialluisi2014	IQadjPC1	7	128470838	C	T	7	0.0906086	0.0914007	0.054013	0	4.51993	0.606682	0.90703
rs909257	Luciano2013	NWR	21	15684554	A	G	6	0.0910298	0.101578	0.0601059	0	1.36478	0.928127	0.930455
rs13429500	Gialluisi2014	PC1	2	7656136	A	T	7	0.103518	-0.0724353	0.0444926	34.5131	9.16214	0.164663	0.877186
rs10519830	Gialluisi2014	PC1	2	7657807	A	G	7	0.103646	-0.0723937	0.0444835	35.667	9.32647	0.156033	0.877307
rs13384469	Gialluisi2014	PC1	2	7649521	G	T	7	0.108671	-0.0713735	0.0444918	31.8356	8.80225	0.185009	0.876981
rs11038042	Truong2017	RANpic	11	44539107	A	G	3	0.129323	0.13429	0.0885368	0	0.308793	0.856932	0.794817
rs679561	Luciano2013	ReadSpell	18	8303370	G	A	6	0.13101	-0.0863081	0.0571527	0	0.240975	0.998608	0.899562
rs7791221	Luciano2013	NWR	7	56104688	G	A	7	0.144511	-0.0564735	0.0387017	0	1.57011	0.954702	0.837826
rs11018756	Luciano2013	NWR	11	89468883	C	A	5	0.149592	-0.108525	0.0753136	19.1954	4.95022	0.292444	0.912216
rs6472239	Luciano2013	NWR	8	66900280	T	C	4	0.152614	0.134929	0.0943325	37.7889	4.82229	0.185282	0.938024
rs2822560	Luciano2013	NWR	21	15674632	C	T	3	0.156092	0.181839	0.128206	0	0.178519	0.914608	0.935657
rs3786978	Luciano2013	ReadSpell	19	1413574	T	C	6	0.156344	-0.081019	0.0571573	0	2.92208	0.711997	0.923357
rs72811017	Truong2017	RANpic	5	179710194	G	A	7	0.157309	0.0525602	0.0371666	0	2.33878	0.886056	0.79992
rs915169	Luciano2013	ReadSpell	6	82071151	C	G	7	0.164322	0.0465532	0.0334751	38.1612	9.70264	0.137746	0.249883
rs11945399	Luciano2013	WRead	4	46750333	C	T	7	0.164555	0.0799078	0.0574912	0	2.20774	0.899636	0.926853
rs9520462	Luciano2013	ReadSpell	13	108134909	A	C	7	0.172379	0.0462151	0.0338671	15.7511	7.12175	0.309734	0.724677
rs9520462	Luciano2013	WRead	13	108134909	A	C	7	0.172379	0.0462151	0.0338671	15.7511	7.12175	0.309734	0.724677
rs4600113	Luciano2013	WRead	10	3989450	T	G	6	0.175257	0.0594918	0.0438891	0	2.84128	0.724439	0.226745
rs180950	Eicher2013	RD	10	115707967	G	T	7	0.180465	0.0402836	0.0300776	0	3.43019	0.753233	0.38744
rs3786983	Luciano2013	WRead	19	1427260	C	T	6	0.181117	-0.077706	0.0581055	0	2.53656	0.770979	0.923642
rs3786983	Luciano2013	ReadSpell	19	1427260	C	T	6	0.181117	-0.077706	0.0581055	0	2.53656	0.770979	0.923642
rs916333	Gialluisi2014	PC1	22	36422904	T	C	7	0.18514	0.0591289	0.0446224	63.8845	16.6133	0.0108144	0.877079
rs788782	Luciano2013	WRead	7	46152051	A	T	7	0.188168	-0.0392187	0.029801	39.0813	9.84919	0.131148	0.547681
rs11666805	Luciano2013	ReadSpell	19	1425448	C	T	6	0.188726	-0.0764074	0.0581329	0	2.53041	0.771909	0.923934
rs11666805	Luciano2013	WRead	19	1425448	C	T	6	0.188726	-0.0764074	0.0581329	0	2.53041	0.771909	0.923934
rs5756045	Gialluisi2014	PC1	22	36421809	C	G	7	0.18873	0.0588184	0.0447511	63.063	16.2439	0.0125032	0.877187
rs4082518	Eicher2013	DD-LI	10	17063026	C	T	7	0.190377	-0.0491594	0.0375415	0	3.47924	0.746729	0.799849
rs12482528	Luciano2013	NWR	21	15710293	C	T	7	0.194238	0.0715445	0.0551129	0	2.64778	0.851576	0.921773
rs6000071	Gialluisi2014	PC1	22	36428388	C	T	7	0.199785	0.0570465	0.0444923	64.3274	16.8196	0.00996956	0.877193
rs17557502	Luciano2013	WRead	18	7810110	C	T	4	0.199882	-0.0832472	0.0649411	0	1.75503	0.624769	0.892988
rs11444345	Gialluisi2014	PC1	22	36393405	C	CA	7	0.199992	0.057517	0.04488	61.9842	15.7829	0.0149677	0.87862
rs16996261	Gialluisi2014	PC1	22	36393410	T	G	7	0.199992	0.057517	0.04488	61.9842	15.7829	0.0149677	0.87862
rs5756049	Gialluisi2014	PC1	22	36427251	G	T	7	0.201991	0.0567057	0.0444437	64.4978	16.9003	0.00965656	0.877111
rs739200	Gialluisi2014	PC1	22	36432337	A	T	7	0.204064	0.0564313	0.0444321	64.5592	16.9296	0.00954536	0.877224
rs6000066	Gialluisi2014	PC1	22	36418475	C	T	7	0.205361	0.0568799	0.0449138	61.7542	15.688	0.0155303	0.877436
rs1404488	Luciano2013	WRead	6	148360063	A	G	7	0.2082	0.0577265	0.0458682	0	3.88179	0.692669	0.120786
rs7997649	Truong2017	RANlet	13	30494296	T	C	7	0.210292	-0.0600307	0.0479186	0	2.1816	0.902262	0.10235
rs7997649	Truong2017	RAN-RAS_Multiv	13	30494296	T	C	7	0.210292	-0.0600307	0.0479186	0	2.1816	0.902262	0.10235
rs7997649	Truong2017	RANpic	13	30494296	T	C	7	0.210292	-0.0600307	0.0479186	0	2.1816	0.902262	0.10235
rs5995169	Gialluisi2014	PC1	22	36219694	T	G	5	0.210818	0.058763	0.0469609	63.8164	11.0547	0.0259556	0.876724
rs1343255	Luciano2013	ReadSpell	6	82065819	C	G	7	0.212219	0.0417267	0.0334486	41.5319	10.262	0.114043	0.249336
rs1343250	Luciano2013	ReadSpell	6	82069574	T	C	7	0.212715	0.0416873	0.0334533	41.6006	10.2741	0.113575	0.249304
rs9352999	Luciano2013	ReadSpell	6	82068775	A	C	7	0.212721	0.0416867	0.0334533	41.6	10.274	0.113578	0.249306
rs6935610	Luciano2013	ReadSpell	6	82071645	G	A	7	0.212759	0.0416838	0.0334537	41.607	10.2752	0.113531	0.249303
rs9344163	Luciano2013	ReadSpell	6	82068407	T	C	7	0.214585	0.0415155	0.0334517	41.5175	10.2595	0.114142	0.24933
rs16874737	Luciano2013	ReadSpell	8	107502431	C	T	7	0.2185	-0.0592096	0.0481173	0	5.91229	0.433087	0.890686
rs1015917	Luciano2013	ReadSpell	6	82072900	T	G	7	0.221715	0.0409652	0.0335236	41.7409	10.2988	0.112619	0.248539
rs1343252	Luciano2013	ReadSpell	6	82067893	C	T	7	0.221749	0.0409254	0.0334935	41.0591	10.1797	0.117286	0.248689
rs962983	Luciano2013	ReadSpell	6	82064465	C	T	7	0.223215	0.0407856	0.0334851	40.8561	10.1447	0.118687	0.248763
rs11089776	Gialluisi2014	PC1	22	36437906	T	G	7	0.224716	0.0539829	0.044464	65.4314	17.3568	0.00805764	0.877414
rs4541331	Gialluisi2014	PC1	22	36349460	C	T	7	0.228729	0.0538958	0.0447774	61.5012	15.5849	0.0161641	0.87922
rs5750204	Gialluisi2014	PC1	22	36344302	C	T	7	0.228737	0.0538946	0.0447772	61.5004	15.5846	0.0161663	0.879221
rs5756028	Gialluisi2014	PC1	22	36377043	A	G	7	0.228989	0.0539389	0.0448382	62.0874	15.8259	0.0147198	0.879051
rs9514694	Luciano2013	ReadSpell	13	108150747	G	A	7	0.230701	0.04036	0.0336739	16.5887	7.19327	0.303343	0.721894
rs13307587	Luciano2013	ReadSpell	7	13543729	A	G	7	0.230704	0.0373754	0.031184	29.796	8.54652	0.200733	0.679777
rs5755987	Gialluisi2014	PC1	22	36305179	T	C	7	0.232267	0.0534608	0.0447543	61.6574	15.6484	0.015771	0.879183
rs5750202	Gialluisi2014	PC1	22	36339542	C	T	7	0.232321	0.0534551	0.0447547	61.6573	15.6484	0.0157711	0.879183
rs5750203	Gialluisi2014	PC1	22	36339998	A	T	7	0.232321	0.0534551	0.0447547	61.6573	15.6484	0.0157711	0.879181
rs6000021	Gialluisi2014	PC1	22	36265404	T	C	7	0.23243	0.053442	0.0447542	61.6565	15.648	0.0157731	0.879181
rs5750189	Gialluisi2014	PC1	22	36267013	A	C	7	0.232481	0.0534362	0.0447542	61.6598	15.6494	0.0157649	0.879183
rs5995180	Gialluisi2014	PC1	22	36351751	T	G	7	0.23322	0.0533509	0.0447536	61.6397	15.6412	0.0158152	0.879163
rs5755974	Gialluisi2014	PC1	22	36278740	T	G	7	0.233356	0.0533346	0.0447528	61.7079	15.669	0.0156451	0.879196
rs5755980	Gialluisi2014	PC1	22	36296128	G	T	7	0.233356	0.0533347	0.044753	61.7049	15.6678	0.0156526	0.879197
rs10483192	Gialluisi2014	PC1	22	36272637	G	A	7	0.233359	0.0533342	0.0447528	61.7077	15.669	0.0156456	0.879196
rs7289456	Gialluisi2014	PC1	22	36270541	G	A	7	0.233359	0.0533342	0.0447528	61.7077	15.669	0.0156456	0.879196
rs6000036	Gialluisi2014	PC1	22	36320740	A	G	7	0.236479	0.0530092	0.0447775	61.5387	15.6001	0.0160693	0.8792
rs113928902	Gialluisi2014	PC1	22	36251888	T	C	7	0.236736	0.0529798	0.0447773	61.5365	15.5992	0.0160747	0.879199
rs7336009	Truong2017	RANpic	13	75208523	G	A	7	0.23738	-0.0344247	0.029135	0	4.09474	0.663858	0.494201
rs12158565	Gialluisi2014	PC1	22	36316843	C	G	7	0.237734	0.0528746	0.0447836	61.5025	15.5854	0.0161609	0.879206
rs68083039	Gialluisi2014	PC1	22	36248109	T	TA	7	0.238011	0.0528431	0.0447833	61.4989	15.584	0.0161701	0.879206
rs6000023	Gialluisi2014	PC1	22	36270721	C	T	7	0.238163	0.0528258	0.0447832	61.5362	15.5991	0.0160754	0.879211
rs12050412	Luciano2013	WRead	14	83378003	T	G	7	0.238747	-0.0438077	0.0371842	0	2.19795	0.900623	0.797974
rs5755990	Gialluisi2014	PC1	22	36306594	G	T	7	0.238858	0.0526746	0.0447212	60.4354	15.1651	0.0190109	0.878497
rs5755979	Gialluisi2014	PC1	22	36290707	C	T	7	0.239563	0.0526628	0.0447782	61.6283	15.6365	0.0158438	0.879023
rs5750221	Gialluisi2014	PC1	22	36447564	A	G	7	0.242326	0.0520948	0.0445562	67.7937	18.6299	0.00483658	0.878526
rs5756017	Gialluisi2014	PC1	22	36359853	G	A	7	0.243086	0.0522713	0.0447794	61.1549	15.4459	0.0170579	0.878659
rs9622297	Gialluisi2014	PC1	22	36268975	A	G	7	0.245064	0.0520157	0.0447476	60.8199	15.3139	0.0179509	0.878727
rs5756007	Gialluisi2014	PC1	22	36340848	C	G	7	0.245648	0.0519491	0.0447457	60.8055	15.3083	0.0179899	0.878719
rs5755975	Gialluisi2014	PC1	22	36280999	T	C	7	0.245659	0.0519474	0.0447454	60.8067	15.3087	0.0179868	0.878719
rs10504394	Luciano2013	NWR	8	66918243	T	C	4	0.248303	0.105572	0.0914457	20.8645	3.79097	0.284939	0.936142
rs7712391	Truong2017	RANpic	5	163275989	G	T	7	0.25393	0.041562	0.0364306	0	3.22656	0.779921	0.78798
rs5755983	Gialluisi2014	PC1	22	36301888	T	C	7	0.254957	0.0509304	0.0447389	60.9636	15.3703	0.0175642	0.878064
rs5756032	Gialluisi2014	PC1	22	36382102	C	T	7	0.257594	0.0508336	0.0449022	60.966	15.3712	0.017558	0.87947
rs5756031	Gialluisi2014	PC1	22	36380994	C	T	7	0.257662	0.0508255	0.0449014	60.9503	15.365	0.0175999	0.879471
rs4731205	Luciano2013	ReadSpell	7	124385442	A	C	7	0.260415	-0.0387631	0.0344435	24.799	7.97862	0.239674	0.241627
rs724356	Luciano2013	ReadSpell	7	124387374	A	G	7	0.261184	-0.0387735	0.0345083	27.7609	8.30575	0.216548	0.242146
rs7802263	Luciano2013	ReadSpell	7	124384327	G	T	7	0.261781	-0.0386477	0.0344394	24.6593	7.96382	0.240766	0.241626
rs9655844	Luciano2013	ReadSpell	7	124385252	C	A	7	0.26212	-0.0386241	0.034443	24.769	7.97544	0.239908	0.241637
rs12549912	Luciano2013	ReadSpell	8	107524789	G	T	7	0.26258	-0.0539892	0.0481912	2.21929	6.13618	0.408109	0.89075
rs10108020	Luciano2013	ReadSpell	8	107524424	A	G	7	0.26458	-0.0536606	0.0480989	0.0586817	6.00352	0.422796	0.890393
rs12160116	Gialluisi2014	PC1	22	36379475	C	T	7	0.266602	0.0498388	0.0448626	60.2183	15.0823	0.0196261	0.878983
rs1928007	Luciano2013	WRead	13	70810223	G	A	7	0.269135	-0.0532605	0.0481971	0	4.81205	0.568135	0.101701
rs1928007	Luciano2013	ReadSpell	13	70810223	G	A	7	0.269135	-0.0532605	0.0481971	0	4.81205	0.568135	0.101701
rs5756023	Gialluisi2014	PC1	22	36372387	C	A	7	0.269392	0.0496741	0.0449758	62.8787	16.1632	0.0129041	0.879149
rs10887149	Eicher2013	RD	10	124167004	G	A	7	0.272367	-0.0338833	0.0308696	31.7185	8.78716	0.185907	0.680111
rs7989551	Luciano2013	ReadSpell	13	70808508	C	G	7	0.278606	-0.0522516	0.0482267	0	4.66823	0.587012	0.101741
rs7989551	Luciano2013	WRead	13	70808508	C	G	7	0.278606	-0.0522516	0.0482267	0	4.66823	0.587012	0.101741
rs1534775	Luciano2013	WRead	6	148357042	G	A	7	0.278709	0.0501624	0.0463084	0	3.91259	0.688504	0.119447
rs16989994	Luciano2013	NWR	4	34573079	G	A	7	0.27961	0.0527993	0.0488342	0	0.921923	0.9884	0.896363
rs9508555	Luciano2013	NWR	13	30372036	C	G	7	0.281123	0.0320054	0.0296952	0	1.70057	0.945077	0.605267
rs5756005	Gialluisi2014	PC1	22	36335309	G	A	7	0.284271	0.0478861	0.044721	61.3371	15.5188	0.0165837	0.877554
rs682699	Luciano2013	ReadSpell	2	220564839	C	T	7	0.287922	-0.0334793	0.0315042	0	5.57189	0.472811	0.337213
rs479526	Luciano2013	ReadSpell	6	11618167	T	C	7	0.289897	-0.0310838	0.0293702	52.8729	12.7315	0.047503	0.51906
rs60894155	Gialluisi2014	PC1	7	128465755	G	A	7	0.293452	0.0493969	0.0470187	0	4.19128	0.650808	0.873851
rs5750177	Gialluisi2014	PC1	22	36203266	T	C	7	0.29502	0.0461908	0.04411	51.6297	12.4043	0.0535336	0.877346
rs1842129	Meaburn2008	Read	6	124838090	T	C	7	0.29516	0.0312895	0.0298886	0	4.77489	0.572992	0.440739
rs59761754	Gialluisi2014	PC1	22	36204329	T	TTAAA	7	0.296585	0.0460448	0.0441133	51.5768	12.3907	0.0537983	0.877323
rs5755958	Gialluisi2014	PC1	22	36228855	T	C	7	0.300433	0.045753	0.0441843	54.7233	13.2518	0.0392065	0.876941
rs6000004	Gialluisi2014	PC1	22	36180535	A	G	7	0.300571	0.0456607	0.0441077	51.3693	12.3379	0.0548417	0.877583
rs9619573	Gialluisi2014	PC1	22	36220764	T	C	7	0.302618	0.0454662	0.0441061	51.5477	12.3833	0.053944	0.876544
rs2092786	Gialluisi2014	PC1	22	36224331	A	T	7	0.306996	0.0450786	0.0441278	52.3776	12.5991	0.0498629	0.876531
rs5755951	Gialluisi2014	PC1	22	36184094	C	G	7	0.30728	0.0450525	0.0441282	51.0623	12.2605	0.0564039	0.8776
rs5755948	Gialluisi2014	PC1	22	36179095	G	A	7	0.310704	0.0446928	0.0440868	50.8627	12.2107	0.0574305	0.877104
rs2892463	Luciano2013	NWR	13	30347835	G	T	7	0.311115	-0.0300682	0.0296858	0	1.82704	0.934899	0.394707
rs4807927	Luciano2013	WRead	19	1423199	A	G	6	0.312122	-0.0559462	0.0553496	0	4.9112	0.426813	0.906329
rs4807927	Luciano2013	ReadSpell	19	1423199	A	G	6	0.312122	-0.0559462	0.0553496	0	4.9112	0.426813	0.906329
rs6978921	Luciano2013	NWR	7	20107086	C	T	7	0.312997	-0.0428174	0.0424375	0	3.93943	0.684873	0.154896
rs5750185	Gialluisi2014	PC1	22	36229069	A	G	7	0.314895	0.0443937	0.0441727	54.2567	13.1167	0.0412201	0.87647
rs4721870	Luciano2013	NWR	7	20104412	C	T	7	0.315243	-0.0426856	0.0425037	0	4.03324	0.672178	0.154514
rs639259	Luciano2013	ReadSpell	2	220556378	A	G	7	0.316888	-0.0316393	0.0316117	0	4.15051	0.656317	0.33406
rs1320490	Meaburn2008	Read	1	227245198	C	G	7	0.317466	-0.0369421	0.036954	0	2.42154	0.877143	0.820714
rs605017	Luciano2013	ReadSpell	2	220566980	C	T	7	0.318594	-0.0313912	0.0314745	0	5.22822	0.514893	0.336517
rs11158345	Luciano2013	WRead	14	61895045	T	C	7	0.327124	-0.0359164	0.0366522	0	5.61741	0.467381	0.792539
rs11158345	Luciano2013	ReadSpell	14	61895045	T	C	7	0.327124	-0.0359164	0.0366522	0	5.61741	0.467381	0.792539
rs16837352	Luciano2013	WRead	4	5504274	G	T	5	0.32791	-0.0497128	0.0508138	59.7396	9.93532	0.0415313	0.817298
rs3823480	Gialluisi2014	PC1	7	128468881	G	A	7	0.330358	0.0459211	0.0471763	0	3.89626	0.690713	0.873863
rs7085371	Luciano2013	ReadSpell	10	3419952	G	A	7	0.336506	-0.0438892	0.045666	1.21612	6.07387	0.414967	0.872968
rs7085371	Luciano2013	NWR	10	3419952	G	A	7	0.336506	-0.0438892	0.045666	1.21612	6.07387	0.414967	0.872968
rs10240011	Luciano2013	NWR	7	20088988	T	C	7	0.339103	-0.0285817	0.0298991	0	2.08052	0.912146	0.487274
rs471443	Luciano2013	ReadSpell	2	220570313	G	A	7	0.340203	-0.029953	0.0314051	0	4.65675	0.588529	0.336726
rs12728902	Luciano2013	ReadSpell	1	219095005	G	C	7	0.342317	-0.0291066	0.0306515	11.4436	6.77534	0.342124	0.663417
rs6000002	Gialluisi2014	PC1	22	36178273	T	G	7	0.347702	0.0416025	0.0443025	53.4567	12.8912	0.0447961	0.878857
rs9542212	Luciano2013	NWR	13	70767093	C	T	7	0.349543	-0.0315137	0.0336874	8.16722	6.53361	0.366136	0.254007
rs16955225	Luciano2013	NWR	17	52933320	A	C	7	0.351106	0.0299364	0.0321052	0	4.60851	0.594911	0.681057
rs1534774	Luciano2013	WRead	6	148355552	G	C	7	0.351215	0.0430531	0.0461827	0	5.29165	0.506987	0.121343
rs4243136	Luciano2013	WRead	16	73705780	T	C	7	0.351672	-0.0288487	0.0309752	0	5.04916	0.537523	0.330714
rs4243137	Luciano2013	WRead	16	73705912	A	T	7	0.354396	-0.0286894	0.0309789	0	5.09224	0.532039	0.330871
rs4518389	Luciano2013	ReadSpell	5	124327862	T	G	7	0.357077	-0.0279039	0.030299	0	4.63564	0.591319	0.52934
rs8048857	Luciano2013	WRead	16	73705051	C	T	7	0.357158	-0.0285499	0.0310057	0	5.09312	0.531927	0.33156
rs7569439	Luciano2013	ReadSpell	2	220590633	T	C	7	0.357456	-0.0271536	0.0295076	58.9976	14.6333	0.0233088	0.542379
rs9390526	Luciano2013	WRead	6	148351816	C	T	7	0.360837	0.0421885	0.0461696	0	5.38804	0.495091	0.121269
rs16955216	Luciano2013	NWR	17	52929254	C	A	7	0.363159	0.0290915	0.0319911	0	4.62219	0.593099	0.681593
rs58878184	Gialluisi2014	PC1	20	50783204	G	A	7	0.367962	-0.0308223	0.0342356	54.0935	13.07	0.0419371	0.755306
rs2038430	Gialluisi2014	PC1	20	50782945	G	A	7	0.36818	-0.0308075	0.0342349	54.1233	13.0785	0.0418058	0.755309
rs72626581	Gialluisi2014	PC1	20	50783449	T	C	7	0.368301	-0.0308012	0.0342365	54.075	13.0648	0.0420186	0.755303
rs6021772	Gialluisi2014	PC1	20	50782343	C	A	7	0.368637	-0.0307772	0.0342338	54.1321	13.0811	0.0417667	0.755311
rs9639354	Luciano2013	NWR	7	20103456	T	A	7	0.371856	-0.0380675	0.0426287	0	3.831	0.699534	0.154279
rs9386204	Luciano2013	WRead	6	148334316	G	A	7	0.372844	0.0411237	0.0461463	0	5.44043	0.488685	0.121227
rs716270	Luciano2013	WRead	16	73708889	G	A	7	0.374056	-0.0275444	0.0309871	0	4.60528	0.595339	0.332011
rs8066213	Luciano2013	NWR	17	52930323	C	A	7	0.374269	0.0283908	0.0319534	0	4.609	0.594846	0.681706
rs6000006	Gialluisi2014	PC1	22	36191428	A	G	7	0.374661	0.0393568	0.0443319	40.6042	10.1017	0.120433	0.879826
rs2385203	Truong2017	RANpic	1	236346213	C	T	7	0.375921	-0.0411854	0.0465142	23.1205	7.80442	0.252785	0.883165
rs11799558	Truong2017	RANpic	1	65180463	G	T	7	0.37977	-0.0339782	0.0386854	0	3.26551	0.77486	0.815729
rs10904029	Luciano2013	NWR	10	3429289	G	T	7	0.381223	-0.0362732	0.0414246	0	5.57088	0.472931	0.850597
rs10904029	Luciano2013	ReadSpell	10	3429289	G	T	7	0.381223	-0.0362732	0.0414246	0	5.57088	0.472931	0.850597
rs1792745	Eicher2013	RD	18	53804993	T	C	7	0.381605	0.0381231	0.0435721	25.9212	8.09949	0.230905	0.124859
rs1881826	Luciano2013	WRead	6	148341758	A	G	7	0.385064	0.0400513	0.0461099	0	5.37547	0.496633	0.121189
rs1881827	Luciano2013	WRead	6	148341674	G	A	7	0.385064	0.0400513	0.0461099	0	5.37547	0.496633	0.121189
rs9377097	Luciano2013	WRead	6	148341115	G	A	7	0.385064	0.0400513	0.0461099	0	5.37547	0.496633	0.121187
rs4811304	Gialluisi2014	PC1	20	50779338	T	A	7	0.386543	-0.029684	0.034281	53.4443	12.8878	0.0448527	0.754941
rs1480566	Luciano2013	WRead	16	73704271	A	C	7	0.388465	-0.0269528	0.0312531	0	5.62908	0.465995	0.325566
rs2172645	Luciano2013	ReadSpell	2	53647729	A	C	7	0.390343	0.0256582	0.02987	10.4084	6.69706	0.349774	0.580106
rs7090790	Luciano2013	NWR	10	3416737	A	G	7	0.393466	-0.0351145	0.0411491	0	5.56905	0.473151	0.850999
rs7090790	Luciano2013	ReadSpell	10	3416737	A	G	7	0.393466	-0.0351145	0.0411491	0	5.56905	0.473151	0.850999
rs892100	Eicher2013	RD	19	46080682	C	T	7	0.399599	0.0339103	0.0402574	6.90154	6.44479	0.37525	0.175334
rs11251873	Luciano2013	ReadSpell	10	3436109	A	G	7	0.39985	-0.0348183	0.0413574	0	5.48	0.483877	0.849434
rs7779287	Luciano2013	NWR	7	20107743	A	G	7	0.407027	-0.0353601	0.0426469	0	3.62914	0.726717	0.15459
rs1358689	Luciano2013	WRead	6	148333960	C	T	7	0.407952	0.0382135	0.0461793	0	5.26975	0.50971	0.121889
rs6461475	Luciano2013	NWR	7	20103335	G	A	7	0.408658	-0.035077	0.0424529	0	4.14556	0.656986	0.15508
rs8051567	Luciano2013	NWR	16	82422015	G	T	4	0.412212	-0.0706708	0.0861832	0	0.356795	0.949016	0.924658
rs716271	Luciano2013	WRead	16	73708524	A	G	7	0.412496	-0.0254666	0.0310754	0	4.54043	0.603953	0.33001
rs11934463	Luciano2013	NWR	4	34630907	G	C	7	0.416945	0.0400381	0.0493242	0	0.811658	0.991757	0.90102
rs7690587	Luciano2013	NWR	4	34635314	G	A	7	0.417078	0.0400645	0.0493709	0	0.807835	0.991862	0.901277
rs990258	Luciano2013	WRead	16	73708098	A	G	7	0.418549	-0.0252142	0.0311694	0	4.50951	0.608071	0.32841
rs674301	Luciano2013	ReadSpell	2	220577576	T	C	7	0.419824	-0.0253757	0.0314552	0	3.47615	0.74714	0.334294
rs539166	Luciano2013	ReadSpell	2	220575527	C	T	7	0.421809	-0.0252667	0.0314542	0	3.47935	0.746715	0.332944
rs10508253	Luciano2013	ReadSpell	10	3430951	T	G	7	0.423193	-0.0332237	0.0414832	0	5.41128	0.492244	0.851526
rs2182195	Luciano2013	ReadSpell	10	3395216	A	C	7	0.42349	-0.029007	0.0362414	7.83696	6.5102	0.368523	0.795226
rs12415036	Luciano2013	ReadSpell	10	3399934	G	A	7	0.429209	-0.028663	0.0362573	9.71715	6.64578	0.35485	0.795346
rs739189	Luciano2013	ReadSpell	22	37753999	C	A	7	0.433764	-0.0252233	0.0322232	50.4501	12.109	0.0595808	0.713613
rs17135159	Luciano2013	ReadSpell	10	3408947	A	C	7	0.43508	-0.0284374	0.0364336	11.32	6.7659	0.343041	0.795449
rs12914796	Luciano2013	ReadSpell	15	100441789	C	T	7	0.43801	-0.0449877	0.0580069	0	2.71592	0.843563	0.927034
rs645999	Luciano2013	ReadSpell	2	220575854	A	G	7	0.440102	-0.0243341	0.03152	0	3.93162	0.68593	0.332001
rs2409411	Meaburn2008	Read	21	32920404	C	T	7	0.443666	-0.0233934	0.030539	45.4192	10.9929	0.0885969	0.633916
rs8056327	Luciano2013	WRead	16	73702024	G	C	7	0.445107	-0.023779	0.0311408	0	4.70828	0.581735	0.331029
rs11251863	Luciano2013	ReadSpell	10	3401059	A	G	7	0.446187	-0.0276364	0.0362784	9.74679	6.64796	0.354633	0.795357
rs6502296	Luciano2013	WRead	17	13633640	G	A	7	0.449191	0.0241485	0.0319102	0	3.06524	0.800615	0.64893
rs9646268	Truong2017	RASletnr	16	11727552	A	G	7	0.462132	0.0255883	0.0347978	0	0.659388	0.995326	0.742774
rs7463498	Truong2017	RASletnr	8	43447235	G	A	4	0.462298	-0.0899857	0.122418	0	2.73474	0.434356	0.0568635
rs1369923	Luciano2013	NWR	16	61878581	C	T	4	0.466034	0.0463306	0.0635582	0	0.23673	0.971453	0.138035
rs10904027	Luciano2013	ReadSpell	10	3408316	C	A	7	0.470325	-0.0264703	0.036665	15.9986	7.14274	0.307848	0.798294
rs4754752	Meaburn2008	Read	11	101225730	T	C	7	0.472214	0.0265941	0.0369937	0	3.87129	0.69409	0.797157
rs1866572	Luciano2013	NWR	7	45184555	C	T	7	0.480428	0.0208365	0.0295296	0	4.06533	0.667835	0.490219
rs4792392	Luciano2013	WRead	17	13628946	A	G	7	0.489431	0.0221513	0.032047	0	3.2037	0.782881	0.651367
rs8072794	Luciano2013	WRead	17	13629661	G	C	7	0.495006	0.021891	0.0320809	0	2.68056	0.847739	0.651336
rs11251868	Luciano2013	ReadSpell	10	3411423	C	T	7	0.496505	-0.0246982	0.0363209	3.20568	6.19871	0.401303	0.785171
rs765386	Luciano2013	NWR	11	130289608	T	C	7	0.499207	0.0256326	0.0379327	0	3.57276	0.734265	0.207317
rs3956052	Luciano2013	WRead	16	73698112	C	A	7	0.504221	-0.0208449	0.0312114	0	4.14991	0.656397	0.33085
rs4792391	Luciano2013	WRead	17	13628869	C	T	7	0.515771	0.02083	0.0320522	0	2.94008	0.81633	0.650824
rs5995177	Gialluisi2014	PC1	22	36309553	G	A	6	0.516576	0.0374845	0.05779	80.3142	25.3991	0.000116664	0.91763
rs4862251	Luciano2013	ReadSpell	4	184687644	T	C	4	0.517293	0.0317087	0.0489693	42.3435	5.20323	0.157506	0.250787
rs8073786	Luciano2013	WRead	17	13629760	T	C	7	0.517586	0.0207293	0.0320355	0	2.93144	0.817401	0.650851
rs4672412	Luciano2013	ReadSpell	2	53647050	T	C	7	0.518707	0.0193108	0.0299234	0	5.4848	0.483296	0.571446
rs2070917	Truong2017	RANlet	7	107643766	A	G	7	0.520055	0.0192606	0.0299422	0	2.36513	0.883246	0.523043
rs12938791	Luciano2013	WRead	17	13630121	G	A	7	0.520827	0.0205764	0.0320469	0	2.9065	0.820487	0.65093
rs4792390	Luciano2013	WRead	17	13628787	C	A	6	0.521218	0.0250421	0.0390388	0	3.02061	0.696808	0.651605
rs4888588	Luciano2013	WRead	16	73696079	C	T	7	0.524005	-0.019951	0.0313112	0	4.34965	0.629471	0.327024
rs4320486	Truong2017	RANlet	7	107643977	C	T	7	0.531464	0.0187034	0.0298884	0	2.31714	0.888345	0.523763
rs701825	Truong2017	RANlet	10	90417547	G	A	7	0.535572	-0.021079	0.0340246	6.62661	6.42581	0.377217	0.259064
rs701825	Truong2017	RAN-RAS_Multiv	10	90417547	G	A	7	0.535572	-0.021079	0.0340246	6.62661	6.42581	0.377217	0.259064
rs701825	Truong2017	RASletnr	10	90417547	G	A	7	0.535572	-0.021079	0.0340246	6.62661	6.42581	0.377217	0.259064
rs1160219	Meaburn2008	Read	11	18744695	T	C	7	0.536992	0.0224908	0.0364302	0	5.26436	0.510381	0.781987
rs2031573	Luciano2013	WRead	10	4001897	C	T	7	0.538106	-0.0232163	0.0377084	0	2.45841	0.873093	0.824946
rs2498522	Luciano2013	WRead	13	70800025	A	G	7	0.540326	0.0279211	0.0455987	0	3.83268	0.699307	0.88216
rs1148949	Luciano2013	NWR	2	26796919	G	A	7	0.548945	-0.0251736	0.0420021	60.5054	15.1919	0.0188152	0.147639
rs9903180	Luciano2013	WRead	17	13628180	C	T	6	0.549056	0.0234171	0.0390822	0	2.8272	0.726605	0.650573
rs6414197	Luciano2013	ReadSpell	2	220598195	G	C	7	0.55275	0.0183153	0.0308523	55.4683	13.4735	0.0361029	0.56531
rs2576167	Truong2017	RANlet	10	90345671	A	C	7	0.558183	-0.0193304	0.0330127	0	5.35525	0.499121	0.269094
rs2576167	Truong2017	RASletnr	10	90345671	A	C	7	0.558183	-0.0193304	0.0330127	0	5.35525	0.499121	0.269094
rs2576167	Truong2017	RAN-RAS_Multiv	10	90345671	A	C	7	0.558183	-0.0193304	0.0330127	0	5.35525	0.499121	0.269094
rs7777159	Luciano2013	NWR	7	20084601	A	G	7	0.559462	-0.0251636	0.0431148	0	3.6974	0.717548	0.150234
rs1679255	Eicher2013	DD-LI	3	22047934	C	T	7	0.566206	0.0217453	0.037907	0	4.52342	0.606217	0.187903
rs1359581	Truong2017	RASletnr	10	90360515	A	G	7	0.566516	-0.0189451	0.033052	0	5.34563	0.500307	0.269474
rs1359581	Truong2017	RAN-RAS_Multiv	10	90360515	A	G	7	0.566516	-0.0189451	0.033052	0	5.34563	0.500307	0.269474
rs12590817	Luciano2013	WRead	14	61899482	G	A	7	0.56745	-0.0216626	0.0378842	0	5.70573	0.456948	0.805641
rs7746768	Luciano2013	WRead	6	148377749	C	G	7	0.56979	0.025719	0.0452512	0	3.74054	0.71174	0.126316
rs10183875	Truong2017	RANlet	2	114734407	T	C	7	0.572451	-0.0206818	0.0366408	24.2594	7.92177	0.243891	0.800066
rs9322120	Luciano2013	WRead	6	148368521	G	A	7	0.576067	0.0253045	0.0452561	0	3.78688	0.705491	0.126249
rs1973858	Luciano2013	WRead	6	148370544	T	C	7	0.57734	0.0252182	0.0452528	0	3.77474	0.707129	0.12628
rs2328843	Luciano2013	WRead	6	148368217	C	T	7	0.577354	0.0252176	0.0452533	0	3.77718	0.7068	0.126274
rs6934331	Luciano2013	WRead	6	148365909	T	A	7	0.57748	0.0252094	0.0452535	0	3.78251	0.70608	0.126274
rs6864971	Luciano2013	NWR	5	106396918	C	T	7	0.580121	0.0168982	0.0305458	0	1.65004	0.948913	0.405289
rs17398769	Luciano2013	ReadSpell	6	11630685	T	C	7	0.581476	-0.0164997	0.0299324	62.7047	16.0878	0.0132902	0.612203
rs259521	Eicher2013	DD-LI	3	21967150	C	T	7	0.591377	-0.0202984	0.0378108	0.925533	6.05605	0.416941	0.809499
rs9469715	Luciano2013	ReadSpell	6	11629164	G	T	7	0.596925	-0.0157899	0.0298582	63.9297	16.6342	0.010726	0.611854
rs9469717	Luciano2013	ReadSpell	6	11630302	C	T	7	0.59901	-0.0157264	0.029908	61.4701	15.5723	0.0162432	0.610754
rs10829474	Luciano2013	NWR	10	130497115	C	A	3	0.602557	-0.0245708	0.0471857	80.1374	10.0692	0.00650886	0.604613
rs8188533	Truong2017	RASletnr	8	43586240	T	C	4	0.603858	-0.0649215	0.125123	22.5407	3.873	0.275508	0.0547407
rs196402	Luciano2013	ReadSpell	1	24838493	A	G	7	0.623288	-0.0143956	0.0293073	6.69805	6.43073	0.376706	0.537737
rs755967	Truong2017	RAN-RAS_Multiv	1	18504396	T	C	7	0.62359	0.0148886	0.0303374	6.79324	6.4373	0.376025	0.510639
rs12634033	Eicher2013	RD	3	145041839	C	T	7	0.62387	0.0255525	0.0521083	33.7928	9.06246	0.170096	0.0813346
rs9469713	Luciano2013	ReadSpell	6	11627539	G	A	7	0.624552	-0.0145627	0.0297557	65.7034	17.4945	0.00762789	0.614106
rs10925015	Luciano2013	WRead	1	247583677	G	C	6	0.625128	0.0184374	0.0377355	25.1717	6.68197	0.245387	0.56635
rs10960488	Luciano2013	WRead	9	12124410	A	G	7	0.634816	-0.0292423	0.061568	30.6674	8.65394	0.193996	0.937693
rs10960488	Luciano2013	ReadSpell	9	12124410	A	G	7	0.634816	-0.0292423	0.061568	30.6674	8.65394	0.193996	0.937693
rs2590673	Eicher2013	RD	8	125968156	A	G	7	0.635679	-0.0253034	0.0534111	25.6423	8.0691	0.233084	0.917639
rs892270	Eicher2013	RD	12	106478826	T	G	7	0.637693	-0.0139744	0.0296743	0.368903	6.02222	0.420706	0.549349
rs9814232	Eicher2013	DD-LI	3	21973175	G	A	7	0.640226	-0.0176281	0.0377166	0	5.08858	0.532504	0.807883
rs10507218	Meaburn2008	Read	12	108207233	C	T	7	0.642108	0.0143656	0.0309101	0	1.81736	0.935706	0.6587
rs9469712	Luciano2013	ReadSpell	6	11627487	G	A	7	0.647819	-0.0136002	0.0297731	65.5191	17.4009	0.00791743	0.6127
rs11983883	Luciano2013	NWR	7	48392771	T	G	7	0.64807	0.0199138	0.0436281	64.139	16.7313	0.0103234	0.84863
rs1555839	Truong2017	RASletnr	10	90382820	C	T	7	0.649044	-0.0150288	0.0330237	1.89965	6.11619	0.410302	0.280176
rs1555839	Truong2017	RAN-RAS_Multiv	10	90382820	C	T	7	0.649044	-0.0150288	0.0330237	1.89965	6.11619	0.410302	0.280176
rs4925650	Luciano2013	WRead	1	247584075	G	A	6	0.650405	0.0170782	0.0376837	24.4151	6.61508	0.250877	0.56618
rs12351590	Luciano2013	ReadSpell	9	12108916	G	A	6	0.653595	0.027978	0.0623433	35.29	7.72678	0.17195	0.062214
rs12351590	Luciano2013	WRead	9	12108916	G	A	6	0.653595	0.027978	0.0623433	35.29	7.72678	0.17195	0.062214
rs10960483	Luciano2013	WRead	9	12110840	G	T	6	0.655364	-0.0278388	0.0623737	37.4811	7.99759	0.156369	0.938222
rs10960483	Luciano2013	ReadSpell	9	12110840	G	T	6	0.655364	-0.0278388	0.0623737	37.4811	7.99759	0.156369	0.938222
rs11577628	Luciano2013	WRead	1	162319524	A	G	7	0.663634	0.0221084	0.0508354	36.6905	9.47725	0.148463	0.899629
rs6573225	Eicher2013	DD-LI	14	59284887	C	A	7	0.666674	0.0199135	0.0462334	0	2.53575	0.864446	0.116052
rs12636438	Eicher2013	DD-LI	3	22063277	A	G	7	0.680045	-0.0157774	0.0382573	0	5.73735	0.453246	0.812617
rs347273	Luciano2013	WRead	1	162317513	G	A	7	0.680697	-0.0184507	0.0448362	46.9778	11.316	0.079087	0.134559
rs7024763	Luciano2013	WRead	9	12165608	A	G	7	0.688046	0.0244122	0.0608013	0	3.26625	0.774764	0.064506
rs7024763	Luciano2013	ReadSpell	9	12165608	A	G	7	0.688046	0.0244122	0.0608013	0	3.26625	0.774764	0.064506
rs347272	Luciano2013	WRead	1	162318498	A	G	7	0.688762	-0.0181591	0.0453369	46.4933	11.2135	0.0819967	0.134134
rs442555	Eicher2013	DD-LI	14	59296184	T	C	7	0.69496	-0.0180738	0.0460909	0	2.62221	0.854548	0.883671
rs2177482	Luciano2013	WRead	11	31802357	G	A	7	0.696791	-0.0118313	0.0303635	67.2085	18.2974	0.00553038	0.6236
rs10749593	Truong2017	RAN-RAS_Multiv	10	90374057	C	T	7	0.699856	-0.0126617	0.0328436	0	5.82393	0.4432	0.278416
rs10749593	Truong2017	RASletnr	10	90374057	C	T	7	0.699856	-0.0126617	0.0328436	0	5.82393	0.4432	0.278416
rs11177505	Truong2017	RAN-RAS_Multiv	12	69516642	G	A	5	0.700338	-0.0157054	0.0408076	0	3.76099	0.439318	0.556176
rs11177505	Truong2017	RANlet	12	69516642	G	A	5	0.700338	-0.0157054	0.0408076	0	3.76099	0.439318	0.556176
rs7025259	Luciano2013	ReadSpell	9	12165758	G	T	7	0.700953	0.0233466	0.0607929	0	3.04047	0.803751	0.0644351
rs7025259	Luciano2013	WRead	9	12165758	G	T	7	0.700953	0.0233466	0.0607929	0	3.04047	0.803751	0.0644351
rs10754358	Luciano2013	ReadSpell	1	118233846	C	T	7	0.701851	-0.0117393	0.030665	0	5.53674	0.477028	0.4038
rs2170239	Luciano2013	NWR	8	14874924	C	T	7	0.702169	-0.0120937	0.0316263	0	1.3384	0.969498	0.613301
rs1294939	Luciano2013	NWR	7	45217854	T	G	7	0.711573	-0.0107793	0.0291535	33.8754	9.07378	0.169471	0.442721
rs12493123	Luciano2013	WRead	3	162069009	G	A	7	0.715165	0.0108667	0.0297775	0	5.1097	0.529822	0.553443
rs12493123	Luciano2013	ReadSpell	3	162069009	G	A	7	0.715165	0.0108667	0.0297775	0	5.1097	0.529822	0.553443
rs1323381	Meaburn2008	Read	9	111064438	C	T	7	0.717514	0.0156854	0.0433558	0	3.46665	0.748402	0.868133
rs3026411	Luciano2013	WRead	11	31801544	A	T	7	0.727084	-0.0105995	0.0303704	67.4369	18.4258	0.00525179	0.623256
rs9876855	Luciano2013	ReadSpell	3	140278895	A	G	7	0.730586	-0.0122534	0.0355846	0	3.01192	0.807349	0.21961
rs989996	Truong2017	RANpic	7	117642252	C	T	7	0.741464	-0.00967491	0.0293254	0	2.73644	0.841125	0.538669
rs6792971	Eicher2013	RD	3	68385527	T	C	7	0.745447	-0.017934	0.0552413	0	4.97301	0.54728	0.928172
rs2117090	Luciano2013	NWR	7	48415368	C	A	7	0.749266	0.0138145	0.0432234	63.1581	16.2858	0.0122994	0.845759
rs7253458	Luciano2013	NWR	19	45482570	C	T	7	0.749635	0.0104921	0.0328782	38.8105	9.8056	0.133081	0.710067
rs1536944	Luciano2013	NWR	13	44852696	G	A	7	0.749979	0.0095854	0.0300797	0	3.06862	0.800187	0.386991
rs11083755	Luciano2013	NWR	19	45490065	C	T	7	0.750958	0.0104391	0.0328917	38.7569	9.79702	0.133464	0.710123
rs17661898	Luciano2013	NWR	7	48418038	T	A	7	0.75096	0.013858	0.0436645	62.9002	16.1726	0.012857	0.849086
rs7484001	Luciano2013	NWR	11	89463241	A	G	7	0.752528	-0.018976	0.0601824	33.729	9.05373	0.170579	0.917675
rs1453227	Luciano2013	WRead	8	107544383	G	A	7	0.753018	-0.0136986	0.0435345	21.7027	7.6631	0.263839	0.865419
rs1453227	Luciano2013	ReadSpell	8	107544383	G	A	7	0.753018	-0.0136986	0.0435345	21.7027	7.6631	0.263839	0.865419
rs2075620	Luciano2013	NWR	19	45480037	A	G	7	0.75352	0.0103258	0.0328846	38.7945	9.80304	0.133195	0.710153
rs10400629	Luciano2013	NWR	13	44852020	C	T	7	0.755199	0.00936893	0.0300487	0	3.1295	0.792426	0.387614
rs1536946	Luciano2013	NWR	13	44853226	A	C	7	0.761666	0.00911897	0.0300665	0	3.28215	0.772691	0.387654
rs17098356	Luciano2013	WRead	14	61898839	T	G	7	0.764411	0.0097269	0.0324561	0	3.74231	0.711501	0.289837
rs17098356	Luciano2013	ReadSpell	14	61898839	T	G	7	0.764411	0.0097269	0.0324561	0	3.74231	0.711501	0.289837
rs11839128	Luciano2013	NWR	13	44851278	G	A	7	0.76457	0.00900972	0.0300841	0	2.94863	0.815266	0.38921
rs9595095	Luciano2013	NWR	13	44850295	C	T	7	0.771034	0.00876525	0.0301187	0	2.96911	0.812714	0.389191
rs10505938	Meaburn2008	Read	12	24400957	T	C	7	0.771889	-0.0106579	0.0367635	0	1.87696	0.930659	0.784933
rs4721865	Luciano2013	NWR	7	20093737	T	C	7	0.773042	0.0134607	0.0466739	0	4.12793	0.659369	0.125577
rs1536945	Luciano2013	NWR	13	44852858	G	A	7	0.775313	0.00857644	0.0300472	0	3.17946	0.786008	0.387734
rs4721864	Luciano2013	NWR	7	20093641	G	A	7	0.777062	-0.00884946	0.0312536	0	3.75938	0.709201	0.339217
rs6469074	Luciano2013	WRead	8	107545590	C	T	7	0.782842	-0.0120095	0.0435731	20.2471	7.52324	0.275152	0.865629
rs6469074	Luciano2013	ReadSpell	8	107545590	C	T	7	0.782842	-0.0120095	0.0435731	20.2471	7.52324	0.275152	0.865629
rs16874846	Luciano2013	ReadSpell	8	107557642	C	T	7	0.785579	-0.0119082	0.0437711	17.0742	7.23539	0.299626	0.861489
rs16874846	Luciano2013	WRead	8	107557642	C	T	7	0.785579	-0.0119082	0.0437711	17.0742	7.23539	0.299626	0.861489
rs2288807	Luciano2013	WRead	5	146775377	G	C	7	0.788007	-0.00813057	0.0302365	19.0083	7.40817	0.284742	0.624053
rs9839670	Luciano2013	ReadSpell	3	140278952	G	A	7	0.791331	-0.00940765	0.0355566	0	1.95692	0.923617	0.217276
rs10041417	Eicher2013	RD	5	33182745	C	T	7	0.791874	-0.0103128	0.0390816	6.03954	6.38566	0.381402	0.836656
rs12465555	Luciano2013	NWR	2	44118189	A	G	7	0.797291	-0.0145874	0.0567921	49.5273	11.8876	0.0645235	0.919999
rs791775	Luciano2013	ReadSpell	9	12133233	G	C	7	0.801184	0.0151921	0.0603304	1.43578	6.0874	0.413471	0.0652839
rs791775	Luciano2013	WRead	9	12133233	G	C	7	0.801184	0.0151921	0.0603304	1.43578	6.0874	0.413471	0.0652839
rs8059199	Luciano2013	WRead	16	73712234	C	A	7	0.820336	-0.00689986	0.0303807	0	4.46319	0.614255	0.374247
rs17660218	Luciano2013	NWR	5	154889410	C	A	5	0.825033	0.0168446	0.0761936	0	1.856	0.762222	0.938629
rs4429838	Luciano2013	NWR	5	106403714	A	G	7	0.845803	0.00592161	0.030449	0	1.43381	0.96377	0.391894
rs17661929	Luciano2013	NWR	7	48420261	A	C	7	0.848971	0.00833919	0.043791	62.0889	15.8265	0.0147162	0.850281
rs17637724	Luciano2013	NWR	15	46141171	T	C	7	0.85049	-0.00882778	0.0468335	10.6577	6.71574	0.347937	0.88281
rs2041663	Luciano2013	NWR	7	20086675	A	G	7	0.851336	0.00862724	0.046033	0	2.74604	0.839979	0.128326
rs4982271	Luciano2013	NWR	14	35893625	G	T	7	0.86317	-0.00518465	0.0300837	69.148	19.4477	0.00347072	0.50465
rs7795980	Luciano2013	NWR	7	20084445	T	C	7	0.863446	0.00796716	0.0463235	0	2.10777	0.909525	0.128105
rs10192160	Luciano2013	NWR	2	26778638	C	G	7	0.877648	0.00538662	0.0349891	66.1354	17.7176	0.00697799	0.778954
rs4271299	Luciano2013	ReadSpell	10	3400516	A	G	7	0.88436	0.00497803	0.0342263	0	5.23717	0.513774	0.769936
rs577043	Field2013	RD	11	78933135	G	A	3	0.892868	-0.00633036	0.0470043	0	0.17618	0.915678	0.61164
rs2252068	Luciano2013	WRead	13	24825353	A	G	7	0.893109	0.00614238	0.0457119	33.226	8.98553	0.174393	0.103248
rs17602857	Luciano2013	NWR	5	154907076	A	G	5	0.894749	0.0100643	0.0760737	0	1.7166	0.7877	0.937721
rs462537	Luciano2013	WRead	9	138437163	C	T	7	0.89792	0.003796	0.0295892	0	5.30749	0.505022	0.542677
rs465208	Luciano2013	WRead	9	138437272	A	G	7	0.900431	0.00371382	0.0296827	0	5.01941	0.541326	0.541823
rs10508252	Luciano2013	ReadSpell	10	3402591	T	C	7	0.904257	0.00412438	0.0342882	0	4.92977	0.552851	0.769791
rs764255	Luciano2013	WRead	16	73713683	C	T	7	0.905826	-0.00357611	0.030228	0	4.20114	0.649477	0.378033
rs2209500	Luciano2013	ReadSpell	10	3402334	A	G	7	0.906218	0.00403661	0.0342637	0	4.92552	0.5534	0.769779
rs12546767	Eicher2013	RD	8	126082565	T	C	7	0.912336	-0.00544149	0.0494267	0	3.88813	0.691813	0.90094
rs3786982	Luciano2013	ReadSpell	19	1415875	C	T	2	0.916113	-0.0201998	0.191774	41.0972	1.69771	0.192587	0.936415
rs11251866	Luciano2013	ReadSpell	10	3407280	T	C	7	0.917439	0.00356562	0.0343972	0	5.02268	0.540908	0.770297
rs12773260	Luciano2013	ReadSpell	10	3407329	C	T	7	0.917654	0.00355644	0.0343987	0	5.02462	0.540659	0.7703
rs6954796	Luciano2013	NWR	7	20086982	C	G	7	0.92035	0.00460999	0.046103	0	2.4371	0.87544	0.12794
rs11079130	Luciano2013	NWR	17	52889930	T	C	7	0.925331	0.00296065	0.0315903	20.1665	7.51565	0.275777	0.673344
rs1019249	Luciano2013	NWR	7	20085640	T	G	7	0.930826	0.00278925	0.0321319	0	5.40385	0.493153	0.319253
rs1430566	Luciano2013	WRead	14	87809766	C	T	7	0.93541	0.00238491	0.029429	25.8371	8.0903	0.231562	0.555826
rs1409136	Truong2017	RANlet	10	90356598	A	G	5	0.941576	-0.00259249	0.0353737	0	1.77388	0.777258	0.269534
rs1409136	Truong2017	RASletnr	10	90356598	A	G	5	0.941576	-0.00259249	0.0353737	0	1.77388	0.777258	0.269534
rs1409136	Truong2017	RAN-RAS_Multiv	10	90356598	A	G	5	0.941576	-0.00259249	0.0353737	0	1.77388	0.777258	0.269534
rs4839516	Luciano2013	WRead	1	116740450	C	A	7	0.945512	0.00242448	0.0354746	0	5.23113	0.51453	0.736119
rs9313548	Field2013	RD	5	170961300	C	T	7	0.948053	0.001903	0.0292084	0	1.30161	0.971569	0.468361
rs10246471	Luciano2013	NWR	7	20106196	T	C	7	0.9542	-0.00264322	0.0460228	0	2.1607	0.904342	0.129576
rs2479923	Luciano2013	WRead	13	70753243	A	G	7	0.960514	0.00178939	0.0361434	0	5.18058	0.52087	0.797233
rs2041664	Luciano2013	NWR	7	20086385	G	A	7	0.962424	0.00217058	0.0460731	0	2.22872	0.897507	0.127982
rs10269473	Luciano2013	NWR	7	20098212	A	G	7	0.963734	-0.00143082	0.0314684	0	5.45602	0.486788	0.341236
rs1002055	Luciano2013	ReadSpell	4	45847131	G	T	7	0.96627	0.00160611	0.0379812	25.2042	8.02184	0.236508	0.768329
rs7913742	Truong2017	RAN-RAS_Multiv	10	90376864	C	A	5	0.968825	0.00137691	0.0352312	0	1.56666	0.814772	0.27441
rs7913742	Truong2017	RASletnr	10	90376864	C	A	5	0.968825	0.00137691	0.0352312	0	1.56666	0.814772	0.27441
rs2041660	Luciano2013	NWR	7	20107623	T	C	7	0.970735	-0.00168382	0.0458979	0	2.51037	0.867306	0.12955
rs12982708	Luciano2013	WRead	19	4020370	C	T	7	0.970818	-0.00136587	0.0373365	21.711	7.66391	0.263774	0.782659
rs3760995	Luciano2013	ReadSpell	19	1436874	A	C	2	0.971776	0.00680253	0.192266	0	0.984525	0.321084	0.935381
rs3760995	Luciano2013	WRead	19	1436874	A	C	2	0.971776	0.00680253	0.192266	0	0.984525	0.321084	0.935381
rs1004654	Luciano2013	ReadSpell	5	95203134	C	A	7	0.972937	-0.00107529	0.0316957	0	3.21306	0.78167	0.709526
rs6836854	Luciano2013	WRead	4	151742349	C	T	4	0.974615	-0.00255255	0.080217	24.4201	3.96931	0.264798	0.07234
rs4696636	Luciano2013	ReadSpell	4	151767922	T	C	4	0.978999	-0.0021238	0.0806814	25.5518	4.02965	0.25828	0.072031
rs1005499	Luciano2013	NWR	7	20105490	T	G	7	0.98006	0.00114983	0.0460057	0	2.37601	0.882078	0.129621
rs6963842	Truong2017	RANlet	7	107634989	G	T	7	0.985089	-0.000575254	0.0307809	2.93777	6.1816	0.403158	0.516914
rs1019248	Luciano2013	NWR	7	20085995	T	G	7	0.989684	-0.000592963	0.0458627	0	2.39661	0.879855	0.1288
rs1465446	Luciano2013	ReadSpell	5	95202236	A	G	7	0.991453	-0.000339285	0.0316709	0	3.176	0.786455	0.709559
rs4674417	Luciano2013	ReadSpell	2	220535148	G	A	7	0.991925	0.000324034	0.0320185	14.8996	7.05049	0.316203	0.355589
rs7970534	Gialluisi2014	PC1	12	120862195	G	C	7	0.993297	0.000264336	0.0314653	67.7074	18.5801	0.00493473	0.668851
rs7970534	Gialluisi2014	IQadjPC1	12	120862195	G	C	7	0.993297	0.000264336	0.0314653	67.7074	18.5801	0.00493473	0.668851
rs4767891	Gialluisi2014	IQadjPC1	12	120863422	G	A	7	0.99386	-0.00024191	0.0314333	67.3138	18.3564	0.00540066	0.668531
rs4767891	Gialluisi2014	PC1	12	120863422	G	A	7	0.99386	-0.00024191	0.0314333	67.3138	18.3564	0.00540066	0.668531
rs10774547	Gialluisi2014	PC1	12	120862716	T	C	7	0.993991	-0.00023677	0.0314377	67.3341	18.3678	0.00537594	0.668599
rs10774547	Gialluisi2014	IQadjPC1	12	120862716	T	C	7	0.993991	-0.00023677	0.0314377	67.3341	18.3678	0.00537594	0.668599
rs4766962	Gialluisi2014	PC1	12	120863235	A	T	7	0.994316	-0.000223929	0.0314353	67.3174	18.3584	0.0053963	0.668551
rs4766962	Gialluisi2014	IQadjPC1	12	120863235	A	T	7	0.994316	-0.000223929	0.0314353	67.3174	18.3584	0.0053963	0.668551
rs11065109	Gialluisi2014	IQadjPC1	12	120863914	T	C	7	0.994979	-0.000197798	0.0314323	67.2927	18.3445	0.00542651	0.668489

## Sheet: f_DigSpan
Table S8f. Association with DigSpan of variants identified in previous GWAS of DD and related cognitive traits.
Only candidate SNPs which were actually involved in the pooled analysis are reported.
a Beta values refer to A1.
b I-squared test for heterogeneity of effects across datasets (the closer to “0”, the more homogenous is the genetic effect).
c Cochran's Q statistic and p-value (for heterogeneity of effects across datasets).
d Average allele frequency computed over all the datasets where the SNP was available.
Variant	Study	Trait	CHR	BP	A1	A2	STUDY_nr	PVALUE	BETA a	SE_BETA	I2 b	Q c	Q_pval c	A1Freq d
rs6472239	Luciano2013	NWR	8	66900280	T	C	3	0.0233165	0.225274	0.0993179	0	0.943767	0.623826	0.938024
rs10519830	Gialluisi2014	PC1	2	7657807	A	G	6	0.027466	-0.093307	0.0423194	65.6624	14.5613	0.0124109	0.877307
rs28655387	Gialluisi2014	PC1	16	72259192	T	G	4	0.0303333	-0.179566	0.0829134	52.7739	6.35242	0.095668	0.940244
rs28655387	Gialluisi2014	IQadjPC1	16	72259192	T	G	4	0.0303333	-0.179566	0.0829134	52.7739	6.35242	0.095668	0.940244
rs13429500	Gialluisi2014	PC1	2	7656136	A	T	6	0.0303558	-0.0916772	0.042337	66.2614	14.8198	0.0111606	0.877186
rs13384469	Gialluisi2014	PC1	2	7649521	G	T	6	0.0321499	-0.0907046	0.042335	66.6339	14.9853	0.0104254	0.876981
rs11945399	Luciano2013	WRead	4	46750333	C	T	6	0.0338208	0.113697	0.0535751	0	3.67702	0.596787	0.926853
rs2070917	Truong2017	RANlet	7	107643766	A	G	6	0.0340438	0.060127	0.0283678	17.5142	6.06165	0.300266	0.523043
rs2170239	Luciano2013	NWR	8	14874924	C	T	6	0.0341665	-0.0644911	0.0304476	28.6124	7.00402	0.220341	0.613301
rs4320486	Truong2017	RANlet	7	107643977	C	T	6	0.0359404	0.0593231	0.0282814	14.1457	5.82382	0.323741	0.523763
rs10504394	Luciano2013	NWR	8	66918243	T	C	3	0.0368456	0.205344	0.0983698	0	1.03597	0.595721	0.936142
rs72811017	Truong2017	RANpic	5	179710194	G	A	6	0.0455662	0.0693417	0.0346815	0	3.44449	0.631804	0.79992
rs17637724	Luciano2013	NWR	15	46141171	T	C	6	0.054346	0.0842727	0.0437992	48.4081	9.69145	0.0844651	0.88281
rs17660218	Luciano2013	NWR	5	154889410	C	A	4	0.0684807	0.168741	0.0926216	0	1.98267	0.576011	0.938629
rs17602857	Luciano2013	NWR	5	154907076	A	G	4	0.0689137	0.167424	0.0920423	0	1.91721	0.589766	0.937721
rs7746768	Luciano2013	WRead	6	148377749	C	G	6	0.0746606	0.0750548	0.0421054	0	4.01112	0.547816	0.126316
rs9322120	Luciano2013	WRead	6	148368521	G	A	6	0.0748329	0.0749894	0.0420937	0	4.05755	0.541161	0.126249
rs6934331	Luciano2013	WRead	6	148365909	T	A	6	0.0751768	0.074895	0.0420904	0	4.04949	0.542312	0.126274
rs2328843	Luciano2013	WRead	6	148368217	C	T	6	0.0752025	0.0748885	0.0420905	0	4.05711	0.541224	0.126274
rs1973858	Luciano2013	WRead	6	148370544	T	C	6	0.0752561	0.0748747	0.0420905	0	4.06565	0.540003	0.12628
rs9520462	Luciano2013	WRead	13	108134909	A	C	6	0.0772612	0.0566787	0.0320798	0	2.44874	0.784195	0.724677
rs9520462	Luciano2013	ReadSpell	13	108134909	A	C	6	0.0772612	0.0566787	0.0320798	0	2.44874	0.784195	0.724677
rs1404488	Luciano2013	WRead	6	148360063	A	G	6	0.0785573	0.0748644	0.0425579	0	4.49201	0.480953	0.120786
rs1534775	Luciano2013	WRead	6	148357042	G	A	6	0.0913481	0.0722057	0.0427675	0	4.73943	0.448501	0.119447
rs6461475	Luciano2013	NWR	7	20103335	G	A	6	0.0919854	0.0653919	0.0388078	0	3.56953	0.612894	0.15508
rs4721865	Luciano2013	NWR	7	20093737	T	C	6	0.0955961	0.0712036	0.0427242	0	1.18079	0.946707	0.125577
rs4731205	Luciano2013	ReadSpell	7	124385442	A	C	6	0.0973835	-0.0542773	0.0327431	0	0.587841	0.988553	0.241627
rs7802263	Luciano2013	ReadSpell	7	124384327	G	T	6	0.0975681	-0.0542408	0.0327391	0	0.58961	0.988474	0.241626
rs9386204	Luciano2013	WRead	6	148334316	G	A	6	0.0975715	0.0705247	0.0425683	10.2645	5.57193	0.350123	0.121227
rs9655844	Luciano2013	ReadSpell	7	124385252	C	A	6	0.097757	-0.0542147	0.0327417	0	0.586689	0.988605	0.241637
rs724356	Luciano2013	ReadSpell	7	124387374	A	G	6	0.098775	-0.0542849	0.0328836	0	0.547753	0.99027	0.242146
rs4082518	Eicher2013	DD-LI	10	17063026	C	T	6	0.103172	-0.0584462	0.0358639	48.4097	9.69174	0.0844558	0.799849
rs1358689	Luciano2013	WRead	6	148333960	C	T	6	0.104191	0.0692427	0.0426143	7.72172	5.41839	0.366977	0.121889
rs2041660	Luciano2013	NWR	7	20107623	T	C	6	0.107755	0.0678372	0.0421777	0	1.51511	0.91132	0.12955
rs6963842	Truong2017	RANlet	7	107634989	G	T	6	0.107959	0.0471749	0.0293479	26.8088	6.83142	0.233482	0.516914
rs7997649	Truong2017	RANlet	13	30494296	T	C	6	0.109436	-0.0741911	0.0463482	39.1267	8.21379	0.14484	0.10235
rs7997649	Truong2017	RAN-RAS_Multiv	13	30494296	T	C	6	0.109436	-0.0741911	0.0463482	39.1267	8.21379	0.14484	0.10235
rs7997649	Truong2017	RANpic	13	30494296	T	C	6	0.109436	-0.0741911	0.0463482	39.1267	8.21379	0.14484	0.10235
rs7779287	Luciano2013	NWR	7	20107743	A	G	6	0.11152	0.0619573	0.0389326	0	3.21674	0.666611	0.15459
rs6978921	Luciano2013	NWR	7	20107086	C	T	6	0.116265	0.0610942	0.0388975	0	3.21994	0.666119	0.154896
rs10183875	Truong2017	RANlet	2	114734407	T	C	6	0.118303	-0.0544829	0.0348816	2.55266	5.13098	0.400106	0.800066
rs9639354	Luciano2013	NWR	7	20103456	T	A	6	0.118343	0.0608845	0.0389843	0	3.14309	0.677936	0.154279
rs4721870	Luciano2013	NWR	7	20104412	C	T	6	0.118837	0.0607316	0.0389386	0	3.13885	0.678589	0.154514
rs9390526	Luciano2013	WRead	6	148351816	C	T	6	0.118845	0.0664436	0.0426019	0	4.97804	0.418566	0.121269
rs1534774	Luciano2013	WRead	6	148355552	G	C	6	0.118952	0.0664636	0.042627	0	4.91858	0.425897	0.121343
rs1005499	Luciano2013	NWR	7	20105490	T	G	6	0.12022	0.0658209	0.0423599	0	1.28842	0.936119	0.129621
rs1881826	Luciano2013	WRead	6	148341758	A	G	6	0.127771	0.0647575	0.042521	0	4.92782	0.424752	0.121189
rs1881827	Luciano2013	WRead	6	148341674	G	A	6	0.127771	0.0647575	0.042521	0	4.92782	0.424752	0.121189
rs9377097	Luciano2013	WRead	6	148341115	G	A	6	0.127771	0.0647575	0.042521	0	4.92782	0.424752	0.121187
rs7463498	Truong2017	RASletnr	8	43447235	G	A	4	0.129932	-0.137089	0.0905253	0	1.34203	0.719178	0.0568635
rs10246471	Luciano2013	NWR	7	20106196	T	C	6	0.135383	0.0633424	0.0424204	0	1.20654	0.944249	0.129576
rs16837352	Luciano2013	WRead	4	5504274	G	T	4	0.136346	-0.0815602	0.0547555	0	0.560715	0.905364	0.817298
rs479526	Luciano2013	ReadSpell	6	11618167	T	C	6	0.141976	-0.0409744	0.0279028	0	1.58511	0.903044	0.51906
rs2041663	Luciano2013	NWR	7	20086675	A	G	6	0.143155	0.0618833	0.0422659	0	1.95246	0.855683	0.128326
rs7777159	Luciano2013	NWR	7	20084601	A	G	6	0.143884	0.0573041	0.0392097	0	3.48763	0.625261	0.150234
rs2288807	Luciano2013	WRead	5	146775377	G	C	6	0.14451	-0.0423421	0.0290173	18.6449	6.14589	0.292281	0.624053
rs6954796	Luciano2013	NWR	7	20086982	C	G	6	0.145564	0.0616039	0.0423284	0	1.8184	0.873658	0.12794
rs4925650	Luciano2013	WRead	1	247584075	G	A	5	0.15033	-0.0564237	0.0392276	40.2678	6.69655	0.15282	0.56618
rs8048857	Luciano2013	WRead	16	73705051	C	T	6	0.152363	-0.0424198	0.0296386	0	2.83928	0.724748	0.33156
rs10887149	Eicher2013	RD	10	124167004	G	A	6	0.156694	-0.0418885	0.0295764	45.2449	9.13157	0.10393	0.680111
rs2041664	Luciano2013	NWR	7	20086385	G	A	6	0.158211	0.059685	0.0422964	0	1.90377	0.862294	0.127982
rs7795980	Luciano2013	NWR	7	20084445	T	C	6	0.1592	0.0594341	0.0422187	0	1.96113	0.854497	0.128105
rs9514694	Luciano2013	ReadSpell	13	108150747	G	A	6	0.164795	0.0447735	0.0322315	0	3.20855	0.667869	0.721894
rs4243136	Luciano2013	WRead	16	73705780	T	C	6	0.165632	-0.0410107	0.0295812	0	2.95058	0.707605	0.330714
rs4243137	Luciano2013	WRead	16	73705912	A	T	6	0.166432	-0.0409433	0.0295884	0	2.95463	0.706981	0.330871
rs1019248	Luciano2013	NWR	7	20085995	T	G	6	0.166604	0.0583235	0.0421657	0	1.94897	0.85616	0.1288
rs4982271	Luciano2013	NWR	14	35893625	G	T	6	0.171403	-0.0389223	0.028458	0	3.22001	0.666108	0.50465
rs6792971	Eicher2013	RD	3	68385527	T	C	6	0.17307	-0.0730684	0.053632	0	3.5235	0.619835	0.928172
rs10925015	Luciano2013	WRead	1	247583677	G	C	5	0.173229	-0.0535388	0.0393118	40.6209	6.73638	0.150493	0.56635
rs10041417	Eicher2013	RD	5	33182745	C	T	6	0.176131	-0.0507034	0.0374813	24.5989	6.6312	0.249544	0.836656
rs8188533	Truong2017	RASletnr	8	43586240	T	C	4	0.177937	-0.124733	0.0925912	0	0.897162	0.826113	0.0547407
rs2822609	Luciano2013	NWR	21	15717794	A	T	5	0.1821	0.0844562	0.0632955	0	0.499244	0.973575	0.936641
rs10240011	Luciano2013	NWR	7	20088988	T	C	6	0.187698	0.0375373	0.028493	0	0.832208	0.974934	0.487274
rs12938791	Luciano2013	WRead	17	13630121	G	A	6	0.191322	-0.0406218	0.0310878	0	1.8901	0.864133	0.65093
rs8073786	Luciano2013	WRead	17	13629760	T	C	6	0.193111	-0.0405002	0.0311197	0	1.91121	0.86129	0.650851
rs4792391	Luciano2013	WRead	17	13628869	C	T	6	0.193812	-0.0404455	0.0311267	0	1.92733	0.859106	0.650824
rs11251873	Luciano2013	ReadSpell	10	3436109	A	G	6	0.196234	0.0491358	0.0380203	0	4.80248	0.440459	0.849434
rs2822584	Luciano2013	NWR	21	15709849	T	A	5	0.197055	0.0803498	0.0622873	0	0.410579	0.981602	0.935378
rs7283184	Luciano2013	NWR	21	15709414	G	A	5	0.197417	0.0802867	0.0622886	0	0.410971	0.981569	0.935377
rs12329784	Luciano2013	NWR	21	15705665	C	G	5	0.198467	0.0800507	0.0622511	0	0.411909	0.98149	0.93537
rs8072794	Luciano2013	WRead	17	13629661	G	C	6	0.199674	-0.0399521	0.0311522	0	1.93434	0.858153	0.651336
rs7569439	Luciano2013	ReadSpell	2	220590633	T	C	6	0.200348	-0.0356757	0.0278595	16.495	5.98767	0.307421	0.542379
rs4696636	Luciano2013	ReadSpell	4	151767922	T	C	3	0.200697	0.122834	0.0959961	52.0704	4.17279	0.124134	0.072031
rs10508253	Luciano2013	ReadSpell	10	3430951	T	G	6	0.201331	0.0487162	0.038126	0	4.7268	0.450123	0.851526
rs6836854	Luciano2013	WRead	4	151742349	C	T	3	0.202575	0.122228	0.0959219	51.8584	4.15441	0.12528	0.07234
rs10904029	Luciano2013	ReadSpell	10	3429289	G	T	6	0.20612	0.0482466	0.0381605	0	4.23809	0.51567	0.850597
rs10904029	Luciano2013	NWR	10	3429289	G	T	6	0.20612	0.0482466	0.0381605	0	4.23809	0.51567	0.850597
rs788782	Luciano2013	WRead	7	46152051	A	T	6	0.20651	-0.0350675	0.0277604	45.3729	9.15296	0.103116	0.547681
rs11666805	Luciano2013	WRead	19	1425448	C	T	5	0.20762	-0.0689515	0.0547175	0	0.722953	0.948469	0.923934
rs11666805	Luciano2013	ReadSpell	19	1425448	C	T	5	0.20762	-0.0689515	0.0547175	0	0.722953	0.948469	0.923934
rs4792392	Luciano2013	WRead	17	13628946	A	G	6	0.20816	-0.0391742	0.0311242	0	1.86789	0.867106	0.651367
rs7090790	Luciano2013	NWR	10	3416737	A	G	6	0.208163	0.0477626	0.037948	0	4.13671	0.529906	0.850999
rs7090790	Luciano2013	ReadSpell	10	3416737	A	G	6	0.208163	0.0477626	0.037948	0	4.13671	0.529906	0.850999
rs8056327	Luciano2013	WRead	16	73702024	G	C	6	0.208518	-0.037456	0.0297825	0	2.27097	0.810522	0.331029
rs3786983	Luciano2013	WRead	19	1427260	C	T	5	0.208958	-0.0687537	0.0547212	0	0.711491	0.949904	0.923642
rs3786983	Luciano2013	ReadSpell	19	1427260	C	T	5	0.208958	-0.0687537	0.0547212	0	0.711491	0.949904	0.923642
rs11038042	Truong2017	RANpic	11	44539107	A	G	3	0.220851	0.0759387	0.0620278	0	0.388223	0.823566	0.794817
rs180950	Eicher2013	RD	10	115707967	G	T	6	0.221036	0.0346643	0.0283257	0	2.27852	0.809417	0.38744
rs2498522	Luciano2013	WRead	13	70800025	A	G	6	0.221572	0.0543977	0.0445023	0	3.44659	0.631484	0.88216
rs716270	Luciano2013	WRead	16	73708889	G	A	6	0.227224	-0.0357926	0.0296409	0	3.29996	0.653848	0.332011
rs1480566	Luciano2013	WRead	16	73704271	A	C	6	0.228099	-0.0360415	0.0299032	0	2.57654	0.764927	0.325566
rs3786978	Luciano2013	ReadSpell	19	1413574	T	C	5	0.228494	-0.0647433	0.0537625	0	1.22415	0.874107	0.923357
rs16989994	Luciano2013	NWR	4	34573079	G	A	6	0.229191	0.0544368	0.0452718	0	3.41777	0.635865	0.896363
rs1928007	Luciano2013	WRead	13	70810223	G	A	6	0.230692	-0.056109	0.046813	0	2.47093	0.780866	0.101701
rs1928007	Luciano2013	ReadSpell	13	70810223	G	A	6	0.230692	-0.056109	0.046813	0	2.47093	0.780866	0.101701
rs6502296	Luciano2013	WRead	17	13633640	G	A	6	0.234165	-0.0367794	0.0309149	0	1.29036	0.93592	0.64893
rs7989551	Luciano2013	ReadSpell	13	70808508	C	G	6	0.235098	-0.0556488	0.0468689	0	2.43491	0.786265	0.101741
rs7989551	Luciano2013	WRead	13	70808508	C	G	6	0.235098	-0.0556488	0.0468689	0	2.43491	0.786265	0.101741
rs2252068	Luciano2013	WRead	13	24825353	A	G	6	0.235959	-0.0516087	0.0435462	31.1582	7.26303	0.201802	0.103248
rs4132388	Luciano2013	ReadSpell	5	124323247	C	A	6	0.239302	-0.0354329	0.0301112	25.7847	6.73715	0.240934	0.610766
rs7484001	Luciano2013	NWR	11	89463241	A	G	6	0.239732	0.0638956	0.0543489	19.9212	6.24385	0.283209	0.917675
rs764255	Luciano2013	WRead	16	73713683	C	T	6	0.244904	-0.0335821	0.0288799	0	2.3199	0.80334	0.378033
rs10829474	Luciano2013	NWR	10	130497115	C	A	2	0.253301	0.0657132	0.0575236	0	0.51124	0.474603	0.604613
rs6764359	Luciano2013	NWR	3	149531177	T	G	4	0.253339	0.0798503	0.0699046	0	0.61469	0.893061	0.0541872
rs3956052	Luciano2013	WRead	16	73698112	C	A	6	0.266237	-0.0331793	0.0298437	0	2.25709	0.812548	0.33085
rs11799558	Truong2017	RANpic	1	65180463	G	T	6	0.26823	0.0391634	0.0353732	45.4582	9.16728	0.102575	0.815729
rs8059199	Luciano2013	WRead	16	73712234	C	A	6	0.269938	-0.0321743	0.0291644	0	2.51114	0.774817	0.374247
rs1792745	Eicher2013	RD	18	53804993	T	C	6	0.27093	0.0456061	0.0414253	7.08115	5.38104	0.371167	0.124859
rs716271	Luciano2013	WRead	16	73708524	A	G	6	0.274927	-0.03242	0.0296945	0	3.48742	0.625292	0.33001
rs3120780	Luciano2013	NWR	1	211348635	A	G	6	0.281497	-0.0393426	0.036531	0	3.61588	0.605931	0.19137
rs990258	Luciano2013	WRead	16	73708098	A	G	6	0.285624	-0.0318357	0.0298152	0	3.57004	0.612817	0.32841
rs55907818	Gialluisi2014	IQadjPC1	7	128477620	G	A	6	0.290068	0.0522584	0.0493948	38.3014	8.10391	0.150601	0.906082
rs12914796	Luciano2013	ReadSpell	15	100441789	C	T	6	0.290683	0.0563987	0.0533763	0	2.27956	0.809264	0.927034
rs7970534	Gialluisi2014	PC1	12	120862195	G	C	6	0.301964	-0.0306415	0.0296848	3.36067	5.17388	0.395031	0.668851
rs7970534	Gialluisi2014	IQadjPC1	12	120862195	G	C	6	0.301964	-0.0306415	0.0296848	3.36067	5.17388	0.395031	0.668851
rs4888588	Luciano2013	WRead	16	73696079	C	T	6	0.307199	-0.0306047	0.0299718	0	2.48773	0.778342	0.327024
rs17002266	Luciano2013	NWR	21	15696271	T	C	5	0.308971	0.0659981	0.0648705	0	1.29344	0.862487	0.939099
rs1323381	Meaburn2008	Read	9	111064438	C	T	6	0.311167	-0.0421515	0.0416197	0	0.874557	0.972036	0.868133
rs10774547	Gialluisi2014	PC1	12	120862716	T	C	6	0.311833	-0.0299855	0.029648	3.73026	5.19374	0.392697	0.668599
rs10774547	Gialluisi2014	IQadjPC1	12	120862716	T	C	6	0.311833	-0.0299855	0.029648	3.73026	5.19374	0.392697	0.668599
rs4766962	Gialluisi2014	PC1	12	120863235	A	T	6	0.312172	-0.0299565	0.0296401	3.79391	5.19718	0.392294	0.668551
rs4766962	Gialluisi2014	IQadjPC1	12	120863235	A	T	6	0.312172	-0.0299565	0.0296401	3.79391	5.19718	0.392294	0.668551
rs6000071	Gialluisi2014	PC1	22	36428388	C	T	6	0.312296	0.0420484	0.041615	0	2.09478	0.835881	0.877193
rs4767891	Gialluisi2014	IQadjPC1	12	120863422	G	A	6	0.312368	-0.0299446	0.0296403	3.81794	5.19847	0.392142	0.668531
rs4767891	Gialluisi2014	PC1	12	120863422	G	A	6	0.312368	-0.0299446	0.0296403	3.81794	5.19847	0.392142	0.668531
rs11065109	Gialluisi2014	IQadjPC1	12	120863914	T	C	6	0.313532	-0.0298702	0.0296379	3.92587	5.20431	0.391458	0.668489
rs11089776	Gialluisi2014	PC1	22	36437906	T	G	6	0.317207	0.0416151	0.0416062	0	2.07481	0.8387	0.877414
rs5750221	Gialluisi2014	PC1	22	36447564	A	G	6	0.318233	0.0416023	0.0416816	0	1.78638	0.877842	0.878526
rs739200	Gialluisi2014	PC1	22	36432337	A	T	6	0.319896	0.0413224	0.0415437	0	2.09761	0.835481	0.877224
rs10269473	Luciano2013	NWR	7	20098212	A	G	6	0.3221	0.0293686	0.0296607	0	3.22408	0.665483	0.341236
rs4807927	Luciano2013	WRead	19	1423199	A	G	5	0.322418	-0.0508867	0.0514266	0	1.6169	0.805751	0.906329
rs4807927	Luciano2013	ReadSpell	19	1423199	A	G	5	0.322418	-0.0508867	0.0514266	0	1.6169	0.805751	0.906329
rs892270	Eicher2013	RD	12	106478826	T	G	6	0.326266	0.0276201	0.028136	0	3.16354	0.674789	0.549349
rs5756049	Gialluisi2014	PC1	22	36427251	G	T	6	0.329881	0.0405128	0.0415792	0	2.135	0.830167	0.877111
rs4721864	Luciano2013	NWR	7	20093641	G	A	6	0.330818	0.0285577	0.0293663	0	2.39822	0.791739	0.339217
rs12351590	Luciano2013	ReadSpell	9	12108916	G	A	5	0.336682	0.0568747	0.0591987	55.3571	8.96	0.0621072	0.062214
rs12351590	Luciano2013	WRead	9	12108916	G	A	5	0.336682	0.0568747	0.0591987	55.3571	8.96	0.0621072	0.062214
rs7085371	Luciano2013	NWR	10	3419952	G	A	6	0.33756	0.0408008	0.0425453	0	4.31989	0.504337	0.872968
rs7085371	Luciano2013	ReadSpell	10	3419952	G	A	6	0.33756	0.0408008	0.0425453	0	4.31989	0.504337	0.872968
rs916333	Gialluisi2014	PC1	22	36422904	T	C	6	0.344187	0.0394607	0.0417166	0	1.98125	0.851734	0.877079
rs1019249	Luciano2013	NWR	7	20085640	T	G	6	0.3512	0.0281354	0.0301796	0	2.34494	0.799644	0.319253
rs4674417	Luciano2013	ReadSpell	2	220535148	G	A	6	0.356786	0.0278057	0.0301742	0	4.51675	0.477646	0.355589
rs5756045	Gialluisi2014	PC1	22	36421809	C	G	6	0.360799	0.0382685	0.0418764	0	1.85393	0.868965	0.877187
rs10960483	Luciano2013	WRead	9	12110840	G	T	5	0.371783	-0.0530827	0.0594338	56.8916	9.27894	0.0544932	0.938222
rs10960483	Luciano2013	ReadSpell	9	12110840	G	T	5	0.371783	-0.0530827	0.0594338	56.8916	9.27894	0.0544932	0.938222
rs11577628	Luciano2013	WRead	1	162319524	A	G	6	0.380308	0.0421104	0.0479985	0	2.94174	0.708968	0.899629
rs7336009	Truong2017	RANpic	13	75208523	G	A	6	0.383581	-0.0246884	0.0283346	0	2.44434	0.784853	0.494201
rs7025259	Luciano2013	ReadSpell	9	12165758	G	T	6	0.389075	0.0493747	0.057326	32.9429	7.45634	0.188853	0.0644351
rs7025259	Luciano2013	WRead	9	12165758	G	T	6	0.389075	0.0493747	0.057326	32.9429	7.45634	0.188853	0.0644351
rs1453227	Luciano2013	WRead	8	107544383	G	A	6	0.391784	0.0356405	0.0416174	32.29	7.38444	0.193583	0.865419
rs1453227	Luciano2013	ReadSpell	8	107544383	G	A	6	0.391784	0.0356405	0.0416174	32.29	7.38444	0.193583	0.865419
rs4897940	Luciano2013	NWR	19	301639	A	G	6	0.394784	-0.0245278	0.0288232	0	3.05135	0.69207	0.611107
rs12482528	Luciano2013	NWR	21	15710293	C	T	6	0.395111	0.044596	0.0524421	0	1.9537	0.855514	0.921773
rs1004654	Luciano2013	ReadSpell	5	95203134	C	A	6	0.402253	-0.0258668	0.0308819	0	4.45118	0.486442	0.709526
rs1465446	Luciano2013	ReadSpell	5	95202236	A	G	6	0.406608	-0.0255924	0.0308387	0	4.43109	0.489155	0.709559
rs4792390	Luciano2013	WRead	17	13628787	C	A	5	0.407891	-0.0345295	0.041722	0	1.80492	0.771582	0.651605
rs7024763	Luciano2013	WRead	9	12165608	A	G	6	0.408753	0.0473593	0.0573294	32.6462	7.42349	0.191001	0.064506
rs7024763	Luciano2013	ReadSpell	9	12165608	A	G	6	0.408753	0.0473593	0.0573294	32.6462	7.42349	0.191001	0.064506
rs5755958	Gialluisi2014	PC1	22	36228855	T	C	6	0.410528	0.03445	0.0418609	0	1.22996	0.941971	0.876941
rs59761754	Gialluisi2014	PC1	22	36204329	T	TTAAA	6	0.410679	0.0344684	0.0418967	0	1.24022	0.940962	0.877323
rs5750177	Gialluisi2014	PC1	22	36203266	T	C	6	0.411048	0.0344415	0.0418971	0	1.23882	0.941099	0.877346
rs5755951	Gialluisi2014	PC1	22	36184094	C	G	6	0.414835	0.0341668	0.0419012	0	1.22346	0.942607	0.8776
rs6000004	Gialluisi2014	PC1	22	36180535	A	G	6	0.415403	0.0341332	0.0419109	0	1.22224	0.942726	0.877583
rs9619573	Gialluisi2014	PC1	22	36220764	T	C	6	0.418529	0.0338589	0.041854	0	1.32177	0.932676	0.876544
rs2092786	Gialluisi2014	PC1	22	36224331	A	T	6	0.41937	0.0337983	0.0418547	0	1.31301	0.933587	0.876531
rs1320490	Meaburn2008	Read	1	227245198	C	G	6	0.420175	-0.0287305	0.0356406	9.93753	5.5517	0.35231	0.820714
rs9903180	Luciano2013	WRead	17	13628180	C	T	5	0.42236	-0.0334454	0.0416851	0	1.91751	0.750928	0.650573
rs6414197	Luciano2013	ReadSpell	2	220598195	G	C	6	0.423531	0.0233003	0.0291141	45.9012	9.24235	0.0997795	0.56531
rs5750185	Gialluisi2014	PC1	22	36229069	A	G	6	0.423664	0.0334724	0.0418363	0	1.29659	0.935282	0.87647
rs5755948	Gialluisi2014	PC1	22	36179095	G	A	6	0.428204	0.0331898	0.041892	0	1.2888	0.93608	0.877104
rs4897942	Luciano2013	NWR	19	301900	G	A	6	0.429355	-0.0228025	0.0288531	0	3.22315	0.665626	0.611153
rs6469074	Luciano2013	WRead	8	107545590	C	T	6	0.429443	0.0328837	0.0416174	31.1105	7.258	0.202149	0.865629
rs6469074	Luciano2013	ReadSpell	8	107545590	C	T	6	0.429443	0.0328837	0.0416174	31.1105	7.258	0.202149	0.865629
rs11018756	Luciano2013	NWR	11	89468883	C	A	4	0.439524	0.0559444	0.0723733	55.9509	6.81058	0.0781865	0.912216
rs5995169	Gialluisi2014	PC1	22	36219694	T	G	4	0.445056	0.0348216	0.0455969	0	0.85615	0.835995	0.876724
rs16874846	Luciano2013	ReadSpell	8	107557642	C	T	6	0.445287	0.0319871	0.0419066	34.5845	7.64345	0.177012	0.861489
rs16874846	Luciano2013	WRead	8	107557642	C	T	6	0.445287	0.0319871	0.0419066	34.5845	7.64345	0.177012	0.861489
rs4897941	Luciano2013	NWR	19	301668	G	C	6	0.448127	-0.0218913	0.0288597	0	3.22425	0.665457	0.609627
rs6000066	Gialluisi2014	PC1	22	36418475	C	T	6	0.454452	0.0314575	0.0420547	0	1.47542	0.915888	0.877436
rs12728902	Luciano2013	ReadSpell	1	219095005	G	C	6	0.459198	0.0215475	0.0291116	0	0.891838	0.97081	0.663417
rs7791221	Luciano2013	NWR	7	56104688	G	A	6	0.471923	-0.0268773	0.0373631	0	2.31879	0.803503	0.837826
rs11444345	Gialluisi2014	PC1	22	36393405	C	CA	6	0.476702	0.029884	0.0419946	0	1.12442	0.951919	0.87862
rs16996261	Gialluisi2014	PC1	22	36393410	T	G	6	0.476702	0.029884	0.0419946	0	1.12442	0.951919	0.87862
rs7995158	Eicher2013	DD-LI	13	111111717	A	G	6	0.479686	-0.0201155	0.0284597	0	3.34291	0.647279	0.422529
rs2822560	Luciano2013	NWR	21	15674632	C	T	3	0.480027	0.074419	0.105371	0	0.685359	0.709866	0.935657
rs9521789	Eicher2013	DD-LI	13	111119620	C	T	6	0.486945	-0.0198375	0.0285359	0	3.35424	0.645548	0.417947
rs465208	Luciano2013	WRead	9	138437272	A	G	6	0.490365	0.0191453	0.0277577	54.7419	11.0478	0.0504414	0.541823
rs9469715	Luciano2013	ReadSpell	6	11629164	G	T	6	0.490629	-0.0196183	0.0284608	0	1.85367	0.868999	0.611854
rs10498108	Gialluisi2014	PC1	2	222209541	C	T	6	0.494852	0.019023	0.027868	0	1.09194	0.954814	0.521674
rs462537	Luciano2013	WRead	9	138437163	C	T	6	0.499129	0.0187005	0.0276692	55.3922	11.2088	0.0473937	0.542677
rs989996	Truong2017	RANpic	7	117642252	C	T	6	0.500829	0.0184071	0.0273432	0	4.97025	0.419521	0.538669
rs6000006	Gialluisi2014	PC1	22	36191428	A	G	6	0.501576	0.0283571	0.0421973	0	0.952332	0.966318	0.879826
rs5756028	Gialluisi2014	PC1	22	36377043	A	G	6	0.507348	0.0278691	0.0420366	0	0.998815	0.962661	0.879051
rs196402	Luciano2013	ReadSpell	1	24838493	A	G	6	0.510281	-0.0186756	0.0283651	15.8585	5.94237	0.311867	0.537737
rs10754358	Luciano2013	ReadSpell	1	118233846	C	T	6	0.515299	0.0188612	0.0289901	0	3.72007	0.59038	0.4038
rs5755979	Gialluisi2014	PC1	22	36290707	C	T	6	0.517847	0.027136	0.0419628	0	0.881209	0.971567	0.879023
rs10192160	Luciano2013	NWR	2	26778638	C	G	6	0.518142	-0.0220205	0.0340763	28.4414	6.98728	0.221588	0.778954
rs3760995	Luciano2013	ReadSpell	19	1436874	A	C	2	0.520244	-0.0924847	0.14384	0	0.444319	0.505045	0.935381
rs3760995	Luciano2013	WRead	19	1436874	A	C	2	0.520244	-0.0924847	0.14384	0	0.444319	0.505045	0.935381
rs1430209	Gialluisi2014	PC1	2	222210212	T	C	6	0.522006	0.0177688	0.0277526	0	1.07614	0.956194	0.522289
rs2892463	Luciano2013	NWR	13	30347835	G	T	6	0.522035	0.0181958	0.0284215	0	1.80398	0.875548	0.394707
rs4839516	Luciano2013	WRead	1	116740450	C	A	6	0.523383	-0.0212771	0.0333425	0.984553	5.04972	0.409843	0.736119
rs2192161	Luciano2013	NWR	21	15681994	G	A	5	0.523929	0.0387262	0.060766	0	0.668522	0.955153	0.93037
rs17398769	Luciano2013	ReadSpell	6	11630685	T	C	6	0.524122	-0.0181612	0.0285103	0	1.87584	0.866045	0.612203
rs909257	Luciano2013	NWR	21	15684554	A	G	5	0.525271	0.0386323	0.0608151	0	0.676686	0.954173	0.930455
rs11683727	Gialluisi2014	PC1	2	222210730	G	C	6	0.52652	0.0175723	0.027746	0	1.0731	0.956457	0.522303
rs2172645	Luciano2013	ReadSpell	2	53647729	A	C	6	0.527098	0.0179144	0.0283258	0	3.91348	0.561938	0.580106
rs4674585	Gialluisi2014	PC1	2	222212153	C	A	6	0.531763	0.0173431	0.0277349	0	1.0634	0.957292	0.522449
rs6436253	Gialluisi2014	PC1	2	222210670	A	G	6	0.533324	0.0172871	0.0277508	0	1.16203	0.948467	0.521574
rs9469717	Luciano2013	ReadSpell	6	11630302	C	T	6	0.534225	-0.0177065	0.0284867	0	1.96649	0.853762	0.610754
rs1025370	Gialluisi2014	PC1	2	222211012	G	A	6	0.534338	0.017239	0.0277422	0	1.15989	0.948667	0.521587
rs11687096	Gialluisi2014	PC1	2	222213174	G	A	6	0.534814	0.0172126	0.0277321	0	1.06094	0.957502	0.522501
rs1025368	Gialluisi2014	PC1	2	222211186	A	G	6	0.535987	0.0171692	0.0277418	0	1.15582	0.949045	0.521617
rs11177505	Truong2017	RAN-RAS_Multiv	12	69516642	G	A	4	0.536389	0.0269003	0.0435082	55.9596	6.81193	0.0781401	0.556176
rs11177505	Truong2017	RANlet	12	69516642	G	A	4	0.536389	0.0269003	0.0435082	55.9596	6.81193	0.0781401	0.556176
rs12636438	Eicher2013	DD-LI	3	22063277	A	G	6	0.536696	0.0223786	0.036222	0	2.953	0.707232	0.812617
rs1036024	Gialluisi2014	PC1	2	222211702	A	C	6	0.538304	0.0170704	0.0277395	0	1.15047	0.94954	0.521709
rs6000002	Gialluisi2014	PC1	22	36178273	T	G	6	0.544517	0.0255183	0.0421097	0	1.36542	0.928058	0.878857
rs5756017	Gialluisi2014	PC1	22	36359853	G	A	6	0.546987	0.0252695	0.0419563	0	1.10003	0.954101	0.878659
rs5755983	Gialluisi2014	PC1	22	36301888	T	C	6	0.547148	0.0252496	0.0419401	0	1.0335	0.959819	0.878064
rs5995180	Gialluisi2014	PC1	22	36351751	T	G	6	0.547223	0.0252559	0.0419585	0	1.00851	0.961876	0.879163
rs68083039	Gialluisi2014	PC1	22	36248109	T	TA	6	0.548747	0.0251602	0.0419589	0	1.00638	0.962049	0.879206
rs113928902	Gialluisi2014	PC1	22	36251888	T	C	6	0.548748	0.0251601	0.0419588	0	1.00637	0.96205	0.879199
rs12158565	Gialluisi2014	PC1	22	36316843	C	G	6	0.548766	0.0251587	0.0419584	0	1.00629	0.962057	0.879206
rs5750189	Gialluisi2014	PC1	22	36267013	A	C	6	0.548766	0.0251587	0.0419584	0	1.00629	0.962057	0.879183
rs5755987	Gialluisi2014	PC1	22	36305179	T	C	6	0.548766	0.0251587	0.0419584	0	1.00629	0.962057	0.879183
rs6000021	Gialluisi2014	PC1	22	36265404	T	C	6	0.548766	0.0251587	0.0419584	0	1.00629	0.962057	0.879181
rs6000036	Gialluisi2014	PC1	22	36320740	A	G	6	0.548766	0.0251587	0.0419584	0	1.00629	0.962057	0.8792
rs5750202	Gialluisi2014	PC1	22	36339542	C	T	6	0.548811	0.0251559	0.0419584	0	1.00615	0.962068	0.879183
rs5750203	Gialluisi2014	PC1	22	36339998	A	T	6	0.548954	0.0251468	0.0419584	0	1.00574	0.962101	0.879181
rs72768411	Gialluisi2014	IQadjPC1	9	115502670	C	A	6	0.549302	-0.0289178	0.0482924	0	3.97012	0.553727	0.906674
rs5755974	Gialluisi2014	PC1	22	36278740	T	G	6	0.549407	0.0251183	0.0419584	0	1.00697	0.962002	0.879196
rs5755980	Gialluisi2014	PC1	22	36296128	G	T	6	0.54955	0.0251093	0.0419584	0	1.00656	0.962035	0.879197
rs6000023	Gialluisi2014	PC1	22	36270721	C	T	6	0.549878	0.0250913	0.0419628	0	1.00567	0.962107	0.879211
rs10483192	Gialluisi2014	PC1	22	36272637	G	A	6	0.550152	0.0250715	0.0419584	0	1.00817	0.961904	0.879196
rs7289456	Gialluisi2014	PC1	22	36270541	G	A	6	0.550152	0.0250715	0.0419584	0	1.00817	0.961904	0.879196
rs1965335	Gialluisi2014	IQadjPC1	9	115504483	C	T	6	0.55149	-0.0287537	0.0482827	0	3.9915	0.55064	0.906651
rs9646268	Truong2017	RASletnr	16	11727552	A	G	6	0.551804	-0.0196319	0.0329916	0	3.89399	0.564778	0.742774
rs5755990	Gialluisi2014	PC1	22	36306594	G	T	6	0.55189	0.0249498	0.0419374	0	1.08996	0.954989	0.878497
rs2182195	Luciano2013	ReadSpell	10	3395216	A	C	6	0.556083	0.0197575	0.0335629	0	2.06808	0.839648	0.795226
rs5756032	Gialluisi2014	PC1	22	36382102	C	T	6	0.560845	0.0244945	0.0421167	0	0.911335	0.969396	0.87947
rs5756031	Gialluisi2014	PC1	22	36380994	C	T	6	0.562039	0.0244196	0.0421162	0	0.912738	0.969293	0.879471
rs9508555	Luciano2013	NWR	13	30372036	C	G	6	0.563023	-0.0164292	0.0284066	0	1.9682	0.853528	0.605267
rs9469713	Luciano2013	ReadSpell	6	11627539	G	A	6	0.563084	-0.016398	0.0283572	0	1.79002	0.877369	0.614106
rs5755975	Gialluisi2014	PC1	22	36280999	T	C	6	0.563849	0.0242035	0.0419374	0	1.10893	0.953311	0.878719
rs5756007	Gialluisi2014	PC1	22	36340848	C	G	6	0.56404	0.0241917	0.0419374	0	1.10837	0.95336	0.878719
rs9622297	Gialluisi2014	PC1	22	36268975	A	G	6	0.564445	0.0241665	0.0419374	0	1.10651	0.953526	0.878727
rs12465555	Luciano2013	NWR	2	44118189	A	G	6	0.565628	0.0307386	0.0535048	16.4283	5.98289	0.307887	0.919999
rs6737417	Gialluisi2014	IQadjPC1	2	222213043	A	G	6	0.566589	0.0158741	0.0276994	0	1.09147	0.954856	0.521553
rs6737417	Gialluisi2014	PC1	2	222213043	A	G	6	0.566589	0.0158741	0.0276994	0	1.09147	0.954856	0.521553
rs3786982	Luciano2013	ReadSpell	19	1415875	C	T	2	0.569468	-0.0817574	0.143728	0	0.822614	0.364417	0.936415
rs4541331	Gialluisi2014	PC1	22	36349460	C	T	6	0.569581	0.0238787	0.0419905	0	1.03947	0.95932	0.87922
rs5750204	Gialluisi2014	PC1	22	36344302	C	T	6	0.569588	0.0238782	0.0419905	0	1.03944	0.959322	0.879221
rs11251863	Luciano2013	ReadSpell	10	3401059	A	G	6	0.569972	0.0190804	0.0335869	0	2.208	0.81968	0.795357
rs4271299	Luciano2013	ReadSpell	10	3400516	A	G	6	0.570079	0.0180971	0.0318647	0	1.47518	0.915916	0.769936
rs4518389	Luciano2013	ReadSpell	5	124327862	T	G	6	0.570431	-0.0161688	0.0284954	5.90473	5.31376	0.3788	0.52934
rs12160116	Gialluisi2014	PC1	22	36379475	C	T	6	0.578383	0.0233938	0.0420942	0	1.01355	0.961466	0.878983
rs791775	Luciano2013	ReadSpell	9	12133233	G	C	6	0.582437	0.0312542	0.0568435	43.3062	8.8193	0.116492	0.0652839
rs791775	Luciano2013	WRead	9	12133233	G	C	6	0.582437	0.0312542	0.0568435	43.3062	8.8193	0.116492	0.0652839
rs4672412	Luciano2013	ReadSpell	2	53647050	T	C	6	0.582506	0.0156078	0.0283918	0	3.61455	0.60613	0.571446
rs12415036	Luciano2013	ReadSpell	10	3399934	G	A	6	0.58288	0.0184333	0.0335649	0	2.12468	0.831638	0.795346
rs9469712	Luciano2013	ReadSpell	6	11627487	G	A	6	0.58699	-0.0154182	0.0283838	0	1.83603	0.871336	0.6127
rs5756005	Gialluisi2014	PC1	22	36335309	G	A	6	0.59066	0.0225445	0.0419137	0	0.963902	0.965424	0.877554
rs645999	Luciano2013	ReadSpell	2	220575854	A	G	6	0.596014	-0.0157099	0.0296334	0	4.90968	0.427003	0.332001
rs1983931	Eicher2013	DD-LI	13	111118102	G	A	6	0.597916	-0.0149657	0.0283764	0	3.49098	0.624754	0.420193
rs2209500	Luciano2013	ReadSpell	10	3402334	A	G	6	0.601014	0.0166835	0.0319031	0	1.58405	0.903172	0.769779
rs10508252	Luciano2013	ReadSpell	10	3402591	T	C	6	0.601408	0.0166671	0.0319061	0	1.58621	0.902912	0.769791
rs7690587	Luciano2013	NWR	4	34635314	G	A	6	0.609818	0.023434	0.045919	0	4.31551	0.504941	0.901277
rs5756023	Gialluisi2014	PC1	22	36372387	C	A	6	0.610861	0.0214275	0.04211	0	1.10847	0.953351	0.879149
rs11079130	Luciano2013	NWR	17	52889930	T	C	6	0.61109	0.0154489	0.0303801	57.337	11.7197	0.0388364	0.673344
rs577043	Field2013	RD	11	78933135	G	A	2	0.6115	-0.0303963	0.0598432	15.8333	1.18812	0.275709	0.61164
rs12050412	Luciano2013	WRead	14	83378003	T	G	6	0.617084	0.0173043	0.0346095	17.2343	6.04115	0.302235	0.797974
rs17135159	Luciano2013	ReadSpell	10	3408947	A	C	6	0.622518	0.0166126	0.0337458	0	2.20542	0.820052	0.795449
rs59197085	Gialluisi2014	IQadjPC1	7	128460756	G	A	6	0.628595	0.0239452	0.0495036	40.8895	8.45874	0.1327	0.907019
rs59197085	Gialluisi2014	PC1	7	128460756	G	A	6	0.628595	0.0239452	0.0495036	40.8895	8.45874	0.1327	0.907019
rs7712391	Truong2017	RANpic	5	163275989	G	T	6	0.628813	-0.0165183	0.0341712	0	0.904764	0.969876	0.78798
rs10505938	Meaburn2008	Read	12	24400957	T	C	6	0.632929	-0.0164016	0.0343412	26.8706	6.83719	0.233033	0.784933
rs786979	Gialluisi2014	IQadjPC1	9	115460453	G	A	6	0.635256	-0.0219741	0.0463253	29.4076	7.08292	0.214546	0.899396
rs674301	Luciano2013	ReadSpell	2	220577576	T	C	6	0.635471	-0.0140018	0.0295371	2.43521	5.1248	0.40084	0.334294
rs639259	Luciano2013	ReadSpell	2	220556378	A	G	6	0.63581	-0.0141353	0.0298487	0	3.96004	0.555184	0.33406
rs4600113	Luciano2013	WRead	10	3989450	T	G	6	0.637277	0.0161995	0.0343567	0	3.12957	0.680018	0.226745
rs3734972	Gialluisi2014	PC1	7	128470838	C	T	6	0.637751	0.0234934	0.0498961	38.3358	8.10843	0.15036	0.90703
rs3734972	Gialluisi2014	IQadjPC1	7	128470838	C	T	6	0.637751	0.0234934	0.0498961	38.3358	8.10843	0.15036	0.90703
rs3800560	Gialluisi2014	IQadjPC1	7	128461094	C	T	6	0.639929	0.0231851	0.0495622	40.7388	8.43722	0.133729	0.907168
rs3800560	Gialluisi2014	PC1	7	128461094	C	T	6	0.639929	0.0231851	0.0495622	40.7388	8.43722	0.133729	0.907168
rs58845495	Gialluisi2014	IQadjPC1	7	128462847	T	C	6	0.641188	0.0231484	0.0496706	40.3165	8.37753	0.13662	0.907177
rs58845495	Gialluisi2014	PC1	7	128462847	T	C	6	0.641188	0.0231484	0.0496706	40.3165	8.37753	0.13662	0.907177
rs8051567	Luciano2013	NWR	16	82422015	G	T	3	0.643243	-0.0411482	0.0888406	0	0.413473	0.813234	0.924658
rs11934463	Luciano2013	NWR	4	34630907	G	C	6	0.643328	0.0212598	0.0459124	0	4.71207	0.452019	0.90102
rs10960488	Luciano2013	WRead	9	12124410	A	G	6	0.64411	-0.0267878	0.0579872	62.1283	13.2025	0.0215535	0.937693
rs10960488	Luciano2013	ReadSpell	9	12124410	A	G	6	0.64411	-0.0267878	0.0579872	62.1283	13.2025	0.0215535	0.937693
rs6864971	Luciano2013	NWR	5	106396918	C	T	6	0.645901	-0.0131208	0.0285566	0	2.62598	0.757414	0.405289
rs11251866	Luciano2013	ReadSpell	10	3407280	T	C	6	0.652936	0.0144151	0.0320559	0	1.56608	0.905321	0.770297
rs12773260	Luciano2013	ReadSpell	10	3407329	C	T	6	0.652961	0.0144141	0.0320561	0	1.56707	0.905202	0.7703
rs9814232	Eicher2013	DD-LI	3	21973175	G	A	6	0.659052	0.0156007	0.0353578	0	4.26642	0.511729	0.807883
rs10904027	Luciano2013	ReadSpell	10	3408316	C	A	6	0.662988	0.0147879	0.0339334	0	2.15808	0.826867	0.798294
rs1430566	Luciano2013	WRead	14	87809766	C	T	6	0.666626	0.0120219	0.0279071	41.2074	8.50448	0.130537	0.555826
rs259521	Eicher2013	DD-LI	3	21967150	C	T	6	0.66969	0.0151436	0.0355004	0	4.30646	0.506188	0.809499
rs1294939	Luciano2013	NWR	7	45217854	T	G	6	0.672063	0.0117411	0.0277359	22.9981	6.49335	0.261128	0.442721
rs539166	Luciano2013	ReadSpell	2	220575527	C	T	6	0.672645	-0.0124971	0.0295775	0	4.90293	0.427842	0.332944
rs1148949	Luciano2013	NWR	2	26796919	G	A	6	0.674821	-0.0169299	0.0403533	0	3.47249	0.627555	0.147639
rs11251868	Luciano2013	ReadSpell	10	3411423	C	T	6	0.687368	0.0135226	0.0336023	0	1.98534	0.85117	0.785171
rs17661929	Luciano2013	NWR	7	48420261	A	C	6	0.693381	-0.015756	0.0399625	26.8216	6.83262	0.233389	0.850281
rs1711745	Gialluisi2014	IQadjPC1	9	115452909	C	A	6	0.696177	-0.0182674	0.0467812	28.3718	6.98049	0.222096	0.901111
rs10485609	Meaburn2008	Read	20	47665612	A	G	6	0.701023	-0.0132279	0.034453	0	4.48644	0.4817	0.780657
rs739189	Luciano2013	ReadSpell	22	37753999	C	A	6	0.702578	0.0116372	0.0304763	0	2.66438	0.75156	0.713613
rs2798316	Gialluisi2014	IQadjPC1	9	115462552	T	C	6	0.705203	-0.0174554	0.046141	29.1021	7.0524	0.216773	0.896497
rs1711744	Gialluisi2014	IQadjPC1	9	115453484	T	A	6	0.706765	-0.0173081	0.0460071	27.6739	6.91314	0.227181	0.897513
rs786983	Gialluisi2014	IQadjPC1	9	115458629	T	C	6	0.709314	-0.0171544	0.0460178	27.1332	6.86184	0.23112	0.897624
rs442555	Eicher2013	DD-LI	14	59296184	T	C	6	0.711365	-0.015963	0.0431405	57.5858	11.7885	0.0378037	0.883671
rs12493123	Luciano2013	WRead	3	162069009	G	A	6	0.713388	0.0103844	0.0282715	10.7406	5.60165	0.346928	0.553443
rs12493123	Luciano2013	ReadSpell	3	162069009	G	A	6	0.713388	0.0103844	0.0282715	10.7406	5.60165	0.346928	0.553443
rs11158345	Luciano2013	WRead	14	61895045	T	C	6	0.717052	-0.0125318	0.0345798	10.4979	5.58646	0.348558	0.792539
rs11158345	Luciano2013	ReadSpell	14	61895045	T	C	6	0.717052	-0.0125318	0.0345798	10.4979	5.58646	0.348558	0.792539
rs786978	Gialluisi2014	IQadjPC1	9	115460239	G	A	6	0.719176	-0.0165728	0.0460919	26.6024	6.81221	0.234985	0.897748
rs6573225	Eicher2013	DD-LI	14	59284887	C	A	6	0.720194	0.0155376	0.0433771	57.0445	11.64	0.0400686	0.116052
rs1866572	Luciano2013	NWR	7	45184555	C	T	6	0.724323	0.00990354	0.0280802	0	3.65454	0.600143	0.490219
rs4862251	Luciano2013	ReadSpell	4	184687644	T	C	3	0.731368	0.0188076	0.0547838	0	1.3323	0.513683	0.250787
rs682699	Luciano2013	ReadSpell	2	220564839	C	T	6	0.737354	-0.00997025	0.0297301	0	4.05342	0.54175	0.337213
rs2995805	Gialluisi2014	IQadjPC1	9	115454618	T	C	6	0.738474	-0.0154539	0.0462865	26.3128	6.78544	0.237093	0.899713
rs2385203	Truong2017	RANpic	1	236346213	C	T	6	0.73868	0.0145488	0.0436112	0	3.23959	0.663103	0.883165
rs10108020	Luciano2013	ReadSpell	8	107524424	A	G	6	0.738884	-0.0152473	0.045742	15.5019	5.91729	0.31435	0.890393
rs12549912	Luciano2013	ReadSpell	8	107524789	G	T	6	0.741457	-0.0151272	0.0458506	17.3489	6.04952	0.30143	0.89075
rs16955225	Luciano2013	NWR	17	52933320	A	C	6	0.741778	0.0100457	0.0304878	53.3444	10.7168	0.0572928	0.681057
rs2192595	Meaburn2008	Read	14	73334989	G	T	6	0.742434	0.0121686	0.0370281	38.5858	8.14144	0.148611	0.824244
rs605017	Luciano2013	ReadSpell	2	220566980	C	T	6	0.744859	-0.00967107	0.0297183	0	4.08424	0.537352	0.336517
rs9542212	Luciano2013	NWR	13	70767093	C	T	6	0.746637	0.0103052	0.0318969	0	4.26758	0.511568	0.254007
rs786981	Gialluisi2014	IQadjPC1	9	115457856	T	G	6	0.748303	-0.0148813	0.0463768	25.6787	6.72754	0.241704	0.899842
rs17557502	Luciano2013	WRead	18	7810110	C	T	3	0.756076	-0.0240296	0.0773558	79.005	9.52608	0.00853963	0.892988
rs4811304	Gialluisi2014	PC1	20	50779338	T	A	6	0.756544	0.010087	0.0325362	0	3.23543	0.66374	0.754941
rs2117090	Luciano2013	NWR	7	48415368	C	A	6	0.758166	-0.0121341	0.0394105	25.888	6.74654	0.240183	0.845759
rs12634033	Eicher2013	RD	3	145041839	C	T	6	0.764587	0.0149624	0.0499639	53.1578	10.6741	0.0582379	0.0813346
rs17661898	Luciano2013	NWR	7	48418038	T	A	6	0.771726	-0.011554	0.0398252	22.2781	6.43319	0.266318	0.849086
rs11083755	Luciano2013	NWR	19	45490065	C	T	6	0.774013	-0.00887676	0.0309155	0	3.33507	0.648477	0.710123
rs2075620	Luciano2013	NWR	19	45480037	A	G	6	0.776836	-0.00876314	0.0309166	0	3.3342	0.648609	0.710153
rs7253458	Luciano2013	NWR	19	45482570	C	T	6	0.777058	-0.00875303	0.0309125	0	3.32368	0.650218	0.710067
rs72626581	Gialluisi2014	PC1	20	50783449	T	C	6	0.777098	0.0092122	0.0325401	0	3.14032	0.678363	0.755303
rs892100	Eicher2013	RD	19	46080682	C	T	6	0.777126	0.0107067	0.0378241	0	1.1247	0.951894	0.175334
rs12699509	Luciano2013	WRead	7	13561595	G	A	6	0.778108	-0.0086668	0.0307567	1.95454	5.09968	0.403837	0.727691
rs12699509	Luciano2013	ReadSpell	7	13561595	G	A	6	0.778108	-0.0086668	0.0307567	1.95454	5.09968	0.403837	0.727691
rs58878184	Gialluisi2014	PC1	20	50783204	G	A	6	0.778235	0.00916368	0.0325392	0	3.13833	0.67867	0.755306
rs2038430	Gialluisi2014	PC1	20	50782945	G	A	6	0.779052	0.00912764	0.0325342	0	3.13381	0.679366	0.755309
rs12590817	Luciano2013	WRead	14	61899482	G	A	6	0.779306	-0.00999196	0.0356571	31.7217	7.32297	0.197707	0.805641
rs6021772	Gialluisi2014	PC1	20	50782343	C	A	6	0.780094	0.00908152	0.0325274	0	3.13291	0.679504	0.755311
rs701825	Truong2017	RANlet	10	90417547	G	A	6	0.782433	-0.00886819	0.0321137	36.5826	7.88427	0.16273	0.259064
rs701825	Truong2017	RAN-RAS_Multiv	10	90417547	G	A	6	0.782433	-0.00886819	0.0321137	36.5826	7.88427	0.16273	0.259064
rs701825	Truong2017	RASletnr	10	90417547	G	A	6	0.782433	-0.00886819	0.0321137	36.5826	7.88427	0.16273	0.259064
rs1842129	Meaburn2008	Read	6	124838090	T	C	6	0.783944	-0.00760847	0.0277496	0	4.3825	0.495756	0.440739
rs679561	Luciano2013	ReadSpell	18	8303370	G	A	5	0.785933	-0.0174691	0.0643203	17.317	4.83776	0.304354	0.899562
rs10507218	Meaburn2008	Read	12	108207233	C	T	6	0.79211	-0.00767415	0.0291159	0	3.38639	0.640643	0.6587
rs2286494	Luciano2013	WRead	7	22984824	T	C	6	0.792314	0.00802381	0.0304732	0	2.41418	0.789361	0.296076
rs2185768	Gialluisi2014	IQadjPC1	9	115462645	C	T	6	0.799475	-0.0116695	0.0459383	26.6865	6.82003	0.234373	0.894923
rs9313548	Field2013	RD	5	170961300	C	T	6	0.803422	0.00686146	0.0275648	28.9515	7.03745	0.21787	0.468361
rs2479923	Luciano2013	WRead	13	70753243	A	G	6	0.806635	0.00860925	0.0351729	0	3.17395	0.673188	0.797233
rs11983883	Luciano2013	NWR	7	48392771	T	G	6	0.806916	-0.0096979	0.0396793	27.097	6.85843	0.231384	0.84863
rs9876855	Luciano2013	ReadSpell	3	140278895	A	G	6	0.810225	-0.00795943	0.0331456	0	2.82955	0.726245	0.21961
rs16955216	Luciano2013	NWR	17	52929254	C	A	6	0.81176	0.00724192	0.0304083	53.2991	10.7064	0.0575213	0.681593
rs3026411	Luciano2013	WRead	11	31801544	A	T	6	0.812669	0.00673134	0.0284041	9.91554	5.55035	0.352457	0.623256
rs471443	Luciano2013	ReadSpell	2	220570313	G	A	6	0.813041	-0.00700112	0.0296024	0	4.63122	0.46252	0.336726
rs2177482	Luciano2013	WRead	11	31802357	G	A	6	0.819098	0.00649145	0.0283835	9.12314	5.50195	0.357732	0.6236
rs2409411	Meaburn2008	Read	21	32920404	C	T	6	0.819866	-0.0065811	0.0289004	0	4.15274	0.527641	0.633916
rs10749593	Truong2017	RAN-RAS_Multiv	10	90374057	C	T	6	0.823371	-0.00694626	0.0311197	26.8387	6.83422	0.233265	0.278416
rs10749593	Truong2017	RASletnr	10	90374057	C	T	6	0.823371	-0.00694626	0.0311197	26.8387	6.83422	0.233265	0.278416
rs4429838	Luciano2013	NWR	5	106403714	A	G	6	0.825677	-0.00624695	0.0283631	0	3.82277	0.575205	0.391894
rs4719722	Luciano2013	WRead	7	22988820	A	G	6	0.828486	0.00662295	0.0305708	0	1.68799	0.890409	0.296646
rs2609334	Truong2017	RANpic	6	168847175	T	C	6	0.829082	-0.00696766	0.0322757	39.4882	8.26285	0.142332	0.75383
rs4607514	Luciano2013	WRead	7	22983702	A	T	6	0.830822	0.00651276	0.0304836	0	2.30019	0.806239	0.296739
rs12699504	Luciano2013	ReadSpell	7	13548809	G	C	6	0.83432	0.00616909	0.029494	31.5856	7.30841	0.198695	0.692037
rs16874737	Luciano2013	ReadSpell	8	107502431	C	T	6	0.836468	-0.00939568	0.0455188	22.875	6.48298	0.262016	0.890686
rs1711739	Gialluisi2014	IQadjPC1	9	115464474	G	A	6	0.843976	-0.00922274	0.0468612	23.2664	6.51605	0.25919	0.900585
rs12982708	Luciano2013	WRead	19	4020370	C	T	6	0.844666	0.00689053	0.0351685	0	4.88723	0.429797	0.782659
rs727125	Luciano2013	WRead	7	22974912	T	G	6	0.845011	0.00598927	0.0306376	0	1.69118	0.890009	0.293753
rs1418410	Gialluisi2014	IQadjPC1	9	115465282	A	G	6	0.856599	-0.00850838	0.0470842	16.8702	6.01469	0.304792	0.902084
rs1595127	Luciano2013	WRead	7	22989204	A	T	6	0.858121	0.00546387	0.0305642	0	1.90587	0.862011	0.295516
rs8066213	Luciano2013	NWR	17	52930323	C	A	6	0.860446	0.00533283	0.0303336	54.1716	10.9103	0.0531884	0.681706
rs9839670	Luciano2013	ReadSpell	3	140278952	G	A	6	0.861897	-0.00575747	0.0330965	0	2.94131	0.709034	0.217276
rs2576167	Truong2017	RANlet	10	90345671	A	C	6	0.867703	-0.00520904	0.031271	28.0567	6.94992	0.224391	0.269094
rs2576167	Truong2017	RASletnr	10	90345671	A	C	6	0.867703	-0.00520904	0.031271	28.0567	6.94992	0.224391	0.269094
rs2576167	Truong2017	RAN-RAS_Multiv	10	90345671	A	C	6	0.867703	-0.00520904	0.031271	28.0567	6.94992	0.224391	0.269094
rs13307587	Luciano2013	ReadSpell	7	13543729	A	G	6	0.868475	0.00484353	0.029249	21.669	6.38317	0.270699	0.679777
rs347273	Luciano2013	WRead	1	162317513	G	A	6	0.869186	-0.00695972	0.0422588	7.04148	5.37874	0.371425	0.134559
rs1359581	Truong2017	RASletnr	10	90360515	A	G	6	0.872463	-0.00502024	0.0312728	27.9286	6.93756	0.225325	0.269474
rs1359581	Truong2017	RAN-RAS_Multiv	10	90360515	A	G	6	0.872463	-0.00502024	0.0312728	27.9286	6.93756	0.225325	0.269474
rs1369923	Luciano2013	NWR	16	61878581	C	T	3	0.874097	-0.0107641	0.0679305	0	1.9949	0.368819	0.138035
rs1555839	Truong2017	RASletnr	10	90382820	C	T	6	0.883583	-0.00457656	0.0312545	30.9871	7.24502	0.203046	0.280176
rs1555839	Truong2017	RAN-RAS_Multiv	10	90382820	C	T	6	0.883583	-0.00457656	0.0312545	30.9871	7.24502	0.203046	0.280176
rs2590673	Eicher2013	RD	8	125968156	A	G	6	0.889577	-0.00723912	0.0521403	0	3.99942	0.549499	0.917639
rs10130259	Luciano2013	WRead	14	83342322	T	C	6	0.893432	-0.0056943	0.0425067	23.6202	6.54623	0.256632	0.877841
rs1002055	Luciano2013	ReadSpell	4	45847131	G	T	6	0.898212	-0.00447111	0.0349524	0	3.14271	0.677994	0.768329
rs17098356	Luciano2013	WRead	14	61898839	T	G	6	0.89939	-0.00391917	0.0309983	0	2.58567	0.763541	0.289837
rs17098356	Luciano2013	ReadSpell	14	61898839	T	G	6	0.89939	-0.00391917	0.0309983	0	2.58567	0.763541	0.289837
rs1679255	Eicher2013	DD-LI	3	22047934	C	T	6	0.900558	-0.00445374	0.0356424	0	3.05014	0.692257	0.187903
rs7913742	Truong2017	RAN-RAS_Multiv	10	90376864	C	A	4	0.906908	0.00397174	0.0339642	13.9303	3.48555	0.322641	0.27441
rs7913742	Truong2017	RASletnr	10	90376864	C	A	4	0.906908	0.00397174	0.0339642	13.9303	3.48555	0.322641	0.27441
rs1409136	Truong2017	RANlet	10	90356598	A	G	4	0.907726	0.00395776	0.0341458	15.6307	3.5558	0.313597	0.269534
rs1409136	Truong2017	RASletnr	10	90356598	A	G	4	0.907726	0.00395776	0.0341458	15.6307	3.5558	0.313597	0.269534
rs1409136	Truong2017	RAN-RAS_Multiv	10	90356598	A	G	4	0.907726	0.00395776	0.0341458	15.6307	3.5558	0.313597	0.269534
rs347272	Luciano2013	WRead	1	162318498	A	G	6	0.910849	-0.00475681	0.0424838	9.07428	5.49899	0.358056	0.134134
rs5995177	Gialluisi2014	PC1	22	36309553	G	A	5	0.918399	-0.00556493	0.054318	0	0.950114	0.917264	0.91763
rs2031573	Luciano2013	WRead	10	4001897	C	T	6	0.923833	-0.00344441	0.0360269	3.16777	5.16357	0.396246	0.824946
rs1357978	Luciano2013	WRead	7	13560221	C	A	6	0.931654	-0.00255995	0.0298488	18.6727	6.148	0.292084	0.706839
rs1357978	Luciano2013	ReadSpell	7	13560221	C	A	6	0.931654	-0.00255995	0.0298488	18.6727	6.148	0.292084	0.706839
rs1536946	Luciano2013	NWR	13	44853226	A	C	6	0.93195	0.00240551	0.0281704	43.5952	8.86449	0.114593	0.387654
rs10400629	Luciano2013	NWR	13	44852020	C	T	6	0.932458	0.00238741	0.0281692	43.2601	8.81214	0.116796	0.387614
rs13223493	Luciano2013	WRead	7	13552754	G	A	6	0.958797	0.00153826	0.0297747	30.4717	7.19131	0.206797	0.705016
rs13223493	Luciano2013	ReadSpell	7	13552754	G	A	6	0.958797	0.00153826	0.0297747	30.4717	7.19131	0.206797	0.705016
rs1536944	Luciano2013	NWR	13	44852696	G	A	6	0.960537	0.00139462	0.028186	47.4986	9.52356	0.0899169	0.386991
rs765386	Luciano2013	NWR	11	130289608	T	C	6	0.967246	0.00149485	0.0364036	33.5776	7.52759	0.184265	0.207317
rs962983	Luciano2013	ReadSpell	6	82064465	C	T	6	0.977614	-0.000910415	0.0324448	0	2.62102	0.758168	0.248763
rs1343255	Luciano2013	ReadSpell	6	82065819	C	G	6	0.980328	-0.000799078	0.0324071	0	2.57869	0.7646	0.249336
rs9344163	Luciano2013	ReadSpell	6	82068407	T	C	6	0.981301	-0.000759605	0.0324095	0	2.56922	0.766035	0.24933
rs915169	Luciano2013	ReadSpell	6	82071151	C	G	6	0.98147	0.000753156	0.0324266	0	2.48324	0.779016	0.249883
rs4754752	Meaburn2008	Read	11	101225730	T	C	6	0.981551	0.000800671	0.0346249	0	2.72756	0.7419	0.797157
rs13227425	Luciano2013	WRead	7	13554008	C	T	6	0.981594	-0.000687004	0.0297783	31.9193	7.34423	0.196272	0.705671
rs13227425	Luciano2013	ReadSpell	7	13554008	C	T	6	0.981594	-0.000687004	0.0297783	31.9193	7.34423	0.196272	0.705671
rs1343250	Luciano2013	ReadSpell	6	82069574	T	C	6	0.982303	-0.000718897	0.03241	0	2.56551	0.766599	0.249304
rs9352999	Luciano2013	ReadSpell	6	82068775	A	C	6	0.982305	-0.000718808	0.0324099	0	2.56549	0.766601	0.249306
rs1343252	Luciano2013	ReadSpell	6	82067893	C	T	6	0.983242	-0.000681618	0.0324509	0	2.58822	0.763155	0.248689
rs6935610	Luciano2013	ReadSpell	6	82071645	G	A	6	0.983415	-0.000673729	0.0324102	0	2.56224	0.767093	0.249303
rs1160219	Meaburn2008	Read	11	18744695	T	C	6	0.98901	0.000487129	0.0353639	0	0.870074	0.97235	0.781987
rs9595095	Luciano2013	NWR	13	44850295	C	T	6	0.990625	0.000331678	0.0282278	41.979	8.61757	0.125325	0.389191
rs755967	Truong2017	RAN-RAS_Multiv	1	18504396	T	C	6	0.992261	0.000280949	0.0289662	0	2.74319	0.739506	0.510639
rs12546767	Eicher2013	RD	8	126082565	T	C	6	0.992542	-0.000448833	0.0480163	0	3.84822	0.571469	0.90094
rs1015917	Luciano2013	ReadSpell	6	82072900	T	G	6	0.993514	0.000264145	0.0324952	0	2.5311	0.771804	0.248539
rs3823480	Gialluisi2014	PC1	7	128468881	G	A	6	0.994024	0.000324836	0.0433736	46.5247	9.35011	0.0958883	0.873863
rs1536945	Luciano2013	NWR	13	44852858	G	A	6	0.996226	-0.000133241	0.0281679	42.4202	8.68359	0.12237	0.387734
rs11839128	Luciano2013	NWR	13	44851278	G	A	6	0.997352	9.36718e-05	0.0282199	42.1367	8.64105	0.124267	0.38921
rs60894155	Gialluisi2014	PC1	7	128465755	G	A	6	0.998026	-0.000107103	0.0432944	49.2304	9.84842	0.0796459	0.873851

## Sheet: g_RANdig
Table S8g. Association with RANdig of variants identified in previous GWAS of DD and related cognitive traits.
Only candidate SNPs which were actually involved in the pooled analysis are reported.
a Beta values refer to A1.
b I-squared test for heterogeneity of effects across datasets (the closer to “0”, the more homogenous is the genetic effect).
c Cochran's Q statistic and p-value (for heterogeneity of effects across datasets).
d Average allele frequency computed over all the datasets where the SNP was available.
Variant	Study	Trait	CHR	BP	A1	A2	STUDY_nr	PVALUE	BETA a	SE_BETA	I2 b	Q c	Q_pval c	A1Freq d
rs3120780	Luciano2013	NWR	1	211348635	A	G	6	0.00359609	-0.121259	0.0416471	16.1485	5.96292	0.309843	0.19137
rs10498108	Gialluisi2014	PC1	2	222209541	C	T	6	0.00576497	0.0880343	0.0318866	0	2.54792	0.769262	0.521674
rs11683727	Gialluisi2014	PC1	2	222210730	G	C	6	0.00741205	0.085068	0.0317686	0	2.40531	0.790683	0.522303
rs1430209	Gialluisi2014	PC1	2	222210212	T	C	6	0.00746918	0.0850905	0.0318075	0	2.41168	0.789733	0.522289
rs6436253	Gialluisi2014	PC1	2	222210670	A	G	6	0.00755243	0.0848828	0.031774	0	2.38281	0.794032	0.521574
rs1025370	Gialluisi2014	PC1	2	222211012	G	A	6	0.00758249	0.0848266	0.0317689	0	2.37967	0.794498	0.521587
rs1025368	Gialluisi2014	PC1	2	222211186	A	G	6	0.00762496	0.0847635	0.0317676	0	2.36234	0.79707	0.521617
rs11687096	Gialluisi2014	PC1	2	222213174	G	A	6	0.00763686	0.0847018	0.0317507	0	2.32901	0.801997	0.522501
rs4674585	Gialluisi2014	PC1	2	222212153	C	A	6	0.00768944	0.0846555	0.0317608	0	2.33008	0.801839	0.522449
rs1036024	Gialluisi2014	PC1	2	222211702	A	C	6	0.0078373	0.084466	0.0317661	0	2.30714	0.805218	0.521709
rs6737417	Gialluisi2014	IQadjPC1	2	222213043	A	G	6	0.00800244	0.0841334	0.0317249	0	2.28332	0.808713	0.521553
rs6737417	Gialluisi2014	PC1	2	222213043	A	G	6	0.00800244	0.0841334	0.0317249	0	2.28332	0.808713	0.521553
rs2172645	Luciano2013	ReadSpell	2	53647729	A	C	6	0.0215655	0.0744984	0.0324197	34.3623	7.61757	0.17861	0.580106
rs716270	Luciano2013	WRead	16	73708889	G	A	6	0.0312816	-0.0730332	0.0339142	60.0676	12.5212	0.0283041	0.332011
rs11038042	Truong2017	RANpic	11	44539107	A	G	3	0.0313549	0.143081	0.0664708	52.918	4.24791	0.119558	0.794817
rs3956052	Luciano2013	WRead	16	73698112	C	A	6	0.0359851	-0.0716424	0.0341627	59.4641	12.3348	0.0304779	0.33085
rs716271	Luciano2013	WRead	16	73708524	A	G	6	0.0374372	-0.0706956	0.0339725	59.2166	12.2599	0.0313952	0.33001
rs990258	Luciano2013	WRead	16	73708098	A	G	6	0.0396431	-0.070244	0.0341413	57.2412	11.6935	0.0392378	0.32841
rs4243137	Luciano2013	WRead	16	73705912	A	T	6	0.042188	-0.0689124	0.0339193	58.9413	12.1777	0.0324326	0.330871
rs4243136	Luciano2013	WRead	16	73705780	T	C	6	0.0423772	-0.0688316	0.0339106	58.5377	12.0591	0.0339863	0.330714
rs8056327	Luciano2013	WRead	16	73702024	G	C	6	0.0441299	-0.0686412	0.0341014	58.6981	12.106	0.0333643	0.331029
rs8048857	Luciano2013	WRead	16	73705051	C	T	6	0.0520009	-0.0659872	0.0339593	60.1409	12.5442	0.028046	0.33156
rs4888588	Luciano2013	WRead	16	73696079	C	T	6	0.0523945	-0.0665936	0.0343287	56.6004	11.5208	0.0419772	0.327024
rs4672412	Luciano2013	ReadSpell	2	53647050	T	C	6	0.0536718	0.0625817	0.0324345	38.9647	8.19198	0.145968	0.571446
rs12914796	Luciano2013	ReadSpell	15	100441789	C	T	6	0.054989	-0.116332	0.0606224	0	3.66098	0.599181	0.927034
rs7025259	Luciano2013	ReadSpell	9	12165758	G	T	6	0.0555289	0.126513	0.0660741	0	3.24057	0.662952	0.0644351
rs7025259	Luciano2013	WRead	9	12165758	G	T	6	0.0555289	0.126513	0.0660741	0	3.24057	0.662952	0.0644351
rs7024763	Luciano2013	WRead	9	12165608	A	G	6	0.0573643	0.125558	0.066065	0	3.08269	0.687239	0.064506
rs7024763	Luciano2013	ReadSpell	9	12165608	A	G	6	0.0573643	0.125558	0.066065	0	3.08269	0.687239	0.064506
rs2170239	Luciano2013	NWR	8	14874924	C	T	6	0.0574539	-0.0657485	0.0346073	22.7141	6.46949	0.263176	0.613301
rs16989994	Luciano2013	NWR	4	34573079	G	A	6	0.0618353	0.0964647	0.0516552	0	2.47193	0.780716	0.896363
rs9646268	Truong2017	RASletnr	16	11727552	A	G	6	0.0672996	0.0689303	0.0376736	0	4.66409	0.458233	0.742774
rs1004654	Luciano2013	ReadSpell	5	95203134	C	A	6	0.0675399	-0.0645381	0.035304	38.6165	8.14551	0.148396	0.709526
rs1465446	Luciano2013	ReadSpell	5	95202236	A	G	6	0.0677033	-0.064431	0.0352664	38.5384	8.13516	0.148942	0.709559
rs1679255	Eicher2013	DD-LI	3	22047934	C	T	6	0.0724996	0.0735957	0.0409783	42.5437	8.70227	0.121546	0.187903
rs1480566	Luciano2013	WRead	16	73704271	A	C	6	0.0725245	-0.0615259	0.0342608	55.6917	11.2846	0.0460208	0.325566
rs10887149	Eicher2013	RD	10	124167004	G	A	6	0.0738703	-0.0604178	0.0338017	0	2.96309	0.705676	0.680111
rs11577628	Luciano2013	WRead	1	162319524	A	G	6	0.0813747	0.0953	0.0546832	0	3.7671	0.583411	0.899629
rs259521	Eicher2013	DD-LI	3	21967150	C	T	6	0.0964376	-0.0677206	0.0407373	28.8866	7.03102	0.218343	0.809499
rs9814232	Eicher2013	DD-LI	3	21973175	G	A	6	0.104374	-0.0659061	0.0405824	31.7277	7.32361	0.197664	0.807883
rs2822609	Luciano2013	NWR	21	15717794	A	T	5	0.107364	0.120068	0.0745692	0	0.912978	0.922692	0.936641
rs2822584	Luciano2013	NWR	21	15709849	T	A	5	0.110016	0.117224	0.0733512	0	0.974475	0.913641	0.935378
rs7283184	Luciano2013	NWR	21	15709414	G	A	5	0.110171	0.117175	0.0733523	0	0.974316	0.913665	0.935377
rs12329784	Luciano2013	NWR	21	15705665	C	G	5	0.110387	0.117113	0.0733578	0	0.972067	0.914002	0.93537
rs12728902	Luciano2013	ReadSpell	1	219095005	G	C	6	0.120828	-0.0516098	0.0332686	0	0.834607	0.974774	0.663417
rs788782	Luciano2013	WRead	7	46152051	A	T	6	0.128659	-0.0481467	0.0316877	23.7964	6.56137	0.255358	0.547681
rs5995169	Gialluisi2014	PC1	22	36219694	T	G	4	0.130372	0.0784041	0.0518327	0	0.982531	0.805479	0.876724
rs10960488	Luciano2013	WRead	9	12124410	A	G	6	0.134678	-0.100031	0.0668695	0	1.40793	0.923444	0.937693
rs10960488	Luciano2013	ReadSpell	9	12124410	A	G	6	0.134678	-0.100031	0.0668695	0	1.40793	0.923444	0.937693
rs764255	Luciano2013	WRead	16	73713683	C	T	6	0.139396	-0.0488522	0.0330519	63.0746	13.5408	0.0188051	0.378033
rs10960483	Luciano2013	WRead	9	12110840	G	T	5	0.1405	-0.0999341	0.067801	0	1.10271	0.893843	0.938222
rs10960483	Luciano2013	ReadSpell	9	12110840	G	T	5	0.1405	-0.0999341	0.067801	0	1.10271	0.893843	0.938222
rs791775	Luciano2013	ReadSpell	9	12133233	G	C	6	0.142921	0.0961326	0.0656196	0	1.50991	0.911923	0.0652839
rs791775	Luciano2013	WRead	9	12133233	G	C	6	0.142921	0.0961326	0.0656196	0	1.50991	0.911923	0.0652839
rs13307587	Luciano2013	ReadSpell	7	13543729	A	G	6	0.14772	-0.0483464	0.0333969	0	3.58645	0.610349	0.679777
rs1019249	Luciano2013	NWR	7	20085640	T	G	6	0.148212	0.0499745	0.0345634	3.84655	5.20002	0.39196	0.319253
rs8059199	Luciano2013	WRead	16	73712234	C	A	6	0.152467	-0.0477468	0.033369	61.1735	12.8778	0.0245513	0.374247
rs10269473	Luciano2013	NWR	7	20098212	A	G	6	0.160168	0.047739	0.0339898	0	4.08107	0.537804	0.341236
rs4792391	Luciano2013	WRead	17	13628869	C	T	6	0.163997	-0.0492104	0.0353586	0	2.66261	0.75183	0.650824
rs8073786	Luciano2013	WRead	17	13629760	T	C	6	0.164763	-0.0491111	0.0353513	0	2.65141	0.75354	0.650851
rs12351590	Luciano2013	ReadSpell	9	12108916	G	A	5	0.165764	0.0935131	0.0674726	0	1.22605	0.873792	0.062214
rs12351590	Luciano2013	WRead	9	12108916	G	A	5	0.165764	0.0935131	0.0674726	0	1.22605	0.873792	0.062214
rs4792392	Luciano2013	WRead	17	13628946	A	G	6	0.167349	-0.048813	0.035352	0	2.6637	0.751665	0.651367
rs12938791	Luciano2013	WRead	17	13630121	G	A	6	0.167452	-0.048801	0.0353518	0	2.62596	0.757418	0.65093
rs8188533	Truong2017	RASletnr	8	43586240	T	C	4	0.168904	0.138604	0.100749	0	1.41911	0.701061	0.0547407
rs8072794	Luciano2013	WRead	17	13629661	G	C	6	0.170694	-0.0485083	0.0354081	0	2.58457	0.763708	0.651336
rs17002266	Luciano2013	NWR	21	15696271	T	C	5	0.174685	0.103745	0.0764344	0	0.888416	0.926217	0.939099
rs7690587	Luciano2013	NWR	4	34635314	G	A	6	0.180153	0.070248	0.0524128	0	4.36459	0.498203	0.901277
rs5755983	Gialluisi2014	PC1	22	36301888	T	C	6	0.181326	0.0641553	0.0479959	0	3.46609	0.628524	0.878064
rs9876855	Luciano2013	ReadSpell	3	140278895	A	G	6	0.18261	0.0503697	0.0377935	0	2.3152	0.804032	0.21961
rs10192160	Luciano2013	NWR	2	26778638	C	G	6	0.182998	-0.0519727	0.0390308	0	2.20341	0.820343	0.778954
rs11934463	Luciano2013	NWR	4	34630907	G	C	6	0.18336	0.0697275	0.0524078	0	4.47734	0.482921	0.90102
rs1323381	Meaburn2008	Read	9	111064438	C	T	6	0.185696	-0.062694	0.0473728	68.6439	15.9459	0.00700038	0.868133
rs6502296	Luciano2013	WRead	17	13633640	G	A	6	0.191584	-0.0458735	0.0351277	0	1.74513	0.883165	0.64893
rs2385203	Truong2017	RANpic	1	236346213	C	T	6	0.198169	-0.0638551	0.0496237	0	3.98527	0.551539	0.883165
rs1711745	Gialluisi2014	IQadjPC1	9	115452909	C	A	6	0.199519	-0.0681032	0.0530844	21.5507	6.37355	0.271549	0.901111
rs7791221	Luciano2013	NWR	7	56104688	G	A	6	0.205077	0.0536201	0.0423132	0	1.21829	0.943111	0.837826
rs9521789	Eicher2013	DD-LI	13	111119620	C	T	6	0.211467	-0.0407818	0.0326374	20.1334	6.26044	0.281695	0.417947
rs11444345	Gialluisi2014	PC1	22	36393405	C	CA	6	0.21509	0.0595538	0.0480392	0	4.11296	0.533271	0.87862
rs16996261	Gialluisi2014	PC1	22	36393410	T	G	6	0.21509	0.0595538	0.0480392	0	4.11296	0.533271	0.87862
rs5756032	Gialluisi2014	PC1	22	36382102	C	T	6	0.216204	0.0595937	0.0481883	0	4.08147	0.537747	0.87947
rs5756031	Gialluisi2014	PC1	22	36380994	C	T	6	0.216316	0.0595843	0.0481923	0	4.07717	0.53836	0.879471
rs5756028	Gialluisi2014	PC1	22	36377043	A	G	6	0.220223	0.0589218	0.0480627	0	4.10612	0.534241	0.879051
rs5755990	Gialluisi2014	PC1	22	36306594	G	T	6	0.222654	0.0584853	0.0479584	0	3.89939	0.56399	0.878497
rs12160116	Gialluisi2014	PC1	22	36379475	C	T	6	0.223372	0.0586577	0.0481745	0	3.93683	0.558547	0.878983
rs1160219	Meaburn2008	Read	11	18744695	T	C	6	0.223553	0.0490556	0.0403042	0	3.70903	0.592021	0.781987
rs6000023	Gialluisi2014	PC1	22	36270721	C	T	6	0.226373	0.05807	0.0480014	0	3.98135	0.552105	0.879211
rs5755979	Gialluisi2014	PC1	22	36290707	C	T	6	0.226899	0.0580067	0.0480035	0	3.98699	0.55129	0.879023
rs5755974	Gialluisi2014	PC1	22	36278740	T	G	6	0.227056	0.0579845	0.0480013	0	3.97802	0.552585	0.879196
rs5995180	Gialluisi2014	PC1	22	36351751	T	G	6	0.227395	0.0579365	0.0479966	0	3.95893	0.555344	0.879163
rs5755980	Gialluisi2014	PC1	22	36296128	G	T	6	0.227409	0.0579405	0.0480013	0	3.97477	0.553055	0.879197
rs10483192	Gialluisi2014	PC1	22	36272637	G	A	6	0.227453	0.0579349	0.0480013	0	3.97784	0.552611	0.879196
rs7289456	Gialluisi2014	PC1	22	36270541	G	A	6	0.227453	0.0579349	0.0480013	0	3.97784	0.552611	0.879196
rs12158565	Gialluisi2014	PC1	22	36316843	C	G	6	0.227728	0.0579008	0.0480013	0	3.95838	0.555424	0.879206
rs6000036	Gialluisi2014	PC1	22	36320740	A	G	6	0.227728	0.0579008	0.0480013	0	3.95838	0.555424	0.8792
rs5750203	Gialluisi2014	PC1	22	36339998	A	T	6	0.227768	0.0578959	0.0480014	0	3.95885	0.555355	0.879181
rs5750202	Gialluisi2014	PC1	22	36339542	C	T	6	0.228051	0.0578606	0.0480014	0	3.9564	0.55571	0.879183
rs5755987	Gialluisi2014	PC1	22	36305179	T	C	6	0.228073	0.0578578	0.0480013	0	3.95643	0.555706	0.879183
rs6000021	Gialluisi2014	PC1	22	36265404	T	C	6	0.228118	0.0578522	0.0480013	0	3.95949	0.555263	0.879181
rs68083039	Gialluisi2014	PC1	22	36248109	T	TA	6	0.228126	0.0578521	0.0480021	0	3.96121	0.555014	0.879206
rs113928902	Gialluisi2014	PC1	22	36251888	T	C	6	0.228161	0.0578477	0.048002	0	3.96125	0.555008	0.879199
rs5750189	Gialluisi2014	PC1	22	36267013	A	C	6	0.228171	0.0578456	0.0480013	0	3.96127	0.555006	0.879183
rs6000066	Gialluisi2014	PC1	22	36418475	C	T	6	0.228745	0.0579552	0.0481516	0	3.81504	0.576341	0.877436
rs5756017	Gialluisi2014	PC1	22	36359853	G	A	6	0.231036	0.0575182	0.0480241	0	3.90664	0.562934	0.878659
rs5756005	Gialluisi2014	PC1	22	36335309	G	A	6	0.232378	0.0572644	0.0479499	0	3.92512	0.560246	0.877554
rs1983931	Eicher2013	DD-LI	13	111118102	G	A	6	0.233025	-0.0387342	0.0324787	10.6625	5.59675	0.347453	0.420193
rs4541331	Gialluisi2014	PC1	22	36349460	C	T	6	0.233432	0.0572304	0.0480296	0	3.94468	0.557408	0.87922
rs5750204	Gialluisi2014	PC1	22	36344302	C	T	6	0.233436	0.0572298	0.0480296	0	3.94469	0.557407	0.879221
rs5756023	Gialluisi2014	PC1	22	36372387	C	A	6	0.233512	0.0573895	0.0481714	0	3.93138	0.559337	0.879149
rs909257	Luciano2013	NWR	21	15684554	A	G	5	0.233892	0.0853211	0.0716748	0	0.50798	0.97272	0.930455
rs5756007	Gialluisi2014	PC1	22	36340848	C	G	6	0.234895	0.0570007	0.0479866	0	3.81708	0.576041	0.878719
rs5755975	Gialluisi2014	PC1	22	36280999	T	C	6	0.234899	0.057	0.0479866	0	3.81967	0.57566	0.878719
rs1711744	Gialluisi2014	IQadjPC1	9	115453484	T	A	6	0.235148	-0.0620166	0.0522376	41.8289	8.59533	0.126335	0.897513
rs9622297	Gialluisi2014	PC1	22	36268975	A	G	6	0.235168	0.056973	0.0479914	0	3.81959	0.575671	0.878727
rs9839670	Luciano2013	ReadSpell	3	140278952	G	A	6	0.236847	0.0446504	0.0377464	0	2.37471	0.795234	0.217276
rs2192161	Luciano2013	NWR	21	15681994	G	A	5	0.237498	0.0846021	0.0716199	0	0.516097	0.971915	0.93037
rs11799558	Truong2017	RANpic	1	65180463	G	T	6	0.238478	0.0477163	0.0404788	33.745	7.54661	0.183057	0.815729
rs5756045	Gialluisi2014	PC1	22	36421809	C	G	6	0.238535	0.0564972	0.0479335	0	4.3057	0.506293	0.877187
rs1792745	Eicher2013	RD	18	53804993	T	C	6	0.240589	0.055736	0.0474949	25.5909	6.71961	0.242342	0.124859
rs916333	Gialluisi2014	PC1	22	36422904	T	C	6	0.250088	0.0549653	0.0477903	0	4.48724	0.481592	0.877079
rs7995158	Eicher2013	DD-LI	13	111111717	A	G	6	0.252354	-0.0372837	0.0325721	0.110621	5.00554	0.415205	0.422529
rs12493123	Luciano2013	WRead	3	162069009	G	A	6	0.253532	0.0368544	0.0322771	0	3.79983	0.57858	0.553443
rs12493123	Luciano2013	ReadSpell	3	162069009	G	A	6	0.253532	0.0368544	0.0322771	0	3.79983	0.57858	0.553443
rs12634033	Eicher2013	RD	3	145041839	C	T	6	0.257671	0.0647661	0.0572182	70.5467	16.9761	0.00454543	0.0813346
rs2798316	Gialluisi2014	IQadjPC1	9	115462552	T	C	6	0.258962	-0.0591085	0.0523618	44.5185	9.01202	0.108586	0.896497
rs1015917	Luciano2013	ReadSpell	6	82072900	T	G	6	0.259479	-0.0418217	0.0370883	1.27778	5.06472	0.408033	0.248539
rs2185768	Gialluisi2014	IQadjPC1	9	115462645	C	T	6	0.25963	-0.0588204	0.0521797	41.128	8.49301	0.131077	0.894923
rs12636438	Eicher2013	DD-LI	3	22063277	A	G	6	0.260872	-0.0468089	0.0416326	7.75149	5.42014	0.366782	0.812617
rs6000002	Gialluisi2014	PC1	22	36178273	T	G	6	0.261574	0.0540567	0.0481497	0	3.63778	0.602651	0.878857
rs7463498	Truong2017	RASletnr	8	43447235	G	A	4	0.261914	0.110489	0.0984858	0	1.69333	0.638418	0.0568635
rs739200	Gialluisi2014	PC1	22	36432337	A	T	6	0.262626	0.0532758	0.047559	0	4.68232	0.455867	0.877224
rs6935610	Luciano2013	ReadSpell	6	82071645	G	A	6	0.263208	-0.0414058	0.0370077	0	4.99515	0.416472	0.249303
rs786983	Gialluisi2014	IQadjPC1	9	115458629	T	C	6	0.263239	-0.0584409	0.0522368	42.8076	8.74242	0.11979	0.897624
rs1343250	Luciano2013	ReadSpell	6	82069574	T	C	6	0.263333	-0.0413945	0.0370074	0	4.99547	0.416433	0.249304
rs9352999	Luciano2013	ReadSpell	6	82068775	A	C	6	0.263779	-0.0413557	0.0370072	0	4.99105	0.416973	0.249306
rs9344163	Luciano2013	ReadSpell	6	82068407	T	C	6	0.264192	-0.0413195	0.0370067	0	4.98664	0.417513	0.24933
rs5756049	Gialluisi2014	PC1	22	36427251	G	T	6	0.264724	0.0530884	0.0476004	0	4.65328	0.459641	0.877111
rs915169	Luciano2013	ReadSpell	6	82071151	C	G	6	0.264939	-0.041262	0.0370131	1.0191	5.05148	0.40963	0.249883
rs6000071	Gialluisi2014	PC1	22	36428388	C	T	6	0.265083	0.0530853	0.0476333	0	4.57527	0.469876	0.877193
rs1343255	Luciano2013	ReadSpell	6	82065819	C	G	6	0.265469	-0.0412051	0.0370031	0	4.97111	0.419416	0.249336
rs786978	Gialluisi2014	IQadjPC1	9	115460239	G	A	6	0.266247	-0.0581516	0.0523066	42.9771	8.7684	0.118666	0.897748
rs59761754	Gialluisi2014	PC1	22	36204329	T	TTAAA	6	0.266382	0.053302	0.0479579	0	3.64447	0.601648	0.877323
rs5750177	Gialluisi2014	PC1	22	36203266	T	C	6	0.266538	0.0532854	0.0479586	0	3.64447	0.601649	0.877346
rs5755951	Gialluisi2014	PC1	22	36184094	C	G	6	0.26747	0.0531966	0.047972	0	3.64543	0.601506	0.8776
rs6000004	Gialluisi2014	PC1	22	36180535	A	G	6	0.267594	0.0531857	0.0479747	0	3.64631	0.601373	0.877583
rs1343252	Luciano2013	ReadSpell	6	82067893	C	T	6	0.269127	-0.0409575	0.0370631	0	4.99235	0.416815	0.248689
rs786979	Gialluisi2014	IQadjPC1	9	115460453	G	A	6	0.2703	-0.0579161	0.0525378	46.2638	9.30471	0.0975104	0.899396
rs2192595	Meaburn2008	Read	14	73334989	G	T	6	0.271746	-0.0466973	0.0424887	0	2.31007	0.804786	0.824244
rs6963842	Truong2017	RANlet	7	107634989	G	T	6	0.271849	0.0369114	0.033592	0	0.933251	0.967768	0.516914
rs3786982	Luciano2013	ReadSpell	19	1415875	C	T	2	0.272732	0.183279	0.167104	0	0.492281	0.482912	0.936415
rs962983	Luciano2013	ReadSpell	6	82064465	C	T	6	0.273121	-0.0406093	0.0370556	0	4.9485	0.422197	0.248763
rs1711739	Gialluisi2014	IQadjPC1	9	115464474	G	A	6	0.273182	-0.0582956	0.0532009	34.3292	7.61374	0.178848	0.900585
rs9619573	Gialluisi2014	PC1	22	36220764	T	C	6	0.274097	0.0524111	0.047922	0	3.53648	0.617876	0.876544
rs5755948	Gialluisi2014	PC1	22	36179095	G	A	6	0.274967	0.0523641	0.0479658	0	3.52986	0.618875	0.877104
rs9313548	Field2013	RD	5	170961300	C	T	6	0.275461	0.034427	0.0315678	0	3.38033	0.641568	0.468361
rs6472239	Luciano2013	NWR	8	66900280	T	C	3	0.280176	0.120675	0.111744	0	0.816772	0.664722	0.938024
rs11089776	Gialluisi2014	PC1	22	36437906	T	G	6	0.280911	0.0513344	0.0476079	0	4.62057	0.463915	0.877414
rs1866572	Luciano2013	NWR	7	45184555	C	T	6	0.282579	-0.0344184	0.0320307	57.8816	11.8713	0.0365944	0.490219
rs10507218	Meaburn2008	Read	12	108207233	C	T	6	0.287087	0.0356391	0.0334786	0	3.95141	0.556432	0.6587
rs2092786	Gialluisi2014	PC1	22	36224331	A	T	6	0.289199	0.0507861	0.0479169	0	3.66616	0.598408	0.876531
rs12465555	Luciano2013	NWR	2	44118189	A	G	6	0.291713	-0.0646661	0.0613314	40.411	8.39081	0.135972	0.919999
rs1369923	Luciano2013	NWR	16	61878581	C	T	3	0.298821	0.0751706	0.0723514	30.943	2.89616	0.235021	0.138035
rs2995805	Gialluisi2014	IQadjPC1	9	115454618	T	C	6	0.306233	-0.0537725	0.0525554	44.1467	8.95202	0.110993	0.899713
rs12699504	Luciano2013	ReadSpell	7	13548809	G	C	6	0.30645	-0.0344226	0.0336585	0	4.70579	0.45283	0.692037
rs786981	Gialluisi2014	IQadjPC1	9	115457856	T	G	6	0.308621	-0.0535994	0.0526454	44.3268	8.98098	0.109825	0.899842
rs5750221	Gialluisi2014	PC1	22	36447564	A	G	6	0.311696	0.0482304	0.047674	0	4.60995	0.465309	0.878526
rs10183875	Truong2017	RANlet	2	114734407	T	C	6	0.312275	0.0402773	0.0398603	0	0.593543	0.988297	0.800066
rs2822560	Luciano2013	NWR	21	15674632	C	T	3	0.314989	0.120585	0.120008	0	0.939431	0.62518	0.935657
rs6000006	Gialluisi2014	PC1	22	36191428	A	G	6	0.316012	0.04842	0.0482903	0	3.98053	0.552222	0.879826
rs5755958	Gialluisi2014	PC1	22	36228855	T	C	6	0.317345	0.0479238	0.0479273	0	4.07238	0.539043	0.876941
rs2041660	Luciano2013	NWR	7	20107623	T	C	6	0.319103	0.0482245	0.0484034	0	3.14808	0.677168	0.12955
rs1357978	Luciano2013	WRead	7	13560221	C	A	6	0.320687	-0.0338558	0.0340928	0	4.52722	0.47625	0.706839
rs1357978	Luciano2013	ReadSpell	7	13560221	C	A	6	0.320687	-0.0338558	0.0340928	0	4.52722	0.47625	0.706839
rs4721864	Luciano2013	NWR	7	20093641	G	A	6	0.320831	0.033379	0.0336227	0	3.43336	0.633494	0.339217
rs2075620	Luciano2013	NWR	19	45480037	A	G	6	0.326213	-0.0347424	0.0353875	2.58154	5.1325	0.399925	0.710153
rs10504394	Luciano2013	NWR	8	66918243	T	C	3	0.326482	0.109165	0.111254	0	0.739708	0.690835	0.936142
rs1418410	Gialluisi2014	IQadjPC1	9	115465282	A	G	6	0.327193	-0.0523921	0.0534731	43.9601	8.92221	0.112208	0.902084
rs5750185	Gialluisi2014	PC1	22	36229069	A	G	6	0.327309	0.0469316	0.0479115	0	3.96644	0.554258	0.87647
rs11083755	Luciano2013	NWR	19	45490065	C	T	6	0.329064	-0.0345382	0.0353874	1.73136	5.08809	0.405224	0.710123
rs7253458	Luciano2013	NWR	19	45482570	C	T	6	0.329891	-0.0344769	0.0353851	2.1913	5.11202	0.402363	0.710067
rs347272	Luciano2013	WRead	1	162318498	A	G	6	0.332863	-0.0470045	0.0485402	0	1.09859	0.954229	0.134134
rs55907818	Gialluisi2014	IQadjPC1	7	128477620	G	A	6	0.334256	-0.0549968	0.0569575	0	2.00055	0.849069	0.906082
rs10754358	Luciano2013	ReadSpell	1	118233846	C	T	6	0.336281	0.0319267	0.0332037	0	4.19872	0.521174	0.4038
rs10130259	Luciano2013	WRead	14	83342322	T	C	6	0.339801	0.0464142	0.0486237	0	3.10304	0.684104	0.877841
rs1005499	Luciano2013	NWR	7	20105490	T	G	6	0.351183	0.0453089	0.0485992	0	3.37758	0.641986	0.129621
rs6792971	Eicher2013	RD	3	68385527	T	C	6	0.354822	-0.0570236	0.0616286	0	3.75406	0.58534	0.928172
rs7484001	Luciano2013	NWR	11	89463241	A	G	6	0.355398	0.0570397	0.0617199	42.0008	8.62081	0.125178	0.917675
rs17098356	Luciano2013	WRead	14	61898839	T	G	6	0.356592	0.032699	0.0354699	0	3.11097	0.682882	0.289837
rs17098356	Luciano2013	ReadSpell	14	61898839	T	G	6	0.356592	0.032699	0.0354699	0	3.11097	0.682882	0.289837
rs4721865	Luciano2013	NWR	7	20093737	T	C	6	0.362026	0.044636	0.0489693	0	4.3291	0.50307	0.125577
rs12590817	Luciano2013	WRead	14	61899482	G	A	6	0.362794	-0.0372859	0.0409712	0	2.98394	0.702462	0.805641
rs10485609	Meaburn2008	Read	20	47665612	A	G	6	0.364992	-0.0356864	0.0393936	0	3.57342	0.612308	0.780657
rs347273	Luciano2013	WRead	1	162317513	G	A	6	0.365623	-0.0436968	0.0482997	0	1.05157	0.9583	0.134559
rs2609334	Truong2017	RANpic	6	168847175	T	C	6	0.369672	-0.0330737	0.0368679	0	3.61484	0.606086	0.75383
rs3760995	Luciano2013	ReadSpell	19	1436874	A	C	2	0.37049	0.149937	0.167423	0	0.789074	0.37438	0.935381
rs3760995	Luciano2013	WRead	19	1436874	A	C	2	0.37049	0.149937	0.167423	0	0.789074	0.37438	0.935381
rs645999	Luciano2013	ReadSpell	2	220575854	A	G	6	0.373831	0.0302124	0.0339724	0	1.90777	0.861755	0.332001
rs72768411	Gialluisi2014	IQadjPC1	9	115502670	C	A	6	0.374368	-0.0487471	0.0548756	48.5309	9.71457	0.0837387	0.906674
rs1965335	Gialluisi2014	IQadjPC1	9	115504483	C	T	6	0.375999	-0.0485744	0.0548683	48.5589	9.71986	0.0835734	0.906651
rs10246471	Luciano2013	NWR	7	20106196	T	C	6	0.377836	0.0429064	0.0486527	0	3.46802	0.628233	0.129576
rs2041663	Luciano2013	NWR	7	20086675	A	G	6	0.378312	0.0426831	0.048448	0	4.50764	0.478861	0.128326
rs2288807	Luciano2013	WRead	5	146775377	G	C	6	0.383059	-0.0289638	0.0332049	42.9703	8.76737	0.118711	0.624053
rs6954796	Luciano2013	NWR	7	20086982	C	G	6	0.38332	0.0423142	0.0485369	0	4.54092	0.474427	0.12794
rs2498522	Luciano2013	WRead	13	70800025	A	G	6	0.38587	0.0441783	0.0509476	0	1.08211	0.955675	0.88216
rs17660218	Luciano2013	NWR	5	154889410	C	A	4	0.391077	0.0870686	0.101518	9.66864	3.32111	0.344716	0.938629
rs13223493	Luciano2013	WRead	7	13552754	G	A	6	0.393143	-0.0289966	0.0339566	2.50541	5.12849	0.400401	0.705016
rs13223493	Luciano2013	ReadSpell	7	13552754	G	A	6	0.393143	-0.0289966	0.0339566	2.50541	5.12849	0.400401	0.705016
rs6461475	Luciano2013	NWR	7	20103335	G	A	6	0.394876	0.0379002	0.0445462	0	2.42699	0.787448	0.15508
rs539166	Luciano2013	ReadSpell	2	220575527	C	T	6	0.398605	0.0286261	0.0339126	0	1.90549	0.862062	0.332944
rs2041664	Luciano2013	NWR	7	20086385	G	A	6	0.404635	0.040406	0.048485	0	4.68877	0.45503	0.127982
rs7795980	Luciano2013	NWR	7	20084445	T	C	6	0.404656	0.0403176	0.048381	0	4.75445	0.446577	0.128105
rs4754752	Meaburn2008	Read	11	101225730	T	C	6	0.40485	0.0329102	0.0395085	0	1.4079	0.923447	0.797157
rs1019248	Luciano2013	NWR	7	20085995	T	G	6	0.406048	0.0401263	0.0482945	0	4.78293	0.442942	0.1288
rs7779287	Luciano2013	NWR	7	20107743	A	G	6	0.406129	0.037131	0.0446971	0	2.37704	0.794889	0.15459
rs6469074	Luciano2013	WRead	8	107545590	C	T	6	0.406193	0.0396126	0.0476909	0	3.76216	0.584142	0.865629
rs6469074	Luciano2013	ReadSpell	8	107545590	C	T	6	0.406193	0.0396126	0.0476909	0	3.76216	0.584142	0.865629
rs13227425	Luciano2013	WRead	7	13554008	C	T	6	0.407313	-0.0281632	0.0339876	0	4.80079	0.440672	0.705671
rs13227425	Luciano2013	ReadSpell	7	13554008	C	T	6	0.407313	-0.0281632	0.0339876	0	4.80079	0.440672	0.705671
rs674301	Luciano2013	ReadSpell	2	220577576	T	C	6	0.409096	0.0279638	0.0338756	0	1.96674	0.853728	0.334294
rs3786983	Luciano2013	WRead	19	1427260	C	T	5	0.410988	-0.0513573	0.0624666	0	3.69452	0.448923	0.923642
rs3786983	Luciano2013	ReadSpell	19	1427260	C	T	5	0.410988	-0.0513573	0.0624666	0	3.69452	0.448923	0.923642
rs1453227	Luciano2013	WRead	8	107544383	G	A	6	0.411147	0.039196	0.0476909	0	3.79753	0.578919	0.865419
rs1453227	Luciano2013	ReadSpell	8	107544383	G	A	6	0.411147	0.039196	0.0476909	0	3.79753	0.578919	0.865419
rs4721870	Luciano2013	NWR	7	20104412	C	T	6	0.411656	0.0366992	0.0447015	0	2.42349	0.787971	0.154514
rs9639354	Luciano2013	NWR	7	20103456	T	A	6	0.412903	0.0366119	0.0447143	0	2.4775	0.77988	0.154279
rs4862251	Luciano2013	ReadSpell	4	184687644	T	C	3	0.41478	0.0476813	0.058468	0	0.184278	0.911978	0.250787
rs639259	Luciano2013	ReadSpell	2	220556378	A	G	6	0.415307	0.0278712	0.034215	0	1.93723	0.857761	0.33406
rs6978921	Luciano2013	NWR	7	20107086	C	T	6	0.419427	0.0360532	0.0446526	0	2.43395	0.786408	0.154896
rs196402	Luciano2013	ReadSpell	1	24838493	A	G	6	0.419667	-0.0261546	0.0324097	55.9183	11.3426	0.0449952	0.537737
rs471443	Luciano2013	ReadSpell	2	220570313	G	A	6	0.423906	0.0271211	0.0339156	0	1.85118	0.86933	0.336726
rs11666805	Luciano2013	WRead	19	1425448	C	T	5	0.43217	-0.0490645	0.0624641	0	3.82197	0.430636	0.923934
rs11666805	Luciano2013	ReadSpell	19	1425448	C	T	5	0.43217	-0.0490645	0.0624641	0	3.82197	0.430636	0.923934
rs4807927	Luciano2013	WRead	19	1423199	A	G	5	0.434713	-0.0458599	0.058708	3.96794	4.16528	0.3841	0.906329
rs4807927	Luciano2013	ReadSpell	19	1423199	A	G	5	0.434713	-0.0458599	0.058708	3.96794	4.16528	0.3841	0.906329
rs3786978	Luciano2013	ReadSpell	19	1413574	T	C	5	0.434979	-0.0479633	0.0614363	15.7852	4.74976	0.313951	0.923357
rs605017	Luciano2013	ReadSpell	2	220566980	C	T	6	0.437161	0.0264464	0.0340367	0	1.85692	0.868568	0.336517
rs17602857	Luciano2013	NWR	5	154907076	A	G	4	0.437402	0.0782649	0.10078	13.4143	3.46478	0.325359	0.937721
rs11158345	Luciano2013	WRead	14	61895045	T	C	6	0.438557	-0.0306852	0.0396126	0	2.91943	0.712407	0.792539
rs11158345	Luciano2013	ReadSpell	14	61895045	T	C	6	0.438557	-0.0306852	0.0396126	0	2.91943	0.712407	0.792539
rs465208	Luciano2013	WRead	9	138437272	A	G	6	0.439522	-0.0245541	0.0317646	37.2528	7.96848	0.157981	0.541823
rs1536944	Luciano2013	NWR	13	44852696	G	A	6	0.439877	0.0249049	0.0322435	0	3.61581	0.605941	0.386991
rs2177482	Luciano2013	WRead	11	31802357	G	A	6	0.442979	-0.0249059	0.0324646	0	1.69864	0.889071	0.6236
rs9520462	Luciano2013	WRead	13	108134909	A	C	6	0.443845	-0.0280673	0.0366549	0	2.42543	0.787682	0.724677
rs9520462	Luciano2013	ReadSpell	13	108134909	A	C	6	0.443845	-0.0280673	0.0366549	0	2.42543	0.787682	0.724677
rs3026411	Luciano2013	WRead	11	31801544	A	T	6	0.447897	-0.0246561	0.0324881	0	1.71439	0.887082	0.623256
rs9595095	Luciano2013	NWR	13	44850295	C	T	6	0.457525	0.0239845	0.0322838	0	3.41139	0.636836	0.389191
rs10240011	Luciano2013	NWR	7	20088988	T	C	6	0.458191	0.0242383	0.0326737	0	2.12573	0.831488	0.487274
rs682699	Luciano2013	ReadSpell	2	220564839	C	T	6	0.459665	0.0251973	0.0340781	0	1.90987	0.861471	0.337213
rs462537	Luciano2013	WRead	9	138437163	C	T	6	0.460603	-0.0233649	0.031666	35.5564	7.75873	0.170044	0.542677
rs13384469	Gialluisi2014	PC1	2	7649521	G	T	6	0.462563	-0.0356875	0.0485786	23.5258	6.53815	0.257315	0.876981
rs6414197	Luciano2013	ReadSpell	2	220598195	G	C	6	0.463291	0.0244874	0.0333871	22.4425	6.44683	0.265134	0.56531
rs2252068	Luciano2013	WRead	13	24825353	A	G	6	0.463645	0.0366514	0.0500116	39.158	8.21801	0.144623	0.103248
rs13429500	Gialluisi2014	PC1	2	7656136	A	T	6	0.464255	-0.0355533	0.0485794	21.9614	6.40709	0.268597	0.877186
rs10400629	Luciano2013	NWR	13	44852020	C	T	6	0.469605	0.0233027	0.0322252	0	3.39336	0.639581	0.387614
rs11839128	Luciano2013	NWR	13	44851278	G	A	6	0.47009	0.0233144	0.0322765	0	3.35547	0.645361	0.38921
rs1536946	Luciano2013	NWR	13	44853226	A	C	6	0.470217	0.0232719	0.0322269	0	3.41337	0.636535	0.387654
rs6573225	Eicher2013	DD-LI	14	59284887	C	A	6	0.479114	-0.0352811	0.0498512	35.0541	7.69872	0.17364	0.116052
rs442555	Eicher2013	DD-LI	14	59296184	T	C	6	0.479472	0.0350796	0.0496069	35.2601	7.72321	0.172164	0.883671
rs989996	Truong2017	RANpic	7	117642252	C	T	6	0.483325	0.0219398	0.0312994	55.7539	11.3004	0.0457384	0.538669
rs1536945	Luciano2013	NWR	13	44852858	G	A	6	0.483684	0.0225696	0.0322244	0	3.38864	0.640301	0.387734
rs11945399	Luciano2013	WRead	4	46750333	C	T	6	0.484002	0.0427814	0.0611267	41.2855	8.51578	0.130008	0.926853
rs10519830	Gialluisi2014	PC1	2	7657807	A	G	6	0.48766	-0.0336913	0.048544	18.1849	6.11134	0.295535	0.877307
rs12482528	Luciano2013	NWR	21	15710293	C	T	6	0.488051	0.0417004	0.060138	0	2.58789	0.763205	0.921773
rs9514694	Luciano2013	ReadSpell	13	108150747	G	A	6	0.495749	-0.0250692	0.0368019	0	1.39032	0.925369	0.721894
rs7085371	Luciano2013	NWR	10	3419952	G	A	6	0.50318	0.0325234	0.0485791	0	2.54779	0.769282	0.872968
rs7085371	Luciano2013	ReadSpell	10	3419952	G	A	6	0.50318	0.0325234	0.0485791	0	2.54779	0.769282	0.872968
rs679561	Luciano2013	ReadSpell	18	8303370	G	A	5	0.510575	-0.0461046	0.0700738	37.0143	6.35065	0.174448	0.899562
rs1358689	Luciano2013	WRead	6	148333960	C	T	6	0.511739	-0.032005	0.0487783	0	1.77154	0.879766	0.121889
rs11079130	Luciano2013	NWR	17	52889930	T	C	6	0.512876	0.0227972	0.0348387	0	2.09037	0.836504	0.673344
rs7777159	Luciano2013	NWR	7	20084601	A	G	6	0.517979	0.0290246	0.0448975	0	4.2783	0.510082	0.150234
rs16874846	Luciano2013	ReadSpell	8	107557642	C	T	6	0.520658	0.0308756	0.048068	0	3.94871	0.556824	0.861489
rs16874846	Luciano2013	WRead	8	107557642	C	T	6	0.520658	0.0308756	0.048068	0	3.94871	0.556824	0.861489
rs2590673	Eicher2013	RD	8	125968156	A	G	6	0.521965	0.0377793	0.0590008	8.34743	5.45538	0.362863	0.917639
rs2031573	Luciano2013	WRead	10	4001897	C	T	6	0.530374	0.0258176	0.0411479	0	4.62706	0.463065	0.824946
rs1928007	Luciano2013	WRead	13	70810223	G	A	6	0.532548	-0.0334914	0.0536617	0	0.537297	0.990694	0.101701
rs1928007	Luciano2013	ReadSpell	13	70810223	G	A	6	0.532548	-0.0334914	0.0536617	0	0.537297	0.990694	0.101701
rs7989551	Luciano2013	ReadSpell	13	70808508	C	G	6	0.533221	-0.0334666	0.0537102	0	0.538587	0.990642	0.101741
rs7989551	Luciano2013	WRead	13	70808508	C	G	6	0.533221	-0.0334666	0.0537102	0	0.538587	0.990642	0.101741
rs755967	Truong2017	RAN-RAS_Multiv	1	18504396	T	C	6	0.539512	0.0202684	0.0330346	31.2337	7.27101	0.201253	0.510639
rs4839516	Luciano2013	WRead	1	116740450	C	A	6	0.541827	0.0233101	0.03821	0	1.88218	0.865195	0.736119
rs9386204	Luciano2013	WRead	6	148334316	G	A	6	0.543823	-0.0295786	0.0487258	0	2.03555	0.844205	0.121227
rs3734972	Gialluisi2014	PC1	7	128470838	C	T	6	0.549756	-0.0343513	0.0574315	2.21972	5.11351	0.402186	0.90703
rs3734972	Gialluisi2014	IQadjPC1	7	128470838	C	T	6	0.549756	-0.0343513	0.0574315	2.21972	5.11351	0.402186	0.90703
rs9377097	Luciano2013	WRead	6	148341115	G	A	6	0.550845	-0.0290478	0.0486976	0	2.02581	0.845563	0.121187
rs1881826	Luciano2013	WRead	6	148341758	A	G	6	0.551402	-0.0290072	0.0486976	0	2.02491	0.845687	0.121189
rs1881827	Luciano2013	WRead	6	148341674	G	A	6	0.551402	-0.0290072	0.0486976	0	2.02491	0.845687	0.121189
rs72626581	Gialluisi2014	PC1	20	50783449	T	C	6	0.560111	0.0217005	0.0372427	0	4.18521	0.52307	0.755303
rs58878184	Gialluisi2014	PC1	20	50783204	G	A	6	0.561232	0.0216366	0.0372395	0	4.1838	0.523268	0.755306
rs2038430	Gialluisi2014	PC1	20	50782945	G	A	6	0.562161	0.0215835	0.0372364	0	4.18322	0.52335	0.755309
rs6021772	Gialluisi2014	PC1	20	50782343	C	A	6	0.562877	0.0215436	0.0372357	0	4.17845	0.52402	0.755311
rs1534774	Luciano2013	WRead	6	148355552	G	C	6	0.568713	-0.0278172	0.0488067	0	1.94152	0.857176	0.121343
rs7746768	Luciano2013	WRead	6	148377749	C	G	6	0.570125	-0.0273328	0.0481323	0	2.4345	0.786326	0.126316
rs2328843	Luciano2013	WRead	6	148368217	C	T	6	0.571669	-0.0272193	0.0481251	0	2.45019	0.783977	0.126274
rs6934331	Luciano2013	WRead	6	148365909	T	A	6	0.571696	-0.0272174	0.048125	0	2.44797	0.784309	0.126274
rs1973858	Luciano2013	WRead	6	148370544	T	C	6	0.571779	-0.0272097	0.0481218	0	2.4533	0.783511	0.12628
rs9322120	Luciano2013	WRead	6	148368521	G	A	6	0.57374	-0.0270892	0.0481541	0	2.44535	0.784702	0.126249
rs9390526	Luciano2013	WRead	6	148351816	C	T	6	0.575874	-0.02727	0.0487468	0	2.05113	0.842026	0.121269
rs4811304	Gialluisi2014	PC1	20	50779338	T	A	6	0.589238	0.02009	0.0372079	0	4.28045	0.509784	0.754941
rs1404488	Luciano2013	WRead	6	148360063	A	G	6	0.602311	-0.0253805	0.0487076	0	1.62336	0.89841	0.120786
rs4696636	Luciano2013	ReadSpell	4	151767922	T	C	3	0.607222	-0.0571334	0.111145	0	0.0346004	0.982849	0.072031
rs6836854	Luciano2013	WRead	4	151742349	C	T	3	0.607541	-0.0569882	0.110961	0	0.0185841	0.990751	0.07234
rs7997649	Truong2017	RANlet	13	30494296	T	C	6	0.612418	-0.0269151	0.0531263	0	3.24735	0.661912	0.10235
rs7997649	Truong2017	RAN-RAS_Multiv	13	30494296	T	C	6	0.612418	-0.0269151	0.0531263	0	3.24735	0.661912	0.10235
rs7997649	Truong2017	RANpic	13	30494296	T	C	6	0.612418	-0.0269151	0.0531263	0	3.24735	0.661912	0.10235
rs12699509	Luciano2013	WRead	7	13561595	G	A	6	0.615341	-0.0176316	0.0350904	0	4.41336	0.491559	0.727691
rs12699509	Luciano2013	ReadSpell	7	13561595	G	A	6	0.615341	-0.0176316	0.0350904	0	4.41336	0.491559	0.727691
rs10041417	Eicher2013	RD	5	33182745	C	T	6	0.622908	0.0211709	0.0430536	0	3.19204	0.670407	0.836656
rs4429838	Luciano2013	NWR	5	106403714	A	G	6	0.628018	-0.0157451	0.0324964	0	2.84833	0.723354	0.391894
rs4600113	Luciano2013	WRead	10	3989450	T	G	6	0.647388	-0.0179167	0.0391713	55.3106	11.1883	0.047771	0.226745
rs11177505	Truong2017	RAN-RAS_Multiv	12	69516642	G	A	4	0.651114	-0.0216236	0.0478171	13.4205	3.46502	0.325327	0.556176
rs11177505	Truong2017	RANlet	12	69516642	G	A	4	0.651114	-0.0216236	0.0478171	13.4205	3.46502	0.325327	0.556176
rs1534775	Luciano2013	WRead	6	148357042	G	A	6	0.651424	-0.0221072	0.0489331	0	1.8941	0.863596	0.119447
rs4925650	Luciano2013	WRead	1	247584075	G	A	5	0.653417	-0.0193414	0.0430746	20.6122	5.03856	0.283364	0.56618
rs28655387	Gialluisi2014	PC1	16	72259192	T	G	4	0.655393	0.0403896	0.0905022	0	1.71357	0.633922	0.940244
rs28655387	Gialluisi2014	IQadjPC1	16	72259192	T	G	4	0.655393	0.0403896	0.0905022	0	1.71357	0.633922	0.940244
rs4674417	Luciano2013	ReadSpell	2	220535148	G	A	6	0.659763	-0.0151574	0.0344298	32.6926	7.42861	0.190665	0.355589
rs10774547	Gialluisi2014	PC1	12	120862716	T	C	6	0.661339	-0.0148419	0.0338805	27.6565	6.91147	0.227308	0.668599
rs10774547	Gialluisi2014	IQadjPC1	12	120862716	T	C	6	0.661339	-0.0148419	0.0338805	27.6565	6.91147	0.227308	0.668599
rs4766962	Gialluisi2014	PC1	12	120863235	A	T	6	0.661489	-0.0148327	0.0338755	27.5326	6.89965	0.228211	0.668551
rs4766962	Gialluisi2014	IQadjPC1	12	120863235	A	T	6	0.661489	-0.0148327	0.0338755	27.5326	6.89965	0.228211	0.668551
rs4767891	Gialluisi2014	IQadjPC1	12	120863422	G	A	6	0.66168	-0.0148232	0.0338743	27.5129	6.89778	0.228354	0.668531
rs4767891	Gialluisi2014	PC1	12	120863422	G	A	6	0.66168	-0.0148232	0.0338743	27.5129	6.89778	0.228354	0.668531
rs9469713	Luciano2013	ReadSpell	6	11627539	G	A	6	0.661762	0.0142171	0.0324977	0	2.29985	0.806289	0.614106
rs11065109	Gialluisi2014	IQadjPC1	12	120863914	T	C	6	0.66207	-0.0148052	0.0338747	27.4598	6.89273	0.228741	0.668489
rs10829474	Luciano2013	NWR	10	130497115	C	A	2	0.663609	0.0261968	0.0602314	29.0377	1.4092	0.23519	0.604613
rs9469712	Luciano2013	ReadSpell	6	11627487	G	A	6	0.668403	0.0139323	0.0325261	0	2.42938	0.787091	0.6127
rs7569439	Luciano2013	ReadSpell	2	220590633	T	C	6	0.669002	-0.0136529	0.0319352	33.8503	7.55861	0.182298	0.542379
rs58845495	Gialluisi2014	IQadjPC1	7	128462847	T	C	6	0.672144	-0.0242217	0.0572338	1.17131	5.05926	0.408691	0.907177
rs58845495	Gialluisi2014	PC1	7	128462847	T	C	6	0.672144	-0.0242217	0.0572338	1.17131	5.05926	0.408691	0.907177
rs7970534	Gialluisi2014	PC1	12	120862195	G	C	6	0.672237	-0.0143387	0.0338913	27.9234	6.93707	0.225363	0.668851
rs7970534	Gialluisi2014	IQadjPC1	12	120862195	G	C	6	0.672237	-0.0143387	0.0338913	27.9234	6.93707	0.225363	0.668851
rs10925015	Luciano2013	WRead	1	247583677	G	C	5	0.67413	-0.0181546	0.0431753	20.8434	5.05327	0.281875	0.56635
rs59197085	Gialluisi2014	IQadjPC1	7	128460756	G	A	6	0.675685	-0.0238681	0.0570517	2.39303	5.12259	0.401104	0.907019
rs59197085	Gialluisi2014	PC1	7	128460756	G	A	6	0.675685	-0.0238681	0.0570517	2.39303	5.12259	0.401104	0.907019
rs479526	Luciano2013	ReadSpell	6	11618167	T	C	6	0.676974	0.0133375	0.0320154	32.4914	7.40647	0.192123	0.51906
rs3800560	Gialluisi2014	IQadjPC1	7	128461094	C	T	6	0.689333	-0.0228281	0.0571043	0.288644	5.01447	0.414116	0.907168
rs3800560	Gialluisi2014	PC1	7	128461094	C	T	6	0.689333	-0.0228281	0.0571043	0.288644	5.01447	0.414116	0.907168
rs7090790	Luciano2013	NWR	10	3416737	A	G	6	0.693062	0.0171119	0.0433539	4.97142	5.26158	0.384798	0.850999
rs7090790	Luciano2013	ReadSpell	10	3416737	A	G	6	0.693062	0.0171119	0.0433539	4.97142	5.26158	0.384798	0.850999
rs17637724	Luciano2013	NWR	15	46141171	T	C	6	0.696942	0.0195523	0.0502046	41.9064	8.60679	0.125814	0.88281
rs3823480	Gialluisi2014	PC1	7	128468881	G	A	6	0.698114	-0.0192744	0.0496933	47.0402	9.44112	0.0927109	0.873863
rs10904029	Luciano2013	ReadSpell	10	3429289	G	T	6	0.703197	0.0166079	0.0435893	0.480955	5.02416	0.412938	0.850597
rs10904029	Luciano2013	NWR	10	3429289	G	T	6	0.703197	0.0166079	0.0435893	0.480955	5.02416	0.412938	0.850597
rs12549912	Luciano2013	ReadSpell	8	107524789	G	T	6	0.707098	0.0196765	0.0523652	13.7597	5.79775	0.326399	0.89075
rs892100	Eicher2013	RD	19	46080682	C	T	6	0.707793	-0.0161996	0.0432195	0	2.56356	0.766894	0.175334
rs180950	Eicher2013	RD	10	115707967	G	T	6	0.709626	0.0120353	0.0323217	28.7608	7.01861	0.21926	0.38744
rs4982271	Luciano2013	NWR	14	35893625	G	T	6	0.709835	0.0120873	0.0324859	0	4.39942	0.493453	0.50465
rs2409411	Meaburn2008	Read	21	32920404	C	T	6	0.713901	0.0121071	0.0330234	0	3.14574	0.677529	0.633916
rs10108020	Luciano2013	ReadSpell	8	107524424	A	G	6	0.71681	0.0189443	0.0522276	13.733	5.79596	0.326582	0.890393
rs5995177	Gialluisi2014	PC1	22	36309553	G	A	5	0.72113	0.022245	0.0623198	26.8871	5.47099	0.242291	0.91763
rs2070917	Truong2017	RANlet	7	107643766	A	G	6	0.725003	0.0114288	0.0324884	0	1.94189	0.857126	0.523043
rs9903180	Luciano2013	WRead	17	13628180	C	T	5	0.72932	-0.0158231	0.0457274	0	1.07123	0.898809	0.650573
rs4792390	Luciano2013	WRead	17	13628787	C	A	5	0.730078	-0.015783	0.0457451	0	1.27024	0.866404	0.651605
rs9542212	Luciano2013	NWR	13	70767093	C	T	6	0.735791	0.0123187	0.0365071	11.1874	5.62983	0.343919	0.254007
rs4320486	Truong2017	RANlet	7	107643977	C	T	6	0.736005	0.0109274	0.0324112	0	1.89952	0.862867	0.523763
rs4132388	Luciano2013	ReadSpell	5	124323247	C	A	6	0.736913	-0.0116047	0.0345435	37.6593	8.02044	0.155113	0.610766
rs60894155	Gialluisi2014	PC1	7	128465755	G	A	6	0.742321	-0.016329	0.0496653	45.2789	9.13725	0.103713	0.873851
rs2286494	Luciano2013	WRead	7	22984824	T	C	6	0.749903	0.0110647	0.0347109	42.2813	8.6627	0.123298	0.296076
rs1320490	Meaburn2008	Read	1	227245198	C	G	6	0.751501	-0.0129265	0.0408213	0	3.36314	0.644189	0.820714
rs7913742	Truong2017	RAN-RAS_Multiv	10	90376864	C	A	4	0.754221	0.0120194	0.0383912	55.5501	6.74917	0.0803371	0.27441
rs7913742	Truong2017	RASletnr	10	90376864	C	A	4	0.754221	0.0120194	0.0383912	55.5501	6.74917	0.0803371	0.27441
rs4518389	Luciano2013	ReadSpell	5	124327862	T	G	6	0.7563	-0.010131	0.0326445	56.219	11.4205	0.0436518	0.52934
rs10508252	Luciano2013	ReadSpell	10	3402591	T	C	6	0.764877	-0.0109244	0.0365262	32.7396	7.43379	0.190325	0.769791
rs72811017	Truong2017	RANpic	5	179710194	G	A	6	0.765948	-0.0117774	0.0395639	0	2.91539	0.713029	0.79992
rs2209500	Luciano2013	ReadSpell	10	3402334	A	G	6	0.768381	-0.0107552	0.0365211	32.7264	7.43234	0.190421	0.769779
rs12773260	Luciano2013	ReadSpell	10	3407329	C	T	6	0.769814	-0.0107318	0.0366752	30.0152	7.14441	0.21012	0.7703
rs11251866	Luciano2013	ReadSpell	10	3407280	T	C	6	0.769835	-0.0107307	0.0366749	30.0072	7.1436	0.210178	0.770297
rs8051567	Luciano2013	NWR	16	82422015	G	T	3	0.77219	0.0277302	0.0957828	0	0.921866	0.630695	0.924658
rs16874737	Luciano2013	ReadSpell	8	107502431	C	T	6	0.777111	0.014716	0.0519841	12.1174	5.68941	0.337623	0.890686
rs701825	Truong2017	RANlet	10	90417547	G	A	6	0.779086	0.0102769	0.0366365	36.9914	7.93543	0.15983	0.259064
rs701825	Truong2017	RAN-RAS_Multiv	10	90417547	G	A	6	0.779086	0.0102769	0.0366365	36.9914	7.93543	0.15983	0.259064
rs701825	Truong2017	RASletnr	10	90417547	G	A	6	0.779086	0.0102769	0.0366365	36.9914	7.93543	0.15983	0.259064
rs9469715	Luciano2013	ReadSpell	6	11629164	G	T	6	0.781624	0.00904485	0.032629	0	2.81961	0.727772	0.611854
rs11251873	Luciano2013	ReadSpell	10	3436109	A	G	6	0.785916	0.0118001	0.0434437	0	4.96692	0.41993	0.849434
rs4271299	Luciano2013	ReadSpell	10	3400516	A	G	6	0.78729	-0.00984702	0.0364933	33.8684	7.56068	0.182167	0.769936
rs10508253	Luciano2013	ReadSpell	10	3430951	T	G	6	0.793759	0.0113892	0.0435645	0	4.9134	0.42654	0.851526
rs12050412	Luciano2013	WRead	14	83378003	T	G	6	0.802271	0.00989972	0.0395341	3.84527	5.19995	0.391969	0.797974
rs4719722	Luciano2013	WRead	7	22988820	A	G	6	0.802518	0.00870776	0.0348185	32.8867	7.45008	0.18926	0.296646
rs9469717	Luciano2013	ReadSpell	6	11630302	C	T	6	0.810145	0.00784658	0.0326616	0	2.83747	0.725026	0.610754
rs577043	Field2013	RD	11	78933135	G	A	2	0.811443	0.0150685	0.0631631	0	0.000242617	0.987573	0.61164
rs1409136	Truong2017	RANlet	10	90356598	A	G	4	0.815017	0.00903055	0.0385989	52.6315	6.33333	0.0964726	0.269534
rs1409136	Truong2017	RASletnr	10	90356598	A	G	4	0.815017	0.00903055	0.0385989	52.6315	6.33333	0.0964726	0.269534
rs1409136	Truong2017	RAN-RAS_Multiv	10	90356598	A	G	4	0.815017	0.00903055	0.0385989	52.6315	6.33333	0.0964726	0.269534
rs17398769	Luciano2013	ReadSpell	6	11630685	T	C	6	0.816039	0.00760376	0.0326843	0	2.78354	0.733315	0.612203
rs1595127	Luciano2013	WRead	7	22989204	A	T	6	0.818669	0.00798761	0.0348412	29.2425	7.06639	0.215749	0.295516
rs4897941	Luciano2013	NWR	19	301668	G	C	6	0.826118	0.00724689	0.0329879	39.4727	8.26074	0.142439	0.609627
rs11018756	Luciano2013	NWR	11	89468883	C	A	4	0.831542	0.0167936	0.0789455	58.0055	7.14379	0.0674531	0.912216
rs4607514	Luciano2013	WRead	7	22983702	A	T	6	0.834514	0.00725601	0.0347318	37.7384	8.03063	0.154556	0.296739
rs10749593	Truong2017	RAN-RAS_Multiv	10	90374057	C	T	6	0.835626	0.00736267	0.0354841	28.088	6.95294	0.224164	0.278416
rs10749593	Truong2017	RASletnr	10	90374057	C	T	6	0.835626	0.00736267	0.0354841	28.088	6.95294	0.224164	0.278416
rs1002055	Luciano2013	ReadSpell	4	45847131	G	T	6	0.837159	0.00819449	0.0398703	0	3.80022	0.578524	0.768329
rs4897940	Luciano2013	NWR	19	301639	A	G	6	0.84238	0.00655388	0.0329589	37.5812	8.01041	0.155663	0.611107
rs1555839	Truong2017	RASletnr	10	90382820	C	T	6	0.846114	0.0069179	0.0356447	27.0307	6.8522	0.231867	0.280176
rs1555839	Truong2017	RAN-RAS_Multiv	10	90382820	C	T	6	0.846114	0.0069179	0.0356447	27.0307	6.8522	0.231867	0.280176
rs7712391	Truong2017	RANpic	5	163275989	G	T	6	0.846666	0.00757401	0.0391676	0	4.70544	0.452875	0.78798
rs4897942	Luciano2013	NWR	19	301900	G	A	6	0.847538	0.00633633	0.0329569	37.6849	8.02374	0.154932	0.611153
rs892270	Eicher2013	RD	12	106478826	T	G	6	0.848218	-0.00619446	0.0323652	0	1.97691	0.85233	0.549349
rs1430566	Luciano2013	WRead	14	87809766	C	T	6	0.848493	0.00610352	0.0319487	0	4.10419	0.534515	0.555826
rs2892463	Luciano2013	NWR	13	30347835	G	T	6	0.87695	0.00501886	0.0324137	0	3.53423	0.618215	0.394707
rs724356	Luciano2013	ReadSpell	7	124387374	A	G	6	0.879146	-0.0057175	0.0376023	0	3.90655	0.562948	0.242146
rs17557502	Luciano2013	WRead	18	7810110	C	T	3	0.882013	-0.012432	0.0837636	0	1.45144	0.483975	0.892988
rs11983883	Luciano2013	NWR	7	48392771	T	G	6	0.884914	0.00655031	0.045255	0	0.565272	0.989538	0.84863
rs727125	Luciano2013	WRead	7	22974912	T	G	6	0.886733	0.00496915	0.034886	33.3287	7.49948	0.186063	0.293753
rs16955216	Luciano2013	NWR	17	52929254	C	A	6	0.887373	0.00492118	0.034747	0	2.56102	0.767278	0.681593
rs739189	Luciano2013	ReadSpell	22	37753999	C	A	6	0.892318	0.00471914	0.0348605	5.72089	5.3034	0.379985	0.713613
rs1148949	Luciano2013	NWR	2	26796919	G	A	6	0.893212	0.00619866	0.0461757	0	2.58659	0.763402	0.147639
rs1359581	Truong2017	RASletnr	10	90360515	A	G	6	0.899267	0.00451441	0.0356623	23.5998	6.54449	0.25678	0.269474
rs1359581	Truong2017	RAN-RAS_Multiv	10	90360515	A	G	6	0.899267	0.00451441	0.0356623	23.5998	6.54449	0.25678	0.269474
rs2117090	Luciano2013	NWR	7	48415368	C	A	6	0.89984	0.00565882	0.0449601	0	0.522227	0.991287	0.845759
rs1294939	Luciano2013	NWR	7	45217854	T	G	6	0.900882	0.00396319	0.0318209	2.44227	5.12517	0.400796	0.442721
rs6864971	Luciano2013	NWR	5	106396918	C	T	6	0.904023	-0.00394151	0.0326878	0	1.61277	0.899701	0.405289
rs16955225	Luciano2013	NWR	17	52933320	A	C	6	0.905281	0.00414269	0.0348148	0	2.59867	0.761567	0.681057
rs4731205	Luciano2013	ReadSpell	7	124385442	A	C	6	0.905999	-0.0044262	0.0374825	0	3.79109	0.579869	0.241627
rs2576167	Truong2017	RANlet	10	90345671	A	C	6	0.907577	0.00413998	0.03566	24.3748	6.61155	0.251169	0.269094
rs2576167	Truong2017	RASletnr	10	90345671	A	C	6	0.907577	0.00413998	0.03566	24.3748	6.61155	0.251169	0.269094
rs2576167	Truong2017	RAN-RAS_Multiv	10	90345671	A	C	6	0.907577	0.00413998	0.03566	24.3748	6.61155	0.251169	0.269094
rs9655844	Luciano2013	ReadSpell	7	124385252	C	A	6	0.909291	-0.00426706	0.0374523	0	3.78231	0.581164	0.241637
rs7802263	Luciano2013	ReadSpell	7	124384327	G	T	6	0.911863	-0.00414531	0.0374501	0	3.77589	0.582112	0.241626
rs10505938	Meaburn2008	Read	12	24400957	T	C	6	0.921597	-0.00385217	0.0391392	19.5442	6.21459	0.285895	0.784933
rs6764359	Luciano2013	NWR	3	149531177	T	G	4	0.921704	0.00776279	0.0789807	19.8951	3.74509	0.290338	0.0541872
rs8066213	Luciano2013	NWR	17	52930323	C	A	6	0.923824	0.00331544	0.034674	0	2.56652	0.766445	0.681706
rs765386	Luciano2013	NWR	11	130289608	T	C	6	0.924522	0.00394146	0.0416033	0	1.46129	0.917493	0.207317
rs17661898	Luciano2013	NWR	7	48418038	T	A	6	0.927376	0.00413877	0.0454079	0	0.631265	0.986527	0.849086
rs11251868	Luciano2013	ReadSpell	10	3411423	C	T	6	0.927746	0.00347913	0.0383665	49.6024	9.92112	0.0775015	0.785171
rs17135159	Luciano2013	ReadSpell	10	3408947	A	C	6	0.942397	-0.00278622	0.0385599	39.2517	8.23069	0.143972	0.795449
rs7336009	Truong2017	RANpic	13	75208523	G	A	6	0.942822	0.00231981	0.0323438	16.8252	6.01144	0.305108	0.494201
rs11251863	Luciano2013	ReadSpell	10	3401059	A	G	6	0.944669	-0.00266561	0.0384078	42.9915	8.77063	0.11857	0.795357
rs12415036	Luciano2013	ReadSpell	10	3399934	G	A	6	0.946331	-0.00258185	0.0383549	42.7629	8.73559	0.120087	0.795346
rs17661929	Luciano2013	NWR	7	48420261	A	C	6	0.951726	0.00275952	0.0455824	0	0.635941	0.986299	0.850281
rs4082518	Eicher2013	DD-LI	10	17063026	C	T	6	0.955906	0.00226234	0.0409163	0	1.30457	0.93446	0.799849
rs2182195	Luciano2013	ReadSpell	10	3395216	A	C	6	0.958616	-0.00199137	0.038376	42.6503	8.71844	0.120836	0.795226
rs1842129	Meaburn2008	Read	6	124838090	T	C	6	0.962151	0.00150413	0.0316966	0	0.775895	0.978545	0.440739
rs12546767	Eicher2013	RD	8	126082565	T	C	6	0.962781	0.00253077	0.0542342	25.6119	6.7215	0.24219	0.90094
rs2479923	Luciano2013	WRead	13	70753243	A	G	6	0.975373	0.0012421	0.0402368	16.9112	6.01766	0.304505	0.797233
rs12982708	Luciano2013	WRead	19	4020370	C	T	6	0.980961	0.000958676	0.0401722	0	0.840842	0.974355	0.782659
rs9508555	Luciano2013	NWR	13	30372036	C	G	6	0.986655	-0.000541047	0.0323475	0	2.91352	0.713316	0.605267
rs10904027	Luciano2013	ReadSpell	10	3408316	C	A	6	0.99298	0.000341376	0.0387991	43.359	8.82752	0.116145	0.798294
rs16837352	Luciano2013	WRead	4	5504274	G	T	4	0.998797	9.05972e-05	0.060104	0	2.5352	0.468963	0.817298

## Sheet: h_RANlet
Table S8h. Association with RANlet of variants identified in previous GWAS of DD and related cognitive traits.
Only candidate SNPs which were actually involved in the pooled analysis are reported.
a Beta values refer to A1.
b I-squared test for heterogeneity of effects across datasets (the closer to “0”, the more homogenous is the genetic effect).
c Cochran's Q statistic and p-value (for heterogeneity of effects across datasets).
d Average allele frequency computed over all the datasets where the SNP was available.
Variant	Study	Trait	CHR	BP	A1	A2	STUDY_nr	PVALUE	BETA a	SE_BETA	I2 b	Q c	Q_pval c	A1Freq d
rs3120780	Luciano2013	NWR	1	211348635	A	G	6	0.000614892	-0.144546	0.0422038	45.0652	9.1017	0.105076	0.19137
rs2172645	Luciano2013	ReadSpell	2	53647729	A	C	6	0.00593944	0.0907454	0.032985	48.9975	9.80343	0.0810003	0.580106
rs10498108	Gialluisi2014	PC1	2	222209541	C	T	6	0.0140237	0.0797467	0.0324615	0	3.00415	0.699347	0.521674
rs1430209	Gialluisi2014	PC1	2	222210212	T	C	6	0.0147531	0.0788768	0.032348	0	3.40731	0.637456	0.522289
rs11683727	Gialluisi2014	PC1	2	222210730	G	C	6	0.014988	0.0786785	0.0323425	0	3.39582	0.639206	0.522303
rs4674585	Gialluisi2014	PC1	2	222212153	C	A	6	0.0153126	0.0783309	0.0323027	0	3.3112	0.652128	0.522449
rs11687096	Gialluisi2014	PC1	2	222213174	G	A	6	0.0153596	0.0782875	0.0322997	0	3.31351	0.651773	0.522501
rs1025370	Gialluisi2014	PC1	2	222211012	G	A	6	0.0169359	0.0771743	0.0323162	0	2.79936	0.730884	0.521587
rs716270	Luciano2013	WRead	16	73708889	G	A	6	0.0169994	-0.0824758	0.0345561	46.5789	9.3596	0.0955524	0.332011
rs1025368	Gialluisi2014	PC1	2	222211186	A	G	6	0.0170388	0.0770992	0.032315	0	2.78359	0.733307	0.521617
rs6436253	Gialluisi2014	PC1	2	222210670	A	G	6	0.0170497	0.0771789	0.0323515	0	2.80069	0.73068	0.521574
rs1036024	Gialluisi2014	PC1	2	222211702	A	C	6	0.0173635	0.076865	0.0323109	0	2.72953	0.741598	0.521709
rs6737417	Gialluisi2014	IQadjPC1	2	222213043	A	G	6	0.0180611	0.0763158	0.0322775	0	2.71219	0.744254	0.521553
rs6737417	Gialluisi2014	PC1	2	222213043	A	G	6	0.0180611	0.0763158	0.0322775	0	2.71219	0.744254	0.521553
rs4672412	Luciano2013	ReadSpell	2	53647050	T	C	6	0.018345	0.0777635	0.0329705	45.1502	9.11581	0.104533	0.571446
rs7025259	Luciano2013	ReadSpell	9	12165758	G	T	6	0.0185045	0.158555	0.0673163	0	2.44496	0.784761	0.0644351
rs7025259	Luciano2013	WRead	9	12165758	G	T	6	0.0185045	0.158555	0.0673163	0	2.44496	0.784761	0.0644351
rs7024763	Luciano2013	ReadSpell	9	12165608	A	G	6	0.0185727	0.158561	0.067358	0	2.34659	0.7994	0.064506
rs7024763	Luciano2013	WRead	9	12165608	A	G	6	0.0185727	0.158561	0.067358	0	2.34659	0.7994	0.064506
rs716271	Luciano2013	WRead	16	73708524	A	G	6	0.0189857	-0.0811797	0.0346062	48.1233	9.63824	0.086159	0.33001
rs4243136	Luciano2013	WRead	16	73705780	T	C	6	0.0199876	-0.0803693	0.034544	46.2662	9.30513	0.0974954	0.330714
rs4243137	Luciano2013	WRead	16	73705912	A	T	6	0.0205243	-0.0800431	0.0345516	46.8803	9.41271	0.0936924	0.330871
rs8056327	Luciano2013	WRead	16	73702024	G	C	6	0.0206061	-0.0803883	0.0347231	51.5509	10.3201	0.0666566	0.331029
rs990258	Luciano2013	WRead	16	73708098	A	G	6	0.021381	-0.0800627	0.0347919	46.3923	9.32702	0.0967102	0.32841
rs8048857	Luciano2013	WRead	16	73705051	C	T	6	0.0219919	-0.0791794	0.0345685	47.5028	9.52431	0.0898918	0.33156
rs3956052	Luciano2013	WRead	16	73698112	C	A	6	0.0242883	-0.0783975	0.0348041	51.463	10.3014	0.0671315	0.33085
rs7253458	Luciano2013	NWR	19	45482570	C	T	6	0.0244817	-0.0809262	0.0359755	44.4823	9.00614	0.10882	0.710067
rs2075620	Luciano2013	NWR	19	45480037	A	G	6	0.0245504	-0.0808973	0.0359799	44.4686	9.00392	0.108908	0.710153
rs11083755	Luciano2013	NWR	19	45490065	C	T	6	0.0246937	-0.0808158	0.0359795	44.4068	8.99391	0.109307	0.710123
rs4888588	Luciano2013	WRead	16	73696079	C	T	6	0.0278962	-0.0768782	0.0349646	49.5076	9.90249	0.0780458	0.327024
rs1480566	Luciano2013	WRead	16	73704271	A	C	6	0.03125	-0.0751503	0.0348907	51.0512	10.2148	0.069374	0.325566
rs2385203	Truong2017	RANpic	1	236346213	C	T	6	0.036132	-0.105615	0.0504024	15.0588	5.88642	0.317428	0.883165
rs6472239	Luciano2013	NWR	8	66900280	T	C	3	0.0429963	0.224417	0.110892	0	0.661639	0.718335	0.938024
rs2286494	Luciano2013	WRead	7	22984824	T	C	6	0.0434036	0.0712576	0.0352795	57.1613	11.6717	0.039574	0.296076
rs1595127	Luciano2013	WRead	7	22989204	A	T	6	0.0543011	0.068126	0.0354007	50.6414	10.1299	0.0716359	0.295516
rs791775	Luciano2013	ReadSpell	9	12133233	G	C	6	0.0556711	0.127984	0.0668813	0	1.85553	0.868753	0.0652839
rs791775	Luciano2013	WRead	9	12133233	G	C	6	0.0556711	0.127984	0.0668813	0	1.85553	0.868753	0.0652839
rs4607514	Luciano2013	WRead	7	22983702	A	T	6	0.0565777	0.0673226	0.035311	54.0916	10.8913	0.0535791	0.296739
rs4719722	Luciano2013	WRead	7	22988820	A	G	6	0.0568692	0.0673759	0.0353807	51.7703	10.3671	0.0654784	0.296646
rs2041663	Luciano2013	NWR	7	20086675	A	G	6	0.0630943	0.0918904	0.0494426	0	1.20923	0.943989	0.128326
rs7795980	Luciano2013	NWR	7	20084445	T	C	6	0.0633499	0.0916487	0.0493603	0	1.4305	0.920948	0.128105
rs1019248	Luciano2013	NWR	7	20085995	T	G	6	0.0639085	0.091275	0.0492628	0	1.32426	0.932416	0.1288
rs6954796	Luciano2013	NWR	7	20086982	C	G	6	0.064924	0.0913721	0.0495032	0	1.24523	0.940466	0.12794
rs2041664	Luciano2013	NWR	7	20086385	G	A	6	0.0688638	0.0899945	0.0494662	0	1.25395	0.939598	0.127982
rs5755983	Gialluisi2014	PC1	22	36301888	T	C	6	0.0700825	0.0882845	0.0487389	0	2.34346	0.799863	0.878064
rs5995169	Gialluisi2014	PC1	22	36219694	T	G	4	0.0730413	0.0950204	0.0530079	0	0.966142	0.809444	0.876724
rs12914796	Luciano2013	ReadSpell	15	100441789	C	T	6	0.0735486	-0.110346	0.061666	0	1.69927	0.888991	0.927034
rs10960488	Luciano2013	ReadSpell	9	12124410	A	G	6	0.0738323	-0.121853	0.0681635	0	1.64002	0.896367	0.937693
rs10960488	Luciano2013	WRead	9	12124410	A	G	6	0.0738323	-0.121853	0.0681635	0	1.64002	0.896367	0.937693
rs5755979	Gialluisi2014	PC1	22	36290707	C	T	6	0.0758156	0.0865541	0.0487492	0	2.44742	0.784393	0.879023
rs727125	Luciano2013	WRead	7	22974912	T	G	6	0.0769657	0.0626899	0.0354467	52.6665	10.5634	0.0607587	0.293753
rs2822584	Luciano2013	NWR	21	15709849	T	A	5	0.0774335	0.132934	0.0752835	0	1.01183	0.907997	0.935378
rs7283184	Luciano2013	NWR	21	15709414	G	A	5	0.0774781	0.132917	0.0752855	0	1.01275	0.907857	0.935377
rs6000023	Gialluisi2014	PC1	22	36270721	C	T	6	0.0779972	0.085917	0.0487492	0	2.5143	0.77434	0.879211
rs10483192	Gialluisi2014	PC1	22	36272637	G	A	6	0.0782678	0.0858387	0.0487491	0	2.5118	0.774716	0.879196
rs5755974	Gialluisi2014	PC1	22	36278740	T	G	6	0.0782678	0.0858387	0.0487491	0	2.5118	0.774716	0.879196
rs7289456	Gialluisi2014	PC1	22	36270541	G	A	6	0.0782678	0.0858387	0.0487491	0	2.5118	0.774716	0.879196
rs5995180	Gialluisi2014	PC1	22	36351751	T	G	6	0.078303	0.0858219	0.0487453	0	2.52023	0.773446	0.879163
rs12329784	Luciano2013	NWR	21	15705665	C	G	5	0.0783167	0.132552	0.0752905	0	1.01855	0.906971	0.93537
rs5755980	Gialluisi2014	PC1	22	36296128	G	T	6	0.0783214	0.0858233	0.0487491	0	2.51341	0.774474	0.879197
rs2822609	Luciano2013	NWR	21	15717794	A	T	5	0.078347	0.134807	0.0765792	0	1.05383	0.901526	0.936641
rs68083039	Gialluisi2014	PC1	22	36248109	T	TA	6	0.0784673	0.0857828	0.04875	0	2.51281	0.774565	0.879206
rs113928902	Gialluisi2014	PC1	22	36251888	T	C	6	0.0784722	0.0857813	0.0487499	0	2.5127	0.774581	0.879199
rs5750189	Gialluisi2014	PC1	22	36267013	A	C	6	0.0784756	0.085779	0.0487491	0	2.51248	0.774614	0.879183
rs6000021	Gialluisi2014	PC1	22	36265404	T	C	6	0.0784756	0.085779	0.0487491	0	2.51248	0.774614	0.879181
rs5750202	Gialluisi2014	PC1	22	36339542	C	T	6	0.0785217	0.0857659	0.0487492	0	2.51425	0.774348	0.879183
rs12158565	Gialluisi2014	PC1	22	36316843	C	G	6	0.0785293	0.0857635	0.0487491	0	2.51409	0.774372	0.879206
rs5755987	Gialluisi2014	PC1	22	36305179	T	C	6	0.0785293	0.0857635	0.0487491	0	2.51409	0.774372	0.879183
rs6000036	Gialluisi2014	PC1	22	36320740	A	G	6	0.0785293	0.0857635	0.0487491	0	2.51409	0.774372	0.8792
rs5750203	Gialluisi2014	PC1	22	36339998	A	T	6	0.0785484	0.0857582	0.0487492	0	2.51523	0.774199	0.879181
rs4721865	Luciano2013	NWR	7	20093737	T	C	6	0.07902	0.0877905	0.0499832	0	2.361	0.797268	0.125577
rs4541331	Gialluisi2014	PC1	22	36349460	C	T	6	0.0809632	0.0851201	0.0487759	0	2.53603	0.771059	0.87922
rs5750204	Gialluisi2014	PC1	22	36344302	C	T	6	0.0809907	0.0851123	0.0487759	0	2.537	0.770912	0.879221
rs5756028	Gialluisi2014	PC1	22	36377043	A	G	6	0.0831845	0.0846379	0.048853	0	2.60709	0.760288	0.879051
rs5755975	Gialluisi2014	PC1	22	36280999	T	C	6	0.0860053	0.0836716	0.0487354	0	2.55684	0.767912	0.878719
rs5756007	Gialluisi2014	PC1	22	36340848	C	G	6	0.0860548	0.0836586	0.0487355	0	2.55895	0.767592	0.878719
rs9622297	Gialluisi2014	PC1	22	36268975	A	G	6	0.0861984	0.083627	0.0487393	0	2.55221	0.768613	0.878727
rs8059199	Luciano2013	WRead	16	73712234	C	A	6	0.086901	-0.0581719	0.0339794	55.0397	11.1209	0.0490343	0.374247
rs2041660	Luciano2013	NWR	7	20107623	T	C	6	0.0873227	0.0844462	0.0493926	0	1.40819	0.923415	0.12955
rs5756017	Gialluisi2014	PC1	22	36359853	G	A	6	0.0881434	0.08318	0.0487781	0	2.59869	0.761564	0.878659
rs479526	Luciano2013	ReadSpell	6	11618167	T	C	6	0.088737	0.0554127	0.0325555	15.6396	5.92695	0.313392	0.51906
rs5756023	Gialluisi2014	PC1	22	36372387	C	A	6	0.0898249	0.0829892	0.048923	0	2.68295	0.748725	0.879149
rs5755990	Gialluisi2014	PC1	22	36306594	G	T	6	0.0908922	0.0823974	0.0487354	0	2.5964	0.761912	0.878497
rs764255	Luciano2013	WRead	16	73713683	C	T	6	0.0915007	-0.0567701	0.0336409	53.938	10.8549	0.0543334	0.378033
rs1005499	Luciano2013	NWR	7	20105490	T	G	6	0.0940837	0.0830399	0.0495986	0	1.56572	0.905363	0.129621
rs11444345	Gialluisi2014	PC1	22	36393405	C	CA	6	0.0950165	0.0814692	0.0487983	0	2.4425	0.785128	0.87862
rs16996261	Gialluisi2014	PC1	22	36393410	T	G	6	0.0950165	0.0814692	0.0487983	0	2.4425	0.785128	0.87862
rs16837352	Luciano2013	WRead	4	5504274	G	T	4	0.0955179	-0.101792	0.0610639	0	0.966257	0.809416	0.817298
rs5756005	Gialluisi2014	PC1	22	36335309	G	A	6	0.0980975	0.0805575	0.0487003	0	2.35513	0.798136	0.877554
rs10246471	Luciano2013	NWR	7	20106196	T	C	6	0.0992818	0.0818391	0.0496493	0	1.56493	0.905458	0.129576
rs10504394	Luciano2013	NWR	8	66918243	T	C	3	0.0999604	0.182169	0.110738	0	0.348431	0.840116	0.936142
rs788782	Luciano2013	WRead	7	46152051	A	T	6	0.102094	-0.0527107	0.0322431	0	1.80519	0.87539	0.547681
rs6000004	Gialluisi2014	PC1	22	36180535	A	G	6	0.107131	0.0785294	0.048739	0	1.61195	0.8998	0.877583
rs5755951	Gialluisi2014	PC1	22	36184094	C	G	6	0.107174	0.0785153	0.0487363	0	1.60934	0.900117	0.8776
rs5750177	Gialluisi2014	PC1	22	36203266	T	C	6	0.108135	0.0782828	0.0487248	0	1.64543	0.895702	0.877346
rs59761754	Gialluisi2014	PC1	22	36204329	T	TTAAA	6	0.108246	0.0782571	0.0487241	0	1.64933	0.89522	0.877323
rs6000002	Gialluisi2014	PC1	22	36178273	T	G	6	0.108424	0.0785657	0.0489409	0	1.66964	0.892702	0.878857
rs2177482	Luciano2013	WRead	11	31802357	G	A	6	0.108745	-0.0527956	0.0329179	16.3268	5.97563	0.308597	0.6236
rs9814232	Eicher2013	DD-LI	3	21973175	G	A	6	0.109323	-0.0660712	0.0412625	31.7512	7.32614	0.197493	0.807883
rs3026411	Luciano2013	WRead	11	31801544	A	T	6	0.110467	-0.0525817	0.0329439	17.2824	6.04466	0.301898	0.623256
rs6000066	Gialluisi2014	PC1	22	36418475	C	T	6	0.113021	0.0775326	0.0489239	0	2.89414	0.716302	0.877436
rs6000006	Gialluisi2014	PC1	22	36191428	A	G	6	0.115934	0.0771499	0.0490753	0	1.66441	0.893352	0.879826
rs5755948	Gialluisi2014	PC1	22	36179095	G	A	6	0.116659	0.076455	0.04873	0	1.64342	0.895949	0.877104
rs10960483	Luciano2013	ReadSpell	9	12110840	G	T	5	0.119246	-0.107583	0.0690541	0	1.13729	0.888311	0.938222
rs10960483	Luciano2013	WRead	9	12110840	G	T	5	0.119246	-0.107583	0.0690541	0	1.13729	0.888311	0.938222
rs9619573	Gialluisi2014	PC1	22	36220764	T	C	6	0.119765	0.0757436	0.0486858	0	1.73433	0.884547	0.876544
rs2590673	Eicher2013	RD	8	125968156	A	G	6	0.121495	0.0926334	0.0598203	1.19652	5.06055	0.408535	0.917639
rs5756031	Gialluisi2014	PC1	22	36380994	C	T	6	0.122651	0.075599	0.0489713	0	2.28234	0.808857	0.879471
rs5756032	Gialluisi2014	PC1	22	36382102	C	T	6	0.122724	0.0755892	0.0489744	0	2.28354	0.808682	0.87947
rs5755958	Gialluisi2014	PC1	22	36228855	T	C	6	0.123422	0.0750061	0.0486873	0	1.90243	0.862474	0.876941
rs1160219	Meaburn2008	Read	11	18744695	T	C	6	0.124081	0.0628167	0.0408467	8.39794	5.45839	0.36253	0.781987
rs2092786	Gialluisi2014	PC1	22	36224331	A	T	6	0.124126	0.0748575	0.048682	0	1.79631	0.87655	0.876531
rs7777159	Luciano2013	NWR	7	20084601	A	G	6	0.125812	0.0702523	0.0458917	0	1.75408	0.882017	0.150234
rs12160116	Gialluisi2014	PC1	22	36379475	C	T	6	0.133053	0.073537	0.0489538	0	2.30478	0.805564	0.878983
rs5750185	Gialluisi2014	PC1	22	36229069	A	G	6	0.134906	0.0727729	0.0486765	0	1.93309	0.858324	0.87647
rs11177505	Truong2017	RANlet	12	69516642	G	A	4	0.145674	-0.0706522	0.0485588	0	2.66584	0.446063	0.556176
rs11177505	Truong2017	RAN-RAS_Multiv	12	69516642	G	A	4	0.145674	-0.0706522	0.0485588	0	2.66584	0.446063	0.556176
rs5756045	Gialluisi2014	PC1	22	36421809	C	G	6	0.150814	0.0700306	0.0487453	0	3.22508	0.66533	0.877187
rs17557502	Luciano2013	WRead	18	7810110	C	T	3	0.15226	0.121944	0.0851802	0	0.499679	0.778926	0.892988
rs12351590	Luciano2013	ReadSpell	9	12108916	G	A	5	0.153031	0.0981616	0.0686969	0	1.2482	0.870101	0.062214
rs12351590	Luciano2013	WRead	9	12108916	G	A	5	0.153031	0.0981616	0.0686969	0	1.2482	0.870101	0.062214
rs7779287	Luciano2013	NWR	7	20107743	A	G	6	0.156593	0.0647183	0.0456848	0	1.58233	0.903378	0.15459
rs7569439	Luciano2013	ReadSpell	2	220590633	T	C	6	0.158214	-0.0458247	0.0324743	56.5231	11.5004	0.0423137	0.542379
rs9639354	Luciano2013	NWR	7	20103456	T	A	6	0.15868	0.0644108	0.0456968	0	1.64065	0.89629	0.154279
rs259521	Eicher2013	DD-LI	3	21967150	C	T	6	0.160434	-0.058114	0.0414031	39.5954	8.27752	0.14159	0.809499
rs4721870	Luciano2013	NWR	7	20104412	C	T	6	0.160559	0.0641159	0.0456927	0	1.62818	0.897821	0.154514
rs180950	Eicher2013	RD	10	115707967	G	T	6	0.164093	0.0456068	0.0327768	0	4.78927	0.442136	0.38744
rs11065109	Gialluisi2014	IQadjPC1	12	120863914	T	C	6	0.164684	-0.0478521	0.0344386	47.1395	9.45885	0.0921034	0.668489
rs4767891	Gialluisi2014	IQadjPC1	12	120863422	G	A	6	0.164951	-0.0478261	0.0344417	47.1956	9.4689	0.0917607	0.668531
rs4767891	Gialluisi2014	PC1	12	120863422	G	A	6	0.164951	-0.0478261	0.0344417	47.1956	9.4689	0.0917607	0.668531
rs4766962	Gialluisi2014	IQadjPC1	12	120863235	A	T	6	0.164971	-0.0478257	0.034443	47.2195	9.4732	0.0916144	0.668551
rs4766962	Gialluisi2014	PC1	12	120863235	A	T	6	0.164971	-0.0478257	0.034443	47.2195	9.4732	0.0916144	0.668551
rs6978921	Luciano2013	NWR	7	20107086	C	T	6	0.164973	0.063387	0.0456501	0	1.591	0.902335	0.154896
rs10774547	Gialluisi2014	IQadjPC1	12	120862716	T	C	6	0.165487	-0.0477751	0.0344486	47.2411	9.47708	0.0914825	0.668599
rs10774547	Gialluisi2014	PC1	12	120862716	T	C	6	0.165487	-0.0477751	0.0344486	47.2411	9.47708	0.0914825	0.668599
rs6461475	Luciano2013	NWR	7	20103335	G	A	6	0.16829	0.0627458	0.0455433	0	1.60786	0.900297	0.15508
rs17002266	Luciano2013	NWR	21	15696271	T	C	5	0.168726	0.107969	0.0784483	0	1.51192	0.824528	0.939099
rs7970534	Gialluisi2014	IQadjPC1	12	120862195	G	C	6	0.169809	-0.0473017	0.0344559	46.9798	9.43037	0.0930811	0.668851
rs7970534	Gialluisi2014	PC1	12	120862195	G	C	6	0.169809	-0.0473017	0.0344559	46.9798	9.43037	0.0930811	0.668851
rs916333	Gialluisi2014	PC1	22	36422904	T	C	6	0.171276	0.0664456	0.0485673	0	3.39858	0.638787	0.877079
rs10887149	Eicher2013	RD	10	124167004	G	A	6	0.178336	-0.0460934	0.0342474	0	1.38114	0.926365	0.680111
rs2252068	Luciano2013	WRead	13	24825353	A	G	6	0.18971	0.0668523	0.0509763	0	4.97297	0.419188	0.103248
rs5756049	Gialluisi2014	PC1	22	36427251	G	T	6	0.196816	0.0624405	0.0483781	0	3.54568	0.616488	0.877111
rs6000071	Gialluisi2014	PC1	22	36428388	C	T	6	0.198253	0.0622797	0.0484085	0	3.55441	0.615172	0.877193
rs739200	Gialluisi2014	PC1	22	36432337	A	T	6	0.198868	0.0621076	0.0483409	0	3.54286	0.616913	0.877224
rs2822560	Luciano2013	NWR	21	15674632	C	T	3	0.200083	0.156581	0.122203	0	1.22524	0.54193	0.935657
rs17602857	Luciano2013	NWR	5	154907076	A	G	4	0.207639	0.1285	0.101977	45.1126	5.46573	0.140703	0.937721
rs3786978	Luciano2013	ReadSpell	19	1413574	T	C	5	0.208627	-0.0793471	0.0631066	60.9783	10.2507	0.0364098	0.923357
rs10485609	Meaburn2008	Read	20	47665612	A	G	6	0.209511	-0.0502543	0.0400461	0	2.32427	0.802695	0.780657
rs11089776	Gialluisi2014	PC1	22	36437906	T	G	6	0.216054	0.0598522	0.0483815	0	3.61785	0.605635	0.877414
rs3786983	Luciano2013	ReadSpell	19	1427260	C	T	5	0.21768	-0.079084	0.0641541	54.2799	8.74889	0.0676919	0.923642
rs3786983	Luciano2013	WRead	19	1427260	C	T	5	0.21768	-0.079084	0.0641541	54.2799	8.74889	0.0676919	0.923642
rs10507218	Meaburn2008	Read	12	108207233	C	T	6	0.221041	0.0416089	0.0340007	0	3.30797	0.652621	0.6587
rs12546767	Eicher2013	RD	8	126082565	T	C	6	0.225729	0.0665189	0.0549092	0	4.58485	0.468611	0.90094
rs11666805	Luciano2013	ReadSpell	19	1425448	C	T	5	0.22705	-0.077529	0.0641801	53.873	8.67171	0.0698499	0.923934
rs11666805	Luciano2013	WRead	19	1425448	C	T	5	0.22705	-0.077529	0.0641801	53.873	8.67171	0.0698499	0.923934
rs5750221	Gialluisi2014	PC1	22	36447564	A	G	6	0.23612	0.0574073	0.0484556	0	3.56505	0.613568	0.878526
rs909257	Luciano2013	NWR	21	15684554	A	G	5	0.239417	0.0865347	0.0735562	0	1.16551	0.883743	0.930455
rs16989994	Luciano2013	NWR	4	34573079	G	A	6	0.239799	0.0620297	0.0527693	30.1137	7.15448	0.209403	0.896363
rs1019249	Luciano2013	NWR	7	20085640	T	G	6	0.240401	0.0413103	0.035188	0	3.75875	0.584647	0.319253
rs7791221	Luciano2013	NWR	7	56104688	G	A	6	0.241771	0.0502522	0.0429296	0	2.51516	0.77421	0.837826
rs2192161	Luciano2013	NWR	21	15681994	G	A	5	0.245365	0.0853846	0.0735009	0	1.24235	0.871078	0.93037
rs11018756	Luciano2013	NWR	11	89468883	C	A	4	0.247236	-0.0925494	0.0799847	0	0.685907	0.876514	0.912216
rs465208	Luciano2013	WRead	9	138437272	A	G	6	0.25299	-0.0369342	0.03231	47.9256	9.60164	0.0873423	0.541823
rs17660218	Luciano2013	NWR	5	154889410	C	A	4	0.256598	0.116599	0.102778	49.2786	5.91467	0.115837	0.938629
rs11577628	Luciano2013	WRead	1	162319524	A	G	6	0.261091	0.0625685	0.055675	0	2.03909	0.84371	0.899629
rs9313548	Field2013	RD	5	170961300	C	T	6	0.265455	0.035677	0.0320379	37.2899	7.9732	0.157719	0.468361
rs4792392	Luciano2013	WRead	17	13628946	A	G	6	0.272484	-0.0393339	0.0358441	48.0431	9.62336	0.0866382	0.651367
rs2192595	Meaburn2008	Read	14	73334989	G	T	6	0.278552	-0.0468362	0.0432236	21.1911	6.34446	0.274129	0.824244
rs12938791	Luciano2013	WRead	17	13630121	G	A	6	0.282217	-0.0385202	0.0358209	47.8948	9.59597	0.087527	0.65093
rs4792391	Luciano2013	WRead	17	13628869	C	T	6	0.282592	-0.038523	0.0358516	48.0616	9.62678	0.0865279	0.650824
rs8073786	Luciano2013	WRead	17	13629760	T	C	6	0.283148	-0.0384659	0.0358397	48.0042	9.61615	0.0868713	0.650851
rs6502296	Luciano2013	WRead	17	13633640	G	A	6	0.283728	-0.0381818	0.0356179	41.1413	8.49492	0.130987	0.64893
rs28655387	Gialluisi2014	IQadjPC1	16	72259192	T	G	4	0.284198	-0.0977198	0.0912471	0	0.959381	0.811079	0.940244
rs28655387	Gialluisi2014	PC1	16	72259192	T	G	4	0.284198	-0.0977198	0.0912471	0	0.959381	0.811079	0.940244
rs462537	Luciano2013	WRead	9	138437163	C	T	6	0.297381	-0.0335675	0.0322125	46.1457	9.28432	0.0982471	0.542677
rs8072794	Luciano2013	WRead	17	13629661	G	C	6	0.297571	-0.0373973	0.0359017	45.354	9.1498	0.103236	0.651336
rs4839516	Luciano2013	WRead	1	116740450	C	A	6	0.311793	0.0391737	0.0387296	0	3.55627	0.61489	0.736119
rs1679255	Eicher2013	DD-LI	3	22047934	C	T	6	0.314807	0.0418456	0.0416298	31.6558	7.31591	0.198186	0.187903
rs60894155	Gialluisi2014	PC1	7	128465755	G	A	6	0.322109	0.0499398	0.0504375	51.1784	10.2414	0.068678	0.873851
rs1002055	Luciano2013	ReadSpell	4	45847131	G	T	6	0.336176	-0.0390037	0.040555	0	4.42446	0.490054	0.768329
rs1536945	Luciano2013	NWR	13	44852858	G	A	6	0.339177	-0.0311833	0.0326256	54.1523	10.9057	0.0532825	0.387734
rs1465446	Luciano2013	ReadSpell	5	95202236	A	G	6	0.340198	-0.0342764	0.0359377	0	4.17172	0.524967	0.709559
rs1004654	Luciano2013	ReadSpell	5	95203134	C	A	6	0.342604	-0.0341363	0.0359696	0	4.12295	0.531853	0.709526
rs3823480	Gialluisi2014	PC1	7	128468881	G	A	6	0.345236	0.0476222	0.0504541	52.7463	10.5812	0.0603462	0.873863
rs10925015	Luciano2013	WRead	1	247583677	G	C	5	0.348509	0.040562	0.0432668	19.0793	4.94311	0.293185	0.56635
rs1536946	Luciano2013	NWR	13	44853226	A	C	6	0.349455	-0.0305489	0.03265	54.6747	11.0314	0.0507615	0.387654
rs1536944	Luciano2013	NWR	13	44852696	G	A	6	0.351955	-0.0303987	0.0326586	55.145	11.147	0.0485416	0.386991
rs10400629	Luciano2013	NWR	13	44852020	C	T	6	0.357143	-0.0300385	0.0326214	55.0046	11.1123	0.0491991	0.387614
rs2170239	Luciano2013	NWR	8	14874924	C	T	6	0.368415	-0.0316359	0.0351727	24.738	6.64346	0.248535	0.613301
rs1369923	Luciano2013	NWR	16	61878581	C	T	3	0.376191	-0.0652369	0.0737194	0	1.55693	0.459111	0.138035
rs13429500	Gialluisi2014	PC1	2	7656136	A	T	6	0.376572	-0.0437673	0.0494976	29.4862	7.09081	0.213974	0.877186
rs13384469	Gialluisi2014	PC1	2	7649521	G	T	6	0.384728	-0.0430275	0.0495014	29.538	7.09602	0.213597	0.876981
rs9646268	Truong2017	RASletnr	16	11727552	A	G	6	0.385886	0.033183	0.0382688	0	3.9295	0.55961	0.742774
rs12482528	Luciano2013	NWR	21	15710293	C	T	6	0.389663	0.0526617	0.0612183	0	4.79171	0.441825	0.921773
rs9469713	Luciano2013	ReadSpell	6	11627539	G	A	6	0.39198	0.0282866	0.0330438	0	3.82033	0.575564	0.614106
rs4925650	Luciano2013	WRead	1	247584075	G	A	5	0.394908	0.0367304	0.0431741	17.1002	4.8251	0.305719	0.56618
rs10519830	Gialluisi2014	PC1	2	7657807	A	G	6	0.403174	-0.0413687	0.049486	27.3622	6.88347	0.229452	0.877307
rs9469712	Luciano2013	ReadSpell	6	11627487	G	A	6	0.405667	0.0274994	0.0330703	0	3.88565	0.565994	0.6127
rs9469715	Luciano2013	ReadSpell	6	11629164	G	T	6	0.407045	0.0275076	0.0331774	0	4.19609	0.521543	0.611854
rs11839128	Luciano2013	NWR	13	44851278	G	A	6	0.407249	-0.0270798	0.0326757	52.5322	10.5334	0.0614566	0.38921
rs17398769	Luciano2013	ReadSpell	6	11630685	T	C	6	0.410177	0.0273941	0.0332622	0	3.79209	0.579721	0.612203
rs2609334	Truong2017	RANpic	6	168847175	T	C	6	0.410264	-0.0309509	0.0375879	0	1.5248	0.91019	0.75383
rs10192160	Luciano2013	NWR	2	26778638	C	G	6	0.417154	-0.0321798	0.0396611	0	1.52473	0.910199	0.778954
rs6573225	Eicher2013	DD-LI	14	59284887	C	A	6	0.419187	-0.0408399	0.0505549	0	4.0783	0.538198	0.116052
rs9595095	Luciano2013	NWR	13	44850295	C	T	6	0.420905	-0.0263251	0.032708	53.3077	10.7084	0.0574782	0.389191
rs1792745	Eicher2013	RD	18	53804993	T	C	6	0.424445	0.0386839	0.0484317	0	4.54352	0.474082	0.124859
rs4807927	Luciano2013	ReadSpell	19	1423199	A	G	5	0.424523	-0.0481361	0.0602757	38.3721	6.49056	0.165386	0.906329
rs4807927	Luciano2013	WRead	19	1423199	A	G	5	0.424523	-0.0481361	0.0602757	38.3721	6.49056	0.165386	0.906329
rs7690587	Luciano2013	NWR	4	34635314	G	A	6	0.425737	0.042615	0.0535023	37.0163	7.93856	0.159654	0.901277
rs989996	Truong2017	RANpic	7	117642252	C	T	6	0.428732	-0.0251943	0.0318366	46.2589	9.30387	0.0975406	0.538669
rs442555	Eicher2013	DD-LI	14	59296184	T	C	6	0.431278	0.0396119	0.0503324	0	4.04315	0.54322	0.883671
rs577043	Field2013	RD	11	78933135	G	A	2	0.432833	0.0487539	0.0621581	0	0.804338	0.3698	0.61164
rs4754752	Meaburn2008	Read	11	101225730	T	C	6	0.434276	0.0313465	0.0400903	0	3.82815	0.574414	0.797157
rs11934463	Luciano2013	NWR	4	34630907	G	C	6	0.435739	0.0416952	0.0534959	38.1486	8.08389	0.151672	0.90102
rs72626581	Gialluisi2014	PC1	20	50783449	T	C	6	0.438864	0.0294074	0.0379885	0	4.50576	0.479113	0.755303
rs58878184	Gialluisi2014	PC1	20	50783204	G	A	6	0.439005	0.0293958	0.0379852	0	4.50683	0.478971	0.755306
rs9469717	Luciano2013	ReadSpell	6	11630302	C	T	6	0.44011	0.0256399	0.033212	0	3.975	0.553021	0.610754
rs2038430	Gialluisi2014	PC1	20	50782945	G	A	6	0.440431	0.029297	0.0379757	0	4.50931	0.478639	0.755309
rs6021772	Gialluisi2014	PC1	20	50782343	C	A	6	0.441256	0.029242	0.037973	0	4.50682	0.478971	0.755311
rs4811304	Gialluisi2014	PC1	20	50779338	T	A	6	0.447378	0.02883	0.0379445	0	4.50758	0.47887	0.754941
rs915169	Luciano2013	ReadSpell	6	82071151	C	G	6	0.449312	-0.0284306	0.0375787	26.7194	6.82309	0.234133	0.249883
rs11799558	Truong2017	RANpic	1	65180463	G	T	6	0.452002	0.0309775	0.0411891	63.0445	13.5298	0.0188891	0.815729
rs9542212	Luciano2013	NWR	13	70767093	C	T	6	0.46328	0.027276	0.0371882	22.1802	6.4251	0.267023	0.254007
rs4429838	Luciano2013	NWR	5	106403714	A	G	6	0.464777	-0.02416	0.0330505	0	0.843757	0.974159	0.391894
rs1015917	Luciano2013	ReadSpell	6	82072900	T	G	6	0.46914	-0.0272543	0.0376504	26.701	6.82138	0.234267	0.248539
rs6935610	Luciano2013	ReadSpell	6	82071645	G	A	6	0.472624	-0.0269841	0.037571	26.0076	6.75745	0.239313	0.249303
rs9352999	Luciano2013	ReadSpell	6	82068775	A	C	6	0.473303	-0.0269423	0.0375704	25.9714	6.75414	0.239577	0.249306
rs1343250	Luciano2013	ReadSpell	6	82069574	T	C	6	0.473315	-0.0269417	0.0375706	25.9711	6.75412	0.239578	0.249304
rs9344163	Luciano2013	ReadSpell	6	82068407	T	C	6	0.473591	-0.0269241	0.0375695	25.9589	6.75301	0.239667	0.24933
rs1343255	Luciano2013	ReadSpell	6	82065819	C	G	6	0.476119	-0.0267679	0.0375659	25.6905	6.72861	0.241619	0.249336
rs12465555	Luciano2013	NWR	2	44118189	A	G	6	0.478578	-0.0440708	0.0621949	0	2.80259	0.730388	0.919999
rs1343252	Luciano2013	ReadSpell	6	82067893	C	T	6	0.485756	-0.0262316	0.037631	25.4856	6.71011	0.243108	0.248689
rs4862251	Luciano2013	ReadSpell	4	184687644	T	C	3	0.486515	0.0411902	0.0591931	0	0.574014	0.750506	0.250787
rs962983	Luciano2013	ReadSpell	6	82064465	C	T	6	0.490723	-0.0259285	0.0376234	24.9627	6.66336	0.246905	0.248763
rs701825	Truong2017	RANlet	10	90417547	G	A	6	0.505453	-0.0247885	0.0372237	0	1.90909	0.861575	0.259064
rs701825	Truong2017	RAN-RAS_Multiv	10	90417547	G	A	6	0.505453	-0.0247885	0.0372237	0	1.90909	0.861575	0.259064
rs701825	Truong2017	RASletnr	10	90417547	G	A	6	0.505453	-0.0247885	0.0372237	0	1.90909	0.861575	0.259064
rs7484001	Luciano2013	NWR	11	89463241	A	G	6	0.533488	-0.0392679	0.0630616	0	3.0193	0.697011	0.917675
rs17637724	Luciano2013	NWR	15	46141171	T	C	6	0.537344	0.0315883	0.0512103	26.4462	6.79775	0.236122	0.88281
rs12982708	Luciano2013	WRead	19	4020370	C	T	6	0.538455	0.0251567	0.0408953	0	0.500191	0.992116	0.782659
rs1866572	Luciano2013	NWR	7	45184555	C	T	6	0.550544	-0.0194126	0.0325199	69.6574	16.4785	0.00560285	0.490219
rs5995177	Gialluisi2014	PC1	22	36309553	G	A	5	0.563475	0.0361741	0.0626189	0	3.64612	0.456011	0.91763
rs6764359	Luciano2013	NWR	3	149531177	T	G	4	0.566369	-0.0453487	0.0790863	8.23985	3.26939	0.351925	0.0541872
rs1148949	Luciano2013	NWR	2	26796919	G	A	6	0.567813	0.0267559	0.0468353	0	2.49692	0.776959	0.147639
rs724356	Luciano2013	ReadSpell	7	124387374	A	G	6	0.569457	-0.0217685	0.0382675	0	1.52713	0.909918	0.242146
rs16955216	Luciano2013	NWR	17	52929254	C	A	6	0.570348	0.0200555	0.0353377	0	3.31741	0.651178	0.681593
rs1555839	Truong2017	RAN-RAS_Multiv	10	90382820	C	T	6	0.574562	-0.0203198	0.0361985	0	1.20745	0.944161	0.280176
rs1555839	Truong2017	RASletnr	10	90382820	C	T	6	0.574562	-0.0203198	0.0361985	0	1.20745	0.944161	0.280176
rs10041417	Eicher2013	RD	5	33182745	C	T	6	0.57531	0.0246616	0.0440191	0	4.11611	0.532823	0.836656
rs16874737	Luciano2013	ReadSpell	8	107502431	C	T	6	0.580673	-0.0291791	0.0528221	45.2119	9.12607	0.10414	0.890686
rs196402	Luciano2013	ReadSpell	1	24838493	A	G	6	0.582758	-0.0180869	0.0329236	47.7312	9.56593	0.0885113	0.537737
rs8066213	Luciano2013	NWR	17	52930323	C	A	6	0.584242	0.0193002	0.0352709	0	3.37016	0.643118	0.681706
rs10829474	Luciano2013	NWR	10	130497115	C	A	2	0.591502	0.0318032	0.0592612	27.9925	1.38875	0.238617	0.604613
rs10183875	Truong2017	RANlet	2	114734407	T	C	6	0.592845	0.0217415	0.0406597	0	1.81366	0.874281	0.800066
rs10749593	Truong2017	RAN-RAS_Multiv	10	90374057	C	T	6	0.596234	-0.0190918	0.0360343	0	1.28055	0.93692	0.278416
rs10749593	Truong2017	RASletnr	10	90374057	C	T	6	0.596234	-0.0190918	0.0360343	0	1.28055	0.93692	0.278416
rs4731205	Luciano2013	ReadSpell	7	124385442	A	C	6	0.600622	-0.0199592	0.038126	0	1.45257	0.918477	0.241627
rs2576167	Truong2017	RANlet	10	90345671	A	C	6	0.603234	-0.0188033	0.0361772	0	1.00641	0.962047	0.269094
rs2576167	Truong2017	RAN-RAS_Multiv	10	90345671	A	C	6	0.603234	-0.0188033	0.0361772	0	1.00641	0.962047	0.269094
rs2576167	Truong2017	RASletnr	10	90345671	A	C	6	0.603234	-0.0188033	0.0361772	0	1.00641	0.962047	0.269094
rs4982271	Luciano2013	NWR	14	35893625	G	T	6	0.604619	0.0170982	0.0330228	0	1.57134	0.904693	0.50465
rs9655844	Luciano2013	ReadSpell	7	124385252	C	A	6	0.604738	-0.0197337	0.0381254	0	1.43933	0.919963	0.241637
rs7802263	Luciano2013	ReadSpell	7	124384327	G	T	6	0.607815	-0.0195646	0.0381231	0	1.43217	0.920763	0.241626
rs16955225	Luciano2013	NWR	17	52933320	A	C	6	0.610698	0.0180361	0.035429	0	3.28176	0.656636	0.681057
rs11079130	Luciano2013	NWR	17	52889930	T	C	6	0.612423	-0.0179263	0.0353843	0	2.48575	0.77864	0.673344
rs1359581	Truong2017	RAN-RAS_Multiv	10	90360515	A	G	6	0.619416	-0.0179692	0.0361788	0	1.01199	0.961593	0.269474
rs1359581	Truong2017	RASletnr	10	90360515	A	G	6	0.619416	-0.0179692	0.0361788	0	1.01199	0.961593	0.269474
rs6963842	Truong2017	RANlet	7	107634989	G	T	6	0.620077	0.0169525	0.0341963	0	1.62836	0.897799	0.516914
rs12728902	Luciano2013	ReadSpell	1	219095005	G	C	6	0.630667	-0.0162614	0.0338224	30.7158	7.21665	0.20502	0.663417
rs8051567	Luciano2013	NWR	16	82422015	G	T	3	0.634704	0.0468239	0.0985527	0	0.26833	0.874446	0.924658
rs682699	Luciano2013	ReadSpell	2	220564839	C	T	6	0.636089	-0.0164633	0.0347932	0	3.20864	0.667854	0.337213
rs10269473	Luciano2013	NWR	7	20098212	A	G	6	0.642891	0.0160358	0.0345852	0	4.71903	0.451123	0.341236
rs12634033	Eicher2013	RD	3	145041839	C	T	6	0.644802	0.0268391	0.05822	25.8787	6.7457	0.24025	0.0813346
rs10108020	Luciano2013	ReadSpell	8	107524424	A	G	6	0.648737	-0.0241762	0.0530742	38.2747	8.1004	0.150788	0.890393
rs2070917	Truong2017	RANlet	7	107643766	A	G	6	0.660878	0.0145059	0.0330655	0	3.14127	0.678216	0.523043
rs2892463	Luciano2013	NWR	13	30347835	G	T	6	0.661603	0.0144242	0.0329545	0	1.88987	0.864164	0.394707
rs12549912	Luciano2013	ReadSpell	8	107524789	G	T	6	0.661832	-0.0232661	0.0531936	36.1745	7.83386	0.165633	0.89075
rs892270	Eicher2013	RD	12	106478826	T	G	6	0.663403	-0.0143288	0.032923	22.2108	6.42763	0.266803	0.549349
rs4320486	Truong2017	RANlet	7	107643977	C	T	6	0.664029	0.0143165	0.0329602	0	3.20814	0.667931	0.523763
rs605017	Luciano2013	ReadSpell	2	220566980	C	T	6	0.670279	-0.0147967	0.0347531	0	3.12149	0.681263	0.336517
rs2288807	Luciano2013	WRead	5	146775377	G	C	6	0.670286	-0.0143863	0.0337901	39.1669	8.21921	0.144561	0.624053
rs1534775	Luciano2013	WRead	6	148357042	G	A	6	0.674434	0.0208269	0.0495794	0	0.526042	0.991139	0.119447
rs1409136	Truong2017	RANlet	10	90356598	A	G	4	0.675642	-0.0165234	0.0394903	0	0.717133	0.869167	0.269534
rs1409136	Truong2017	RAN-RAS_Multiv	10	90356598	A	G	4	0.675642	-0.0165234	0.0394903	0	0.717133	0.869167	0.269534
rs1409136	Truong2017	RASletnr	10	90356598	A	G	4	0.675642	-0.0165234	0.0394903	0	0.717133	0.869167	0.269534
rs755967	Truong2017	RAN-RAS_Multiv	1	18504396	T	C	6	0.677134	0.0139821	0.0335803	8.36636	5.45651	0.362738	0.510639
rs12636438	Eicher2013	DD-LI	3	22063277	A	G	6	0.680923	-0.0173914	0.0422938	12.3879	5.70697	0.335783	0.812617
rs6864971	Luciano2013	NWR	5	106396918	C	T	6	0.682264	-0.0136065	0.0332373	0	0.307128	0.997507	0.405289
rs7997649	Truong2017	RANlet	13	30494296	T	C	6	0.686021	-0.0217586	0.053823	0	4.75824	0.446091	0.10235
rs7997649	Truong2017	RANpic	13	30494296	T	C	6	0.686021	-0.0217586	0.053823	0	4.75824	0.446091	0.10235
rs7997649	Truong2017	RAN-RAS_Multiv	13	30494296	T	C	6	0.686021	-0.0217586	0.053823	0	4.75824	0.446091	0.10235
rs11158345	Luciano2013	ReadSpell	14	61895045	T	C	6	0.689688	-0.0160526	0.0402041	16.579	5.99369	0.306833	0.792539
rs11158345	Luciano2013	WRead	14	61895045	T	C	6	0.689688	-0.0160526	0.0402041	16.579	5.99369	0.306833	0.792539
rs9520462	Luciano2013	ReadSpell	13	108134909	A	C	6	0.690345	-0.0148306	0.0372266	0	1.37167	0.927387	0.724677
rs9520462	Luciano2013	WRead	13	108134909	A	C	6	0.690345	-0.0148306	0.0372266	0	1.37167	0.927387	0.724677
rs1534774	Luciano2013	WRead	6	148355552	G	C	6	0.693884	0.0194635	0.0494511	0	0.588262	0.988534	0.121343
rs2031573	Luciano2013	WRead	10	4001897	C	T	6	0.711405	0.0153907	0.0415998	0	4.15599	0.527183	0.824946
rs4132388	Luciano2013	ReadSpell	5	124323247	C	A	6	0.715006	0.0128277	0.0351309	0	4.65344	0.45962	0.610766
rs639259	Luciano2013	ReadSpell	2	220556378	A	G	6	0.71664	-0.012677	0.0349274	0	2.8019	0.730495	0.33406
rs12590817	Luciano2013	WRead	14	61899482	G	A	6	0.718358	-0.0150001	0.0415914	0	4.8343	0.436435	0.805641
rs471443	Luciano2013	ReadSpell	2	220570313	G	A	6	0.719518	-0.0124466	0.0346604	0	2.7937	0.731754	0.336726
rs674301	Luciano2013	ReadSpell	2	220577576	T	C	6	0.727073	-0.0120713	0.0345861	0	2.58833	0.763138	0.334294
rs9514694	Luciano2013	ReadSpell	13	108150747	G	A	6	0.728033	-0.0129926	0.0373625	0	0.632754	0.986455	0.721894
rs17098356	Luciano2013	ReadSpell	14	61898839	T	G	6	0.728073	0.0125258	0.0360259	4.50288	5.23576	0.387791	0.289837
rs17098356	Luciano2013	WRead	14	61898839	T	G	6	0.728073	0.0125258	0.0360259	4.50288	5.23576	0.387791	0.289837
rs9390526	Luciano2013	WRead	6	148351816	C	T	6	0.72846	0.0171556	0.0494149	0	0.641917	0.986004	0.121269
rs2409411	Meaburn2008	Read	21	32920404	C	T	6	0.730707	-0.0115503	0.0335584	41.7001	8.57634	0.127203	0.633916
rs645999	Luciano2013	ReadSpell	2	220575854	A	G	6	0.731099	-0.0119213	0.0346889	0	2.69815	0.746401	0.332001
rs4897940	Luciano2013	NWR	19	301639	A	G	6	0.736805	-0.0112593	0.0335011	36.1113	7.82611	0.166083	0.611107
rs4897941	Luciano2013	NWR	19	301668	G	C	6	0.737028	-0.0112607	0.033535	36.508	7.875	0.16326	0.609627
rs539166	Luciano2013	ReadSpell	2	220575527	C	T	6	0.739658	-0.0115066	0.0346265	0	2.52409	0.772863	0.332944
rs3800560	Gialluisi2014	IQadjPC1	7	128461094	C	T	6	0.740521	0.0192057	0.0579946	10.2845	5.57317	0.349989	0.907168
rs3800560	Gialluisi2014	PC1	7	128461094	C	T	6	0.740521	0.0192057	0.0579946	10.2845	5.57317	0.349989	0.907168
rs4897942	Luciano2013	NWR	19	301900	G	A	6	0.742006	-0.0110279	0.0334991	35.5474	7.75764	0.170108	0.611153
rs1323381	Meaburn2008	Read	9	111064438	C	T	6	0.74429	-0.0157005	0.0481347	34.8745	7.67748	0.174929	0.868133
rs9508555	Luciano2013	NWR	13	30372036	C	G	6	0.744908	-0.0106961	0.0328746	0	1.95315	0.855589	0.605267
rs59197085	Gialluisi2014	IQadjPC1	7	128460756	G	A	6	0.750455	0.0184263	0.0579372	10.7708	5.60355	0.346725	0.907019
rs59197085	Gialluisi2014	PC1	7	128460756	G	A	6	0.750455	0.0184263	0.0579372	10.7708	5.60355	0.346725	0.907019
rs9876855	Luciano2013	ReadSpell	3	140278895	A	G	6	0.752562	-0.0121293	0.0384737	0	4.46243	0.484926	0.21961
rs11038042	Truong2017	RANpic	11	44539107	A	G	3	0.758936	0.0208326	0.0678856	58.2637	4.79199	0.0910821	0.794817
rs58845495	Gialluisi2014	IQadjPC1	7	128462847	T	C	6	0.75905	0.0178269	0.0581195	12.0467	5.68484	0.338103	0.907177
rs58845495	Gialluisi2014	PC1	7	128462847	T	C	6	0.75905	0.0178269	0.0581195	12.0467	5.68484	0.338103	0.907177
rs10130259	Luciano2013	WRead	14	83342322	T	C	6	0.76352	0.0148647	0.0494069	26.1466	6.77017	0.238302	0.877841
rs739189	Luciano2013	ReadSpell	22	37753999	C	A	6	0.764313	0.0106324	0.0354625	14.3623	5.83855	0.322247	0.713613
rs7913742	Truong2017	RAN-RAS_Multiv	10	90376864	C	A	4	0.768423	-0.0115808	0.039332	0	0.724761	0.867365	0.27441
rs7913742	Truong2017	RASletnr	10	90376864	C	A	4	0.768423	-0.0115808	0.039332	0	0.724761	0.867365	0.27441
rs10505938	Meaburn2008	Read	12	24400957	T	C	6	0.77208	-0.0115201	0.0397717	0	2.31611	0.803898	0.784933
rs17135159	Luciano2013	ReadSpell	10	3408947	A	C	6	0.772304	-0.0113858	0.0393479	15.2197	5.89759	0.316311	0.795449
rs1881826	Luciano2013	WRead	6	148341758	A	G	6	0.77426	0.0141516	0.0493418	0	0.716366	0.982058	0.121189
rs1881827	Luciano2013	WRead	6	148341674	G	A	6	0.77426	0.0141516	0.0493418	0	0.716366	0.982058	0.121189
rs9377097	Luciano2013	WRead	6	148341115	G	A	6	0.77426	0.0141516	0.0493418	0	0.716366	0.982058	0.121187
rs7746768	Luciano2013	WRead	6	148377749	C	G	6	0.778848	0.0136994	0.0487836	0	0.914631	0.969153	0.126316
rs72811017	Truong2017	RANpic	5	179710194	G	A	6	0.781726	-0.0111319	0.0401771	8.45876	5.46202	0.362129	0.79992
rs7336009	Truong2017	RANpic	13	75208523	G	A	6	0.782833	-0.00905614	0.0328563	0	4.22849	0.51701	0.494201
rs9322120	Luciano2013	WRead	6	148368521	G	A	6	0.782936	0.0134365	0.0487724	0	0.88441	0.97134	0.126249
rs6414197	Luciano2013	ReadSpell	2	220598195	G	C	6	0.78344	0.00934088	0.0339868	60.8487	12.771	0.0256222	0.56531
rs6934331	Luciano2013	WRead	6	148365909	T	A	6	0.785461	0.0132752	0.0487681	0	0.890514	0.970905	0.126274
rs2328843	Luciano2013	WRead	6	148368217	C	T	6	0.7856	0.0132663	0.0487682	0	0.895622	0.970538	0.126274
rs1973858	Luciano2013	WRead	6	148370544	T	C	6	0.785681	0.0132623	0.0487723	0	0.898695	0.970316	0.12628
rs1842129	Meaburn2008	Read	6	124838090	T	C	6	0.788246	0.00863065	0.0321332	0	2.43335	0.786498	0.440739
rs1928007	Luciano2013	ReadSpell	13	70810223	G	A	6	0.792767	0.0142996	0.0544294	0	4.62615	0.463184	0.101701
rs1928007	Luciano2013	WRead	13	70810223	G	A	6	0.792767	0.0142996	0.0544294	0	4.62615	0.463184	0.101701
rs9386204	Luciano2013	WRead	6	148334316	G	A	6	0.79363	0.0129238	0.0494027	0	0.71651	0.98205	0.121227
rs1358689	Luciano2013	WRead	6	148333960	C	T	6	0.794533	0.0128808	0.0494601	0	0.716309	0.982062	0.121889
rs55907818	Gialluisi2014	IQadjPC1	7	128477620	G	A	6	0.800024	0.01464	0.0577931	0	4.56701	0.470969	0.906082
rs7989551	Luciano2013	ReadSpell	13	70808508	C	G	6	0.800783	0.0137469	0.054479	0	4.685	0.455518	0.101741
rs7989551	Luciano2013	WRead	13	70808508	C	G	6	0.800783	0.0137469	0.054479	0	4.685	0.455518	0.101741
rs1711745	Gialluisi2014	IQadjPC1	9	115452909	C	A	6	0.801163	-0.0135939	0.053978	2.07795	5.1061	0.403069	0.901111
rs1320490	Meaburn2008	Read	1	227245198	C	G	6	0.801892	-0.010382	0.0413794	0	3.36927	0.643255	0.820714
rs8188533	Truong2017	RASletnr	8	43586240	T	C	4	0.805225	0.0250101	0.101424	23.6614	3.92986	0.269138	0.0547407
rs1357978	Luciano2013	ReadSpell	7	13560221	C	A	6	0.807761	-0.0084349	0.0346666	17.5487	6.06418	0.300024	0.706839
rs1357978	Luciano2013	WRead	7	13560221	C	A	6	0.807761	-0.0084349	0.0346666	17.5487	6.06418	0.300024	0.706839
rs13307587	Luciano2013	ReadSpell	7	13543729	A	G	6	0.809585	-0.00817841	0.0339407	24.7479	6.64433	0.248464	0.679777
rs2117090	Luciano2013	NWR	7	48415368	C	A	6	0.809607	-0.0110588	0.0458997	0	1.9066	0.861912	0.845759
rs1711744	Gialluisi2014	IQadjPC1	9	115453484	T	A	6	0.810068	-0.0127629	0.0531039	28.4933	6.99235	0.22121	0.897513
rs11251863	Luciano2013	ReadSpell	10	3401059	A	G	6	0.811016	-0.00937239	0.0391961	20.8395	6.31628	0.276648	0.795357
rs12415036	Luciano2013	ReadSpell	10	3399934	G	A	6	0.815713	-0.00912276	0.039143	20.7475	6.30895	0.277307	0.795346
rs9839670	Luciano2013	ReadSpell	3	140278952	G	A	6	0.816	-0.00894437	0.0384385	0	4.12233	0.531942	0.217276
rs4721864	Luciano2013	NWR	7	20093641	G	A	6	0.817987	0.00786953	0.0341953	0	4.93293	0.42412	0.339217
rs2182195	Luciano2013	ReadSpell	10	3395216	A	C	6	0.823873	-0.00871649	0.0391635	18.2062	6.11293	0.295385	0.795226
rs4271299	Luciano2013	ReadSpell	10	3400516	A	G	6	0.827451	0.00810628	0.0371897	27.7938	6.92462	0.226307	0.769936
rs786978	Gialluisi2014	IQadjPC1	9	115460239	G	A	6	0.832349	-0.0112541	0.0531634	26.7406	6.82506	0.233979	0.897748
rs7712391	Truong2017	RANpic	5	163275989	G	T	6	0.832772	0.00837253	0.0396524	12.9539	5.74408	0.331922	0.78798
rs786983	Gialluisi2014	IQadjPC1	9	115458629	T	C	6	0.833032	-0.0111927	0.0530927	27.356	6.88288	0.229497	0.897624
rs1404488	Luciano2013	WRead	6	148360063	A	G	6	0.835597	0.0102405	0.049345	0	0.408461	0.995093	0.120786
rs3760995	Luciano2013	ReadSpell	19	1436874	A	C	2	0.841223	-0.0363587	0.181494	0	0.239269	0.624735	0.935381
rs3760995	Luciano2013	WRead	19	1436874	A	C	2	0.841223	-0.0363587	0.181494	0	0.239269	0.624735	0.935381
rs11983883	Luciano2013	NWR	7	48392771	T	G	6	0.844691	-0.00904931	0.0461942	0	1.99567	0.849743	0.84863
rs10754358	Luciano2013	ReadSpell	1	118233846	C	T	6	0.846513	0.00654273	0.0338004	0	0.693712	0.983312	0.4038
rs2185768	Gialluisi2014	IQadjPC1	9	115462645	C	T	6	0.848385	-0.0101321	0.0529978	35.6285	7.76741	0.169528	0.894923
rs9903180	Luciano2013	WRead	17	13628180	C	T	5	0.852198	0.00852753	0.0457696	42.7856	6.99125	0.136351	0.650573
rs4792390	Luciano2013	WRead	17	13628787	C	A	5	0.860335	0.00805557	0.0457838	41.2113	6.80403	0.146614	0.651605
rs7995158	Eicher2013	DD-LI	13	111111717	A	G	6	0.861399	-0.00578494	0.0331339	0	3.23324	0.664077	0.422529
rs4600113	Luciano2013	WRead	10	3989450	T	G	6	0.862073	-0.00690914	0.0397681	25.6233	6.72254	0.242107	0.226745
rs786979	Gialluisi2014	IQadjPC1	9	115460453	G	A	6	0.86467	-0.00910798	0.0534403	16.2852	5.97266	0.308889	0.899396
rs11251868	Luciano2013	ReadSpell	10	3411423	C	T	6	0.871451	-0.00633721	0.0391631	6.3034	5.33637	0.376222	0.785171
rs2798316	Gialluisi2014	IQadjPC1	9	115462552	T	C	6	0.871976	-0.00857547	0.0532146	27.8531	6.93031	0.225875	0.896497
rs9521789	Eicher2013	DD-LI	13	111119620	C	T	6	0.874133	-0.00525611	0.0331802	0	4.41602	0.491197	0.417947
rs1294939	Luciano2013	NWR	7	45217854	T	G	6	0.878107	-0.0049591	0.0323344	43.9289	8.91724	0.112411	0.442721
rs12050412	Luciano2013	WRead	14	83378003	T	G	6	0.879674	0.00609686	0.0402747	23.7135	6.55424	0.255958	0.797974
rs679561	Luciano2013	ReadSpell	18	8303370	G	A	5	0.884181	-0.0102236	0.0701827	0	2.56958	0.632221	0.899562
rs2209500	Luciano2013	ReadSpell	10	3402334	A	G	6	0.888717	0.00520643	0.037208	22.7451	6.47208	0.262953	0.769779
rs6836854	Luciano2013	WRead	4	151742349	C	T	3	0.890878	0.0162817	0.118677	0	0.830529	0.660166	0.07234
rs10508252	Luciano2013	ReadSpell	10	3402591	T	C	6	0.893186	0.00499684	0.0372139	22.7405	6.4717	0.262986	0.769791
rs2498522	Luciano2013	WRead	13	70800025	A	G	6	0.897236	-0.00667702	0.0516984	0	4.05323	0.541778	0.88216
rs4696636	Luciano2013	ReadSpell	4	151767922	T	C	3	0.90051	0.0148611	0.118873	0	0.943756	0.62383	0.072031
rs1711739	Gialluisi2014	IQadjPC1	9	115464474	G	A	6	0.903504	-0.00655965	0.0541065	19.4695	6.20882	0.286426	0.900585
rs765386	Luciano2013	NWR	11	130289608	T	C	6	0.904251	-0.0050872	0.0422903	0	3.95694	0.555632	0.207317
rs72768411	Gialluisi2014	IQadjPC1	9	115502670	C	A	6	0.908003	-0.0064387	0.0557187	12.599	5.72076	0.334346	0.906674
rs13227425	Luciano2013	ReadSpell	7	13554008	C	T	6	0.910614	-0.00388329	0.0345907	17.8922	6.08956	0.297602	0.705671
rs13227425	Luciano2013	WRead	7	13554008	C	T	6	0.910614	-0.00388329	0.0345907	17.8922	6.08956	0.297602	0.705671
rs786981	Gialluisi2014	IQadjPC1	9	115457856	T	G	6	0.910735	-0.00600434	0.053557	14.7973	5.86836	0.31924	0.899842
rs1965335	Gialluisi2014	IQadjPC1	9	115504483	C	T	6	0.911983	-0.00615511	0.0556833	12.3295	5.70317	0.336181	0.906651
rs2995805	Gialluisi2014	IQadjPC1	9	115454618	T	C	6	0.912335	-0.00588459	0.0534509	15.597	5.92396	0.313688	0.899713
rs17661929	Luciano2013	NWR	7	48420261	A	C	6	0.913001	-0.00508034	0.0465004	0	1.97827	0.852143	0.850281
rs11945399	Luciano2013	WRead	4	46750333	C	T	6	0.914022	0.0066958	0.062017	42.981	8.76901	0.11864	0.926853
rs17661898	Luciano2013	NWR	7	48418038	T	A	6	0.917558	-0.0047977	0.0463499	0	1.95767	0.85497	0.849086
rs3734972	Gialluisi2014	IQadjPC1	7	128470838	C	T	6	0.921013	0.00577888	0.0582794	19.238	6.19103	0.288072	0.90703
rs3734972	Gialluisi2014	PC1	7	128470838	C	T	6	0.921013	0.00577888	0.0582794	19.238	6.19103	0.288072	0.90703
rs1430566	Luciano2013	WRead	14	87809766	C	T	6	0.921975	0.00318819	0.0325502	0	3.38763	0.640455	0.555826
rs11251866	Luciano2013	ReadSpell	10	3407280	T	C	6	0.922875	0.00361789	0.0373702	20.1235	6.25966	0.281766	0.770297
rs12773260	Luciano2013	ReadSpell	10	3407329	C	T	6	0.923174	0.00360389	0.0373705	20.0885	6.25692	0.282016	0.7703
rs13223493	Luciano2013	ReadSpell	7	13552754	G	A	6	0.924711	-0.00326574	0.0345577	25.1683	6.68166	0.245412	0.705016
rs13223493	Luciano2013	WRead	7	13552754	G	A	6	0.924711	-0.00326574	0.0345577	25.1683	6.68166	0.245412	0.705016
rs12493123	Luciano2013	ReadSpell	3	162069009	G	A	6	0.92618	0.00303925	0.0328028	19.807	6.23496	0.284023	0.553443
rs12493123	Luciano2013	WRead	3	162069009	G	A	6	0.92618	0.00303925	0.0328028	19.807	6.23496	0.284023	0.553443
rs347272	Luciano2013	WRead	1	162318498	A	G	6	0.927105	-0.00450988	0.0492947	0	1.98645	0.851017	0.134134
rs4518389	Luciano2013	ReadSpell	5	124327862	T	G	6	0.928956	0.00296164	0.0332178	21.7293	6.38808	0.270266	0.52934
rs6469074	Luciano2013	ReadSpell	8	107545590	C	T	6	0.929838	0.00426797	0.0484732	6.56918	5.35155	0.374498	0.865629
rs6469074	Luciano2013	WRead	8	107545590	C	T	6	0.929838	0.00426797	0.0484732	6.56918	5.35155	0.374498	0.865629
rs7085371	Luciano2013	NWR	10	3419952	G	A	6	0.932412	-0.00419812	0.0495001	34.813	7.67024	0.17537	0.872968
rs7085371	Luciano2013	ReadSpell	10	3419952	G	A	6	0.932412	-0.00419812	0.0495001	34.813	7.67024	0.17537	0.872968
rs1453227	Luciano2013	ReadSpell	8	107544383	G	A	6	0.943921	0.00340951	0.0484703	6.23413	5.33243	0.37667	0.865419
rs1453227	Luciano2013	WRead	8	107544383	G	A	6	0.943921	0.00340951	0.0484703	6.23413	5.33243	0.37667	0.865419
rs4674417	Luciano2013	ReadSpell	2	220535148	G	A	6	0.947876	0.00228583	0.0349654	65.7408	14.5946	0.0122424	0.355589
rs10904029	Luciano2013	NWR	10	3429289	G	T	6	0.950269	0.002774	0.0444776	20.9519	6.32526	0.275844	0.850597
rs10904029	Luciano2013	ReadSpell	10	3429289	G	T	6	0.950269	0.002774	0.0444776	20.9519	6.32526	0.275844	0.850597
rs3786982	Luciano2013	ReadSpell	19	1415875	C	T	2	0.951446	-0.0110316	0.18117	0	0.177818	0.673255	0.936415
rs347273	Luciano2013	WRead	1	162317513	G	A	6	0.952199	-0.00293907	0.0490289	0	1.94007	0.857374	0.134559
rs11251873	Luciano2013	ReadSpell	10	3436109	A	G	6	0.953355	-0.00259293	0.0443281	20.9878	6.32814	0.275586	0.849434
rs16874846	Luciano2013	ReadSpell	8	107557642	C	T	6	0.956448	-0.00266649	0.0488267	14.3337	5.8366	0.322444	0.861489
rs16874846	Luciano2013	WRead	8	107557642	C	T	6	0.956448	-0.00266649	0.0488267	14.3337	5.8366	0.322444	0.861489
rs7463498	Truong2017	RASletnr	8	43447235	G	A	4	0.959184	-0.00508099	0.0992819	20.5981	3.77825	0.286426	0.0568635
rs10904027	Luciano2013	ReadSpell	10	3408316	C	A	6	0.959312	-0.00202078	0.0396104	21.6176	6.37898	0.271068	0.798294
rs4082518	Eicher2013	DD-LI	10	17063026	C	T	6	0.965585	-0.00179569	0.0416189	0	4.85788	0.433469	0.799849
rs12699504	Luciano2013	ReadSpell	7	13548809	G	C	6	0.972614	-0.00117506	0.0342283	40.6404	8.42324	0.134401	0.692037
rs12699509	Luciano2013	ReadSpell	7	13561595	G	A	6	0.97567	0.0010882	0.0356816	0	4.94632	0.422467	0.727691
rs12699509	Luciano2013	WRead	7	13561595	G	A	6	0.97567	0.0010882	0.0356816	0	4.94632	0.422467	0.727691
rs2479923	Luciano2013	WRead	13	70753243	A	G	6	0.980871	0.000982503	0.040976	46.77	9.3932	0.0943718	0.797233
rs1418410	Gialluisi2014	IQadjPC1	9	115465282	A	G	6	0.982763	-0.00117547	0.0544067	9.27182	5.51097	0.356745	0.902084
rs10508253	Luciano2013	ReadSpell	10	3430951	T	G	6	0.991407	0.00047873	0.0444523	22.4669	6.44886	0.264959	0.851526
rs6792971	Eicher2013	RD	3	68385527	T	C	6	0.993465	0.000512405	0.0625569	23.9646	6.57588	0.25414	0.928172
rs7090790	Luciano2013	NWR	10	3416737	A	G	6	0.994009	0.000332229	0.0442486	24.996	6.66631	0.246663	0.850999
rs7090790	Luciano2013	ReadSpell	10	3416737	A	G	6	0.994009	0.000332229	0.0442486	24.996	6.66631	0.246663	0.850999
rs1983931	Eicher2013	DD-LI	13	111118102	G	A	6	0.995491	-0.000186727	0.0330421	0	3.46606	0.628529	0.420193
rs10240011	Luciano2013	NWR	7	20088988	T	C	6	0.997352	-0.000110349	0.0332499	0	3.5713	0.612628	0.487274
rs892100	Eicher2013	RD	19	46080682	C	T	6	0.998355	-9.08229e-05	0.0440405	0	3.76324	0.583982	0.175334

## Sheet: i_RANpic
Table S8i. Association with RANpic of variants identified in previous GWAS of DD and related cognitive traits.
Only candidate SNPs which were actually involved in the pooled analysis are reported.
a Beta values refer to A1.
b I-squared test for heterogeneity of effects across datasets (the closer to “0”, the more homogenous is the genetic effect).
c Cochran's Q statistic and p-value (for heterogeneity of effects across datasets).
d Average allele frequency computed over all the datasets where the SNP was available.
Variant	Study	Trait	CHR	BP	A1	A2	STUDY_nr	PVALUE	BETA a	SE_BETA	I2 b	Q c	Q_pval c	A1Freq d
rs3120780	Luciano2013	NWR	1	211348635	A	G	6	0.00237517	-0.123954	0.0407902	34.7346	7.66102	0.175933	0.19137
rs12728902	Luciano2013	ReadSpell	1	219095005	G	C	6	0.00783941	-0.0867303	0.0326187	0	3.09499	0.685343	0.663417
rs16955225	Luciano2013	NWR	17	52933320	A	C	6	0.00958212	0.0883886	0.0341196	65.534	14.5071	0.0126899	0.681057
rs16955216	Luciano2013	NWR	17	52929254	C	A	6	0.0101299	0.0875021	0.0340295	64.0374	13.9033	0.0162352	0.681593
rs8066213	Luciano2013	NWR	17	52930323	C	A	6	0.0106842	0.0866947	0.0339598	63.9811	13.8816	0.0163791	0.681706
rs915169	Luciano2013	ReadSpell	6	82071151	C	G	6	0.0137668	-0.0891331	0.0361846	0	3.74646	0.586466	0.249883
rs6935610	Luciano2013	ReadSpell	6	82071645	G	A	6	0.0148544	-0.0881301	0.0361796	0	3.72197	0.590098	0.249303
rs9352999	Luciano2013	ReadSpell	6	82068775	A	C	6	0.014897	-0.0880914	0.036179	0	3.71811	0.590671	0.249306
rs1343250	Luciano2013	ReadSpell	6	82069574	T	C	6	0.0149071	-0.0880829	0.0361792	0	3.72091	0.590256	0.249304
rs9344163	Luciano2013	ReadSpell	6	82068407	T	C	6	0.0149885	-0.0880101	0.0361786	0	3.71765	0.59074	0.24933
rs1343255	Luciano2013	ReadSpell	6	82065819	C	G	6	0.0150215	-0.0879618	0.0361706	0	3.70906	0.592016	0.249336
rs1015917	Luciano2013	ReadSpell	6	82072900	T	G	6	0.015215	-0.0880124	0.0362606	0	3.68212	0.596028	0.248539
rs1343252	Luciano2013	ReadSpell	6	82067893	C	T	6	0.016164	-0.0871624	0.0362393	0	3.62679	0.604296	0.248689
rs962983	Luciano2013	ReadSpell	6	82064465	C	T	6	0.0164599	-0.086893	0.0362272	0	3.61015	0.60679	0.248763
rs2498522	Luciano2013	WRead	13	70800025	A	G	6	0.0213176	0.114888	0.049901	18.7364	6.15282	0.291632	0.88216
rs4982271	Luciano2013	NWR	14	35893625	G	T	6	0.0288108	-0.0696696	0.0318698	0	2.73054	0.741443	0.50465
rs9646268	Truong2017	RASletnr	16	11727552	A	G	6	0.0316803	0.0792942	0.0369081	0	0.826868	0.975288	0.742774
rs1323381	Meaburn2008	Read	9	111064438	C	T	6	0.0319591	-0.0997716	0.0465153	0	2.3641	0.796807	0.868133
rs1866572	Luciano2013	NWR	7	45184555	C	T	6	0.0380953	-0.0650207	0.031353	69.4406	16.3616	0.00588408	0.490219
rs10485609	Meaburn2008	Read	20	47665612	A	G	6	0.0472712	-0.076705	0.0386645	0	3.30591	0.652937	0.780657
rs1320490	Meaburn2008	Read	1	227245198	C	G	6	0.049157	-0.0787808	0.0400466	23.9243	6.5724	0.254432	0.820714
rs7989551	Luciano2013	ReadSpell	13	70808508	C	G	6	0.0580841	-0.0997102	0.0526158	0	4.9179	0.425982	0.101741
rs7989551	Luciano2013	WRead	13	70808508	C	G	6	0.0580841	-0.0997102	0.0526158	0	4.9179	0.425982	0.101741
rs1928007	Luciano2013	WRead	13	70810223	G	A	6	0.0606865	-0.0986062	0.0525683	0	4.86785	0.43222	0.101701
rs1928007	Luciano2013	ReadSpell	13	70810223	G	A	6	0.0606865	-0.0986062	0.0525683	0	4.86785	0.43222	0.101701
rs465208	Luciano2013	WRead	9	138437272	A	G	6	0.0755692	-0.0554182	0.0311865	44.3656	8.98725	0.109574	0.541823
rs462537	Luciano2013	WRead	9	138437163	C	T	6	0.0845204	-0.0536615	0.0311074	44.9256	9.07863	0.105968	0.542677
rs11079130	Luciano2013	NWR	17	52889930	T	C	6	0.0890942	0.0580669	0.0341531	51.9778	10.4119	0.064372	0.673344
rs10507218	Meaburn2008	Read	12	108207233	C	T	6	0.0976797	0.0543401	0.03281	0	3.72254	0.590013	0.6587
rs2172645	Luciano2013	ReadSpell	2	53647729	A	C	6	0.115954	0.0500932	0.0318662	26.9187	6.84169	0.232682	0.580106
rs1294939	Luciano2013	NWR	7	45217854	T	G	6	0.120937	0.0482892	0.0311372	48.2158	9.65545	0.0856077	0.442721
rs12050412	Luciano2013	WRead	14	83378003	T	G	6	0.124425	-0.0596366	0.0388142	4.41276	5.23082	0.388365	0.797974
rs4792390	Luciano2013	WRead	17	13628787	C	A	5	0.128176	0.0673391	0.0442632	0	3.01942	0.554581	0.651605
rs4518389	Luciano2013	ReadSpell	5	124327862	T	G	6	0.132085	-0.0482883	0.0320654	20.9205	6.32275	0.276068	0.52934
rs1004654	Luciano2013	ReadSpell	5	95203134	C	A	6	0.140023	-0.051125	0.0346444	49.0601	9.81549	0.0806354	0.709526
rs9903180	Luciano2013	WRead	17	13628180	C	T	5	0.142092	0.0649489	0.0442417	0	2.96003	0.564537	0.650573
rs1465446	Luciano2013	ReadSpell	5	95202236	A	G	6	0.142127	-0.0508005	0.0346072	49.3526	9.87217	0.0789393	0.709559
rs2192595	Meaburn2008	Read	14	73334989	G	T	6	0.151729	-0.0597606	0.04169	0	3.16205	0.675018	0.824244
rs9521789	Eicher2013	DD-LI	13	111119620	C	T	6	0.152789	-0.0456566	0.0319333	0	1.55269	0.90691	0.417947
rs1983931	Eicher2013	DD-LI	13	111118102	G	A	6	0.156396	-0.0450196	0.0317644	0	1.55458	0.906686	0.420193
rs13429500	Gialluisi2014	PC1	2	7656136	A	T	6	0.159727	-0.066986	0.0476433	0	1.98934	0.850618	0.877186
rs10519830	Gialluisi2014	PC1	2	7657807	A	G	6	0.161007	-0.0667225	0.0476014	0	1.88142	0.865297	0.877307
rs716270	Luciano2013	WRead	16	73708889	G	A	6	0.162081	-0.0465377	0.0332863	68.1492	15.6982	0.00776066	0.332011
rs13384469	Gialluisi2014	PC1	2	7649521	G	T	6	0.164896	-0.0661812	0.0476538	0	2.0642	0.840192	0.876981
rs4243136	Luciano2013	WRead	16	73705780	T	C	6	0.166793	-0.0460054	0.033275	67.577	15.4211	0.00870661	0.330714
rs4243137	Luciano2013	WRead	16	73705912	A	T	6	0.166816	-0.046014	0.033283	67.9194	15.5857	0.00813196	0.330871
rs3956052	Luciano2013	WRead	16	73698112	C	A	6	0.176829	-0.045304	0.033544	67.2336	15.2596	0.00930901	0.33085
rs7995158	Eicher2013	DD-LI	13	111111717	A	G	6	0.179546	-0.0427778	0.0318725	0	1.34073	0.930685	0.422529
rs990258	Luciano2013	WRead	16	73708098	A	G	6	0.180128	-0.0449257	0.0335176	67.4793	15.3748	0.00887534	0.32841
rs10925015	Luciano2013	WRead	1	247583677	G	C	5	0.180503	0.0556618	0.0415632	0	0.585661	0.964644	0.56635
rs3786982	Luciano2013	ReadSpell	19	1415875	C	T	2	0.182183	0.225767	0.169232	36.0836	1.56454	0.211001	0.936415
rs716271	Luciano2013	WRead	16	73708524	A	G	6	0.183061	-0.0443858	0.033338	67.8218	15.5385	0.00829306	0.33001
rs8048857	Luciano2013	WRead	16	73705051	C	T	6	0.185821	-0.0440846	0.0333206	66.9781	15.1415	0.00977458	0.33156
rs4672412	Luciano2013	ReadSpell	2	53647050	T	C	6	0.18924	0.0418203	0.031855	20.6878	6.3042	0.277734	0.571446
rs17637724	Luciano2013	NWR	15	46141171	T	C	6	0.191539	-0.064536	0.0494135	8.80771	5.48292	0.359822	0.88281
rs8056327	Luciano2013	WRead	16	73702024	G	C	6	0.194417	-0.043415	0.0334574	66.4052	14.8832	0.010873	0.331029
rs2822584	Luciano2013	NWR	21	15709849	T	A	5	0.199648	0.0920438	0.071766	0	2.25058	0.689781	0.935378
rs7283184	Luciano2013	NWR	21	15709414	G	A	5	0.200162	0.0919399	0.0717669	0	2.25348	0.689251	0.935377
rs4925650	Luciano2013	WRead	1	247584075	G	A	5	0.200985	0.0530491	0.0414851	0	0.519043	0.971621	0.56618
rs12329784	Luciano2013	NWR	21	15705665	C	G	5	0.20187	0.0915501	0.0717341	0	2.26879	0.686457	0.93537
rs347273	Luciano2013	WRead	1	162317513	G	A	6	0.20351	0.060267	0.0473941	44.1407	8.95106	0.111032	0.134559
rs4888588	Luciano2013	WRead	16	73696079	C	T	6	0.223227	-0.0410369	0.0336922	66.4168	14.8884	0.0108499	0.327024
rs2822609	Luciano2013	NWR	21	15717794	A	T	5	0.226201	0.0882564	0.0729269	0	2.91877	0.57151	0.936641
rs347272	Luciano2013	WRead	1	162318498	A	G	6	0.226992	0.0575563	0.0476403	43.6702	8.87629	0.114101	0.134134
rs1480566	Luciano2013	WRead	16	73704271	A	C	6	0.230422	-0.0403323	0.0336306	67.0905	15.1932	0.00956797	0.325566
rs1536945	Luciano2013	NWR	13	44852858	G	A	6	0.237741	-0.0372518	0.0315519	36.3665	7.8575	0.164266	0.387734
rs3760995	Luciano2013	ReadSpell	19	1436874	A	C	2	0.24143	0.1986	0.169538	51.671	2.06915	0.150305	0.935381
rs3760995	Luciano2013	WRead	19	1436874	A	C	2	0.24143	0.1986	0.169538	51.671	2.06915	0.150305	0.935381
rs1536946	Luciano2013	NWR	13	44853226	A	C	6	0.24891	-0.036383	0.0315551	37.5433	8.00555	0.15593	0.387654
rs10400629	Luciano2013	NWR	13	44852020	C	T	6	0.255956	-0.0358402	0.0315494	37.8531	8.04545	0.153748	0.387614
rs4132388	Luciano2013	ReadSpell	5	124323247	C	A	6	0.25755	-0.0383701	0.0338898	0	4.44944	0.486676	0.610766
rs1536944	Luciano2013	NWR	13	44852696	G	A	6	0.264201	-0.0352479	0.0315695	37.4822	7.99772	0.156361	0.386991
rs739189	Luciano2013	ReadSpell	22	37753999	C	A	6	0.29611	0.0358399	0.0343027	0	1.40422	0.923851	0.713613
rs11839128	Luciano2013	NWR	13	44851278	G	A	6	0.304586	-0.0324451	0.0316029	34.3799	7.61962	0.178483	0.38921
rs10192160	Luciano2013	NWR	2	26778638	C	G	6	0.304826	-0.0392682	0.0382679	16.4121	5.98173	0.308001	0.778954
rs2031573	Luciano2013	WRead	10	4001897	C	T	6	0.307845	0.0410826	0.0402868	0	2.89512	0.716151	0.824946
rs9595095	Luciano2013	NWR	13	44850295	C	T	6	0.308708	-0.0322057	0.0316382	35.0183	7.69448	0.173897	0.389191
rs10498108	Gialluisi2014	PC1	2	222209541	C	T	6	0.308984	0.031874	0.0313302	0	2.09534	0.835802	0.521674
rs2286494	Luciano2013	WRead	7	22984824	T	C	6	0.310258	0.0346262	0.0341252	0	4.10802	0.533972	0.296076
rs4721865	Luciano2013	NWR	7	20093737	T	C	6	0.315335	0.0482259	0.0480294	0	3.11366	0.682469	0.125577
rs788782	Luciano2013	WRead	7	46152051	A	T	6	0.318415	-0.0310776	0.0311486	0	4.42098	0.490525	0.547681
rs1160219	Meaburn2008	Read	11	18744695	T	C	6	0.320705	0.0393242	0.0396011	0	3.51846	0.620596	0.781987
rs2252068	Luciano2013	WRead	13	24825353	A	G	6	0.325665	0.0483836	0.0492262	10.945	5.61451	0.345553	0.103248
rs12636438	Eicher2013	DD-LI	3	22063277	A	G	6	0.326414	0.0402005	0.040964	0	3.26844	0.658677	0.812617
rs17002266	Luciano2013	NWR	21	15696271	T	C	5	0.326545	0.0732578	0.0746693	0	2.37645	0.666888	0.939099
rs12546767	Eicher2013	RD	8	126082565	T	C	6	0.332326	0.0514829	0.0531059	38.6292	8.1472	0.148307	0.90094
rs2590673	Eicher2013	RD	8	125968156	A	G	6	0.335313	0.0558184	0.0579349	0	3.18054	0.672175	0.917639
rs7025259	Luciano2013	ReadSpell	9	12165758	G	T	6	0.340263	0.0620735	0.0650908	0	4.65137	0.45989	0.0644351
rs7025259	Luciano2013	WRead	9	12165758	G	T	6	0.340263	0.0620735	0.0650908	0	4.65137	0.45989	0.0644351
rs2117090	Luciano2013	NWR	7	48415368	C	A	6	0.351716	0.0411363	0.0441725	0	3.81639	0.576143	0.845759
rs989996	Truong2017	RANpic	7	117642252	C	T	6	0.352056	-0.0285713	0.0307017	22.1507	6.42266	0.267236	0.538669
rs17661898	Luciano2013	NWR	7	48418038	T	A	6	0.353691	0.0413735	0.0446098	0	3.80182	0.578287	0.849086
rs679561	Luciano2013	ReadSpell	18	8303370	G	A	5	0.35497	-0.0629675	0.0680736	0	1.15184	0.885962	0.899562
rs1595127	Luciano2013	WRead	7	22989204	A	T	6	0.355764	0.0316331	0.0342547	0	3.45785	0.629775	0.295516
rs4719722	Luciano2013	WRead	7	22988820	A	G	6	0.356216	0.0315847	0.0342345	0	3.53501	0.618097	0.296646
rs1430566	Luciano2013	WRead	14	87809766	C	T	6	0.356618	-0.0289178	0.0313701	49.601	9.92083	0.0775098	0.555826
rs12982708	Luciano2013	WRead	19	4020370	C	T	6	0.35887	-0.0363238	0.039589	0	2.65118	0.753575	0.782659
rs4082518	Eicher2013	DD-LI	10	17063026	C	T	6	0.358954	-0.0368533	0.0401732	3.37934	5.17488	0.394913	0.799849
rs10505938	Meaburn2008	Read	12	24400957	T	C	6	0.36072	-0.0351037	0.0384069	0	4.77728	0.443661	0.784933
rs1430209	Gialluisi2014	PC1	2	222210212	T	C	6	0.362969	0.0284022	0.0312207	0	2.08065	0.837877	0.522289
rs4607514	Luciano2013	WRead	7	22983702	A	T	6	0.363996	0.0310053	0.0341552	0	3.64943	0.600907	0.296739
rs11683727	Gialluisi2014	PC1	2	222210730	G	C	6	0.365244	0.028262	0.0312143	0	2.07446	0.83875	0.522303
rs6436253	Gialluisi2014	PC1	2	222210670	A	G	6	0.366964	0.028161	0.0312146	0	1.9764	0.852401	0.521574
rs1025370	Gialluisi2014	PC1	2	222211012	G	A	6	0.367995	0.0280971	0.0312108	0	1.97221	0.852977	0.521587
rs1025368	Gialluisi2014	PC1	2	222211186	A	G	6	0.368484	0.0280439	0.0311836	0	1.95885	0.85481	0.521617
rs11983883	Luciano2013	NWR	7	48392771	T	G	6	0.369055	0.0399231	0.0444456	0	3.56705	0.613267	0.84863
rs4674585	Gialluisi2014	PC1	2	222212153	C	A	6	0.370775	0.027899	0.0311712	0	2.02332	0.845909	0.522449
rs11687096	Gialluisi2014	PC1	2	222213174	G	A	6	0.371504	0.0278557	0.0311704	0	2.02269	0.845996	0.522501
rs1036024	Gialluisi2014	PC1	2	222211702	A	C	6	0.372078	0.0278258	0.0311742	0	1.92518	0.859398	0.521709
rs4839516	Luciano2013	WRead	1	116740450	C	A	6	0.372165	0.0334494	0.0374814	0	2.31043	0.804734	0.736119
rs4754752	Meaburn2008	Read	11	101225730	T	C	6	0.375973	-0.0343421	0.0387897	0	1.70684	0.888037	0.797157
rs755967	Truong2017	RAN-RAS_Multiv	1	18504396	T	C	6	0.376846	-0.0286803	0.0324539	14.046	5.81706	0.324428	0.510639
rs6737417	Gialluisi2014	IQadjPC1	2	222213043	A	G	6	0.377406	0.0274883	0.0311416	0	1.89943	0.862878	0.521553
rs6737417	Gialluisi2014	PC1	2	222213043	A	G	6	0.377406	0.0274883	0.0311416	0	1.89943	0.862878	0.521553
rs764255	Luciano2013	WRead	16	73713683	C	T	6	0.384129	-0.0282058	0.0324087	64.1019	13.9283	0.0160711	0.378033
rs10183875	Truong2017	RANlet	2	114734407	T	C	6	0.386466	-0.0338296	0.0390622	0	1.13251	0.951186	0.800066
rs7024763	Luciano2013	WRead	9	12165608	A	G	6	0.396821	0.0551527	0.0650914	1.01651	5.05135	0.409646	0.064506
rs7024763	Luciano2013	ReadSpell	9	12165608	A	G	6	0.396821	0.0551527	0.0650914	1.01651	5.05135	0.409646	0.064506
rs8059199	Luciano2013	WRead	16	73712234	C	A	6	0.397012	-0.0277325	0.0327432	64.0261	13.899	0.016264	0.374247
rs2041663	Luciano2013	NWR	7	20086675	A	G	6	0.400342	0.0399262	0.047474	0	3.19539	0.669892	0.128326
rs727125	Luciano2013	WRead	7	22974912	T	G	6	0.402483	0.028719	0.0343039	0	3.04192	0.693523	0.293753
rs10960488	Luciano2013	WRead	9	12124410	A	G	6	0.410133	-0.0542449	0.0658585	0	2.77912	0.733993	0.937693
rs10960488	Luciano2013	ReadSpell	9	12124410	A	G	6	0.410133	-0.0542449	0.0658585	0	2.77912	0.733993	0.937693
rs6764359	Luciano2013	NWR	3	149531177	T	G	4	0.41155	0.0634199	0.0772312	71.8037	10.6397	0.0138426	0.0541872
rs17661929	Luciano2013	NWR	7	48420261	A	C	6	0.415806	0.0364401	0.0447822	0	4.10117	0.534944	0.850281
rs4807927	Luciano2013	WRead	19	1423199	A	G	5	0.417134	0.0473493	0.0583548	0	1.62738	0.803862	0.906329
rs4807927	Luciano2013	ReadSpell	19	1423199	A	G	5	0.417134	0.0473493	0.0583548	0	1.62738	0.803862	0.906329
rs12482528	Luciano2013	NWR	21	15710293	C	T	6	0.418851	0.0476493	0.0589416	28.8328	7.02571	0.218735	0.921773
rs17557502	Luciano2013	WRead	18	7810110	C	T	3	0.420747	0.0673208	0.0836153	0	0.785993	0.675031	0.892988
rs28655387	Gialluisi2014	PC1	16	72259192	T	G	4	0.423157	-0.0695854	0.086878	50.9425	6.11527	0.106135	0.940244
rs28655387	Gialluisi2014	IQadjPC1	16	72259192	T	G	4	0.423157	-0.0695854	0.086878	50.9425	6.11527	0.106135	0.940244
rs10960483	Luciano2013	WRead	9	12110840	G	T	5	0.435027	-0.0520365	0.0666606	0	2.26383	0.687362	0.938222
rs10960483	Luciano2013	ReadSpell	9	12110840	G	T	5	0.435027	-0.0520365	0.0666606	0	2.26383	0.687362	0.938222
rs11158345	Luciano2013	WRead	14	61895045	T	C	6	0.439675	0.030047	0.0388836	11.263	5.63463	0.343409	0.792539
rs11158345	Luciano2013	ReadSpell	14	61895045	T	C	6	0.439675	0.030047	0.0388836	11.263	5.63463	0.343409	0.792539
rs6954796	Luciano2013	NWR	7	20086982	C	G	6	0.445918	0.0362507	0.0475582	0	3.36322	0.644178	0.12794
rs7795980	Luciano2013	NWR	7	20084445	T	C	6	0.446775	0.0360818	0.0474259	0	3.80902	0.577227	0.128105
rs1019248	Luciano2013	NWR	7	20085995	T	G	6	0.447436	0.0359612	0.0473363	0	3.76941	0.58307	0.1288
rs12351590	Luciano2013	ReadSpell	9	12108916	G	A	5	0.449009	0.0502305	0.0663487	0	2.20148	0.698758	0.062214
rs12351590	Luciano2013	WRead	9	12108916	G	A	5	0.449009	0.0502305	0.0663487	0	2.20148	0.698758	0.062214
rs2075620	Luciano2013	NWR	19	45480037	A	G	6	0.449702	-0.0262441	0.0347184	42.1393	8.64145	0.124249	0.710153
rs9520462	Luciano2013	WRead	13	108134909	A	C	6	0.452031	-0.0270221	0.0359321	0	4.87353	0.431509	0.724677
rs9520462	Luciano2013	ReadSpell	13	108134909	A	C	6	0.452031	-0.0270221	0.0359321	0	4.87353	0.431509	0.724677
rs4429838	Luciano2013	NWR	5	106403714	A	G	6	0.455767	-0.0237444	0.031836	36.1819	7.83477	0.16558	0.391894
rs7253458	Luciano2013	NWR	19	45482570	C	T	6	0.457958	-0.0257661	0.0347152	42.0136	8.62271	0.125093	0.710067
rs11083755	Luciano2013	NWR	19	45490065	C	T	6	0.459042	-0.0257238	0.0347419	41.9366	8.61127	0.125611	0.710123
rs9542212	Luciano2013	NWR	13	70767093	C	T	6	0.463327	0.0262742	0.0358262	38.4579	8.12452	0.149505	0.254007
rs2041664	Luciano2013	NWR	7	20086385	G	A	6	0.464032	0.0347973	0.0475227	0	3.40318	0.638086	0.127982
rs442555	Eicher2013	DD-LI	14	59296184	T	C	6	0.464927	-0.0354896	0.0485655	0	2.26778	0.810987	0.883671
rs12914796	Luciano2013	ReadSpell	15	100441789	C	T	6	0.465531	-0.0437244	0.0599154	0	2.93859	0.709453	0.927034
rs6864971	Luciano2013	NWR	5	106396918	C	T	6	0.475742	-0.0228381	0.0320235	40.1774	8.35804	0.137576	0.405289
rs4320486	Truong2017	RANlet	7	107643977	C	T	6	0.47765	0.0225897	0.0318126	0	2.41026	0.789945	0.523763
rs4600113	Luciano2013	WRead	10	3989450	T	G	6	0.479041	-0.0272076	0.0384372	0	3.06749	0.689581	0.226745
rs6573225	Eicher2013	DD-LI	14	59284887	C	A	6	0.483858	0.0341715	0.0488087	0	2.23082	0.816371	0.116052
rs60894155	Gialluisi2014	PC1	7	128465755	G	A	6	0.486026	0.0338892	0.0486465	0	4.30292	0.506677	0.873851
rs72811017	Truong2017	RANpic	5	179710194	G	A	6	0.492702	-0.0266302	0.0388186	0	2.89794	0.715717	0.79992
rs2070917	Truong2017	RANlet	7	107643766	A	G	6	0.496193	0.0217187	0.0319161	0	2.48862	0.778208	0.523043
rs9514694	Luciano2013	ReadSpell	13	108150747	G	A	6	0.499957	-0.0243582	0.0361099	0	3.82294	0.575179	0.721894
rs9839670	Luciano2013	ReadSpell	3	140278952	G	A	6	0.510312	-0.0244497	0.0371378	22.3202	6.43668	0.266015	0.217276
rs3823480	Gialluisi2014	PC1	7	128468881	G	A	6	0.510731	0.0319989	0.0486528	0	4.60485	0.465979	0.873863
rs791775	Luciano2013	ReadSpell	9	12133233	G	C	6	0.513473	0.0421845	0.0645577	0	4.0636	0.540295	0.0652839
rs791775	Luciano2013	WRead	9	12133233	G	C	6	0.513473	0.0421845	0.0645577	0	4.0636	0.540295	0.0652839
rs11666805	Luciano2013	WRead	19	1425448	C	T	5	0.520192	0.0399965	0.0621982	0	2.36001	0.669866	0.923934
rs11666805	Luciano2013	ReadSpell	19	1425448	C	T	5	0.520192	0.0399965	0.0621982	0	2.36001	0.669866	0.923934
rs2170239	Luciano2013	NWR	8	14874924	C	T	6	0.520772	0.0218904	0.0340889	15.6155	5.92526	0.31356	0.613301
rs2041660	Luciano2013	NWR	7	20107623	T	C	6	0.522113	0.0303802	0.0474623	0	2.58097	0.764255	0.12955
rs765386	Luciano2013	NWR	11	130289608	T	C	6	0.52493	0.0259217	0.0407725	0	1.11078	0.953145	0.207317
rs13227425	Luciano2013	WRead	7	13554008	C	T	6	0.53148	0.0209172	0.0334274	0	1.57273	0.904527	0.705671
rs13227425	Luciano2013	ReadSpell	7	13554008	C	T	6	0.53148	0.0209172	0.0334274	0	1.57273	0.904527	0.705671
rs1005499	Luciano2013	NWR	7	20105490	T	G	6	0.532813	0.0297318	0.0476686	0	2.93235	0.710414	0.129621
rs11038042	Truong2017	RANpic	11	44539107	A	G	3	0.534026	0.041425	0.0666133	0	1.40275	0.495904	0.794817
rs7569439	Luciano2013	ReadSpell	2	220590633	T	C	6	0.538951	-0.0192751	0.0313722	43.1514	8.79528	0.117513	0.542379
rs1842129	Meaburn2008	Read	6	124838090	T	C	6	0.53908	0.0190257	0.0309761	36.7227	7.90173	0.161736	0.440739
rs8072794	Luciano2013	WRead	17	13629661	G	C	6	0.541426	-0.0212433	0.0347876	62.4985	13.3328	0.0204518	0.651336
rs72768411	Gialluisi2014	IQadjPC1	9	115502670	C	A	6	0.550232	-0.0320958	0.0537247	0	2.25064	0.813488	0.906674
rs12938791	Luciano2013	WRead	17	13630121	G	A	6	0.552615	-0.0206064	0.0346999	62.0575	13.1778	0.021768	0.65093
rs1965335	Gialluisi2014	IQadjPC1	9	115504483	C	T	6	0.553135	-0.0318568	0.0537151	0	2.27573	0.809825	0.906651
rs4792391	Luciano2013	WRead	17	13628869	C	T	6	0.554382	-0.0205335	0.0347315	62.1706	13.2172	0.0214259	0.650824
rs8073786	Luciano2013	WRead	17	13629760	T	C	6	0.556183	-0.0204345	0.0347218	62.1014	13.1931	0.021635	0.650851
rs4792392	Luciano2013	WRead	17	13628946	A	G	6	0.556597	-0.0204156	0.0347262	62.2175	13.2336	0.0212851	0.651367
rs180950	Eicher2013	RD	10	115707967	G	T	6	0.558193	0.0185262	0.0316401	41.8722	8.60173	0.126044	0.38744
rs10887149	Eicher2013	RD	10	124167004	G	A	6	0.560945	-0.0192772	0.0331543	48.931	9.79068	0.0813881	0.680111
rs7712391	Truong2017	RANpic	5	163275989	G	T	6	0.570336	-0.0217927	0.0383974	42.959	8.76562	0.118786	0.78798
rs13223493	Luciano2013	WRead	7	13552754	G	A	6	0.570478	0.0189459	0.0333939	0	1.74377	0.88334	0.705016
rs13223493	Luciano2013	ReadSpell	7	13552754	G	A	6	0.570478	0.0189459	0.0333939	0	1.74377	0.88334	0.705016
rs3026411	Luciano2013	WRead	11	31801544	A	T	6	0.573256	-0.0179533	0.0318738	29.249	7.06704	0.215702	0.623256
rs10246471	Luciano2013	NWR	7	20106196	T	C	6	0.574099	0.0268065	0.0476961	0	2.98892	0.701694	0.129576
rs3786983	Luciano2013	WRead	19	1427260	C	T	5	0.575178	0.0348551	0.0621922	0	2.30822	0.679273	0.923642
rs3786983	Luciano2013	ReadSpell	19	1427260	C	T	5	0.575178	0.0348551	0.0621922	0	2.30822	0.679273	0.923642
rs8051567	Luciano2013	NWR	16	82422015	G	T	3	0.576638	0.0532527	0.0953833	0	0.943005	0.624064	0.924658
rs2177482	Luciano2013	WRead	11	31802357	G	A	6	0.578722	-0.0176813	0.0318438	28.4584	6.98894	0.221464	0.6236
rs12634033	Eicher2013	RD	3	145041839	C	T	6	0.582581	0.0308724	0.0561706	15.4783	5.91564	0.314514	0.0813346
rs2385203	Truong2017	RANpic	1	236346213	C	T	6	0.589648	-0.0264143	0.0489747	0	3.1054	0.68374	0.883165
rs639259	Luciano2013	ReadSpell	2	220556378	A	G	6	0.590754	-0.0180773	0.0336169	0	4.49202	0.480951	0.33406
rs10754358	Luciano2013	ReadSpell	1	118233846	C	T	6	0.603841	0.0169128	0.0325945	0	2.06869	0.839561	0.4038
rs16874846	Luciano2013	ReadSpell	8	107557642	C	T	6	0.604631	0.0242829	0.0469006	34.6164	7.64718	0.176782	0.861489
rs16874846	Luciano2013	WRead	8	107557642	C	T	6	0.604631	0.0242829	0.0469006	34.6164	7.64718	0.176782	0.861489
rs6469074	Luciano2013	WRead	8	107545590	C	T	6	0.60563	0.0240469	0.0465736	34.5634	7.64098	0.177163	0.865629
rs6469074	Luciano2013	ReadSpell	8	107545590	C	T	6	0.60563	0.0240469	0.0465736	34.5634	7.64098	0.177163	0.865629
rs3786978	Luciano2013	ReadSpell	19	1413574	T	C	5	0.608177	0.0313577	0.0611646	0	2.84101	0.584774	0.923357
rs9876855	Luciano2013	ReadSpell	3	140278895	A	G	6	0.610337	-0.0189528	0.0371921	7.77416	5.42147	0.366633	0.21961
rs11577628	Luciano2013	WRead	1	162319524	A	G	6	0.610818	-0.0273999	0.0538408	41.1657	8.49845	0.130821	0.899629
rs5995177	Gialluisi2014	PC1	22	36309553	G	A	5	0.611836	-0.0308958	0.0608838	45.434	7.33057	0.119417	0.91763
rs7484001	Luciano2013	NWR	11	89463241	A	G	6	0.616482	0.0303068	0.0605117	10.2931	5.57371	0.349931	0.917675
rs682699	Luciano2013	ReadSpell	2	220564839	C	T	6	0.617746	-0.0167223	0.0335085	0	3.37487	0.6424	0.337213
rs1453227	Luciano2013	WRead	8	107544383	G	A	6	0.620291	0.0230743	0.0465736	35.1771	7.71333	0.172758	0.865419
rs1453227	Luciano2013	ReadSpell	8	107544383	G	A	6	0.620291	0.0230743	0.0465736	35.1771	7.71333	0.172758	0.865419
rs6414197	Luciano2013	ReadSpell	2	220598195	G	C	6	0.624271	-0.0160747	0.0328185	27.2233	6.87033	0.230464	0.56531
rs12590817	Luciano2013	WRead	14	61899482	G	A	6	0.626512	0.0195663	0.0402067	20.0723	6.25565	0.282132	0.805641
rs2288807	Luciano2013	WRead	5	146775377	G	C	6	0.62702	-0.0158674	0.0326541	0	4.89247	0.429143	0.624053
rs1555839	Truong2017	RASletnr	10	90382820	C	T	6	0.627303	0.0170164	0.0350473	34.5495	7.63936	0.177263	0.280176
rs1555839	Truong2017	RAN-RAS_Multiv	10	90382820	C	T	6	0.627303	0.0170164	0.0350473	34.5495	7.63936	0.177263	0.280176
rs259521	Eicher2013	DD-LI	3	21967150	C	T	6	0.630877	0.0192831	0.040132	7.49611	5.40518	0.368456	0.809499
rs7913742	Truong2017	RAN-RAS_Multiv	10	90376864	C	A	4	0.634809	0.0183059	0.0385412	58.6784	7.26013	0.0640529	0.27441
rs7913742	Truong2017	RASletnr	10	90376864	C	A	4	0.634809	0.0183059	0.0385412	58.6784	7.26013	0.0640529	0.27441
rs4721864	Luciano2013	NWR	7	20093641	G	A	6	0.642112	-0.0153376	0.0330019	4.40021	5.23014	0.388445	0.339217
rs7085371	Luciano2013	NWR	10	3419952	G	A	6	0.643532	-0.0221043	0.0477656	0	4.52798	0.476149	0.872968
rs7085371	Luciano2013	ReadSpell	10	3419952	G	A	6	0.643532	-0.0221043	0.0477656	0	4.52798	0.476149	0.872968
rs10508253	Luciano2013	ReadSpell	10	3430951	T	G	6	0.644081	-0.0197787	0.042811	43.2661	8.81308	0.116756	0.851526
rs674301	Luciano2013	ReadSpell	2	220577576	T	C	6	0.646726	-0.0152599	0.0332956	0	4.56878	0.470733	0.334294
rs10829474	Luciano2013	NWR	10	130497115	C	A	2	0.663831	-0.0260075	0.0598383	0	0.161863	0.687447	0.604613
rs645999	Luciano2013	ReadSpell	2	220575854	A	G	6	0.668361	-0.0143049	0.0333917	0	4.48525	0.481859	0.332001
rs1148949	Luciano2013	NWR	2	26796919	G	A	6	0.671896	-0.0192202	0.0453791	0	2.82544	0.726877	0.147639
rs539166	Luciano2013	ReadSpell	2	220575527	C	T	6	0.672225	-0.0140924	0.0333077	0	4.57265	0.470222	0.332944
rs12699504	Luciano2013	ReadSpell	7	13548809	G	C	6	0.674789	0.0138952	0.0331167	0	1.08308	0.95559	0.692037
rs605017	Luciano2013	ReadSpell	2	220566980	C	T	6	0.676009	-0.0139851	0.0334639	0	3.82887	0.574309	0.336517
rs1792745	Eicher2013	RD	18	53804993	T	C	6	0.67694	0.0194475	0.0466767	17.0978	6.0312	0.303194	0.124859
rs9814232	Eicher2013	DD-LI	3	21973175	G	A	6	0.677134	0.0166456	0.0399772	14.6589	5.85884	0.320198	0.807883
rs11251873	Luciano2013	ReadSpell	10	3436109	A	G	6	0.685839	-0.0172721	0.042699	39.7576	8.2998	0.140469	0.849434
rs1357978	Luciano2013	WRead	7	13560221	C	A	6	0.686297	0.01354	0.0335244	0	1.27958	0.937019	0.706839
rs1357978	Luciano2013	ReadSpell	7	13560221	C	A	6	0.686297	0.01354	0.0335244	0	1.27958	0.937019	0.706839
rs10749593	Truong2017	RAN-RAS_Multiv	10	90374057	C	T	6	0.68842	0.0139899	0.0348874	34.7746	7.66573	0.175646	0.278416
rs10749593	Truong2017	RASletnr	10	90374057	C	T	6	0.68842	0.0139899	0.0348874	34.7746	7.66573	0.175646	0.278416
rs17098356	Luciano2013	WRead	14	61898839	T	G	6	0.697953	-0.0134978	0.0347805	0	4.23832	0.515639	0.289837
rs17098356	Luciano2013	ReadSpell	14	61898839	T	G	6	0.697953	-0.0134978	0.0347805	0	4.23832	0.515639	0.289837
rs7802263	Luciano2013	ReadSpell	7	124384327	G	T	6	0.70182	0.0140934	0.0368102	0	2.00576	0.848347	0.241626
rs9655844	Luciano2013	ReadSpell	7	124385252	C	A	6	0.702255	0.0140725	0.0368123	0	2.01012	0.847743	0.241637
rs1019249	Luciano2013	NWR	7	20085640	T	G	6	0.703988	0.0128832	0.0339081	30.6455	7.20934	0.205531	0.319253
rs10240011	Luciano2013	NWR	7	20088988	T	C	6	0.705999	-0.0120914	0.0320526	0	2.31209	0.804489	0.487274
rs4731205	Luciano2013	ReadSpell	7	124385442	A	C	6	0.707609	0.0138073	0.0368128	0	2.00553	0.848379	0.241627
rs4674417	Luciano2013	ReadSpell	2	220535148	G	A	6	0.71081	0.0125314	0.0337984	58.3621	12.0083	0.0346743	0.355589
rs6502296	Luciano2013	WRead	17	13633640	G	A	6	0.711691	-0.012745	0.0344846	58.7471	12.1203	0.0331755	0.64893
rs12699509	Luciano2013	WRead	7	13561595	G	A	6	0.713778	0.0126666	0.0345338	0	1.74908	0.88266	0.727691
rs12699509	Luciano2013	ReadSpell	7	13561595	G	A	6	0.713778	0.0126666	0.0345338	0	1.74908	0.88266	0.727691
rs3734972	Gialluisi2014	PC1	7	128470838	C	T	6	0.717215	-0.0203349	0.0561453	0	3.78524	0.580731	0.90703
rs3734972	Gialluisi2014	IQadjPC1	7	128470838	C	T	6	0.717215	-0.0203349	0.0561453	0	3.78524	0.580731	0.90703
rs10041417	Eicher2013	RD	5	33182745	C	T	6	0.717278	0.0153946	0.0425148	0	0.656375	0.985277	0.836656
rs16989994	Luciano2013	NWR	4	34573079	G	A	6	0.720338	0.0182122	0.050871	0	0.929464	0.968052	0.896363
rs6000006	Gialluisi2014	PC1	22	36191428	A	G	6	0.728385	-0.0164484	0.0473642	0	3.63807	0.602607	0.879826
rs7336009	Truong2017	RANpic	13	75208523	G	A	6	0.728891	-0.0110071	0.0317574	0	1.45754	0.917917	0.494201
rs6963842	Truong2017	RANlet	7	107634989	G	T	6	0.73226	0.0112994	0.0330275	0	2.87443	0.719337	0.516914
rs5750221	Gialluisi2014	PC1	22	36447564	A	G	6	0.732626	-0.0159706	0.0467478	14.9792	5.88091	0.31798	0.878526
rs471443	Luciano2013	ReadSpell	2	220570313	G	A	6	0.74056	-0.0110428	0.0333507	0	3.9412	0.557912	0.336726
rs7791221	Luciano2013	NWR	7	56104688	G	A	6	0.747419	-0.0133999	0.0416087	0	2.38306	0.793995	0.837826
rs6000071	Gialluisi2014	PC1	22	36428388	C	T	6	0.74895	-0.0149445	0.0466978	18.0834	6.10377	0.296252	0.877193
rs1679255	Eicher2013	DD-LI	3	22047934	C	T	6	0.748997	-0.0129067	0.0403383	0	2.92148	0.71209	0.187903
rs11089776	Gialluisi2014	PC1	22	36437906	T	G	6	0.750643	-0.0148242	0.0466478	18.0014	6.09767	0.296831	0.877414
rs5756049	Gialluisi2014	PC1	22	36427251	G	T	6	0.753904	-0.0146222	0.0466423	18.6651	6.14742	0.292137	0.877111
rs5755948	Gialluisi2014	PC1	22	36179095	G	A	6	0.761028	-0.0142974	0.0470106	0	4.80718	0.439863	0.877104
rs739200	Gialluisi2014	PC1	22	36432337	A	T	6	0.761146	-0.0141737	0.0466276	18.4833	6.13372	0.293424	0.877224
rs59197085	Gialluisi2014	IQadjPC1	7	128460756	G	A	6	0.761619	-0.0169154	0.0557612	0	3.07469	0.688472	0.907019
rs59197085	Gialluisi2014	PC1	7	128460756	G	A	6	0.761619	-0.0169154	0.0557612	0	3.07469	0.688472	0.907019
rs4811304	Gialluisi2014	PC1	20	50779338	T	A	6	0.761967	-0.0110876	0.0366049	0	4.15278	0.527636	0.754941
rs5755951	Gialluisi2014	PC1	22	36184094	C	G	6	0.767617	-0.0138933	0.0470172	0	4.7937	0.441573	0.8776
rs6000004	Gialluisi2014	PC1	22	36180535	A	G	6	0.767793	-0.0138831	0.0470195	0	4.79387	0.441551	0.877583
rs5750185	Gialluisi2014	PC1	22	36229069	A	G	6	0.768469	-0.0138265	0.0469686	0	4.65653	0.459218	0.87647
rs479526	Luciano2013	ReadSpell	6	11618167	T	C	6	0.773901	0.00901243	0.031372	48.5776	9.72338	0.0834634	0.51906
rs5750177	Gialluisi2014	PC1	22	36203266	T	C	6	0.775681	-0.0133946	0.0470066	0	4.80851	0.439695	0.877346
rs2092786	Gialluisi2014	PC1	22	36224331	A	T	6	0.77598	-0.0133658	0.0469698	0	4.79732	0.441113	0.876531
rs5755958	Gialluisi2014	PC1	22	36228855	T	C	6	0.776759	-0.0133137	0.0469547	0	4.64769	0.460369	0.876941
rs59761754	Gialluisi2014	PC1	22	36204329	T	TTAAA	6	0.776774	-0.0133265	0.0470028	0	4.8108	0.439404	0.877323
rs7997649	Truong2017	RANlet	13	30494296	T	C	6	0.777192	0.0147436	0.0521011	0	0.692614	0.983372	0.10235
rs7997649	Truong2017	RAN-RAS_Multiv	13	30494296	T	C	6	0.777192	0.0147436	0.0521011	0	0.692614	0.983372	0.10235
rs7997649	Truong2017	RANpic	13	30494296	T	C	6	0.777192	0.0147436	0.0521011	0	0.692614	0.983372	0.10235
rs916333	Gialluisi2014	PC1	22	36422904	T	C	6	0.777233	-0.0132507	0.0468343	17.2323	6.041	0.302249	0.877079
rs9619573	Gialluisi2014	PC1	22	36220764	T	C	6	0.778201	-0.0132283	0.0469648	0	4.85176	0.434239	0.876544
rs6000002	Gialluisi2014	PC1	22	36178273	T	G	6	0.778599	-0.013267	0.047189	0	4.7742	0.444054	0.878857
rs58845495	Gialluisi2014	IQadjPC1	7	128462847	T	C	6	0.778629	-0.0157264	0.0559446	0	3.16981	0.673825	0.907177
rs58845495	Gialluisi2014	PC1	7	128462847	T	C	6	0.778629	-0.0157264	0.0559446	0	3.16981	0.673825	0.907177
rs3800560	Gialluisi2014	IQadjPC1	7	128461094	C	T	6	0.784747	-0.015245	0.055814	0	3.07854	0.687879	0.907168
rs3800560	Gialluisi2014	PC1	7	128461094	C	T	6	0.784747	-0.015245	0.055814	0	3.07854	0.687879	0.907168
rs10108020	Luciano2013	ReadSpell	8	107524424	A	G	6	0.786052	-0.0138648	0.0510785	20.2733	6.27142	0.280697	0.890393
rs724356	Luciano2013	ReadSpell	7	124387374	A	G	6	0.786803	0.00999551	0.0369568	0	2.07699	0.838393	0.242146
rs4271299	Luciano2013	ReadSpell	10	3400516	A	G	6	0.787829	0.00963862	0.0358138	38.6904	8.15533	0.14788	0.769936
rs701825	Truong2017	RANlet	10	90417547	G	A	6	0.789	0.00964374	0.0360366	50.1446	10.029	0.0744178	0.259064
rs701825	Truong2017	RAN-RAS_Multiv	10	90417547	G	A	6	0.789	0.00964374	0.0360366	50.1446	10.029	0.0744178	0.259064
rs701825	Truong2017	RASletnr	10	90417547	G	A	6	0.789	0.00964374	0.0360366	50.1446	10.029	0.0744178	0.259064
rs12549912	Luciano2013	ReadSpell	8	107524789	G	T	6	0.791536	-0.0135388	0.0512218	19.0363	6.17561	0.289505	0.89075
rs55907818	Gialluisi2014	IQadjPC1	7	128477620	G	A	6	0.79239	-0.0146532	0.0556717	0	3.48341	0.625899	0.906082
rs10904029	Luciano2013	ReadSpell	10	3429289	G	T	6	0.792721	-0.011257	0.0428385	36.746	7.90464	0.16157	0.850597
rs10904029	Luciano2013	NWR	10	3429289	G	T	6	0.792721	-0.011257	0.0428385	36.746	7.90464	0.16157	0.850597
rs4696636	Luciano2013	ReadSpell	4	151767922	T	C	3	0.794547	-0.0282331	0.108417	55.3386	4.47814	0.106558	0.072031
rs909257	Luciano2013	NWR	21	15684554	A	G	5	0.796057	0.0180662	0.0699011	1.48631	4.06035	0.3979	0.930455
rs6836854	Luciano2013	WRead	4	151742349	C	T	3	0.796333	-0.0279353	0.108236	52.9265	4.24868	0.119512	0.07234
rs2822560	Luciano2013	NWR	21	15674632	C	T	3	0.797805	0.028913	0.112858	0	1.98939	0.369836	0.935657
rs7090790	Luciano2013	NWR	10	3416737	A	G	6	0.798082	-0.0109033	0.0426194	37.5425	8.00545	0.155936	0.850999
rs7090790	Luciano2013	ReadSpell	10	3416737	A	G	6	0.798082	-0.0109033	0.0426194	37.5425	8.00545	0.155936	0.850999
rs12465555	Luciano2013	NWR	2	44118189	A	G	6	0.799409	0.0152085	0.0598495	0	3.5966	0.608823	0.919999
rs7777159	Luciano2013	NWR	7	20084601	A	G	6	0.800431	0.0111483	0.0441013	0	2.40044	0.791409	0.150234
rs5756045	Gialluisi2014	PC1	22	36421809	C	G	6	0.800913	-0.0118542	0.0470094	15.555	5.92102	0.31398	0.877187
rs2192161	Luciano2013	NWR	21	15681994	G	A	5	0.802339	0.0174846	0.0698484	3.36646	4.13935	0.387475	0.93037
rs2209500	Luciano2013	ReadSpell	10	3402334	A	G	6	0.803737	0.00890535	0.0358344	37.2256	7.96503	0.158174	0.769779
rs10508252	Luciano2013	ReadSpell	10	3402591	T	C	6	0.806076	0.00879864	0.035841	37.2425	7.96717	0.158054	0.769791
rs7746768	Luciano2013	WRead	6	148377749	C	G	6	0.809471	-0.0113495	0.0470722	0	1.52609	0.91004	0.126316
rs4862251	Luciano2013	ReadSpell	4	184687644	T	C	3	0.812395	0.0138689	0.0584353	0	0.373082	0.829825	0.250787
rs2328843	Luciano2013	WRead	6	148368217	C	T	6	0.816644	-0.0109065	0.0470384	0	1.53464	0.909038	0.126274
rs1973858	Luciano2013	WRead	6	148370544	T	C	6	0.816766	-0.0108991	0.0470384	0	1.5357	0.908914	0.12628
rs577043	Field2013	RD	11	78933135	G	A	2	0.817283	0.0144837	0.0626891	0	0.279455	0.597059	0.61164
rs6934331	Luciano2013	WRead	6	148365909	T	A	6	0.817285	-0.0108678	0.0470388	0	1.53048	0.909526	0.126274
rs9322120	Luciano2013	WRead	6	148368521	G	A	6	0.821059	-0.0106465	0.0470705	0	1.5232	0.910378	0.126249
rs16837352	Luciano2013	WRead	4	5504274	G	T	4	0.821376	-0.0132526	0.0586981	39.5532	4.96304	0.174523	0.817298
rs6461475	Luciano2013	NWR	7	20103335	G	A	6	0.825535	0.0096496	0.043776	0	1.6675	0.892968	0.15508
rs11251866	Luciano2013	ReadSpell	10	3407280	T	C	6	0.828336	0.0078048	0.0359939	37.3995	7.98715	0.156945	0.770297
[truncated: 125 more rows]

## Sheet: j_ComparableAssociations
Table S8j. Selection of nominally significant associations (p < 0.05) identified in our pooled analysis which were comparable to the most significant associations with DD and related cognitive traits reported by previous independent GWAS studies (see Table S8a for a complete list).
[truncated: 10 more rows]

[truncated: 1 more sheets: References]
