# Supplementary material for: Genome-wide association scan identifies new variants associated with a cognitive predictor of dyslexia
Source: Transl Psychiatry. 2019 Feb 11;9:77. doi: 10.1038/s41398-019-0402-0 (PMC6370792; doi:10.1038/s41398-019-0402-0)
Supplement: Supplementary file 7 — Supplementary Results: most significant gene-based associations [file 41398_2019_402_MOESM7_ESM.xlsx]

## Sheet: a_WRead
Table S9a. Top gene-based associations (p < 0.05) detected with WRead.
Gene	CHR	START	STOP	NSNPS	N	ZSTAT	P
CCDC88C	14	91727667	91894188	292	3468	4.4646	4.0104e-06
CYP26B1	2	72346367	72384991	47	3468	4.0215	2.8909e-05
ADCYAP1R1	7	31082076	31161093	55	3468	3.8275	6.4738e-05
SORL1	11	121312912	121514471	201	3468	3.5695	0.0001788
TNKS	8	9402756	9649856	737	3468	3.6968	0.00010915
OR8U1	11	56133100	56154029	76	3468	3.6194	0.00014765
CXCL2	4	74952752	74974997	13	3468	3.2102	0.00066321
LAMTOR5	1	110933875	110960546	65	3468	3.3109	0.0004649
OR5R1	11	56174734	56195708	92	3468	3.7632	8.3879e-05
RAD52	12	1011255	1109774	175	3468	3.4834	0.00024756
CTNNA2	2	79730060	80885993	2531	3468	3.5539	0.0001898
NCOA2	8	71011997	71326062	435	3468	3.3904	0.00034894
FERD3L	7	19170618	19195044	27	3468	3.5016	0.00023124
SULT2B1	19	49045429	49112684	252	3468	3.39	0.00034948
HERPUD1	16	56955974	56987793	92	3468	3.2485	0.00057998
LRRN2	1	204576298	204664597	165	3468	3.4567	0.00027343
CCDC144NL	17	20756708	20809453	38	3468	2.9276	0.0017079
LINC00452	13	114576610	114636485	48	3468	3.3431	0.00041426
LSM8	7	117814086	117854093	155	3468	2.9258	0.0017181
LRRTM1	2	80505481	80541718	40	3468	3.2876	0.00050528
DYRK1A	21	38729859	38897679	385	3468	3.309	0.00046809
OR5T2	11	55989582	56010661	61	3468	3.0914	0.00099614
COMP	19	18883583	18912114	30	3468	3.1428	0.00083677
PIM1	6	37127922	37153204	22	3468	2.9335	0.0016757
FAM69A	1	93288286	93437079	217	3468	3.0058	0.0013242
OR51B6	11	5362738	5383676	195	3468	3.2244	0.0006312
OR5J2	11	55934094	55955032	59	3468	3.0089	0.0013109
RNASEL	1	182532769	182568420	69	3468	2.9733	0.0014733
RUVBL2	19	49486738	49529183	96	3468	2.948	0.0015993
OR8J3	11	55894247	55915194	72	3468	3.1073	0.00094416
FAM53B	10	126297861	126442930	221	3468	2.9699	0.0014894
OSBPL6	2	179049208	179274160	399	3468	3.2576	0.00056187
OR5T1	11	56033115	56054095	62	3468	2.9352	0.0016667
MAP1LC3B2	12	116987186	117024425	56	3468	3.1502	0.00081574
TES	7	115840547	115908840	237	3468	3.2087	0.00066668
ANKRD7	7	117854493	117892785	67	3468	2.8236	0.0023741
ZNF606	19	58478440	58524714	172	3468	3.1266	0.00088407
SLC12A3	16	56889119	56959762	225	3468	3.2783	0.00052215
MOXD1	6	132607194	132732664	232	3468	3.1398	0.00084523
OR8I2	11	55850784	55871716	164	3468	2.9672	0.0015026
CDH18	5	19463140	20585972	2193	3468	3.0511	0.0011401
IGFL2	19	46641039	46674561	40	3468	3.0399	0.0011832
RC3H2	9	125596835	125677562	55	3468	2.895	0.001896
ECHDC1	6	127599857	127675214	99	3468	2.925	0.0017222
OR8K5	11	55916870	55937793	48	3468	2.8465	0.0022099
OR8J1	11	56117691	56138764	78	3468	2.9639	0.0015186
CCDC178	18	30507225	31030685	564	3468	3.1154	0.00091835
LOC388780	20	2177574	2203797	70	3468	3.1856	0.00072234
RIN2	20	19728254	19993103	620	3468	3.2205	0.00063984
RUNX2	6	45286054	45528819	425	3468	2.9944	0.0013751
CSE1L	20	47652783	47723497	169	3468	2.9154	0.001776
RNF146	6	127577827	127619707	54	3468	2.9149	0.0017788
OR5T3	11	56009676	56030698	58	3468	2.8938	0.0019028
CHST11	12	104840692	105165792	779	3468	3.0008	0.0013464
MDM4	1	204475507	204606131	221	3468	2.9277	0.0017073
CCDC15	11	124814017	124921385	258	3468	3.1556	0.00080079
VASN	16	4411849	4443529	29	3468	2.9065	0.0018273
ANKRD37	4	186307840	186331529	41	3468	2.8953	0.001894
IGFL3	19	46613328	46637931	14	3468	2.907	0.0018246
OR8H2	11	55862519	55883457	161	3468	2.8418	0.0022428
OR5M9	11	56219945	56240877	59	3468	2.8262	0.0023549
CARD17	11	104953196	104982158	74	3468	2.6173	0.0044313
CDH2	18	25520930	25767445	368	3468	2.9322	0.0016829
PSMD7	16	74320673	74350186	33	3468	2.9639	0.0015187
SLC16A4	1	110895473	110943704	89	3468	3.0028	0.0013374
ALG8	11	77801988	77860699	282	3468	2.8392	0.0022614
TMEM207	3	190136444	190177665	94	3468	2.8656	0.002081
FBXL3	13	77569389	77611331	26	3468	2.9891	0.0013988
RBM15	1	110871945	110899303	48	3468	3.0135	0.0012914
PRDM6	5	122414841	122539960	404	3468	2.959	0.0015432
OR5D16	11	55596228	55617214	67	3468	2.8361	0.0022836
OR8H3	11	55879849	55900787	145	3468	2.7736	0.0027718
GFI1	1	92930318	92962433	47	3468	2.7763	0.0027494
ENKUR	10	25260908	25361208	154	3468	2.8277	0.0023442
OR51B5	11	5352113	5378140	158	3468	3.0326	0.0012123
RGSL1	1	182409256	182539732	380	3468	2.8351	0.0022907
DEF8	16	90004560	90044468	147	3468	2.9313	0.0016877
CMTR2	16	71305292	71333509	70	3468	2.7074	0.0033902
TRIM51	11	55640773	55669286	132	3468	2.7943	0.0026005
OR5AS1	11	55787895	55808869	192	3468	2.755	0.0029349
HOXB3	17	46616232	46677634	111	3468	2.6967	0.0035017
HOXB4	17	46642869	46665743	46	3468	2.6281	0.0042929
TSN	2	122503121	122535429	33	3468	2.6467	0.0040646
LRFN4	11	66614558	66637946	13	3468	2.6642	0.0038589
TTC26	7	138808490	138884550	93	3468	2.6221	0.0043691
OR4C46	11	51505282	51526211	95	3468	2.6062	0.0045778
OR10AG1	11	55725034	55745939	172	3468	2.6625	0.0038776
POM121L12	7	53093349	53114618	69	3468	2.958	0.0015484
OR5F1	11	55751157	55772101	152	3468	2.7734	0.0027736
FAM65A	16	67552717	67590691	9	3468	2.8838	0.0019643
MTERF2	12	107361069	107390944	53	3468	2.6694	0.0037998
KIAA1804	1	233453514	233530894	309	3468	2.8056	0.002511
C8orf59	8	86116288	86142643	26	3468	2.7079	0.0033856
OR5I1	11	55692932	55713876	142	3468	2.6803	0.0036775
SYNRG	17	35864900	35979544	151	3468	2.7113	0.0033515
C16orf78	16	49397808	49443321	96	3468	2.7027	0.0034394
OR8K1	11	56103515	56124474	67	3468	2.7636	0.0028581
PC	11	66605993	66735847	137	3468	2.6835	0.0036433
UFSP2	4	186310691	186357139	85	3468	2.7032	0.0034334
PLEKHO2	15	65124082	65170201	107	3468	2.6625	0.0038782
CCDC12	3	46953220	47033500	76	3468	2.611	0.0045138
CLYBL	13	100248919	100559388	658	3468	2.9493	0.0015922
OR5W2	11	55671126	55692058	171	3468	2.6806	0.0036748
OR5M10	11	56334250	56355197	64	3468	2.7535	0.0029482
ZBTB6	9	125660335	125686365	18	3468	2.6215	0.0043768
METTL10	10	126424336	126490439	92	3468	2.6712	0.0037793
NDUFC2-KCTD14	11	77716761	77801265	290	3468	2.6665	0.0038321
CXCL3	4	74892306	74914490	4	3468	2.537	0.0055904
ZBTB16	11	113920289	114136702	413	3468	2.8188	0.0024102
RECK	9	36026910	36134452	212	3468	2.562	0.0052032
SUPT3H	6	44784467	45355788	1081	3468	2.6593	0.0039154
SLC7A7	14	23232431	23299020	140	3468	2.5631	0.0051875
ZBTB26	9	125667845	125703792	22	3468	2.6168	0.0044384
C19orf12	19	30179793	30216696	116	3468	2.7751	0.002759
C1QTNF7	4	15331560	15457791	253	3468	2.839	0.0022627
ZNF181	19	35215103	35243774	40	3468	2.5788	0.0049571
LOC101927503	11	1039884	1065749	43	3468	2.5637	0.0051782
E2F5	8	86079619	86136753	56	3468	2.5561	0.0052926
RPL5	1	93287594	93317481	48	3468	2.5147	0.0059568
TRIB1	8	126432563	126460647	22	3468	2.5643	0.0051686
CNDP2	18	72153500	72200689	86	3468	2.605	0.0045935
DLK2	6	43408090	43433786	41	3468	2.6419	0.0041217
OR4A5	11	51401378	51422448	112	3468	2.5478	0.0054201
OR8H1	11	56047603	56068538	59	3468	2.7099	0.0033652
DEK	6	18214400	18274799	100	3468	2.7026	0.0034395
CRTC1	19	18784425	18903143	229	3468	2.5999	0.0046622
TBC1D23	3	99969661	100054096	119	3468	2.5274	0.0057461
TFB2M	1	246693863	246739565	178	3468	2.6545	0.0039714
RXFP2	13	32303679	32387009	245	3468	2.6048	0.0045966
RTN4RL1	17	1827971	1938178	209	3468	2.6723	0.0037662
OR8K3	11	56075783	56096721	75	3468	2.6748	0.0037388
DARS	2	136654252	136753254	96	3468	2.5995	0.0046686
POU2F1	1	167180066	167406582	161	3468	2.5801	0.0049383
ZBTB8OS	1	33076421	33126565	7	3468	2.741	0.0030622
ZC3H6	2	113023178	113107640	157	3468	2.431	0.0075293
CA13	8	86147716	86206302	70	3468	2.5491	0.0054006
ACTN4	19	39128256	39231336	242	3468	2.584	0.0048836
COL6A3	2	238222655	238332850	219	3468	2.6991	0.0034766
GNS	12	65097222	65163226	64	3468	2.4256	0.0076424
MAPK3	16	30115426	30144630	26	3468	2.5929	0.004758
ST7	7	116583381	116880077	196	3468	2.6279	0.0042956
RAB28	4	13333863	13495989	51	3468	2.5715	0.0050635
THNSL1	10	25295508	25325593	58	3468	2.5361	0.005604
OR5M3	11	56226964	56248014	67	3468	2.5912	0.0047819
CLN5	13	77556059	77586652	25	3468	2.5362	0.0056024
NBEAL2	3	47011173	47061194	43	3468	2.4529	0.0070845
RIN3	14	92970125	93165339	548	3468	2.7202	0.0032623
TRMT10A	4	100457864	100495189	96	3468	2.7121	0.0033429
CAPN12	19	39210832	39245114	111	3468	2.5437	0.0054842
CCDC23	1	43262723	43293059	48	3468	2.6376	0.0041742
CRY2	11	45858669	45914799	82	3468	2.5254	0.0057786
KRT38	17	39582621	39607596	108	3468	2.5678	0.0051178
TANC2	17	61033913	61515067	359	3468	2.5077	0.0060753
FAM171A1	10	15243642	15423058	437	3468	2.6589	0.00392
POC1B-GALNT4	12	89903189	89930039	78	3468	2.517	0.0059172
NDUFC2	11	77769393	77801265	109	3468	2.5789	0.0049562
QRICH2	17	74260130	74314771	127	3468	2.8522	0.0021706
ERMAP	1	43272776	43320660	73	3468	2.5678	0.005117
ANO5	11	22204199	22314913	142	3468	2.4503	0.0071361
C19orf18	19	58459805	58495902	115	3468	2.7124	0.0033401
MEIS2	15	37173222	37403500	263	3468	2.609	0.0045408
2006-03-01	5	10343751	10450500	76	3468	2.4924	0.0063437
LRCH1	13	47117296	47337176	450	3468	2.8916	0.0019165
LHB	19	49509237	49530350	69	3468	2.566	0.0051439
GRIP1	12	66731178	67473014	1880	3468	2.7193	0.0032712
SFMBT1	3	52923221	53090089	330	3468	2.5879	0.0048285
LDLRAD2	1	22128758	22161714	72	3468	2.5858	0.0048583
EIF2B5	3	183842810	183873099	41	3468	2.5247	0.0057893
ZNF334	20	45118269	45152198	32	3468	2.5165	0.0059258
RBBP4	1	33106749	33161812	10	3468	2.6278	0.0042968
DHX37	12	125421370	125483667	209	3468	2.5458	0.0054507
CENPBD1	16	90026183	90049240	65	3468	2.4842	0.0064918
CA3	8	86341056	86371269	41	3468	2.4078	0.0080238
TM9SF2	13	100143628	100226302	137	3468	2.4889	0.0064061
NHLRC3	13	39602448	39634246	47	3468	2.4886	0.0064116
GPR21	9	125785916	125811380	19	3468	2.4653	0.0068454
PSMD12	17	65326619	65372721	68	3468	2.5152	0.0059483
GALNT4	12	89903189	89928583	75	3468	2.4659	0.0068339
ANKRD28	3	15698743	15911053	368	3468	2.4852	0.0064733
LRP2BP	4	186275032	186328297	89	3468	2.5917	0.0047748
EBF2	8	25689246	25912640	443	3468	2.8168	0.0024253
ZNRF4	19	5445426	5466867	58	3468	2.6432	0.0041067
TMEM114	16	8609502	8632226	91	3468	2.3765	0.0087398
PTPN13	4	87505468	87746332	375	3468	2.5623	0.0051996
TBCE	1	235520728	235622280	189	3468	2.3802	0.0086509
VPS37C	11	60887728	60938916	138	3468	2.3775	0.0087145
TSR1	17	2215972	2250678	39	3468	2.4737	0.0066866
P3H1	1	43202006	43242755	66	3468	2.4744	0.0066732
PIF1	15	65097831	65127867	63	3468	2.439	0.0073642
TET3	2	74202211	74345303	220	3468	2.5559	0.0052951
FAM175B	10	126480354	126535239	76	3468	2.3836	0.0085728
OR9G1	11	56457864	56478781	67	3468	2.4373	0.0073985
PVALB	22	37186745	37225517	81	3468	2.4086	0.008007
THRSP	11	77764907	77789403	99	3468	2.4014	0.0081658
DCC	18	49856542	51072273	3374	3468	2.6564	0.003949
GFRA1	10	117806436	118043126	524	3468	2.4809	0.0065527
VNN1	6	132991997	133045194	169	3468	2.539	0.0055582
ZSWIM5	1	45472071	45682250	294	3468	2.4031	0.0081273
CARD18	11	104998448	105020461	90	3468	2.4137	0.0078955
C10orf120	10	124447225	124469338	35	3468	2.3181	0.010221
ASTN1	1	176816441	177144024	456	3468	2.4868	0.0064454
2001-09-01	16	30379454	30404171	23	3468	2.3197	0.010179
RABGAP1	9	125693288	125877147	146	3468	2.4597	0.006953
GBGT1	9	136018335	136049320	57	3468	2.4773	0.0066183
TDP2	6	24640205	24677115	104	3468	2.296	0.010839
STRBP	9	125868338	126040855	83	3468	2.496	0.0062794
KCTD14	11	77716761	77767237	169	3468	2.3646	0.0090244
CORO7	16	4394543	4476962	90	3468	2.5124	0.0059955
LCA5	6	80184708	80257147	112	3468	2.5251	0.0057836
KHDRBS1	1	32469295	32536460	7	3468	2.2682	0.011657
CA2	8	86366131	86403721	31	3468	2.2993	0.010745
KRT32	17	39605765	39633638	175	3468	2.5623	0.0051996
RBM34	1	235284498	235334571	91	3468	2.3319	0.0098524
ZSCAN22	19	58828385	58863712	4	3468	2.2912	0.010976
TGM1	14	24708159	24743115	55	3468	2.4273	0.0076065
CFAP46	10	134611896	134766089	392	3468	2.6	0.0046609
HOXB5	17	46658619	46681103	41	3468	2.3629	0.0090655
EVI5	1	92964253	93267961	595	3468	2.3537	0.0092935
AP5Z1	7	4805262	4844026	20	3468	2.3344	0.0097874
ZMYND11	10	170405	310577	143	3468	2.3901	0.0084208
LGALS3BP	17	76957335	76986061	34	3468	2.4405	0.0073325
CXCL13	4	78422907	78542988	113	3468	2.4264	0.0076255
DNMBP	10	101625334	101779676	293	3468	2.5211	0.0058502
SETD2	3	47047898	47215467	126	3468	2.3193	0.01019
MYLPF	16	30376123	30399310	22	3468	2.2586	0.011954
AARS2	6	44256463	44291094	55	3468	2.4195	0.0077711
ARSI	5	149665909	149692525	8	3468	2.4317	0.0075134
THEMIS	6	128019339	128249776	382	3468	2.4292	0.0075667
ABCC2	10	101532457	101621662	162	3468	2.3472	0.0094575
CST5	20	23846572	23870380	56	3468	2.398	0.0082427
FLNC	7	128460436	128509328	62	3468	2.2731	0.011511
HMMR	5	162877517	162928951	85	3468	2.3014	0.010685
CD46	1	207915383	207978861	121	3468	2.4206	0.0077469
KIAA0319	6	24534332	24656383	314	3468	2.4087	0.0080039
DDX52	17	35962363	36013493	46	3468	2.3492	0.0094081
RNF19A	8	101259285	101358446	155	3468	2.3615	0.009101
TBC1D10B	16	30358422	30391522	25	3468	2.2077	0.013632
CCDC136	7	128421464	128472187	88	3468	2.3879	0.008472
C1orf50	1	43222916	43251413	47	3468	2.5537	0.0053292
GDPD3	16	30105977	30135264	24	3468	2.2547	0.012075
C2orf44	2	24242206	24280296	78	3468	2.3858	0.00852
SYNC	1	33135507	33178361	16	3468	2.4226	0.0077044
ZNRF1	16	75022915	75154892	185	3468	2.2867	0.011107
PRR22	19	5772971	5794776	43	3468	2.2276	0.012954
C11orf86	11	66732754	66754479	8	3468	2.3202	0.010165
POC1B	12	89803495	89930039	273	3468	2.4356	0.0074331
TPRG1	3	188807910	189051271	382	3468	2.3769	0.0087297
SLC10A6	4	87734477	87780416	60	3468	2.3531	0.0093098
RGPD8	2	113115946	113201222	17	3468	2.1786	0.014681
CAV1	7	116154839	116211239	131	3468	2.3715	0.0088585
RCE1	11	66600883	66624003	15	3468	2.3231	0.010087
MOGAT1	2	223526457	223585005	119	3468	2.2077	0.013634
CTCF	16	67586310	67683088	35	3468	2.4363	0.0074201
ZNF808	19	53020905	53069502	171	3468	2.354	0.0092852
TRIP10	19	6729693	6761529	36	3468	2.2296	0.012887
SMCR8	17	18208594	18241370	81	3468	2.3195	0.010185
CDH15	16	89228163	89271900	109	3468	2.3878	0.0084745
DHODH	16	72032643	72069316	84	3468	2.323	0.01009
MTTP	4	100475240	100555154	210	3468	2.5237	0.0058068
MUC3A	7	100537086	100621617	58	3468	2.4761	0.0066409
PDCL	9	125570376	125600935	15	3468	2.1628	0.015277
SHMT1	17	18221187	18276856	168	3468	2.1967	0.01402
TUSC3	8	15387596	15634158	801	3468	2.401	0.0081748
ZRANB2	1	71518974	71556972	79	3468	2.2006	0.013883
CD2BP2	16	30352087	30376682	16	3468	2.124	0.016836
WDR7	18	54308590	54707036	551	3468	2.4103	0.0079691
FBXO4	5	41915352	41951672	9	3468	2.1924	0.014175
GIT1	17	27890487	27926610	41	3468	2.4339	0.0074694
NDUFA12	12	95355104	95407489	270	3468	2.1963	0.014035
DUS3L	19	5775151	5801249	50	3468	2.2209	0.013179
IRX6	16	55348406	55374672	70	3468	2.2359	0.01268
CANT1	17	76977798	77015899	52	3468	2.4756	0.0066508
MDH1B	2	207592487	207640268	169	3468	2.4044	0.0080995
ZNF48	16	30379633	30421429	33	3468	2.2194	0.013231
OAF	11	120071747	120110650	71	3468	2.2811	0.01127
CORO7-PAM16	16	4380252	4476962	99	3468	2.4303	0.0075435
LOC101927402	2	64739323	64761744	27	3468	2.2169	0.013316
FAM84B	8	127554683	127580717	25	3468	2.2082	0.013616
DVL3	3	183863099	183901314	51	3468	2.3159	0.010282
FIGN	2	164451447	164602618	153	3468	2.3429	0.0095669
C11orf80	11	66502207	66623997	64	3468	2.2391	0.012574
CGB	19	49516126	49537632	67	3468	2.2352	0.012702
SREK1	5	65430046	65489444	77	3468	2.2834	0.011204
BAG1	9	33242469	33274759	46	3468	2.1902	0.014253
CYP1A2	15	75031184	75058941	22	3468	2.1372	0.016293
GABRA5	15	27101866	27204357	38	3468	2.0228	0.021546
SCT	11	616313	637173	43	3468	2.1671	0.015114
STAU1	20	47719876	47814907	190	3468	2.3122	0.010384
SH2D3A	19	6742171	6777531	70	3468	2.2291	0.012904
TUBB3	16	89978417	90012505	111	3468	2.2325	0.012792
PRDM7	16	90112974	90153708	108	3468	2.2467	0.01233
TBC1D9	4	141531936	141687471	285	3468	2.4941	0.0063137
SYNE2	14	64309683	64703167	755	3468	2.2292	0.012902
KANK2	19	11264943	11318243	164	3468	2.1665	0.015136
CLEC2D	12	9812304	9862151	165	3468	2.1522	0.015691
LRRK1	15	101449460	101620317	454	3468	2.0169	0.021851
ZC3H8	2	112963439	113022664	64	3468	2.3106	0.010426
LRRCC1	8	86009323	86068315	45	3468	2.2256	0.01302
ZNF30	19	35407807	35446076	115	3468	2.3642	0.009035
SAAL1	11	18091890	18137638	133	3468	2.3508	0.0093661
APOA5	11	116650086	116673136	53	3468	2.2329	0.012777
OARD1	6	41024526	41050207	44	3468	2.2495	0.012239
CNOT6L	4	78624541	78750764	142	3468	2.1367	0.016309
NPNT	4	106806588	106902828	169	3468	2.2741	0.011481
SLX1A	16	30195164	30218887	1	3468	2.2287	0.012916
LOC100129924	1	43243661	43274227	44	3468	2.381	0.0086321
TMEM263	12	107337298	107377813	91	3468	2.2367	0.012653
FAM101A	12	124763710	124810570	139	3468	2.2712	0.011567
PTH2R	2	209214569	209369231	194	3468	2.229	0.012907
CDC42EP2	11	65072289	65099900	21	3468	2.1775	0.014723
BAZ2B	2	160165490	160483059	613	3468	2.5372	0.0055871
CMTM4	16	66638653	66740610	62	3468	2.2495	0.012242
MAP3K8	10	30712950	30760762	67	3468	2.0882	0.018391
PIK3R1	5	67501584	67607649	205	3468	2.2524	0.012149
SPTBN2	11	66439967	66506716	39	3468	2.0878	0.018408
DHX38	16	72117615	72156811	95	3468	2.3727	0.0088302
GOLGA5	14	93250576	93316308	176	3468	2.0738	0.019051
SPHAR	1	229430129	229451251	35	3468	2.075	0.018993
CLDN16	3	190095661	190139932	141	3468	2.5458	0.005452
DUSP14	17	35839951	35883603	93	3468	2.2436	0.01243
OR5L2	11	55584695	55605630	49	3468	2.2195	0.013226
SPINK4	9	33230196	33258565	69	3468	2.2331	0.012772
THYN1	11	134108172	134133289	33	3468	2.0603	0.019687
FGFRL1	4	994712	1030686	101	3468	2.3438	0.0095433
ELP6	3	47527130	47565199	33	3468	1.957	0.025176
TXNL4B	16	72108756	72138215	58	3468	2.2944	0.010884
C6orf62	6	24695089	24731064	62	3468	2.334	0.0097969
ROPN1L	5	10431974	10475138	58	3468	2.0673	0.019353
CGB5	19	49537102	49558568	22	3468	2.2744	0.011471
TOM1L2	17	17736822	17885784	172	3468	2.0837	0.018595
GDF7	2	20856424	20881250	33	3468	2.1167	0.017143
CNST	1	246719639	246841884	294	3468	2.3075	0.010514
ADGRA3	4	22378997	22527677	281	3468	2.1315	0.016523
RDM1	17	34235084	34267780	68	3468	2.2116	0.013498
CTU2	16	88762891	88791794	67	3468	2.1077	0.017526
DRD4	11	627305	650706	68	3468	2.2414	0.0125
ACAD8	11	134113428	134145749	43	3468	2.1736	0.014867
TBCEL	11	120884802	120972787	107	3468	2.1833	0.014506
LDHA	11	18405936	18439765	118	3468	2.3076	0.01051
RAB4A	1	229396809	229451641	95	3468	2.0148	0.021961
SLC2A4	17	7174986	7201367	29	3468	2.2103	0.013543
TCF21	6	134200259	134226675	63	3468	2.3568	0.0092177
SART1	11	65719160	65757607	64	3468	2.3274	0.009973
BAG2	6	57027104	57060013	34	3468	2.0317	0.02109
CEP350	1	179913908	180094015	312	3468	2.1792	0.014657
NAALADL1	11	64802295	64836009	40	3468	2.3076	0.010511
APOBEC2	6	41010940	41042630	71	3468	2.1555	0.015562
SAC3D1	11	64798376	64822300	43	3468	2.2309	0.012845
ZNF771	16	30408735	30439916	18	3468	2.0723	0.019118
DOCK6	19	11299969	11383168	200	3468	2.1442	0.016009
WNK1	12	851759	1030618	316	3468	2.2711	0.011571
DUSP16	12	12616216	12725773	220	3468	2.2609	0.011884
C4orf36	4	87787358	87834820	134	3468	2.0117	0.022125
TMEM229B	14	67903801	67992445	170	3468	2.2626	0.011831
ANKRD13B	17	27910527	27951779	30	3468	2.3001	0.01072
TSPO	22	43537520	43569248	84	3468	2.203	0.013798
GCLC	6	53352139	53419927	87	3468	2.273	0.011513
GYS1	19	49461382	49506610	46	3468	2.2758	0.011429
IDUA	4	970785	1008317	95	3468	2.1153	0.017204
OVGP1	1	111946937	111980399	94	3468	2.0787	0.018822
RALBP1	18	9465530	9548106	222	3468	2.2161	0.013342
AKAP10	17	19797765	19891169	123	3468	1.9939	0.023082
ZNF451	6	56944808	57045103	90	3468	2.0025	0.022617
GNMT	6	42918500	42941618	61	3468	2.0365	0.020851
TRIM48	11	55019658	55048595	130	3468	2.249	0.012256
GORAB	1	170491263	170532974	41	3468	2.2763	0.011413
CT62	15	71392583	71417929	21	3468	2.1082	0.017508
OR5AR1	11	56421162	56442094	66	3468	2.3254	0.010025
LOC554223	6	29749683	29775584	247	3468	2.1207	0.016972
CR1L	1	207808458	207907036	308	3468	2.0999	0.017868
CCL5	17	34188495	34217377	31	3468	2.221	0.013174
TFPI2	7	93504709	93530303	22	3468	2.1252	0.016787
WSCD2	12	108513511	108654314	288	3468	2.3954	0.0083022
DCAF7	17	61617796	61681641	40	3468	2.0658	0.019423
TFEC	7	115565202	115809950	499	3468	2.2162	0.01334
FASTKD2	2	207620112	207670913	114	3468	2.2203	0.013199
NCAPH	2	96991479	97052833	43	3468	2.0482	0.02027
MMADHC	2	150416147	150454330	71	3468	2.0824	0.018655
SLCO4A1	20	61263795	61327137	110	3468	2.1026	0.01775
CNOT11	2	101859345	101896778	45	3468	2.1635	0.015251
CRTAM	11	122699255	122753347	136	3468	2.3466	0.0094716
BEGAIN	14	100993484	101046131	89	3468	2.0756	0.018965
PLEKHA1	10	124124094	124201871	187	3468	2.0925	0.018199
SYNDIG1	20	24439835	24657253	394	3468	2.1962	0.014037
PMFBP1	16	72142996	72216349	154	3468	2.1548	0.015588
ANKRD32	5	93943086	94043326	231	3468	2.1728	0.014896
KCNH7	2	163217917	163705257	592	3468	2.1133	0.017286
ACSF3	16	89150217	89232171	237	3468	2.1223	0.016907
C1orf168	1	57174477	57295369	223	3468	2.1649	0.015198
HEATR9	17	34171898	34205895	35	3468	2.2328	0.012783
TMEM212	3	171551139	171587108	65	3468	2.2279	0.012943
ABCF3	3	183893863	183921795	49	3468	2.1028	0.017741
CA1	8	86230458	86300342	71	3468	2.0892	0.018343
CDS1	4	85494057	85582493	72	3468	2.1082	0.017506
DLX2	2	172954166	172977478	32	3468	2.0127	0.022072
MR1	1	180992561	181041074	118	3468	2.1943	0.014107
HSD11B2	16	67455036	67481456	9	3468	2.1345	0.016401
KRT31	17	39539976	39563844	38	3468	2.2009	0.013871
RPS15A	16	18784277	18811656	57	3468	2.0904	0.018293
TAF15	17	34126459	34184246	68	3468	2.1688	0.015049
AKAP6	14	32788479	33312268	1243	3468	2.1643	0.015219
ARHGEF10	8	1762149	1916807	360	3468	2.2323	0.012798
TBR1	2	162262620	162292381	41	3468	2.246	0.012352
FASTK	7	150763708	150787970	37	3468	2.0525	0.020061
ARL5A	2	152647480	152695009	34	3468	2.2117	0.013493
ZDHHC1	16	67418322	67460339	16	3468	2.2505	0.012209
ZNF706	8	102199266	102228292	18	3468	1.982	0.023737
BBS7	4	122735484	122801652	70	3468	1.9893	0.023336
CGB1	19	49528826	49550191	42	3468	2.0024	0.02262
FAM43A	3	194396622	194419766	78	3468	2.1177	0.0171
TSGA10IP	11	65703115	65737434	28	3468	2.157	0.015501
RFESD	5	94972471	95002849	29	3468	2.0494	0.020211
ZNF470	19	57068401	57109965	123	3468	2.0643	0.019494
C21orf140	21	35762204	35783947	50	3468	2.0131	0.022054
BTD	3	15632864	15699147	129	3468	2.0472	0.020321
LY6H	8	144229331	144252053	37	3468	2.0653	0.019448
MVD	16	88708343	88739495	45	3468	2.1879	0.01434
SNRPE	1	203820740	203850280	103	3468	1.916	0.02768
TOP3A	17	18167235	18228321	137	3468	2.0899	0.018315
TPD52L1	6	125464876	125594644	270	3468	2.1901	0.014257
TNFRSF4	1	1136706	1159703	53	3468	1.9989	0.02281
ATG12	5	115153893	115187548	27	3468	2.0847	0.018549
NRG2	5	139216364	139432884	260	3468	2.325	0.010036
RABL2A	2	114374814	114410975	35	3468	2.1262	0.016743
ARHGAP26	5	142139881	142618572	643	3468	2.4585	0.0069761
ASTN2	9	119177504	120187317	2539	3468	2.4146	0.0078758
SNX15	11	64784880	64818044	64	3468	2.125	0.016792
ETV7	6	36311998	36365577	86	3468	2.1255	0.016772
DHRS7	14	60601496	60643034	94	3468	2.0638	0.019519
OR4A15	11	55125360	55146394	90	3468	2.1214	0.016943
PCGF5	10	92912769	93054088	248	3468	1.9038	0.028469
NXPE2	11	114539200	114589357	142	3468	2.2215	0.01316
MIR1-1HG	20	61137660	61177971	126	3468	2.1225	0.016897
TTL	2	113229743	113300223	112	3468	2.1657	0.015166
ITPRIPL1	2	96981062	97004091	10	3468	1.9793	0.023889
FAM228B	2	24336350	24402507	174	3468	2.1253	0.016781
MORN2	2	39093103	39119850	43	3468	2.087	0.018443
FHIT	3	59725036	61247133	4842	3468	1.9509	0.025534
PEX6	6	42921611	42956981	74	3468	1.9638	0.024777
PRPSAP1	17	74296868	74389970	191	3468	2.1908	0.014233
XRCC5	2	216962381	217081016	212	3468	2.0735	0.019065
ARFGEF2	20	47528250	47663230	308	3468	2.1019	0.017782
RASA3	13	114737194	114908095	623	3468	2.2024	0.013819
HARS2	5	140061011	140088903	49	3468	2.1302	0.016577
CHMP5	9	33254877	33292067	42	3468	2.0129	0.022064
CDHR5	11	606565	635067	71	3468	2.0214	0.021621
PCTP	17	53818340	53930522	262	3468	2.0166	0.02187
KIF9	3	47259516	47334337	56	3468	1.9216	0.027327
DCTPP1	16	30425019	30451373	13	3468	1.9083	0.028174
CGB2	19	49525130	49546495	47	3468	2.0995	0.017885
ZMAT2	5	140068265	140096248	49	3468	2.1269	0.016716
OR5D14	11	55553032	55573976	67	3468	1.9838	0.02364
CES4A	16	67012491	67053661	10	3468	2.2675	0.011679
NANOS1	10	120779228	120803854	25	3468	1.8776	0.030215
VSTM2B	19	30007491	30065458	82	3468	2.1566	0.015517
ATP2B4	1	203585915	203723209	190	3468	2.0919	0.018223
GAD1	2	171663200	171727661	97	3468	2.0967	0.018009
KRT35	17	39622941	39647392	120	3468	1.9623	0.024861
ZNF175	19	52064531	52102991	132	3468	1.9846	0.023594
ATP6V0D1	16	67461917	67525089	15	3468	1.9768	0.024032
CLEC3A	16	78046443	78076003	143	3468	2.2748	0.011458
PSMD14	2	162154786	162278228	156	3468	2.1859	0.014413
GLRX3	10	131924639	131988646	219	3468	2.0478	0.020291
SDF4	1	1142288	1177447	110	3468	1.9533	0.025393
HYDIN	16	70831287	71274625	224	3468	1.9504	0.025564
AFTPH	2	64741439	64830139	139	3468	2.0475	0.020306
SLAMF8	1	159786440	159817282	56	3468	1.8961	0.028976
PRDM14	8	70953886	70993562	119	3468	1.9785	0.023936
UBL7	15	74728318	74763545	52	3468	1.9083	0.028177
MVB12B	9	129079123	129279320	466	3468	2.132	0.016503
CCSAP	1	229446752	229488688	86	3468	1.8802	0.030037
GLIPR2	9	36126730	36173910	169	3468	2.0363	0.02086
OR5L1	11	55568943	55589878	71	3468	1.9102	0.028052
THSD7A	7	11400062	11881824	1495	3468	2.36	0.0091371
ZDHHC21	9	14601069	14703480	313	3468	2.2052	0.01372
LGALS7B	19	39269850	39292394	74	3468	2.1287	0.016638
AGRP	16	67506474	67527716	3	3468	1.994	0.023077
CD5	11	60859930	60905324	76	3468	1.9806	0.023819
DUSP5	10	112247625	112281302	38	3468	2.0188	0.021754
HARS	5	140043490	140081681	57	3468	2.0693	0.019259
SPAG1	8	101160263	101264132	175	3468	2.0079	0.022328
UNG	12	109525399	109558798	59	3468	1.9359	0.026438
USH2A	1	215786236	216606738	1471	3468	2.0881	0.018394
CNPY3	6	42886860	42921666	51	3468	2.1086	0.017491
TMED2	12	124059076	124092688	93	3468	1.9125	0.027909
CASP14	19	15150291	15179104	129	3468	1.9791	0.023901
POLR3K	16	86979	113632	43	3468	1.9791	0.023903
SRR	17	2197244	2238553	64	3468	1.9941	0.02307
WDR77	1	111972512	112001915	47	3468	2.0032	0.022578
SIGLEC10	19	51903275	51931057	39	3468	1.9401	0.026186
B3GALT6	1	1157629	1180421	91	3468	1.92	0.027428
FAM187B	19	35705704	35729628	98	3468	2.0262	0.02137
SNRNP48	6	7580432	7622200	107	3468	1.9485	0.025679
OR51M1	11	5400607	5421664	159	3468	2.1199	0.017008
BOLA2B	16	30194256	30215627	3	3468	2.03	0.021177
ZBTB8B	1	32920658	32963460	23	3468	1.9181	0.027547
LOC100129083	19	51909160	51930679	38	3468	1.9505	0.025557
ATP5F1	1	111981467	112014540	44	3468	1.9317	0.026696
GABPA	21	27097258	27154771	82	3468	2.0157	0.021917
SFRP2	4	154691742	154720228	50	3468	2.0116	0.022131
ZPR1	11	116639276	116668739	64	3468	1.9402	0.026175
SP140	2	231080445	231187930	279	3468	2.0447	0.020443
TACO1	17	61668231	61695725	7	3468	2.0435	0.020502
BTG4	11	111328255	111393105	68	3468	1.835	0.03325
WDR55	5	140034384	140061930	35	3468	1.9773	0.024004
FAM83E	19	49093857	49128098	82	3468	2.0043	0.022518
TMEM260	14	57036509	57126233	166	3468	2.2599	0.011912
TMEM57	1	25747388	25836700	103	3468	1.796	0.036247
INTS8	8	95825518	95902721	159	3468	2.148	0.015856
ELOVL6	4	110960187	111130355	396	3468	2.1646	0.015211
ANTXR1	2	69230276	69486459	441	3468	2.0895	0.018331
OR5D18	11	55577106	55598047	63	3468	1.9104	0.02804
OR5M8	11	56247911	56268846	76	3468	2.0355	0.020901
EPHA10	1	38171646	38240824	230	3468	2.1264	0.016737
OR5AP2	11	56398965	56419915	59	3468	2.2423	0.01247
RILPL1	12	123945909	124028265	65	3468	1.999	0.022804
DND1	5	140040381	140063171	31	3468	1.9769	0.024026
ATP9B	18	76819394	77148283	854	3468	2.0709	0.019185
IGFL1	19	46723009	46744500	70	3468	2.079	0.018808
RELL1	4	37582422	37697999	209	3468	2.0643	0.019493
CACNB3	12	49198215	49232726	33	3468	2.0497	0.020195
SLC4A2	7	150745299	150783614	57	3468	2.0273	0.021316
TLR1	4	38787876	38816814	69	3468	1.9408	0.02614
FUBP3	9	133444954	133523739	111	3468	2.1326	0.01648
TOMM20	1	235262656	235302256	74	3468	2.0349	0.020932
ZNF302	19	35158553	35187302	81	3468	2.0623	0.019592
ABCC10	6	43385282	43428163	90	3468	2.0966	0.018012
ATP8B3	19	1772074	1822275	60	3468	1.9301	0.026796
STOML3	13	39530062	39574996	191	3468	2.1642	0.015225
NAALADL2	3	174567095	175533428	2477	3468	2.0337	0.02099
SLFN12L	17	33791942	33824758	81	3468	1.966	0.024649
LOC101927998	16	73479940	73935581	768	3468	2.185	0.014445
DLG4	17	7083209	7133369	40	3468	1.9949	0.023029
ITIH1	3	52801602	52836084	58	3468	2.0039	0.022542
LRP1	12	57512282	57617142	92	3468	2.0324	0.021056
MTNR1A	4	187444809	187486537	76	3468	1.9189	0.027496
BCAS1	20	52550079	52697304	470	3468	2.0001	0.022745
GTF3C4	9	135535728	135575471	99	3468	1.975	0.024136
USP33	1	78151672	78235564	59	3468	1.9901	0.023291
EIF3K	19	39099722	39137595	28	3468	1.9652	0.024693
PPME1	11	73871936	73975748	54	3468	1.9093	0.028115
PPP2R3C	14	35544678	35601868	181	3468	2.1142	0.017249
RPRM	2	154323852	154345322	21	3468	1.8905	0.029348
JPH2	20	42730337	42826218	319	3468	1.9813	0.02378
TLDC1	16	84499966	84548366	261	3468	1.9617	0.024899
LHPP	10	126140341	126312710	727	3468	2.247	0.01232
CXXC4	4	105379463	105426058	38	3468	1.8154	0.034731
TMUB1	7	150768172	150790620	31	3468	1.8645	0.031126
VPS26B	11	134084561	134127686	45	3468	1.8688	0.030826
RALYL	8	85085453	85844079	1065	3468	2.0497	0.020195
FAM81A	15	59720372	59825751	210	3468	1.9295	0.026837
SPATA8	15	97316676	97338845	34	3468	1.8546	0.031828
FAM163A	1	179686912	179795333	290	3468	2.0174	0.021826
RNF169	11	74449913	74563458	147	3468	2.179	0.014664
PKD1L3	16	71953441	72043877	341	3468	2.015	0.021951
ZNF862	7	149525464	149574568	79	3468	2.0195	0.021716
BAAT	9	104112699	104157287	128	3468	2.1014	0.017803
EPS8	12	15763075	15952510	38	3468	1.9215	0.027335
FCGR2B	1	161622905	161658444	28	3468	1.9336	0.026583
OXCT1	5	41720167	41880791	123	3468	1.9622	0.024871
SERPINE2	2	224829765	224914036	221	3468	1.8354	0.033225
KMO	1	241685324	241768949	99	3468	1.7661	0.038688
TNFRSF18	1	1128888	1152163	25	3468	1.8401	0.032878
CHST2	3	142828618	142852856	46	3468	1.987	0.023461
ARID3B	15	74823518	74900472	83	3468	1.8545	0.031832
SNRNP200	2	96930074	96981307	29	3468	1.8968	0.028926
ZZZ3	1	78018160	78159119	130	3468	1.9589	0.025062
HDDC2	6	125586496	125633287	127	3468	1.9999	0.022754
SLC5A8	12	101539994	101614016	140	3468	1.9365	0.026401
SPACA4	19	49100000	49120971	53	3468	1.9081	0.028191
MAPK15	8	144788507	144814633	30	3468	1.9326	0.026644
ACP1	2	254869	288283	60	3468	1.9106	0.028026
IRF7	11	602555	625999	63	3468	1.8767	0.030282
LMX1B	9	129366722	129473311	260	3468	1.9712	0.024352
PCDH8	13	53408109	53432775	29	3468	1.8303	0.033605
PRKAR1A	17	66497921	66557457	136	3468	2.0013	0.02268
SEMA7A	15	74691630	74736299	48	3468	1.8965	0.028948
SNURF	15	25190070	25233729	56	3468	1.8399	0.03289
UBE4A	11	118220296	118279926	68	3468	2.0867	0.018458
SLC12A6	15	34512197	34640265	321	3468	1.9796	0.023876
CACNG4	17	64950980	65039518	93	3468	1.9079	0.028202
PGM2	4	37818282	37874559	163	3468	1.9838	0.023638
C4orf17	4	100422161	100473460	142	3468	2.0266	0.021352
C10orf32	10	104603967	104634718	63	3468	1.9156	0.027709
CLDN19	1	43188764	43215925	44	3468	2.158	0.015465
ZNF883	9	115749400	115784472	128	3468	2.0102	0.022206
ARMS2	10	124204179	124226868	62	3468	1.7682	0.038515
BDH1	3	197226654	197310194	246	3468	1.9621	0.024876
CDH10	5	24477209	24655085	472	3468	1.9516	0.025494
LLGL1	17	18118907	18158189	76	3468	1.7693	0.03842
MYOC	1	171594557	171631773	127	3468	1.9824	0.02372
PTPRG	3	61537243	62290573	1657	3468	2.0316	0.021097
RABGGTA	14	24724744	24750833	45	3468	1.8775	0.030228
UBE2H	7	129460572	129602800	405	3468	1.8622	0.031291
PCDHA9	5	140217357	140401929	294	3468	1.8808	0.030001
PHYHIP	8	22067216	22099851	30	3468	1.7402	0.040909
NLRP1	17	5394719	5497832	440	3468	1.9248	0.02713
TNIK	3	170770292	171188197	812	3468	1.8999	0.028724
OTP	5	76914537	76944522	51	3468	1.8503	0.032137
NGEF	2	233733396	233887951	522	3468	1.9547	0.02531
DACT1	14	59090786	59125039	75	3468	1.966	0.024649
ZNF415	19	53601132	53646173	166	3468	1.9705	0.024391
PCDHA11	5	140237149	140401932	261	3468	1.8458	0.032462
PCDHA8	5	140210907	140401929	302	3468	1.8775	0.030223
KIAA1549	7	138506126	138676064	379	3468	1.7531	0.039794
JAM2	21	27001594	27099874	229	3468	1.9888	0.023363
OR4C15	11	55311783	55332895	141	3468	2.1094	0.017455
OR4A16	11	55100677	55121663	74	3468	2.0182	0.021784
C11orf68	11	65674281	65696531	16	3468	1.8095	0.035189
NUDCD2	5	162870586	162897143	31	3468	1.8534	0.031915
DNAH2	17	7610631	7747058	210	3468	1.8951	0.029042
C5orf51	5	41894423	41931738	14	3468	1.7877	0.036914
OR13J1	9	35859460	35880398	34	3468	1.8811	0.029982
LHX8	1	75584119	75637218	70	3468	1.8547	0.03182
LCE6A	1	152805330	152826459	3	3468	1.7675	0.038575
CD3G	11	118205032	118234497	47	3468	2.0669	0.019373
HPR	16	72087125	72121145	51	3468	1.9313	0.026721
IGFBP3	7	45941844	45970871	43	3468	1.7629	0.038958
SREBF1	17	17704663	17750331	55	3468	1.8947	0.029066
TARS	5	33430802	33478196	98	3468	1.9961	0.022961
IFT88	13	21130585	21275576	275	3468	1.9991	0.022797
TRAIP	3	49856028	49903992	60	3468	1.8806	0.030012
SMC2	9	106846213	106913700	149	3468	1.9084	0.02817
GABARAP	17	7133738	7155753	16	3468	1.9024	0.028558
TCF25	16	89929994	89987795	167	3468	1.8872	0.029565
FAM89B	11	65329820	65351669	27	3468	1.8496	0.032183
POLA2	11	65019432	65075088	39	3468	1.9403	0.026171
SPCS1	3	52729792	52752198	30	3468	1.9475	0.025736
TMCO3	13	114135308	114214544	404	3468	2.0514	0.020112
PCDHA10	5	140225634	140401929	282	3468	1.881	0.029986
PCDHA7	5	140203969	140401929	308	3468	1.8768	0.030276
PCDHA5	5	140191361	140401929	323	3468	1.859	0.031514
PCDHA4	5	140176672	140401929	356	3468	1.8467	0.032398
KCNK12	2	47737914	47807470	63	3468	2.0083	0.022304
AS3MT	10	104619183	104671656	154	3468	1.9224	0.027279
C14orf169	14	73947644	73970105	45	3468	1.9512	0.025516
SEH1L	18	12937983	12997536	112	3468	1.8297	0.033647
FAM167A	8	11268972	11334276	291	3468	1.8475	0.032336
CGB8	19	49540895	49562368	28	3468	1.7637	0.038888
RNF166	16	88752903	88782829	57	3468	1.7887	0.036835
ZFP28	19	57040317	57078170	112	3468	1.8851	0.029707
ANKFN1	17	54220836	54570007	530	3468	1.9736	0.024212
MYADML2	17	79887521	79915109	28	3468	1.8989	0.028789
UBALD2	17	74251286	74277379	65	3468	1.9646	0.024731
KLK9	19	51495769	51522890	96	3468	1.9192	0.027477
FAM83H	8	144796103	144832710	50	3468	1.894	0.029113
GPIHBP1	8	144285068	144309044	51	3468	1.8752	0.030381
HEPHL1	11	93744378	93857374	204	3468	1.7932	0.036467
IRF2BP2	1	234730015	234755271	50	3468	1.8977	0.028869
SPDYC	11	64927707	64950688	31	3468	1.8609	0.031376
LOC389199	4	7930734	7952023	94	3468	2.0184	0.021773
OR5D13	11	55530914	55551858	112	3468	1.8453	0.0325
DYTN	2	207506345	207593120	288	3468	1.8191	0.03445
ERICH4	19	41939063	41960670	28	3468	1.8293	0.03368
HOXB6	17	46663099	46692343	52	3468	1.7991	0.036002
ITIH3	3	52818784	52853025	53	3468	1.9393	0.026234
NKX6-1	4	85404436	85429387	18	3468	1.868	0.03088
PKNOX1	21	44384643	44463688	330	3468	2.0141	0.021998
ALKBH1	14	78128749	78184365	235	3468	1.9116	0.027965
CIAO1	2	96921884	96949917	15	3468	1.8108	0.035083
P3H4	17	39948204	39978881	62	3468	1.9449	0.025896
SNW1	14	78173942	78237542	238	3468	1.8154	0.034732
PRRC2C	1	171444652	171572650	299	3468	2.0966	0.018016
CTDNEP1	17	7136906	7165259	28	3468	1.8871	0.029574
RBFOX2	22	36124783	36434679	239	3468	1.9974	0.022892
MAP1S	19	17820303	17855324	87	3468	1.9154	0.027723
PCDHA6	5	140197650	140401929	315	3468	1.8717	0.030621
PCDHA3	5	140170783	140401929	365	3468	1.8354	0.03322
MMP26	11	4999424	5023659	63	3468	1.872	0.030606
PCNXL4	14	60548545	60611532	123	3468	1.8416	0.032764
EFCAB6	22	43914624	44218217	773	3468	1.9283	0.026908
TLR10	4	38763860	38794611	101	3468	1.8071	0.035374
SLC22A31	16	89252169	89277757	92	3468	1.9157	0.027701
TDRD5	1	179550748	179670407	354	3468	1.7323	0.041607
TOR1AIP2	1	179799102	179857867	86	3468	1.9583	0.025099
TCTE1	6	44237248	44275458	69	3468	1.8667	0.030973
RNF149	2	101877681	101935178	84	3468	1.8243	0.034051
CCDC172	10	118073940	118149541	91	3468	1.9468	0.025781
HEATR4	14	73935189	74035651	137	3468	2.024	0.021485
ZNF605	12	133488019	133542908	47	3468	1.8082	0.035289
DSC3	18	28560052	28632781	188	3468	2.0205	0.021665
POLR2K	8	101152839	101176230	39	3468	1.752	0.039888
RBBP6	16	24540866	24594184	139	3468	1.9998	0.022763
SULT1A2	16	28593264	28621058	76	3468	1.7487	0.040169
SBNO2	19	1097633	1184282	110	3468	2.0968	0.018005
ICE1	5	5412786	5500347	106	3468	1.833	0.033398
SH3YL1	2	208136	274820	125	3468	1.8887	0.029467
DNAJC15	13	43587362	43693306	227	3468	1.9638	0.024775
CRTAC1	10	99614757	99800585	241	3468	1.922	0.027302
PCDHA13	5	140251854	140401929	241	3468	1.8383	0.033007
PCDHA12	5	140244931	140401929	246	3468	1.8349	0.033262
PCDHA2	5	140164444	140401929	380	3468	1.8279	0.03378
ADAM33	20	3638620	3672755	80	3468	1.9021	0.028577
SNX27	1	151574454	151681559	118	3468	1.8977	0.028866
BUD13	11	116608886	116653714	121	3468	1.8452	0.032507
GLCCI1	7	7998374	8138710	313	3468	1.879	0.030121
ZNF578	19	52946829	53030131	110	3468	1.6577	0.048687
FREM3	4	144488560	144631828	250	3468	1.8869	0.029586
OR4C13	11	49963943	49984971	80	3468	2.0277	0.021294
C14orf178	14	78217173	78246085	102	3468	1.7949	0.036333
SEBOX	17	26681290	26702265	26	3468	1.9639	0.024769
LOC101060256	11	49871567	49906588	211	3468	1.937	0.026371
LOC101929530	3	11902358	11953081	169	3468	1.8482	0.032288
NFX1	9	33280418	33381155	94	3468	1.8726	0.030564
SEMA4B	15	90717985	90782897	201	3468	1.896	0.02898
SSSCA1	11	65326651	65350075	27	3468	1.801	0.035854
DRAP1	11	65676728	65699048	15	3468	1.7267	0.042107
SCAP	3	47445184	47527603	52	3468	1.7308	0.041747
PLCB1	20	8102912	8875547	1888	3468	2.0194	0.021721
ACOT13	6	24657263	24715297	131	3468	1.839	0.032959
MRPL11	11	66192550	66216310	19	3468	1.7981	0.03608
TMEM204	16	1568742	1615581	123	3468	1.9224	0.027276
SYT12	11	66780190	66828334	28	3468	1.8132	0.034897
C3orf30	3	118854997	118889674	104	3468	1.9028	0.028536
CALML6	1	1836266	1858733	46	3468	1.8936	0.029136
ZSCAN4	19	58170303	58200520	72	3468	1.8311	0.033543
FBXO43	8	101135588	101168099	45	3468	1.7606	0.039157
C2orf68	2	85822376	85849179	27	3468	1.7164	0.043046
ACADVL	17	7110444	7138586	23	3468	1.9003	0.028699
CD4	12	6888638	6939976	84	3468	1.886	0.029649
CYB561	17	61499665	61533724	26	3468	1.7817	0.037398
DSC2	18	28635938	28692388	59	3468	1.8341	0.033317
DVL2	17	7118661	7147867	22	3468	1.9033	0.028499
CXCL10	4	76932269	76954689	88	3468	1.7301	0.041809
NCL	2	232309459	232339208	91	3468	1.6755	0.046919
PAX9	14	37116773	37157012	106	3468	1.9535	0.02538
PRKACG	9	71617426	71645600	66	3468	2.0415	0.0206
PRNP	20	4656797	4692235	13	3468	1.7598	0.03922
PRPH	12	49678796	49702481	65	3468	1.9079	0.028199
PSMD11	17	30761481	30820337	42	3468	1.8647	0.03111
PTH1R	3	46909236	46955289	32	3468	1.8525	0.031979
SERPINB7	18	61410281	61482610	99	3468	1.9102	0.028056
PSMF1	20	1083872	1159017	150	3468	1.7702	0.038347
TRHDE	12	72656314	73069422	716	3468	1.9385	0.026279
WDR60	7	158639269	158748883	270	3468	1.713	0.043356
PHTF2	7	77418109	77596821	269	3468	1.9283	0.026909
ZNF552	19	58308450	58336529	63	3468	1.8396	0.032911
CFAP74	1	1843390	1945276	120	3468	1.9342	0.026543
FAM150B	2	269561	299002	48	3468	1.7803	0.03751
TMEM52	1	1839029	1860740	45	3468	1.8954	0.029019
HK1	10	71019740	71171638	323	3468	1.9554	0.025265
LDHC	11	18423851	18482798	251	3468	1.8723	0.030584
MX2	21	42723918	42790870	68	3468	1.7196	0.042755
KLK10	19	51506000	51533431	71	3468	1.7966	0.036203
RP1	8	55518627	55692524	187	3468	1.9267	0.027011
HSPA13	21	15733436	15765509	74	3468	1.821	0.034304
TUFT1	1	151502781	151566059	104	3468	1.8382	0.033013
DENR	12	123227371	123265953	59	3468	1.7745	0.03799
ASIC3	7	150735379	150759843	39	3468	1.8317	0.033498
IFT140	16	1550428	1672109	280	3468	1.8364	0.03315
ATP9A	20	50203314	50394908	626	3468	1.8876	0.02954
ATP5H	17	73024955	73053074	51	3468	1.7773	0.037758
CAND2	3	12828171	12886313	142	3468	1.8856	0.029674
DOCK9	13	99435741	99748660	786	3468	1.7117	0.043477
SNX10	7	26321515	26423949	243	3468	1.8625	0.031263
UBE2W	8	74682332	74801145	106	3468	1.7802	0.037522
LGR4	11	27377508	27504338	179	3468	1.8449	0.032527
FRMD4A	10	13675706	14382866	2097	3468	1.8542	0.031857
PCDHAC1	5	140296302	140401929	193	3468	1.8021	0.035765
PCDHA1	5	140155876	140401929	400	3468	1.8073	0.035359
WDFY4	10	49882907	50201001	749	3468	1.7189	0.04282
EFTUD1	15	82412561	82565104	270	3468	1.8316	0.033505
OR5V1	6	29313007	29334054	19	3468	1.7303	0.041787
CMTM3	16	66627935	66657795	19	3468	1.9005	0.028684
COX6B2	19	55851070	55876182	37	3468	1.9195	0.027463
OR6B1	7	143691090	143712025	41	3468	1.9526	0.025432
DNHD1	11	6507994	6603255	167	3468	1.949	0.025649
OR4C16	11	55329604	55350536	143	3468	2.0084	0.022302
OR4C6	11	55422643	55443572	22	3468	1.9441	0.025943
MAGI3	1	113923087	114238545	535	3468	1.9616	0.024903
GDPGP1	15	90767487	90795312	101	3468	1.8536	0.031899
ATIC	2	216166679	216224496	161	3468	1.7516	0.039919
CALB2	16	71382616	71434341	150	3468	1.7856	0.037083
CST2	20	23794404	23817312	112	3468	1.8006	0.035884
LGALS4	19	39282311	39313740	104	3468	1.8512	0.032074
RHCE	1	25677853	25757363	59	3468	1.7064	0.043968
RPL37	5	40821430	40845387	48	3468	1.8649	0.031101
NEK4	3	52734796	52814965	94	3468	1.8847	0.029736
KRT37	17	39566809	39590822	69	3468	1.7925	0.03653
MED26	19	16675718	16749015	98	3468	1.5998	0.054825
HCN4	15	73602200	73671605	144	3468	1.7371	0.041181
MICU1	10	74117084	74395949	338	3468	1.7056	0.044044
SLC26A1	4	962861	997228	86	3468	1.7156	0.043113
NGLY1	3	25750435	25841530	92	3468	1.6568	0.04878
TDP1	14	90411944	90521108	19	3468	1.6875	0.045752
GLT8D1	3	52718500	52750099	41	3468	1.8559	0.031736
PCDH10	4	134060470	134122732	66	3468	1.7129	0.043369
PHF23	17	7128347	7152825	18	3468	1.8662	0.03101
PRAC1	17	46789081	46809882	33	3468	1.8132	0.034902
GLB1L3	11	134135293	134199458	143	3468	1.8878	0.029529
AMDHD1	12	96327071	96372370	171	3468	1.8114	0.035038
SH3RF2	5	145306126	145468680	346	3468	1.8699	0.030747
SLFN5	17	33560086	33604768	140	3468	1.7911	0.036642
NOTO	2	73419386	73448340	70	3468	1.782	0.037377
C4orf47	4	186337220	186380982	119	3468	1.7859	0.037054
CCNA2	4	122727599	122755153	41	3468	1.6984	0.044718
CDK5	7	150740899	150765052	46	3468	1.8268	0.033864
AP3S1	5	115167303	115259778	114	3468	1.7619	0.039047
S1PR1	1	101692305	101717076	32	3468	1.8629	0.031235
HP	16	72078470	72104955	45	3468	1.914	0.027809
IDH3A	15	78431698	78472884	84	3468	1.8203	0.034355
IK	5	140017384	140052065	56	3468	1.8253	0.033982
SLAMF1	1	160569891	160627081	67	3468	1.8146	0.034792
TNFAIP1	17	26652548	26684035	27	3468	1.8803	0.030036
TXNL1	18	54260053	54315920	55	3468	1.8337	0.033349
IGSF6	16	21642605	21673987	13	3468	1.7827	0.037316
KLF2	19	16425651	16448345	14	3468	1.6504	0.049431
ADGRL1	19	14248549	14326997	36	3468	1.7155	0.043124
ELP5	17	7145372	7173259	36	3468	1.8045	0.035579
DEPTOR	8	120875900	121073157	680	3468	1.8431	0.032654
SLIRP	14	78164414	78193941	110	3468	1.7711	0.03827
ZNF333	19	14790711	14854558	200	3468	1.874	0.030465
XKR4	8	56005017	56448714	881	3468	1.8479	0.032306
CLEC12A	12	10093915	10157704	253	3468	1.9871	0.023453
KCTD13	16	29907657	29947545	39	3468	1.8355	0.033219
OR4C12	11	49993009	50014071	67	3468	1.8404	0.032857
MXRA7	17	74659748	74717056	158	3468	1.7159	0.04309
ARL2	11	64771585	64799657	37	3468	1.7665	0.038656
CLDN7	17	7153222	7176863	35	3468	1.8089	0.035231
FLOT2	17	27196356	27234715	41	3468	1.8895	0.029415
LAG3	12	6871670	6897621	32	3468	1.8207	0.034325
KLK7	19	51469735	51497320	24	3468	1.6854	0.045956
TRPC3	4	122790183	122882909	111	3468	1.6784	0.046638
CCP110	16	19525179	19574730	123	3468	1.6974	0.044807
SLK	10	105716943	105798991	173	3468	1.7956	0.03628
IP6K1	3	49751728	49833973	113	3468	1.8663	0.030999
KLK11	19	51515487	51541290	82	3468	1.7436	0.040616
TMCO6	5	140009012	140034989	48	3468	1.8446	0.032548
BCAP29	7	107210422	107273762	67	3468	1.711	0.043545
KIF13A	6	17749414	17997864	495	3468	1.8662	0.031008
LRRC48	17	17866127	17930203	65	3468	1.708	0.043816
SLC22A16	6	110735890	110807844	245	3468	1.6477	0.049711
KLHL6	3	183195319	183283499	140	3468	1.6824	0.04625
GLB1L2	11	134191768	134256222	84	3468	1.7377	0.041135
IFT20	17	26645351	26672515	26	3468	1.8995	0.028749
MRGPRX3	11	18132502	18170027	91	3468	1.7833	0.037265
OR51L1	11	5010213	5031160	73	3468	1.7941	0.0364
DBX1	11	20167760	20191870	7	3468	1.765	0.038785
C2orf73	2	54548006	54598714	108	3468	1.7054	0.044061
PXT1	6	36348328	36420666	183	3468	1.9163	0.027665
ZNF776	19	58248164	58279527	40	3468	1.804	0.035618
OR10V1	11	59470389	59491318	16	3468	1.653	0.049169
SLC22A20	11	64971311	65020579	84	3468	1.7642	0.038847
CLN8	8	1693944	1744736	143	3468	1.8406	0.032839
GRIK2	6	101831584	102527958	1564	3468	1.9115	0.027972
LGALS7	19	39251608	39274157	84	3468	1.7462	0.040386
NEB	2	152331853	152601001	280	3468	1.8457	0.032465
SNAI1	20	48589513	48615423	117	3468	1.6792	0.046555
DYRK2	12	68032512	68066444	62	3468	1.7006	0.044509
TNFSF14	19	6651264	6680599	37	3468	1.7788	0.037632
BANF1	11	65759550	65781617	46	3468	1.7179	0.042908
DUS4L	7	107194402	107228968	50	3468	1.7348	0.04139
PHF3	6	64335707	64434407	97	3468	1.6844	0.046048
CD2AP	6	47435482	47604999	386	3468	1.7254	0.042225
PTPN23	3	47412383	47464931	35	3468	1.6914	0.045379
C2CD3	11	73713759	73892064	192	3468	1.7697	0.03839
PHIP	6	79634136	79798011	209	3468	1.7209	0.042638
PHRF1	11	566226	622222	162	3468	1.7372	0.041177
ZP4	1	238031164	238064222	76	3468	1.8932	0.029164
ALKBH2	12	109515993	109541436	38	3468	1.7711	0.038275
SMIM17	19	57144527	57178614	99	3468	1.7021	0.044372
LOC158434	9	98858943	98888693	62	3468	1.8148	0.034778
DUXA	19	57653094	57688856	121	3468	1.6889	0.045624
CCK	3	42289315	42317662	47	3468	1.7305	0.041766
CLK3	15	74888327	74932542	25	3468	1.7086	0.043759
HAL	12	96356440	96400143	181	3468	1.781	0.037457
NDUFA2	5	140014948	140037370	42	3468	1.7968	0.036184
RAB3B	1	52363628	52466436	151	3468	1.5983	0.054993
SOX11	2	5822799	5851517	47	3468	1.7696	0.038396
VTN	17	26684298	26707373	39	3468	1.8639	0.031166
SYNGAP1	6	33377847	33431466	63	3468	1.6622	0.04824
TINF2	14	24693454	24722233	30	3468	1.725	0.042263
GMPPB	3	49748909	49771407	26	3468	1.7346	0.041402
LRIF1	1	111479812	111516825	56	3468	1.6938	0.045153
METTL14	4	119596525	119643374	104	3468	1.7193	0.042783
FAM111A	11	58900219	58932512	77	3468	1.7551	0.039621
CCDC62	12	123249056	123321927	132	3468	1.6398	0.050528
TMEM87B	2	112802800	112886895	131	3468	1.7046	0.044136
STARD6	18	51841062	51890943	143	3468	1.6697	0.047488
ASPHD1	16	29902147	29941181	37	3468	1.7801	0.037528
IGSF10	3	151143778	151189272	78	3468	1.8847	0.029735
CLEC2A	12	10041272	10094980	129	3468	1.8389	0.032964
MFSD2B	2	24222953	24258698	89	3468	1.6753	0.046935
ZSCAN30	18	32821023	32880196	80	3468	1.7493	0.040117
ACYP2	2	54332410	54542437	555	3468	1.7074	0.043873
CYP1A1	15	75001883	75027951	16	3468	1.7149	0.043178
KRT34	17	39523921	39548636	30	3468	1.7967	0.036189
GNA14	9	80027995	80273232	465	3468	1.7475	0.040273
USP39	2	85819965	85886407	69	3468	1.6124	0.053441
DHX32	10	127514909	127579884	54	3468	1.8467	0.032396
CEACAM21	19	42045886	42103255	52	3468	1.7015	0.044422
CCDC101	16	28555249	28613111	94	3468	1.522	0.063999
CCDC85A	2	56401258	56623309	520	3468	1.8001	0.035922
LOH12CR1	12	12499967	12647587	346	3468	1.7021	0.044373
C9orf84	9	114438901	114567556	356	3468	1.7723	0.038172
REEP3	10	65271113	65394883	188	3468	1.8458	0.032464
AMIGO3	3	49744267	49767238	33	3468	1.7946	0.036356
C15orf54	15	39532885	39557048	66	3468	1.8315	0.033515
C10orf142	10	44778198	44800097	28	3468	1.7874	0.036935
ATP2B1	12	89971826	90113130	130	3468	1.7495	0.040103
CAV2	7	116129655	116158595	84	3468	1.6764	0.046834
CD9	12	6299482	6357437	75	3468	1.7007	0.044501
CRHR2	7	30681559	30749719	92	3468	1.7657	0.038727
ECHS1	10	135165987	135196908	8	3468	1.7141	0.043252
MLNR	13	49784474	49806513	15	3468	1.6777	0.046703
YBX1	1	43138060	43178024	61	3468	1.7027	0.044316
CXCL11	4	76944835	76967350	157	3468	1.6224	0.052361
TROAP	12	49706971	49735514	49	3468	1.6501	0.049462
ZNF423	16	49514515	49901830	826	3468	1.7824	0.037343
TMEM97	17	26636121	26665711	26	3468	1.8145	0.0348
C17orf75	17	30645460	30687066	38	3468	1.7653	0.038757
NT5DC2	3	52548385	52579093	39	3468	1.7717	0.038218
FAM134A	2	220032939	220060197	45	3468	1.7038	0.044208
ACSF2	17	48493519	48562200	126	3468	1.9745	0.024161
ZNF551	19	58183337	58211179	50	3468	1.7108	0.043563
SLC22A9	11	63127142	63187731	125	3468	1.7171	0.042981
ORAOV1	11	69470331	69500165	11	3468	1.7421	0.040748
ATP6V1C2	2	10851775	10935236	267	3468	1.788	0.036892
C1orf204	1	159794264	159835544	74	3468	1.7033	0.044254
EIF4E3	3	71718440	71813924	220	3468	1.7863	0.037029
OR5M1	11	56370031	56390978	58	3468	1.8493	0.032204
TMEM151B	6	44228480	44257182	48	3468	1.6735	0.047115
ARHGEF33	2	39136504	39212590	83	3468	1.78	0.037535
DMP1	4	88561454	88595513	78	3468	1.6587	0.048587
KRT33B	17	39509746	39536052	39	3468	1.7739	0.038036
LTBP3	11	65296030	65335858	36	3468	1.6441	0.050083
SOX2	3	181419712	181442224	4	3468	1.72	0.042714
ZNF135	19	58560607	58591123	76	3468	1.7029	0.044297
DIS3	13	73319540	73366344	68	3468	1.5995	0.054851
YBX2	17	7181571	7207876	37	3468	1.7898	0.03674
CRNKL1	20	20005005	20046690	90	3468	1.5937	0.055503
RNF114	20	48542914	48580422	114	3468	1.8289	0.03371
BCCIP	10	127502102	127552264	55	3468	1.7682	0.038515
SCAF1	19	50135382	50171906	35	3468	1.6646	0.047998
CERK	22	47070307	47144152	246	3468	1.696	0.044943
ELOVL7	5	60037616	60150101	208	3468	1.7729	0.038125
C16orf70	16	67133801	67192442	18	3468	1.8444	0.03256
BCL2L12	19	50158399	50187173	23	3468	1.6165	0.052993
SLC35G5	8	11178495	11199695	44	3468	1.7493	0.040119
EIF1AD	11	65754016	65779637	56	3468	1.7395	0.040975
KIR3DL3	19	55225984	55258003	7	3468	1.6954	0.045002
OR4C11	11	55360830	55381874	106	3468	1.8547	0.031822
KCTD20	6	36400544	36468918	124	3468	1.7506	0.040009
OR9G4	11	56500304	56521287	73	3468	1.6869	0.045807
TMEM240	1	1460158	1485740	13	3468	1.7337	0.041482
POLR3D	8	22092619	22118680	29	3468	1.534	0.062512
LCP2	5	169665088	169734822	30	3468	1.6578	0.048677
NID1	1	236129130	236238481	226	3468	1.7603	0.039179
PARN	16	14519557	14734128	83	3468	1.6722	0.047245
PAX7	1	18947500	19085360	169	3468	1.6761	0.046859
DPF2	11	65091225	65130451	23	3468	1.6859	0.045912
RRM1	11	4105791	4170116	177	3468	1.7751	0.037941
UBA7	3	49832638	49861391	29	3468	1.7375	0.041151
ZNF207	17	30667071	30707468	43	3468	1.7835	0.03725
PRDX3	10	120917215	120948377	46	3468	1.6003	0.054771
CORO1A	16	30184731	30210397	8	3468	1.7337	0.041484
KLHL18	3	47314116	47398306	48	3468	1.6483	0.049648
TBC1D30	12	65208352	65284802	33	3468	1.6636	0.048093
ZNF337	20	25644744	25687515	40	3468	1.6861	0.045885
ANKRD11	16	89324029	89566969	348	3468	1.7848	0.037143
CLEC1B	12	10135660	10163381	110	3468	1.7603	0.039181
NXPE4	11	114431313	114476484	105	3468	1.8204	0.034347
RNF150	4	141776708	142064630	735	3468	1.7844	0.037179
SP140L	2	231181894	231278445	377	3468	1.6963	0.044919
TMEM174	5	72454080	72481073	58	3468	1.7221	0.042529
PQLC2L	3	157251133	157405531	299	3468	1.9338	0.026567
ZDHHC24	11	66278854	66323709	77	3468	1.5838	0.056618
C12orf79	12	92368752	92546447	288	3468	1.5896	0.055964
LOC100506422	9	26056673	26128406	159	3468	1.6513	0.049338
CPN1	10	101792065	101851642	85	3468	1.686	0.045902
FOS	14	75735477	75758937	44	3468	1.508	0.065778
NPBWR1	8	53842468	53863454	69	3468	1.7078	0.043835
RPL32	3	12866444	12893081	63	3468	1.6419	0.05031
SULT1A1	16	28606908	28644907	69	3468	1.5817	0.056855
FZD5	2	208617310	208644143	10	3468	1.6153	0.05312
HIP1R	12	123309045	123357508	93	3468	1.6068	0.054044
TMEM14A	6	52525884	52561386	128	3468	1.837	0.033105
YPEL5	2	30359750	30393399	36	3468	1.6398	0.050524
TMC5	16	19411839	19520435	272	3468	1.6101	0.053687
UXS1	2	106699759	106820795	189	3468	1.7347	0.041396
RBM45	2	178967149	179004383	73	3468	1.6499	0.04948
TMEM199	17	26674687	26699089	30	3468	1.7728	0.038132
DHRS13	17	27214799	27240089	23	3468	1.6348	0.051043
CCNYL1	2	208566264	208630898	54	3468	1.6418	0.050312
TSPO2	6	41000237	41022076	50	3468	1.637	0.050818
BBS1	11	66268077	66311084	85	3468	1.5498	0.060589
CHAD	17	48531853	48557242	42	3468	1.832	0.033475
CSK	15	75064425	75105539	35	3468	1.7584	0.039336
ACKR1	1	159163803	159186290	56	3468	1.6023	0.054548
MUC6	11	1002824	1046706	61	3468	1.583	0.056713
DEGS1	1	224360910	224391143	65	3468	1.6004	0.054758
PRKRA	2	179286141	179325958	44	3468	1.8382	0.033018
VAV3	1	108103782	108517545	1010	3468	1.6972	0.044831
KCTD2	17	73033279	73071981	80	3468	1.7365	0.041233
POLDIP2	17	26663659	26694603	33	3468	1.7521	0.03988
GPR78	4	8571964	8601750	43	3468	1.6653	0.047931
SSU72	1	1467053	1520262	30	3468	1.732	0.041638
SLC35C1	11	45815623	45844568	65	3468	1.6519	0.049279
RHPN2	19	33459498	33565824	368	3468	1.5717	0.058008
MCU	10	74441889	74657452	110	3468	1.5345	0.062457
TMEM169	2	216936589	216977506	52	3468	1.8141	0.034832
C9orf106	9	132073295	132094882	40	3468	1.6201	0.052609
ATP1A1	1	116904802	116958069	10	3468	1.5815	0.056877
BID	22	18206906	18267431	105	3468	1.5371	0.06213
PALM	19	698953	758330	35	3468	1.5893	0.056
ZNF84	12	133603878	133649885	1	3468	1.6698	0.047477
TMED5	1	93605299	93656246	77	3468	1.7077	0.043849
GPR61	1	110072494	110098487	22	3468	1.6484	0.049633
TP53I13	17	27884198	27910175	26	3468	1.6897	0.04554
DIRC1	2	189588465	189664831	181	3468	1.4409	0.074803
OCSTAMP	20	45159670	45189213	44	3468	1.6138	0.053282
TSHZ2	20	51578946	52121869	1045	3468	1.7586	0.039323
NOTUM	17	79900383	79929057	49	3468	1.6514	0.04933
ZNF746	7	149159884	149204928	61	3468	1.7139	0.043273
ZNF564	19	12626184	12701789	74	3468	1.6384	0.050672
OR2A12	7	143782201	143803133	45	3468	1.6712	0.047342
FAM73A	1	78235309	78355225	81	3468	1.7188	0.042829
CLEC12B	12	10153231	10181399	79	3468	1.6572	0.04874
CBS	21	44463301	44506472	152	3468	1.6573	0.048729
DR1	1	93801478	93838149	75	3468	1.7415	0.040796
LSAMP	3	115511210	116174385	1255	3468	1.8161	0.034676
PIK3C2B	1	204381756	204473943	149	3468	1.6098	0.053725
EIF3A	10	120784541	120850959	61	3468	1.5078	0.065801
RAPGEF2	4	160015224	160291314	394	3468	1.7239	0.042364
TBC1D5	3	17188654	17794240	643	3468	1.6258	0.051995
KLK8	19	51489264	51514958	61	3468	1.5897	0.055953
DHRS7B	17	21020241	21105285	86	3468	1.7906	0.036678
CHST15	10	125755669	125863200	181	3468	1.5231	0.063861
OXSM	3	25821563	25846025	22	3468	1.6124	0.053437
WRAP53	17	7579389	7616820	56	3468	1.5714	0.058047
ASF1B	19	14220321	14257440	33	3468	1.6132	0.053355
NDUFA4L2	12	57618686	57644545	15	3468	1.7108	0.04356
JPH4	14	24027244	24058009	16	3468	1.6034	0.054423
CARD6	5	40831410	40865456	65	3468	1.7681	0.038521
REPS1	6	139215620	139319419	207	3468	1.683	0.046192
DHX57	2	39014871	39113021	155	3468	1.6774	0.046736
FAM71E2	19	55856276	55884620	51	3468	1.7169	0.043003
C9orf117	9	130459263	130486303	13	3468	1.5229	0.063888
EVPLL	17	18271079	18302961	58	3468	1.7001	0.04456
EPHB6	7	142542776	142578847	61	3468	1.6285	0.051708
IL4R	16	27315161	27386099	160	3468	1.6734	0.04712
PYCR1	17	79880260	79905203	2	3468	1.5478	0.060834
RAPGEF4	2	173590525	173927621	572	3468	1.8127	0.034939
POLI	18	51785849	51847583	200	3468	1.5889	0.056047
ARL6IP1	16	18792991	18822894	46	3468	1.6444	0.050044
PDE7B	6	136162834	136526709	306	3468	1.5729	0.057872
DCUN1D2	13	114100134	114155024	138	3468	1.6814	0.046347
RSAD1	17	48546190	48573336	47	3468	1.798	0.03609
AKIP1	11	8922701	8951626	59	3468	1.5266	0.063433
PLEKHH1	14	67989916	68066255	165	3468	1.587	0.056255
CADM3	1	159131377	159182932	87	3468	1.6806	0.046422
ASB17	1	76374558	76408116	91	3468	1.5888	0.056058
TTC23L	5	34829269	34909567	166	3468	1.6703	0.047427
CBFB	16	67053050	67144961	31	3468	1.7761	0.03786
MRE11A	11	94140466	94237040	158	3468	1.6692	0.047542
TANK	2	161983438	162102687	57	3468	1.735	0.041369
CIB1	15	90763477	90818991	175	3468	1.6222	0.052384
ABCB8	7	150715510	150754869	78	3468	1.6751	0.046953
ARFIP2	11	6485913	6512709	35	3468	1.6728	0.047182
CNPPD1	2	220026619	220052885	42	3468	1.6172	0.052919
GMPR2	14	24691633	24718448	23	3468	1.5437	0.061325
FAM63B	15	59053393	59159754	179	3468	1.6839	0.046099
PBOV1	6	138527123	138549627	41	3468	1.6707	0.047391
RINT1	7	105162532	105218131	159	3468	1.5898	0.055935
SPRY4	5	141679992	141714620	75	3468	1.5774	0.057349
USP48	1	21994791	22119688	314	3468	1.6425	0.050248
ZNF397	18	32810994	32848397	38	3468	1.6627	0.048186
DOCK7	1	62910397	63164039	294	3468	1.5334	0.062584
TMEM68	8	56641317	56695955	148	3468	1.5856	0.056415
PROSER3	19	36239044	36270077	86	3468	1.6143	0.053235
OR5M11	11	56299816	56320733	93	3468	1.7024	0.044344
ZBTB9	6	33412356	33435321	33	3468	1.5371	0.06214
RNF144B	6	18267602	18479105	770	3468	1.7295	0.041863
SMIM4	3	52560002	52584586	26	3468	1.7034	0.044248
MRLN	10	61486748	61523203	73	3468	1.5689	0.058334
MPPED2	11	30396040	30618260	447	3468	1.5956	0.055293
FKBP1B	2	24262584	24296551	76	3468	1.6399	0.05051
LYL1	19	13198002	13223974	5	3468	1.6571	0.048746
NFYA	6	41030707	41080146	74	3468	1.5584	0.059567
SPATA2	20	48509928	48542080	82	3468	1.6328	0.05126
DSCR4	21	39416313	39503454	81	3468	1.495	0.067455
ATP5L	11	118262104	118290562	27	3468	1.7792	0.037603
GNL3	3	52709936	52738513	33	3468	1.7629	0.038956
TIMM10B	11	6492677	6516109	35	3468	1.6965	0.044894
ANGPTL3	1	63053158	63081976	18	3468	1.5417	0.061577
PBRM1	3	52569368	52729866	230	3468	1.7787	0.037643
DENND1A	9	126131933	126702423	835	3468	1.8978	0.028864
EDC3	15	74912899	74998386	28	3468	1.5715	0.058036
SNX29	16	12060602	12678146	1905	3468	1.7352	0.04135
KLHL32	6	97362496	97598630	559	3468	1.5535	0.060152
PRAC2	17	46790542	46812119	29	3468	1.6278	0.051788
CCDC166	8	144778864	144800279	21	3468	1.582	0.056827
LOC101927376	18	10591291	10615760	80	3468	1.6883	0.04568

## Sheet: b_WSpell
Table S9b. Top gene-based associations (p < 0.05) detected with WSpell.
Gene	CHR	START	STOP	NSNPS	N	ZSTAT	P
LOC100505478	9	117418714	117454369	118	3399	3.8037	7.1284e-05
MANSC1	12	12472195	12513475	169	3399	3.7044	0.00010594
PTPN13	4	87505468	87746332	375	3399	3.7461	8.9803e-05
SULT2B1	19	49045429	49112684	252	3399	3.9176	4.4722e-05
SORL1	11	121312912	121514471	201	3399	3.6431	0.00013467
TRMT10A	4	100457864	100495189	96	3399	3.6524	0.00012989
CCDC178	18	30507225	31030685	564	3399	3.6434	0.00013453
LDHA	11	18405936	18439765	118	3399	3.5361	0.00020303
LCA5	6	80184708	80257147	112	3399	3.7032	0.00010646
CXCL2	4	74952752	74974997	13	3399	3.1618	0.00078392
PITPNC1	17	65363397	65703379	420	3399	3.3216	0.00044745
MIR1-1HG	20	61137660	61177971	126	3399	3.1759	0.00074697
MTTP	4	100475240	100555154	210	3399	3.4525	0.00027773
CD83	6	14107487	14147149	98	3399	3.3088	0.00046855
MYEOV2	2	241055980	241085764	87	3399	3.3745	0.00036973
OR5R1	11	56174734	56195708	92	3399	3.3512	0.00040238
CCDC85A	2	56401258	56623309	520	3399	3.4317	0.00029994
PSMD7	16	74320673	74350186	33	3399	3.1443	0.00083246
NCOA2	8	71011997	71326062	435	3399	3.2298	0.00061946
TMEM207	3	190136444	190177665	94	3399	3.0904	0.00099928
ADCYAP1R1	7	31082076	31161093	55	3399	3.1866	0.00071968
LIPM	10	90552487	90590315	76	3399	3.3065	0.0004723
MUC3A	7	100537086	100621617	58	3399	3.1695	0.00076353
TES	7	115840547	115908840	237	3399	3.1763	0.00074585
FOXP1	3	70993865	71643140	943	3399	3.31	0.00046655
CCDC88C	14	91727667	91894188	292	3399	3.1769	0.00074424
LOR	1	153222179	153244600	64	3399	3.0962	0.00098015
RIN3	14	92970125	93165339	548	3399	2.9944	0.0013747
BOC	3	112919850	113016306	208	3399	3.2477	0.00058177
GBGT1	9	136018335	136049320	57	3399	3.165	0.00077539
OR8U1	11	56133100	56154029	76	3399	3.0297	0.0012239
PAPOLG	2	60973365	61039221	139	3399	3.0146	0.0012865
NXPE4	11	114431313	114476484	105	3399	3.1358	0.00085698
ADI1	2	3491690	3533350	137	3399	3.0859	0.0010146
OTOS	2	241068446	241090073	68	3399	2.9227	0.0017351
SLC5A8	12	101539994	101614016	140	3399	3.2163	0.00064932
TNFAIP8	5	118594418	118740294	381	3399	2.9582	0.0015471
FCGR2A	1	161465205	161499360	74	3399	3.0056	0.0013251
CRTC1	19	18784425	18903143	229	3399	2.9551	0.0015627
FGFRL1	4	994712	1030686	101	3399	3.0231	0.0012509
DYRK1A	21	38729859	38897679	385	3399	3.0454	0.0011617
TBCE	1	235520728	235622280	189	3399	3.0264	0.0012376
TFEC	7	115565202	115809950	499	3399	2.9604	0.0015364
TMEM52	1	1839029	1860740	45	3399	2.7408	0.0030643
GPR4	19	46083022	46115466	31	3399	2.829	0.0023349
CXCL1	4	74725109	74747019	39	3399	2.9449	0.0016154
DYNLRB2	16	80564854	80594713	73	3399	3.028	0.001231
CALML6	1	1836266	1858733	46	3399	2.7463	0.0030136
LCORL	4	17834839	18033483	318	3399	2.8732	0.0020314
CST5	20	23846572	23870380	56	3399	2.8652	0.0020839
EIF2B5	3	183842810	183873099	41	3399	2.8581	0.002131
IRX6	16	55348406	55374672	70	3399	2.6883	0.0035906
C4orf17	4	100422161	100473460	142	3399	3.1107	0.00093312
ZNF480	19	52790426	52839180	128	3399	3.1082	0.0009413
ZNF610	19	52829498	52880376	177	3399	3.0417	0.0011762
PSMD12	17	65326619	65372721	68	3399	2.7774	0.0027402
ACOX3	4	8358009	8452452	210	3399	2.7146	0.0033176
TXNL4B	16	72108756	72138215	58	3399	3.0508	0.0011411
C2orf57	2	232447575	232468994	41	3399	2.6449	0.0040858
B3GAT1	11	134238398	134291880	102	3399	3.1401	0.00084458
KCTD21	11	77872289	77910006	63	3399	2.638	0.0041704
ADCY3	2	25032038	25152602	356	3399	2.8593	0.0021226
TGM1	14	24708159	24743115	55	3399	2.6317	0.0042484
DHX38	16	72117615	72156811	95	3399	3.1256	0.00088726
SLCO4A1	20	61263795	61327137	110	3399	2.6531	0.0039881
DAPL1	2	159641829	159682506	116	3399	2.6578	0.0039323
TBCEL	11	120884802	120972787	107	3399	2.7887	0.0026458
PIM1	6	37127922	37153204	22	3399	2.653	0.0039888
UCK2	1	165786732	165890855	167	3399	2.6434	0.0041037
RAPGEF2	4	160015224	160291314	394	3399	2.8564	0.0021421
FRZB	2	183688002	183741498	90	3399	2.6934	0.0035365
GYS2	12	21674461	21793722	238	3399	2.815	0.0024388
KCNH7	2	163217917	163705257	592	3399	2.5499	0.0053877
SLC12A3	16	56889119	56959762	225	3399	3.0761	0.0010486
TNKS	8	9402756	9649856	737	3399	2.7928	0.0026128
LAMTOR5	1	110933875	110960546	65	3399	2.8681	0.0020646
DCAF16	4	17792278	17822386	44	3399	2.5736	0.005032
KIAA1549	7	138506126	138676064	379	3399	2.9645	0.0015156
COMP	19	18883583	18912114	30	3399	2.6461	0.0040709
VPS37C	11	60887728	60938916	138	3399	2.8033	0.002529
CYP26B1	2	72346367	72384991	47	3399	2.8298	0.0023291
FERD3L	7	19170618	19195044	27	3399	2.8754	0.0020175
REL	2	61098709	61181410	93	3399	2.4805	0.0065592
USP15	12	62644121	62813501	349	3399	2.596	0.0047161
NCAPG	4	17802436	17856488	76	3399	2.542	0.0055112
2012-09-01	16	4817615	4848522	73	3399	2.6887	0.0035864
OR6K3	1	158676958	158697905	52	3399	2.5293	0.0057149
ZSCAN30	18	32821023	32880196	80	3399	2.6785	0.0036977
ZNF443	19	12527710	12561926	276	3399	2.6424	0.0041156
SEMA3C	7	80361854	80561695	190	3399	2.6457	0.0040755
SFMBT1	3	52923221	53090089	330	3399	2.6075	0.0045604
ZFP28	19	57040317	57078170	112	3399	2.6261	0.0043184
ZNF470	19	57068401	57109965	123	3399	2.7225	0.0032395
NPBWR1	8	53842468	53863454	69	3399	2.4819	0.0065344
IDH3A	15	78431698	78472884	84	3399	2.6215	0.0043773
NXPE2	11	114539200	114589357	142	3399	2.5685	0.0051069
UAP1	1	162521296	162580379	76	3399	2.6391	0.0041559
NR2F2	15	96859157	96893492	16	3399	2.5076	0.0060778
SLC12A9	7	100440337	100474634	47	3399	2.5911	0.004783
ACHE	7	100477615	100503754	50	3399	2.5668	0.0051328
SYNC	1	33135507	33178361	16	3399	2.5567	0.0052836
PMFBP1	16	72142996	72216349	154	3399	2.7211	0.0032529
NPNT	4	106806588	106902828	169	3399	2.8103	0.0024751
CCDC172	10	118073940	118149541	91	3399	2.7355	0.0031141
CFAP74	1	1843390	1945276	120	3399	2.5872	0.0048382
LDLRAD2	1	22128758	22161714	72	3399	2.6964	0.0035042
SMIM22	16	4828398	4856492	58	3399	2.5736	0.0050319
FLNC	7	128460436	128509328	62	3399	2.6982	0.0034855
SMIM12	1	35305963	35335417	12	3399	2.5731	0.0050403
EYA1	8	72099668	72469888	580	3399	2.5829	0.004898
LDHC	11	18423851	18482798	251	3399	2.502	0.0061744
HERPUD1	16	56955974	56987793	92	3399	2.6239	0.0043464
KIAA0355	19	34735456	34856471	210	3399	2.5694	0.0050939
ZNF397	18	32810994	32848397	38	3399	2.4806	0.0065581
NDUFAF6	8	96027209	96125685	255	3399	2.6056	0.0045858
KDM4C	9	6710863	7185648	1779	3399	2.7164	0.0032997
HPR	16	72087125	72121145	51	3399	2.593	0.0047567
FAM84A	2	14762810	14790170	26	3399	2.3584	0.0091774
TRIP6	7	100454950	100481076	38	3399	2.5398	0.0055465
COQ6	14	74406637	74439815	93	3399	2.5513	0.0053661
SLAMF8	1	159786440	159817282	56	3399	2.4262	0.0076286
ENO4	10	118598741	118652112	40	3399	2.5235	0.0058103
DENND6B	22	50740392	50775517	72	3399	2.4881	0.0064215
S1PR5	19	10613418	10638668	65	3399	2.5021	0.006173
BAAT	9	104112699	104157287	128	3399	2.5898	0.0048013
ZNF423	16	49514515	49901830	826	3399	2.5594	0.0052419
ITFG3	16	274758	328960	102	3399	2.4997	0.0062144
ABCC10	6	43385282	43428163	90	3399	2.4312	0.0075241
C18orf54	18	51874284	51918404	167	3399	2.4344	0.0074577
CD5	11	60859930	60905324	76	3399	2.5889	0.0048142
CAMK2N1	1	20798884	20822728	33	3399	2.4971	0.0062606
ZFP82	19	36872861	36919550	89	3399	2.4915	0.0063603
CSE1L	20	47652783	47723497	169	3399	2.4564	0.007016
GUCY2D	17	7895988	7933658	45	3399	2.4217	0.0077249
CCDC136	7	128421464	128472187	88	3399	2.4924	0.006345
ZC3HAV1L	7	138700452	138730775	85	3399	2.3341	0.0097953
NXPE1	11	114382423	114440580	136	3399	2.3797	0.0086635
ANKRD37	4	186307840	186331529	41	3399	2.5195	0.0058764
IL6	7	22756766	22781621	69	3399	2.6113	0.0045097
EXPH5	11	108366158	108474492	206	3399	2.3699	0.0088967
POC1B-GALNT4	12	89903189	89930039	78	3399	2.3811	0.0086295
DOLK	9	131697809	131720012	19	3399	2.3494	0.0094029
ARL6IP4	12	123454607	123477460	12	3399	2.3709	0.0088724
POC1B	12	89803495	89930039	273	3399	2.4018	0.0081571
HP	16	72078470	72104955	45	3399	2.4763	0.0066371
NRXN1	2	50135643	51269674	3041	3399	2.659	0.0039181
UFSP2	4	186310691	186357139	85	3399	2.4129	0.0079128
SRXN1	20	617259	644014	23	3399	2.3331	0.0098208
ZBTB8OS	1	33076421	33126565	7	3399	2.4531	0.0070817
C9orf106	9	132073295	132094882	40	3399	2.3324	0.0098394
CST2	20	23794404	23817312	112	3399	2.4701	0.0067536
SIN3B	19	16930209	17001166	92	3399	2.3998	0.0082018
SRRT	7	100462701	100496285	52	3399	2.3855	0.0085269
OGFOD2	12	123449354	123474588	12	3399	2.3687	0.0089258
PHYHD1	9	131673174	131714322	45	3399	2.29	0.01101
TACO1	17	61668231	61695725	7	3399	2.3372	0.0097144
SLC10A6	4	87734477	87780416	60	3399	2.4612	0.0069229
GUCY1B3	4	156670126	156738783	91	3399	2.3812	0.0086276
GALNT4	12	89903189	89928583	75	3399	2.3361	0.0097431
SPAG16	2	214139103	215285225	2343	3399	2.4112	0.0079503
B4GALT5	20	48239482	48340421	185	3399	2.5596	0.0052393
TBC1D2B	15	78277327	78379994	179	3399	2.4049	0.0080895
ATAD3A	1	1437523	1480067	8	3399	2.1922	0.014183
OR51B6	11	5362738	5383676	195	3399	2.3511	0.0093588
KLRK1	12	10514952	10552653	96	3399	2.4606	0.006935
RWDD4	4	184550789	184590331	60	3399	2.337	0.0097187
HEPHL1	11	93744378	93857374	204	3399	2.4343	0.007461
TMEM132C	12	128741948	129202460	802	3399	2.4253	0.0076469
TNRC18	7	5336421	5473177	204	3399	2.1983	0.013963
ENTPD5	14	74416169	74496026	219	3399	2.3788	0.0086835
DNM1	9	130955634	131027528	95	3399	2.6799	0.0036824
PTPN1	20	49116858	49211299	127	3399	2.5747	0.0050159
CTIF	18	46055427	46399588	658	3399	2.4498	0.0071477
POM121	7	72339906	72431979	3	3399	2.2511	0.012191
TRIB1	8	126432563	126460647	22	3399	2.2837	0.011196
RBFOX2	22	36124783	36434679	239	3399	2.4057	0.0080697
TTC33	5	40701678	40766072	117	3399	2.2917	0.01096
RNF19A	8	101259285	101358446	155	3399	2.3933	0.008349
ACAD8	11	134113428	134145749	43	3399	2.3799	0.0086579
DEF8	16	90004560	90044468	147	3399	2.4794	0.0065806
INTS8	8	95825518	95902721	159	3399	2.4141	0.0078872
NADK	1	1672671	1721508	51	3399	2.0934	0.018156
DLK2	6	43408090	43433786	41	3399	2.4015	0.008163
LIMD2	17	61763249	61788527	26	3399	2.1674	0.015104
TMEM263	12	107337298	107377813	91	3399	2.3813	0.0086249
FAM161B	14	74389695	74427117	110	3399	2.5001	0.0062082
MAP3K3	17	61689404	61783670	88	3399	2.2957	0.010847
EVI5	1	92964253	93267961	595	3399	2.2908	0.010987
CD244	1	160789950	160842692	155	3399	2.3643	0.009031
PLAC4	21	42537158	42567166	11	3399	2.3093	0.010463
PKD1L3	16	71953441	72043877	341	3399	2.4209	0.0077417
DPYSL2	8	26361709	26525693	530	3399	2.4258	0.007638
RBBP4	1	33106749	33161812	10	3399	2.3166	0.010263
SYBU	8	110576405	110714020	276	3399	2.2947	0.010874
NECAP2	1	16757167	16796585	76	3399	2.2793	0.011326
FAM81A	15	59720372	59825751	210	3399	2.3421	0.0095866
DCC	18	49856542	51072273	3374	3399	2.5888	0.004816
PTPN4	2	120507207	120752496	193	3399	2.328	0.0099564
ANKFN1	17	54220836	54570007	530	3399	2.3359	0.009747
ACTN1	14	69330840	69456083	375	3399	2.5684	0.0051081
CYP2E1	10	135330300	135362627	78	3399	2.3502	0.0093804
DVL3	3	183863099	183901314	51	3399	2.2759	0.011425
EGFR	7	55076678	55289262	400	3399	2.4515	0.0071137
GOLGA2	9	131008108	131048286	25	3399	2.4129	0.0079127
MEIS2	15	37173222	37403500	263	3399	2.2995	0.010738
RPL37	5	40821430	40845387	48	3399	2.2782	0.011356
TK1	17	76160160	76193285	75	3399	2.2987	0.010761
TBC1D5	3	17188654	17794240	643	3399	2.4297	0.0075561
CLDN16	3	190095661	190139932	141	3399	2.2803	0.011294
MASP2	1	11076580	11117296	48	3399	2.1304	0.01657
ZBTB6	9	125660335	125686365	18	3399	2.3954	0.0083019
RHOBTB3	5	95039181	95142071	111	3399	2.1557	0.015554
THYN1	11	134108172	134133289	33	3399	2.3223	0.01011
SSU72	1	1467053	1520262	30	3399	2.1594	0.01541
RC3H2	9	125596835	125677562	55	3399	2.4449	0.0072442
PITPNM2	12	123458027	123645376	102	3399	2.1084	0.017496
DHX37	12	125421370	125483667	209	3399	2.6773	0.0037114
ZNF410	14	74343318	74408991	190	3399	2.3038	0.010617
MCTP1	5	94028280	94630279	978	3399	2.1999	0.013905
C6orf7	6	80503304	80590137	271	3399	2.4849	0.0064791
CENPBD1	16	90026183	90049240	65	3399	2.3982	0.0082375
CADPS2	7	121948478	122536813	1167	3399	2.2072	0.013651
MALSU1	7	23328940	23359180	22	3399	2.4463	0.0072157
CT62	15	71392583	71417929	21	3399	2.2605	0.011895
CNOT6L	4	78624541	78750764	142	3399	2.3051	0.010581
TMEM240	1	1460158	1485740	13	3399	2.21	0.013551
CCDC37	3	126103751	126165399	138	3399	2.4138	0.0078941
CCDC23	1	43262723	43293059	48	3399	2.2419	0.012484
ZFP36	19	39887487	39910052	14	3399	2.2278	0.012948
NUP188	9	131699972	131779375	53	3399	2.2018	0.013839
PUS10	2	61157548	61255365	124	3399	2.2146	0.013395
SV2B	15	91632996	91854539	533	3399	2.2563	0.012025
FLOT2	17	27196356	27234715	41	3399	2.351	0.0093621
FOS	14	75735477	75758937	44	3399	2.3118	0.010396
MARK1	1	220691568	220847799	121	3399	2.2676	0.011676
SYPL1	7	105720814	105763093	92	3399	2.2144	0.0134
IFT88	13	21130585	21275576	275	3399	2.3444	0.0095293
IST1	16	71918311	71974542	115	3399	2.2715	0.011558
SLC35E2	1	1646277	1687438	13	3399	1.9775	0.023992
SLC27A4	9	131092839	131133749	37	3399	2.2954	0.010856
OTP	5	76914537	76944522	51	3399	2.3943	0.0083268
DHH	12	49473204	49498602	18	3399	2.2966	0.01082
SSH1	12	109166466	109261359	94	3399	2.0923	0.018205
FAM63B	15	59053393	59159754	179	3399	2.2099	0.013555
UQCC1	20	33880369	34009945	182	3399	2.261	0.01188
VPS53	17	401908	628096	539	3399	2.3653	0.0090066
ZDHHC7	16	84998066	85055141	236	3399	2.2855	0.011141
BRK1	3	10147333	10178874	102	3399	2.1776	0.014719
SNX6	14	35020615	35109366	178	3399	2.0708	0.019191
GDPD3	16	30105977	30135264	24	3399	2.0962	0.018031
OR51B2	11	5334528	5355582	132	3399	2.3241	0.01006
VPS26B	11	134084561	134127686	45	3399	2.3011	0.010694
AGPAT6	8	41425702	41492520	189	3399	2.4807	0.0065561
STRA13	17	79966579	79990786	22	3399	2.2436	0.012431
OARD1	6	41024526	41050207	44	3399	2.3351	0.009768
FAM151A	1	55064850	55099200	67	3399	2.1799	0.014633
C2orf82	2	233723724	233751111	75	3399	2.3322	0.0098461
UFSP1	7	100476344	100497339	34	3399	2.2546	0.01208
UQCRHL	1	16123657	16144194	96	3399	2.3642	0.0090336
LOC101929530	3	11902358	11953081	169	3399	2.0569	0.019849
MMP1	11	102650641	102678966	78	3399	2.2551	0.012064
CA8	8	61091423	61203954	321	3399	2.1326	0.016478
FHIT	3	59725036	61247133	4842	3399	2.1451	0.015974
GABRB3	15	26778693	27028935	632	3399	2.2682	0.011659
PPT1	1	40528382	40573142	136	3399	2.2608	0.011885
PRKAA1	5	40749481	40808297	105	3399	2.2471	0.012315
ANGPTL7	1	11239346	11266038	11	3399	2.0776	0.018872
WDR7	18	54308590	54707036	551	3399	2.3959	0.00829
ASAP1	8	131054350	131465906	774	3399	2.444	0.007262
THEG	19	351750	386688	38	3399	2.0679	0.019325
RCBTB1	13	50096082	50169742	343	3399	2.4742	0.0066772
STRBP	9	125868338	126040855	83	3399	2.5173	0.0059136
COPRS	17	30168884	30196326	31	3399	2.3478	0.0094413
ZBTB26	9	125667845	125703792	22	3399	2.3248	0.010042
RMND5B	5	177548002	177585567	63	3399	2.4237	0.007681
MTERF2	12	107361069	107390944	53	3399	2.2502	0.012218
OR6K2	1	158659468	158680442	32	3399	2.1974	0.013994
TRIM52	5	180673373	180698161	32	3399	2.1923	0.014179
SFT2D1	6	166723516	166765991	118	3399	2.2189	0.013246
C1QTNF7	4	15331560	15457791	253	3399	2.4159	0.0078488
LYSMD4	15	100257610	100283766	80	3399	2.3186	0.010209
C1orf204	1	159794264	159835544	74	3399	2.2133	0.01344
FUT9	6	96453845	96673488	549	3399	2.2493	0.012246
ZNF709	19	12561998	12605632	88	3399	2.2408	0.012518
ZSWIM5	1	45472071	45682250	294	3399	2.239	0.012579
GFI1	1	92930318	92962433	47	3399	2.291	0.01098
GNB1	1	1706725	1832552	99	3399	2.1454	0.015961
GNB2	7	100261363	100286792	29	3399	2.1842	0.014475
GSN	9	124020380	124105122	124	3399	2.4584	0.0069777
LAMA3	18	21259562	21545030	298	3399	2.2229	0.013112
DEGS1	1	224360910	224391143	65	3399	2.1069	0.017561
PPP6R2	22	50771746	50893519	328	3399	2.2954	0.010855
MTCH1	6	36925911	36964327	142	3399	2.3606	0.0091231
FBXO42	1	16563339	16688965	237	3399	2.3225	0.010103
FBXL12	19	9910943	9940101	30	3399	1.9676	0.024556
C1orf50	1	43222916	43251413	47	3399	2.2137	0.013426
SPINK7	5	147681990	147705482	44	3399	2.2557	0.012046
OR6B1	7	143691090	143712025	41	3399	1.9692	0.024465
ABRA	8	107761711	107792472	55	3399	2.1777	0.014713
SH3RF2	5	145306126	145468680	346	3399	2.0912	0.018254
CNST	1	246719639	246841884	294	3399	2.201	0.013867
LINC00452	13	114576610	114636485	48	3399	2.2565	0.01202
SPINK9	5	147705122	147729412	39	3399	2.2019	0.013836
SERPINE2	2	224829765	224914036	221	3399	2.1346	0.016397
FGF4	11	69577797	69600171	45	3399	2.1513	0.015725
IFIT2	10	91051706	91079033	37	3399	2.1453	0.015964
RALGDS	9	135963107	136034607	145	3399	2.1875	0.014352
TARS	5	33430802	33478196	98	3399	2.2549	0.012069
KMO	1	241685324	241768949	99	3399	2.2304	0.012861
APOBEC2	6	41010940	41042630	71	3399	2.2087	0.013598
CD2AP	6	47435482	47604999	386	3399	2.2688	0.011641
FAM184B	4	17623696	17793135	346	3399	2.2505	0.012209
COQ4	9	131074791	131106351	29	3399	2.218	0.013276
HERC5	4	89368181	89437334	22	3399	2.1925	0.014172
THNSL2	2	88459814	88496156	70	3399	2.1944	0.014102
ARHGAP20	11	110437759	110593912	351	3399	2.2361	0.012673
ZFP14	19	36815355	36880126	163	3399	2.074	0.019039
CPEB4	5	173305331	173397313	214	3399	2.0635	0.019532
LYZL4	3	42428575	42462125	46	3399	2.1723	0.014915
MYADML2	17	79887521	79915109	28	3399	1.9458	0.025837
SPDYE5	7	74685028	75143628	42	3399	1.988	0.023404
LOC100129924	1	43243661	43274227	44	3399	2.1179	0.01709
KLRC4-KLRK1	12	10514952	10572745	135	3399	2.285	0.011157
ADRA1A	8	26595667	26737003	405	3399	2.1708	0.014972
ERG	21	39729183	40043704	660	3399	2.1744	0.014837
ICAM3	19	10434452	10460345	65	3399	2.1319	0.016506
LIF	22	30626436	30652840	31	3399	1.9994	0.022784
ZAN	7	100321249	100405419	130	3399	2.1786	0.014681
PXDN	2	1625659	1758291	297	3399	2.0924	0.018199
PICALM	11	85658214	85790923	342	3399	2.3736	0.0088088
TUBB3	16	89978417	90012505	111	3399	2.0268	0.02134
ACTL6B	7	100230720	100264084	31	3399	2.1203	0.016992
CRTAM	11	122699255	122753347	136	3399	2.0974	0.01798
TFB2M	1	246693863	246739565	178	3399	2.2379	0.012615
SPX	12	21669256	21694210	60	3399	2.1629	0.015275
ABHD17A	19	1866975	1895518	48	3399	2.1183	0.017073
OR2L3	1	248213984	248234922	24	3399	2.0599	0.019704
ARRDC5	19	4880449	4912879	32	3399	2.0803	0.018747
POM121C	7	75036060	75125565	36	3399	1.9791	0.023901
APBA1	9	72032448	72297275	487	3399	2.1706	0.014979
DLX5	7	96639702	96664143	27	3399	2.1172	0.01712
PPM1B	2	44385984	44481570	178	3399	2.0055	0.022454
RABGGTA	14	24724744	24750833	45	3399	2.191	0.014225
RFXAP	13	37383339	37413740	41	3399	2.062	0.019605
ZNF135	19	58560607	58591123	76	3399	2.069	0.019273
RAB28	4	13333863	13495989	51	3399	2.1611	0.015342
ARHGEF10	8	1762149	1916807	360	3399	2.2454	0.012371
CAP1	1	40495912	40548321	162	3399	1.9152	0.027734
ARHGAP26	5	142139881	142618572	643	3399	2.4912	0.0063658
DCUN1D2	13	114100134	114155024	138	3399	2.2174	0.0133
TSR1	17	2215972	2250678	39	3399	2.1237	0.016846
APOL3	22	36526371	36572225	121	3399	2.0124	0.022091
ARMC2	6	109159617	109305352	254	3399	2.076	0.018946
GPT2	16	46908308	46975201	34	3399	2.2117	0.013495
PTH2	19	49915671	49936698	12	3399	2.1244	0.016819
RDM1	17	34235084	34267780	68	3399	1.9079	0.028204
ZNF391	6	27346524	27381683	169	3399	2.0406	0.020646
LOC100505555	19	9888088	9913862	27	3399	1.8892	0.029431
C21orf140	21	35762204	35783947	50	3399	2.1391	0.016214
ARHGAP5	14	32535664	32638934	28	3399	2.3258	0.010016
BTD	3	15632864	15699147	129	3399	2.0177	0.021809
EPHA7	6	93939738	94139302	393	3399	2.2338	0.012748
IDUA	4	970785	1008317	95	3399	2.0468	0.020338
MGST3	1	165590110	165635373	200	3399	1.992	0.023187
PRKAR1B	7	578834	777313	9	3399	2.202	0.013831
ST7	7	116583381	116880077	196	3399	2.1193	0.017032
FGF17	8	21890264	21916320	29	3399	2.075	0.018993
USP16	21	30386938	30436809	43	3399	2.1348	0.016388
ZWINT	10	58107016	58131063	22	3399	1.9638	0.024779
N4BP3	5	177530556	177563107	52	3399	2.3504	0.0093758
FZR1	19	3496261	3546755	77	3399	2.0262	0.021374
HEATR5B	2	37198153	37321485	230	3399	2.1192	0.017038
ZNF821	16	71883583	71928093	70	3399	2.0373	0.020812
LRP2BP	4	186275032	186328297	89	3399	1.9812	0.023783
C5orf15	5	133281198	133314406	38	3399	2.0867	0.018459
ILKAP	2	239069043	239122343	199	3399	2.0132	0.022045
PITPNM3	17	6344583	6469877	305	3399	2.1857	0.014418
MRPL43	10	102727579	102757272	41	3399	2.002	0.02264
CCNYL1	2	208566264	208630898	54	3399	2.1079	0.01752
NPAS4	11	66178475	66204177	30	3399	1.92	0.027427
OR51B5	11	5352113	5378140	158	3399	2.0497	0.020197
ANK1	8	41500744	41764280	472	3399	2.1715	0.014948
CRHR2	7	30681559	30749719	92	3399	2.0948	0.018092
FCGR2B	1	161622905	161658444	28	3399	2.0546	0.019958
KLRC4	12	10531529	10572370	90	3399	2.0631	0.019551
ATP6V1F	7	128492857	128515903	19	3399	2.1169	0.017134
CTR9	11	10762749	10811295	50	3399	1.9451	0.025883
GLRX3	10	131924639	131988646	219	3399	2.0173	0.02183
MYO16	13	109238500	109870355	1801	3399	2.1842	0.014474
TMEFF2	2	192760615	193069645	414	3399	2.1129	0.017303
KIAA1147	7	141346528	141411953	72	3399	2.0777	0.018868
SEMA4G	10	102719254	102755373	49	3399	1.9875	0.023431
OR4A5	11	51401378	51422448	112	3399	2.0899	0.018313
ERMAP	1	43272776	43320660	73	3399	1.91	0.028065
PRR18	6	166708788	166732011	94	3399	2.0244	0.021464
FRG2B	10	135428603	135450299	36	3399	2.2214	0.013161
C19orf71	19	3528674	3554121	44	3399	2.0958	0.018051
ALOX12B	17	7965954	8001021	72	3399	2.0136	0.022024
MTOR	1	11156588	11332614	135	3399	1.9954	0.023001
GSTM5	1	110244406	110270890	62	3399	1.9091	0.028124
HOXA2	7	27129973	27152394	32	3399	1.914	0.027812
SOAT1	1	179252849	179337815	345	3399	2.0399	0.020681
SPAG1	8	101160263	101264132	175	3399	1.9943	0.02306
SCARF1	17	1527152	1559083	31	3399	1.924	0.02718
HS3ST3B1	17	14194367	14262721	95	3399	2.0269	0.021338
TM9SF1	14	24648353	24676288	60	3399	1.8786	0.030147
GRIP1	12	66731178	67473014	1880	3399	1.9717	0.024323
TRUB2	9	131061396	131094697	44	3399	2.0199	0.021695
BEST2	19	12852600	12879272	2	3399	2.3013	0.010688
MAP1S	19	17820303	17855324	87	3399	1.9237	0.027196
AGK	7	141241078	141364209	29	3399	1.97	0.024418
P3H1	1	43202006	43242755	66	3399	2.1018	0.017787
ASPSCR1	17	79925426	79985282	35	3399	2.0217	0.021605
ATXN1L	16	71869894	71901236	53	3399	1.9227	0.027256
DARS	2	136654252	136753254	96	3399	2.0867	0.018458
KLK10	19	51506000	51533431	71	3399	2.2496	0.012236
SRM	1	11104649	11130091	39	3399	2.0377	0.020791
WAPAL	10	88185013	88291541	153	3399	2.0585	0.019772
MED29	19	39871893	39901203	27	3399	2.0214	0.021621
RCOR3	1	211422708	211499727	104	3399	1.9544	0.025327
C10orf2	10	102737293	102764159	44	3399	1.9225	0.02727
C2orf44	2	24242206	24280296	78	3399	2.1797	0.014638
YPEL3	16	30093635	30118248	19	3399	2.0118	0.022122
ATG4D	19	10644570	10674099	87	3399	2.0166	0.021866
RHEBL1	12	49448467	49473808	11	3399	1.8786	0.030148
ZMAT2	5	140068265	140096248	49	3399	1.8727	0.030556
VPS13B	8	100015299	100900447	879	3399	2.1159	0.017178
OR4S2	11	55408380	55429315	22	3399	1.9263	0.027033
TSSK4	14	24664753	24687568	50	3399	1.8225	0.03419
KLK9	19	51495769	51522890	96	3399	2.1236	0.016851
CLEC18A	16	69974608	70008250	23	3399	1.9116	0.027961
ATP9B	18	76819394	77148283	854	3399	2.1046	0.017665
POLR3D	8	22092619	22118680	29	3399	1.973	0.02425
HARS	5	140043490	140081681	57	3399	1.8356	0.03321
KCNJ3	2	155545093	155724864	378	3399	1.8831	0.029842
HIRA	22	19308221	19429247	98	3399	2.1496	0.015794
SPHAR	1	229430129	229451251	35	3399	1.8897	0.029399
RALBP1	18	9465530	9548106	222	3399	2.2503	0.012216
EBNA1BP2	1	43619845	43648241	87	3399	2.1724	0.014915
HARS2	5	140061011	140088903	49	3399	1.8785	0.030155
ACOT11	1	54997930	55110417	168	3399	1.8749	0.0304
CRTAC1	10	99614757	99800585	241	3399	2.028	0.02128
GPBP1L1	1	46082976	46163782	157	3399	1.8563	0.031708
ALG8	11	77801988	77860699	282	3399	1.8831	0.029845
CHD9	16	53078905	53371414	520	3399	2.218	0.013278
NETO1	18	70399549	70544828	409	3399	2.2139	0.013419
ESYT3	3	138143415	138207910	67	3399	2.1256	0.016768
FANCD2OS	3	10113004	10159975	107	3399	1.9449	0.025896
CCDC17	1	46075716	46100424	63	3399	1.854	0.031868
CRYGN	7	151117056	151147256	78	3399	2.1748	0.014823
SLC39A5	12	56613820	56641630	16	3399	1.9295	0.026837
PRR9	1	153180060	153201793	75	3399	1.9249	0.027119
LOC100505797	18	70525047	70558634	43	3399	1.9775	0.023992
PHC2	1	33779224	33851194	149	3399	1.8992	0.028768
OSM	22	30648817	30672829	32	3399	1.8327	0.033421
PEX13	2	61234812	61289125	64	3399	1.9965	0.02294
PPP3CA	4	101934587	102278655	605	3399	2.0953	0.018074
STAU1	20	47719876	47814907	190	3399	1.9127	0.027893
TRPC3	4	122790183	122882909	111	3399	2.1171	0.017124
RGS11	16	308300	335941	39	3399	2.0227	0.021553
CLSTN1	1	9779079	9894550	101	3399	1.9652	0.024694
RABGAP1	9	125693288	125877147	146	3399	2.136	0.016341
SIGLEC9	19	51618137	51649520	9	3399	1.8777	0.030212
CHMP4A	14	24668787	24693036	42	3399	1.8084	0.035268
PAF1	19	39866269	39891835	21	3399	1.8954	0.029017
ABHD6	3	58213233	58290463	285	3399	2.1059	0.017605
SRR	17	2197244	2238553	64	3399	2.2427	0.012458
AACS	12	125539925	125637879	183	3399	2.045	0.020428
MUL1	1	20815941	20844674	55	3399	2.0574	0.019824
MVB12B	9	129079123	129279320	466	3399	1.9466	0.025794
PTGR2	14	74308534	74362168	167	3399	2.0637	0.019522
NOTUM	17	79900383	79929057	49	3399	1.8084	0.035269
OR4C11	11	55360830	55381874	106	3399	1.9431	0.026002
OR4C6	11	55422643	55443572	22	3399	1.9937	0.023092
FANCD2	3	10058113	10153614	222	3399	1.9429	0.026014
MATN1	1	31174124	31206432	121	3399	1.921	0.027364
PTGER4	5	40670032	40706962	93	3399	1.9598	0.025008
CLDN5	22	19500547	19525068	47	3399	1.9506	0.025552
TNFAIP1	17	26652548	26684035	27	3399	1.703	0.044286
XRCC4	5	82363317	82659579	450	3399	1.9648	0.024719
VNN1	6	132991997	133045194	169	3399	2.1864	0.014393
VGLL4	3	11587543	11772220	567	3399	2.0299	0.021184
PHYHIP	8	22067216	22099851	30	3399	1.9527	0.025428
TANK	2	161983438	162102687	57	3399	1.9099	0.028071
TMED2	12	124059076	124092688	93	3399	1.8614	0.031341
PLXNB2	22	50703408	50756062	109	3399	1.8776	0.030217
POLDIP2	17	26663659	26694603	33	3399	1.7054	0.04406
TMEM97	17	26636121	26665711	26	3399	1.717	0.042988
NHP2	5	177566464	177590961	40	3399	1.9708	0.024373
LMBR1L	12	49480334	49514683	27	3399	1.9966	0.022935
ANKRD7	7	117854493	117892785	67	3399	2.0072	0.022364
C11orf63	11	122743236	122840430	211	3399	1.9118	0.027954
FAM167A	8	11268972	11334276	291	3399	2.0115	0.022135
LONRF1	8	12569406	12622992	95	3399	2.027	0.021331
IDO2	8	39782474	39883910	476	3399	2.012	0.022112
NAALADL2	3	174567095	175533428	2477	3399	2.0248	0.021442
CCDC144NL	17	20756708	20809453	38	3399	1.8179	0.034539
SPDYE4	17	8640849	8671977	56	3399	1.914	0.027808
GLYATL3	6	49457671	49505777	110	3399	2.0021	0.022639
NPIPB15	16	74401790	74436013	7	3399	1.7673	0.03859
LOC100130705	7	128496464	128522101	29	3399	2.0417	0.020592
LOC100506944	3	88377565	88526299	461	3399	1.7635	0.038904
ADCY2	5	7386343	7840194	902	3399	1.8652	0.031075
ADH1B	4	100217527	100252572	81	3399	2.0111	0.022159
DSCAM	21	41374343	42229039	2239	3399	2.0749	0.018998
GPR21	9	125785916	125811380	19	3399	2.0734	0.019067
KRT32	17	39605765	39633638	175	3399	2.0468	0.020341
PODXL	7	131175021	131251376	114	3399	1.9174	0.027593
RPS15A	16	18784277	18811656	57	3399	1.8279	0.033784
SOX2	3	181419712	181442224	4	3399	1.9999	0.022755
SLC16A4	1	110895473	110943704	89	3399	2.0984	0.017936
SYNGR2	17	76154632	76179009	52	3399	1.9703	0.024404
PHF3	6	64335707	64434407	97	3399	1.8173	0.034585
KCNIP1	5	169770491	170173636	920	3399	1.9805	0.023824
VPS35	16	46683589	46733144	21	3399	1.9477	0.025724
LRRK1	15	101449460	101620317	454	3399	1.9429	0.026016
IFT20	17	26645351	26672515	26	3399	1.7227	0.042473
DHRS13	17	27214799	27240089	23	3399	1.9096	0.028091
TRMT44	4	8432532	8488282	73	3399	1.8979	0.028853
EIF4E3	3	71718440	71813924	220	3399	1.9312	0.026727
TMEM189-UBE2V1	20	48687661	48780335	182	3399	1.8348	0.033268
SHISA9	16	12985477	13344273	1009	3399	1.883	0.02985
ZNF737	19	20704067	20758626	333	3399	2.0597	0.019716
CD37	19	49828632	49853863	33	3399	1.9338	0.026566
MVD	16	88708343	88739495	45	3399	1.8526	0.031968
NVL	1	224405036	224527891	111	3399	1.9187	0.027514
SLC13A1	7	122743588	122850025	167	3399	1.7808	0.037469
AP1M2	19	10673347	10707991	124	3399	1.9167	0.027637
SEMA6C	1	151094161	151129146	49	3399	2.012	0.022108
ARFGEF2	20	47528250	47663230	308	3399	1.7943	0.036384
PRDM7	16	90112974	90153708	108	3399	1.8567	0.03168
HEATR5A	14	31750994	31899788	163	3399	1.8537	0.031891
SPTBN5	15	42130344	42196275	144	3399	1.9039	0.028464
LSM8	7	117814086	117854093	155	3399	2.0232	0.021526
CMTM6	3	32512804	32554403	58	3399	1.9856	0.023539
BBS7	4	122735484	122801652	70	3399	2.0228	0.021545
DDX55	12	124076650	124115482	100	3399	1.869	0.030811
DENND1A	9	126131933	126702423	835	3399	2.0779	0.018858
ANKRD22	10	90569656	90621732	91	3399	1.8869	0.029585
ZNF320	19	53369425	53404599	111	3399	1.8607	0.031396
ANKRD52	12	56621591	56662143	33	3399	1.8861	0.029643
RTP5	2	242801886	242825482	1	3399	1.9943	0.023059
ASNA1	19	12838306	12869137	3	3399	2.0773	0.018889
HOXA3	7	27135803	27189805	71	3399	1.8963	0.028959
MAPK3	16	30115426	30144630	26	3399	1.7916	0.036599
UGT2B10	4	69671713	69707741	84	3399	1.809	0.035227
MPHOSPH9	12	123630943	123727785	181	3399	1.7818	0.037389
PPIH	1	43113706	43152429	46	3399	1.9064	0.028302
KLK11	19	51515487	51541290	82	3399	2.1135	0.017279
RASA3	13	114737194	114908095	623	3399	1.9098	0.028081
DDN	12	49378933	49403088	11	3399	1.8688	0.030822
DERL2	17	5367582	5399520	95	3399	1.9365	0.026406
DNAAF5	7	756338	836116	144	3399	2.0173	0.021832
SIL1	5	138272409	138544065	276	3399	1.9389	0.026257
RAPH1	2	204288538	204410058	62	3399	1.847	0.032374
CCDC170	6	151805175	151952328	456	3399	1.9829	0.023691
OR4P4	11	55395834	55416772	25	3399	1.8473	0.032354
SH3BGRL2	6	80331000	80423369	214	3399	1.8678	0.030896
PRRC2B	9	134295477	134385584	65	3399	1.7834	0.03726
ADPRHL1	13	114066260	114117839	71	3399	1.9051	0.028382
OR56A4	11	6013281	6034378	88	3399	1.8836	0.029811
CST11	20	23421041	23443482	46	3399	1.9432	0.025999
TOM1L2	17	17736822	17885784	172	3399	1.9875	0.023431
ANKRD29	18	21169977	21252849	63	3399	2.034	0.020974
MTIF3	13	27999776	28034739	89	3399	1.9817	0.023759
PTRHD1	2	25003136	25026251	45	3399	1.9043	0.028435
SEBOX	17	26681290	26702265	26	3399	1.7437	0.04061
SERPINE3	13	51905168	51949555	23	3399	1.929	0.026862
KLLN	10	89608918	89633194	19	3399	1.7744	0.037997
BTC	4	75661448	75729882	248	3399	1.7522	0.039869
CASP9	1	15807896	15861407	190	3399	1.8721	0.030597
HOXA7	7	27183335	27206296	36	3399	1.8525	0.031974
HOXA9	7	27192057	27215149	26	3399	1.9626	0.024845
NASP	1	46039660	46094578	75	3399	1.7989	0.03602
HPGDS	4	95209707	95274027	123	3399	1.908	0.028198
CNTLN	9	17124989	17513921	1125	3399	2.0195	0.02172
THUMPD1	16	20722498	20763405	95	3399	1.7069	0.043919
BTNL8	5	180316077	180387906	50	3399	1.8861	0.029643
SLC35G2	3	136527861	136584734	135	3399	1.9322	0.02667
OR4C15	11	55311783	55332895	141	3399	1.8473	0.032354
MND1	4	154255801	154346247	171	3399	1.9808	0.023809
SP140L	2	231181894	231278445	377	3399	1.8509	0.032092
SLC26A9	1	205872176	205922588	146	3399	1.9424	0.026047
CCDC12	3	46953220	47033500	76	3399	1.8696	0.030768
LDHAL6A	11	18467374	18511814	99	3399	1.9574	0.025152
BBS1	11	66268077	66311084	85	3399	1.8933	0.029161
DHODH	16	72032643	72069316	84	3399	1.891	0.029313
KCNB1	20	47978505	48109181	313	3399	1.8335	0.033363
RAB4A	1	229396809	229451641	95	3399	1.8537	0.03189
RFC3	13	34382206	34550695	166	3399	1.7804	0.037509
SPAG4	20	34193776	34218967	30	3399	1.9648	0.02472
TBX6	16	30087114	30113258	23	3399	1.8341	0.03332
SPAG5	17	26894583	26936056	15	3399	1.9253	0.027095
GATAD1	7	92066762	92099381	38	3399	1.8936	0.029137
LPIN3	20	39959495	39999222	57	3399	1.9331	0.026609
MRPL11	11	66192550	66216310	19	3399	1.891	0.029309
NABP2	12	56605813	56633638	10	3399	1.8375	0.033067
ALPK1	4	113208480	113373774	307	3399	1.892	0.029248
C17orf70	17	79496911	79529429	30	3399	1.857	0.031653
BRSK1	19	55783440	55833930	113	3399	1.741	0.040842
KIRREL3	11	126283388	126880766	1495	3399	1.7954	0.036292
TMEM87B	2	112802800	112886895	131	3399	2.0302	0.021168
CEACAM21	19	42045886	42103255	52	3399	1.8672	0.030936
HN1L	16	1718201	1762073	58	3399	1.9326	0.026641
MARVELD3	16	71650056	71685868	67	3399	1.962	0.024883
AMICA1	11	118054442	118105809	129	3399	1.8775	0.030226
SPATA33	16	89714152	89746866	119	3399	1.927	0.026991
ARL9	4	57361375	57400149	91	3399	1.8493	0.032211
C19orf81	19	51142702	51172567	21	3399	1.7784	0.037673
LCE6A	1	152805330	152826459	3	3399	1.8459	0.032452
LOC101929355	13	114951877	114998549	80	3399	1.8665	0.030987
IPP	1	46149996	46226485	141	3399	1.7609	0.039124
MIF	22	24226565	24247409	80	3399	1.8918	0.029261
YBX1	1	43138060	43178024	61	3399	1.817	0.034607
POU5F1B	8	128417131	128439455	77	3399	1.8491	0.03222
YBX3	12	10841676	10886047	119	3399	1.9229	0.027248
KRT38	17	39582621	39607596	108	3399	1.9333	0.026597
EED	11	85945586	85999785	87	3399	1.8411	0.032805
DCAF7	17	61617796	61681641	40	3399	1.775	0.037948
PRPF8	17	1543923	1598176	65	3399	1.7202	0.042694
GLMN	1	92701955	92774566	67	3399	1.8655	0.031054
DOCK9	13	99435741	99748660	786	3399	1.9528	0.025419
ORC6	16	46713558	46742306	14	3399	1.8382	0.03302
DKKL1	19	49856466	49888373	113	3399	1.8525	0.031978
SPINK4	9	33230196	33258565	69	3399	2.014	0.022002
ERVW-1	7	92087694	92117229	29	3399	1.8334	0.033369
TMCO3	13	114135308	114214544	404	3399	1.8585	0.03155
MIS12	17	5379694	5404134	84	3399	1.8976	0.028876
ZFHX4	8	77583515	77789521	185	3399	1.7756	0.037896
MED28	4	17606273	17636160	68	3399	1.879	0.030125
C6orf62	6	24695089	24731064	62	3399	1.7202	0.042701
KRTAP9-2	17	39372900	39393904	41	3399	1.7825	0.037337
ZNF845	19	53827002	53868122	38	3399	1.8812	0.029974
TSEN15	1	184010811	184053346	54	3399	1.8915	0.029277
MFSD12	19	3528263	3567582	50	3399	1.9498	0.025598
FAM168B	2	131795449	131861033	61	3399	1.8239	0.034083
LVRN	5	115288151	115373303	281	3399	1.8204	0.03435
ZDHHC24	11	66278854	66323709	77	3399	1.9153	0.027728
LOC100287036	16	89377541	89401518	31	3399	1.7466	0.040357
LOC101927764	2	120470782	120527323	53	3399	1.8168	0.034621
CDH2	18	25520930	25767445	368	3399	2.0234	0.021516
HINT1	5	130484976	130511041	21	3399	1.8932	0.029165
VCL	10	75747836	75889918	168	3399	2.0088	0.02228
RWDD2B	21	30368080	30401685	45	3399	1.7454	0.040457
DPP3	11	66237484	66287130	83	3399	1.8585	0.031548
CNPY2	12	56694212	56720128	27	3399	1.8256	0.033956
ABCA7	19	1030102	1075571	162	3399	1.7311	0.041714
DNAJC16	1	15843343	15908228	165	3399	1.8336	0.033359
PDCD4	10	112621553	112669764	36	3399	1.7724	0.038166
C11orf73	11	86003253	86066985	196	3399	1.7893	0.036783
TLDC1	16	84499966	84548366	261	3399	1.6979	0.044759
ADAM33	20	3638620	3672755	80	3399	1.7712	0.038266
SYCE1	10	135357404	135391795	160	3399	1.7686	0.038482
NRBP2	8	144905755	144934200	28	3399	1.8689	0.030821
SULT6B1	2	37384963	37433230	169	3399	1.8505	0.032121
CFTR	7	117110017	117318719	236	3399	2.0558	0.019901
FOXJ1	17	74122414	74147380	23	3399	1.7992	0.035991
VDAC1	5	133297566	133351300	98	3399	1.7868	0.036984
SHOC2	10	112669301	112783425	110	3399	1.7585	0.039328
TAF15	17	34126459	34184246	68	3399	1.6914	0.045378
TEAD2	19	49833852	49875714	89	3399	1.815	0.034759
RGS5	1	163102089	163301581	629	3399	1.9553	0.025275
CEPT1	1	111672249	111737724	92	3399	1.7617	0.039056
TACC3	4	1713217	1756905	184	3399	1.7768	0.037803
AKAP10	17	19797765	19891169	123	3399	2.066	0.019416
KIFAP3	1	169880461	170053882	489	3399	1.987	0.02346
BNC2	9	16399501	16880786	1124	3399	1.893	0.029182
FAM83E	19	49093857	49128098	82	3399	1.8861	0.029638
ANKZF1	2	220084479	220111391	26	3399	1.8245	0.034036
BCAP29	7	107210422	107273762	67	3399	1.7961	0.036241
GLB1L	2	220091331	220120155	27	3399	1.8353	0.03323
TRIM41	5	180640263	180672808	30	3399	1.7564	0.039513
MYL6B	12	56536040	56561771	9	3399	1.7308	0.041746
OR4C16	11	55329604	55350536	143	3399	1.8205	0.034339
DPT	1	168654695	168708442	195	3399	1.8302	0.033609
EPHB4	7	100390187	100435143	94	3399	1.8535	0.031906
KCNK1	1	233739750	233818258	155	3399	1.7453	0.040466
NFE2	12	54675891	54728869	43	3399	1.6693	0.047524
PRKAG1	12	49386055	49423012	20	3399	1.7904	0.036698
RP1	8	55518627	55692524	187	3399	1.7781	0.03769
TMEM11	17	21091263	21127974	45	3399	1.7859	0.037057
GPNMB	7	23276305	23324729	44	3399	1.9307	0.026758
COPZ1	12	54708874	54755635	55	3399	1.827	0.033853
CHIC2	4	54864540	54941562	69	3399	1.8843	0.029762
CENPO	2	25006175	25055245	121	3399	1.8822	0.029905
RSG1	1	16548182	16573659	47	3399	1.9177	0.027572
C1orf115	1	220853628	220882499	78	3399	1.8926	0.029209
MYL10	7	101246605	101282576	106	3399	1.8083	0.035279
MB21D1	6	74124856	74172043	46	3399	1.8589	0.031524
OR56A1	11	6037901	6058971	59	3399	1.724	0.042358
TRAPPC6B	14	39607015	39649634	107	3399	1.9201	0.027424
ADGRB3	6	69335210	70109403	1782	3399	1.7792	0.037608
CS	12	56655483	56704175	53	3399	1.7989	0.036015
CTNNA2	2	79730060	80885993	2531	3399	1.8507	0.032109
EXOSC10	1	11116675	11169961	50	3399	1.7943	0.036382
SREBF1	17	17704663	17750331	55	3399	1.857	0.031655
TXNL1	18	54260053	54315920	55	3399	1.8907	0.029332
MTRF1	13	41780505	41847731	173	3399	1.7573	0.039436
ABCA9	17	66960773	67068442	104	3399	1.8052	0.035521
TARDBP	1	11062462	11095549	63	3399	1.6548	0.048984
GPR78	4	8571964	8601750	43	3399	1.8186	0.034487
CERCAM	9	131163854	131209630	85	3399	1.6917	0.045351
TMEM69	1	46143847	46170110	46	3399	1.7142	0.043249
C11orf24	11	68018803	68049469	63	3399	1.7679	0.038538
ERMARD	6	170141718	170191680	134	3399	1.6742	0.047045
CRAMP1L	16	1652495	1737909	134	3399	1.7881	0.036877
C12orf65	12	123707844	123752651	93	3399	1.7232	0.042425
COQ10A	12	56650642	56674750	18	3399	1.7971	0.036164
GABPB2	1	151032784	151101007	91	3399	1.8941	0.029104
CCSAP	1	229446752	229488688	86	3399	1.7549	0.039639
DNHD1	11	6507994	6603255	167	3399	1.7807	0.03748
TMEM199	17	26674687	26699089	30	3399	1.641	0.050399
GTSCR1	18	68287755	68328093	30	3399	1.6673	0.047732
RBM20	10	112394155	112609227	572	3399	1.8053	0.035516
OTOGL	12	80573151	80782870	364	3399	1.8647	0.031109
FBXO43	8	101135588	101168099	45	3399	1.7277	0.042023
LOC440292	15	78223745	78255144	83	3399	1.6783	0.046647
LOC101927955	11	9716380	9737943	98	3399	1.7139	0.043278
CDKN2D	19	10667138	10689655	75	3399	1.7501	0.040051
DNTT	10	98054085	98108321	106	3399	1.7474	0.040288
EPHA1	7	143078205	143115985	61	3399	1.8512	0.03207
MDM4	1	204475507	204606131	221	3399	1.9159	0.027688
PNN	14	39634387	39662422	61	3399	1.9647	0.024724
SUMO3	21	46215532	46248044	84	3399	1.8169	0.03462
UROD	1	45467805	45491341	41	3399	1.7534	0.039763
ZNF223	19	44546164	44582142	66	3399	1.876	0.030327
SUPT3H	6	44784467	45355788	1081	3399	1.8415	0.032773
GALR3	22	38209389	38231502	24	3399	1.7826	0.037322
KIAA0100	17	26931458	26982177	19	3399	1.8359	0.033185
PAN2	12	56700007	56737837	31	3399	1.7823	0.037346
ABCC5	3	183627722	183745803	261	3399	1.8544	0.031838
OIP5	15	41591466	41634819	73	3399	1.7759	0.037871
SPEN	1	16164359	16276951	174	3399	1.7222	0.042521
AFF4	5	132201071	132309354	241	3399	1.9123	0.027918
SLC6A16	19	49782889	49838521	60	3399	1.7105	0.043587
HDDC2	6	125586496	125633287	127	3399	1.7937	0.036427
WDR55	5	140034384	140061930	35	3399	1.7632	0.038936
LOH12CR1	12	12499967	12647587	346	3399	1.8053	0.035515
AFMID	17	76173398	76213782	96	3399	1.8294	0.033673
FAM132B	2	239050579	239087516	95	3399	1.8799	0.030061
PPP1R1C	2	182808968	183006109	272	3399	1.7201	0.042711
HEATR9	17	34171898	34205895	35	3399	1.6714	0.047326
ADORA2A	22	24809565	24848328	41	3399	1.6679	0.047665
CENPA	2	26998857	27033935	67	3399	1.7792	0.037603
EIF4E	4	99789607	99861786	131	3399	1.8617	0.031323
HOXA6	7	27175202	27197393	33	3399	1.6668	0.047777
LTBP1	2	33162221	33634576	1183	3399	1.8451	0.032512
STAT2	12	56725381	56764058	23	3399	1.74	0.040931
SLC14A2	18	42782947	43273072	1273	3399	1.9205	0.027399
ALKBH1	14	78128749	78184365	235	3399	1.6686	0.047595
SLC44A1	9	107996906	108210785	232	3399	1.8348	0.033269
KIAA1549L	11	33553877	33705648	226	3399	1.7546	0.039661
SHANK1	19	51153052	51230195	32	3399	1.8088	0.035244
WDR83OS	19	12768881	12790465	15	3399	1.9555	0.025261
SPATA6L	9	4543386	4676674	292	3399	1.624	0.052191
MPP4	2	202499597	202573467	142	3399	1.746	0.040402
FBRS	16	30665778	30692131	7	3399	1.7535	0.039756
MYLK3	16	46726194	46807201	48	3399	1.8239	0.034086
OR4C46	11	51505282	51526211	95	3399	1.8107	0.035092
FOLH1B	11	89360675	89441886	319	3399	1.8346	0.033286
JMJD1C	10	64916983	65235880	426	3399	1.6751	0.046956
TMEM110	3	52860772	52941597	144	3399	1.6203	0.05258
LOC728392	17	5392747	5415042	116	3399	1.74	0.040929
AMY2A	1	104149999	104178400	4	3399	1.799	0.036009
GTF3A	13	27988681	28019846	108	3399	1.8476	0.032333
MMP10	11	102631233	102661359	93	3399	1.7557	0.039567
PTPRH	19	55682615	55730874	78	3399	1.7183	0.042872
CCL5	17	34188495	34217377	31	3399	1.6623	0.048225
WNT7A	3	13850082	13931618	197	3399	1.8006	0.035885
ZBTB5	9	37428099	37475407	46	3399	1.6717	0.047295
RRS1	8	67331263	67352968	39	3399	1.7156	0.043115
GCAT	22	38193906	38223183	53	3399	1.7309	0.041736
IL23A	12	56722663	56744194	26	3399	1.7448	0.040513
MRPL50	9	104141096	104170919	61	3399	1.7688	0.038464
OXR1	8	107272406	107774922	1006	3399	1.89	0.029376
TMEM57	1	25747388	25836700	103	3399	1.584	0.056593
SH3GLB2	9	131760313	131800604	32	3399	1.7467	0.040347
SMARCAD1	4	95118759	95222443	196	3399	1.8265	0.03389
JPH2	20	42730337	42826218	319	3399	1.6819	0.046291
MRPL40	22	19409302	19433600	29	3399	1.7925	0.036529
ATG9A	2	220074102	220104387	23	3399	1.7491	0.040135
DHX58	17	40243422	40274751	42	3399	1.7134	0.043322
XKR4	8	56005017	56448714	881	3399	1.7267	0.04211
FCHO2	5	72241808	72396349	241	3399	1.8086	0.035253
TMCO2	1	40703573	40727365	20	3399	1.572	0.057974
SPACA4	19	49100000	49120971	53	3399	1.8284	0.033747
MUC20	3	195406293	195477004	19	3399	1.7118	0.043463
DND1	5	140040381	140063171	31	3399	1.7495	0.040101
TMEM41B	11	9292201	9346315	150	3399	1.7102	0.043615
GSTT2B	22	24289601	24313416	39	3399	1.6505	0.049422
SCARB2	4	77069890	77145052	250	3399	1.7949	0.036338
NDUFA5	7	123171083	123207958	72	3399	1.6977	0.044781
NFIA	1	61532946	61938460	464	3399	1.626	0.051975
PRNP	20	4656797	4692235	13	3399	1.7458	0.04042
SSTR5	16	1112756	1141454	38	3399	1.6635	0.048108
STK16	2	220100192	220125059	17	3399	1.7747	0.037972
APOBEC3B	22	39368352	39398784	33	3399	1.6919	0.045331
HACL1	3	15592239	15653359	76	3399	1.7023	0.044348
GTDC1	2	144692502	145122578	65	3399	1.6528	0.049191
KIAA0319L	1	35889091	36033037	13	3399	1.7119	0.043457
ZMIZ2	7	44778168	44819480	44	3399	1.6232	0.052275
ZNF766	19	52762824	52805979	153	3399	1.7857	0.037077
OSBPL1A	18	21732009	21987846	403	3399	1.7972	0.03615
LELP1	1	153165906	153187601	36	3399	1.7372	0.041176
C5orf60	5	179058545	179082083	47	3399	1.7316	0.041669
C16orf87	16	46825959	46875074	22	3399	1.8399	0.032888
MZT1	13	73272495	73311938	48	3399	1.8278	0.033787
NFYA	6	41030707	41080146	74	3399	1.7707	0.038309
UBE2V1	20	48687661	48742496	100	3399	1.6831	0.046178
VTN	17	26684298	26707373	39	3399	1.6043	0.054323
ADAM12	10	127690960	128087127	1159	3399	1.765	0.038781
EIF3J	15	44819266	44865001	10	3399	1.6992	0.044642
WWP2	16	69786187	69985644	403	3399	1.77	0.038368
SWAP70	11	9675624	9784508	262	3399	1.6781	0.046665
ASAH2	10	51937000	52018370	72	3399	1.8992	0.028772
LOC81691	16	20807751	20870990	67	3399	1.5861	0.056356
LRRC48	17	17866127	17930203	65	3399	1.7476	0.040269
RHPN2	19	33459498	33565824	368	3399	1.7594	0.039252
ACSM1	16	20624555	20719066	216	3399	1.6559	0.048868
STARD6	18	51841062	51890943	143	3399	1.7015	0.04442
CLDN19	1	43188764	43215925	44	3399	1.8842	0.029769
PRR22	19	5772971	5794776	43	3399	1.6178	0.052857
POM121L12	7	53093349	53114618	69	3399	1.8234	0.034122
SWI5	9	131027663	131061268	35	3399	1.7833	0.03727
LHX8	1	75584119	75637218	70	3399	1.8954	0.02902
OR9K2	12	55513553	55534560	106	3399	1.6376	0.050748
FAM228A	2	24387471	24433718	101	3399	1.7565	0.039505
IQCJ	3	158777041	158994096	405	3399	1.7933	0.036459
TMEM110-MUSTN1	3	52857131	52941597	149	3399	1.5938	0.055489
CREBL2	12	12754831	12808041	59	3399	1.5803	0.057015
CTGF	6	132259316	132282518	37	3399	1.6586	0.048594
FOLR2	11	71917819	71942994	21	3399	1.7649	0.038789
GALR1	18	74952008	74992098	133	3399	1.6292	0.051636
GNS	12	65097222	65163226	64	3399	1.699	0.044661
GSTT2	22	24312291	24336106	11	3399	1.5813	0.056908
HOXA5	7	27170671	27202309	47	3399	1.6416	0.050332
POLD1	19	50877531	50931275	96	3399	1.875	0.030395
PTGER2	14	52771016	52805324	59	3399	1.787	0.03697
SELE	1	169681781	169713220	166	3399	1.734	0.04146
TUBA4A	2	220104433	220129330	15	3399	1.7674	0.038581
PTP4A2	1	32362022	32413988	44	3399	1.6763	0.046838
SNURF	15	25190070	25233729	56	3399	1.7304	0.041783
PARP2	14	20801773	20836063	88	3399	1.8234	0.03412
GJB6	13	20786101	20816534	81	3399	1.8198	0.034394
STIP1	11	63942206	63982020	64	3399	1.6453	0.049959
FBXO4	5	41915352	41951672	9	3399	1.6777	0.046707
KRI1	19	10653761	10686702	91	3399	1.7357	0.04131
TNFAIP8L2	1	151119095	151142731	17	3399	1.6659	0.047866
GGACT	13	101172418	101251046	94	3399	1.7762	0.037849
DCUN1D3	16	20856219	20921561	81	3399	1.5858	0.056396
A3GALT2	1	33762367	33796699	71	3399	1.5721	0.057964
FAM43B	1	20868932	20891513	91	3399	1.791	0.03665
LRRC45	17	79971280	79999027	55	3399	1.5967	0.055163
REEP3	10	65271113	65394883	188	3399	1.7335	0.041502
DTHD1	4	36273237	36356407	184	3399	1.732	0.041637
FAM183A	1	43600800	43632067	69	3399	1.8314	0.03352
ART3	4	76922333	77043955	669	3399	1.7442	0.040562
EPO	7	100308423	100331323	36	3399	1.6444	0.050049
NR5A2	1	199986730	200156552	471	3399	1.7251	0.042259
HSPA6	1	161484036	161506687	44	3399	1.7162	0.043064
SLC22A18	11	2910951	2956476	100	3399	1.6653	0.047924
RHCE	1	25677853	25757363	59	3399	1.5694	0.058283
ZNF37A	10	38373264	38422280	174	3399	1.6747	0.046995
CPNE1	20	34203953	34262878	70	3399	1.8305	0.033588
LHX2	9	126763889	126805572	84	3399	1.667	0.04776
RBM12	20	34226847	34262878	39	3399	1.8202	0.034367
ADAM28	8	24141553	24222726	157	3399	1.7451	0.04048
CORO1C	12	109028885	109135326	148	3399	1.8173	0.034588
PLEKHA5	12	19272626	19539334	372	3399	1.7016	0.044415
CFAP46	10	134611896	134766089	392	3399	1.771	0.038283
CACNG7	19	54402704	54457195	12	3399	1.6601	0.048447
EBF2	8	25689246	25912640	443	3399	1.7328	0.041569
HECTD3	1	45458220	45487027	59	3399	1.7579	0.039386
IQCG	3	197605946	197696982	154	3399	1.642	0.050298
TRAM1L1	4	117994710	118016736	38	3399	1.705	0.044093
BOD1L1	4	13560362	13639334	100	3399	1.6058	0.054156
KIAA0825	5	93476556	93964309	524	3399	1.7747	0.037974
FAM69A	1	93288286	93437079	217	3399	1.7118	0.043467
LOC389602	7	155745332	155768233	36	3399	1.7366	0.041226
CNN2	19	1016274	1049064	136	3399	1.4775	0.069777
CYLD	16	50765961	50845847	92	3399	1.7745	0.03799
DCT	13	95081835	95141936	181	3399	1.737	0.041196
STOM	9	124091266	124142582	58	3399	1.7873	0.036947
KAT2A	17	40255129	40283382	51	3399	1.6908	0.045435
MYL6	12	56542045	56565366	8	3399	1.6352	0.051004
NCK1	3	136571050	136680446	223	3399	1.7407	0.04087
IP6K1	3	49751728	49833973	113	3399	1.7001	0.044555
ZMPSTE24	1	40713722	40769856	52	3399	1.602	0.054573
PNMA2	8	26352196	26381608	101	3399	1.7921	0.036561
SETX	9	135126827	135242113	306	3399	1.6728	0.04718
NLK	17	26359009	26533407	45	3399	1.6125	0.053427
LPPR1	9	103781031	104097417	697	3399	1.684	0.046095
EAPP	14	34975135	35018943	98	3399	1.6921	0.045313
UBL5	19	9928556	9950797	32	3399	1.543	0.061413
RNASEH2B	13	51473814	51554596	119	3399	1.6258	0.051991
ROGDI	16	4836963	4862951	46	3399	1.7209	0.042637
SNX29	16	12060602	12678146	1905	3399	1.6952	0.045021
PEX11G	19	7531756	7565884	82	3399	1.5441	0.061276
KIR3DL3	19	55225984	55258003	7	3399	1.5801	0.057042
EDARADD	1	236547680	236658008	286	3399	1.6595	0.048504
LOC401052	3	10038102	10062779	62	3399	1.7668	0.03863
GCG	2	162989379	163018914	22	3399	1.554	0.060094
H1F0	22	38191114	38213443	42	3399	1.6109	0.053606
PYCR1	17	79880260	79905203	2	3399	1.589	0.056033
RAB27B	18	52375097	52572747	358	3399	1.8178	0.034544
SDF2	17	26965374	26999207	11	3399	1.7564	0.039507
SNRPE	1	203820740	203850280	103	3399	1.678	0.046677
ZNF23	16	71471500	71506295	73	3399	1.7192	0.042792
ZNF222	19	44519494	44547263	51	3399	1.7228	0.042459
GEMIN2	14	39573488	39616177	123	3399	1.7634	0.038913
PKP4	2	159303476	159547941	622	3399	1.7154	0.043139
POP7	7	100293676	100315123	43	3399	1.6466	0.049823
LRCH1	13	47117296	47337176	450	3399	1.6125	0.053432
FJX1	11	35629735	35652421	46	3399	1.5875	0.056195
LAP3	4	17568927	17619590	124	3399	1.6447	0.050019
RAB14	9	123930415	123974365	79	3399	1.6975	0.044797
AARS2	6	44256463	44291094	55	3399	1.6855	0.045949
TMEM237	2	202474907	202518252	63	3399	1.6031	0.054461
TMEM129	4	1707679	1733084	101	3399	1.5576	0.059661
HSPB9	17	40264756	40285371	35	3399	1.6715	0.047309
OR10Z1	1	158566229	158587170	61	3399	1.6439	0.050104
TTC23L	5	34829269	34909567	166	3399	1.7036	0.044225
FAM228B	2	24336350	24402507	174	3399	1.8045	0.035577
C6orf120	6	170092238	170116402	31	3399	1.6821	0.046277
FABP7	6	123090646	123115219	36	3399	1.5946	0.055396
INSRR	1	156800665	156838712	29	3399	1.5892	0.056011
KRT31	17	39539976	39563844	38	3399	1.6499	0.049483
NFATC4	14	24824885	24858810	95	3399	1.7899	0.036737
POMC	2	25373722	25401559	34	3399	1.6486	0.049618
RPS3	11	75100535	75143346	58	3399	1.7117	0.043477
SIAH2	3	150448910	150491263	8	3399	1.6891	0.045598
SYT5	19	55672571	55701809	93	3399	1.7048	0.044117
GTF3C4	9	135535728	135575471	99	3399	1.8882	0.0295
PHF20	20	34349923	34548292	237	3399	1.6828	0.046207
UPB1	22	24853344	24932553	99	3399	1.5978	0.055042
DDX19A	16	70370764	70417286	32	3399	1.5842	0.056575
EMC3	3	9995636	10039146	104	3399	1.7461	0.040396
ACTR10	14	58656833	58712354	69	3399	1.7745	0.037992
NAA35	9	88546009	88648350	46	3399	1.8369	0.03311
ICE2	15	60701808	60781359	127	3399	1.6147	0.053191
KRTAP17-1	17	39461169	39481947	74	3399	1.6018	0.054605
WDR83	19	12767618	12796646	19	3399	1.8385	0.032992
SGK494	17	26924799	26951377	13	3399	1.6832	0.046166
ADHFE1	8	67334693	67394260	138	3399	1.6937	0.045158
VTI1A	10	114196756	114588503	444	3399	1.6547	0.048989
SRFBP1	5	121287656	121374295	37	3399	1.5735	0.057799
SNX31	8	101575110	101671893	207	3399	1.835	0.03325
ZNF883	9	115749400	115784472	128	3399	1.624	0.052191
PELI3	11	66223798	66254808	33	3399	1.6551	0.048955
METAP1D	2	172854804	172957158	155	3399	1.7463	0.040379
FDCSP	4	71081788	71110969	103	3399	1.5928	0.055603
ZSCAN1	19	58535434	58575999	75	3399	1.669	0.047561
TMEM189	20	48730274	48780335	99	3399	1.6067	0.054064
C1orf146	1	92673573	92721367	51	3399	1.5918	0.055714
ZNF880	19	52863170	52899048	156	3399	1.8267	0.033871
LMO7DN	13	76435174	76467948	132	3399	1.5329	0.062651
COX6C	8	100880223	100916242	51	3399	1.6949	0.045046
EN1	2	119589747	119615759	38	3399	1.7732	0.038098
RAB5C	17	40266994	40317062	97	3399	1.5769	0.057413
RAMP1	2	238758187	238830756	69	3399	1.5497	0.060604
NPM2	8	21871621	21904408	48	3399	1.692	0.045322
ARL6IP1	16	18792991	18822894	46	3399	1.634	0.051125
PHF10	6	170094001	170134106	56	3399	1.6779	0.046684
KCNK12	2	47737914	47807470	63	3399	1.6093	0.053779
QRICH2	17	74260130	74314771	127	3399	1.5628	0.059049
ARAP2	4	36057620	36255979	311	3399	1.6718	0.047279
ZNF169	9	97011578	97075291	188	3399	1.5886	0.056077
C9orf91	9	117363706	117418703	171	3399	1.7318	0.041653
MMD2	7	4921876	5008844	254	3399	1.7031	0.044277
CCDC73	11	32613626	32826204	546	3399	1.7874	0.036937
C17orf99	17	76132434	76172364	83	3399	1.6261	0.051966
PARP1	1	226538392	226605801	180	3399	1.4827	0.069074
FCGR3A	1	161501549	161530413	35	3399	1.7331	0.04154
HNRNPH1	5	179031179	179060722	118	3399	1.7109	0.043549
IK	5	140017384	140052065	56	3399	1.6764	0.046827
NRD1	1	52244864	52354609	142	3399	1.6828	0.046212
POLR2K	8	101152839	101176230	39	3399	1.6129	0.053382
POU2F1	1	167180066	167406582	161	3399	1.5222	0.063977
POU2F2	19	42580262	42646625	27	3399	1.6395	0.05055
MAPK13	6	36088261	36122301	44	3399	1.7195	0.042762
KMT2D	12	49402758	49463935	33	3399	1.6591	0.04855
ITGA8	10	15547711	15772328	561	3399	1.7063	0.043978
TRAIP	3	49856028	49903992	60	3399	1.6665	0.047807
FGL2	7	76812688	76839150	40	3399	1.7105	0.043586
NBEAL2	3	47011173	47061194	43	3399	1.6545	0.049012
ZXDC	3	126146444	126204773	146	3399	1.6676	0.047695
ELOVL7	5	60037616	60150101	208	3399	1.6774	0.046733
SLC38A1	12	46566838	46673208	151	3399	1.57	0.058208
SETD8	12	123858704	123903900	66	3399	1.5655	0.058733
GSTM3	1	110266554	110293660	46	3399	1.5523	0.06029
PPP2R5C	14	102216910	102404329	423	3399	1.7978	0.036103
SPTA1	1	158570496	158666506	173	3399	1.7189	0.042815
STRN	2	37054841	37203673	140	3399	1.7524	0.039852
CPSF6	12	69623317	69678138	101	3399	1.6408	0.050422
DDX42	17	61841549	61906677	112	3399	1.7272	0.04207
TTC9	14	71098504	71152077	93	3399	1.6792	0.046555
ITSN2	2	24415733	24593647	156	3399	1.6572	0.04874
CHST15	10	125755669	125863200	181	3399	1.6752	0.046948
PXK	3	58308617	58421815	493	3399	1.6245	0.052133
FAM118A	22	45695081	45747836	154	3399	1.5773	0.057369
DUS3L	19	5775151	5801249	50	3399	1.5861	0.056358
ZNRF1	16	75022915	75154892	185	3399	1.593	0.055575
PHF21B	22	45267042	45415809	425	3399	1.6601	0.048451
RALYL	8	85085453	85844079	1065	3399	1.7996	0.035959
MDP1	14	24673143	24695276	27	3399	1.4612	0.071978
MFSD2B	2	24222953	24258698	89	3399	1.6733	0.047136
C4orf47	4	186337220	186380982	119	3399	1.6538	0.04908
AZGP1	7	99554350	99583735	52	3399	1.5214	0.064083
CDK6	7	92224235	92475941	164	3399	1.7036	0.044228
MEGF9	9	123353196	123486765	109	3399	1.6685	0.047609
HOXA4	7	27158126	27180399	24	3399	1.4497	0.073574
ITPKA	15	41776056	41805757	52	3399	1.8388	0.032973
LCP2	5	169665088	169734822	30	3399	1.4277	0.076694
MAGOH	1	53682564	53714282	36	3399	1.6893	0.045577
PTH1R	3	46909236	46955289	32	3399	1.7167	0.043015
RNPEP	1	201941766	201985275	178	3399	1.8186	0.034489
SCT	11	616313	637173	43	3399	1.6869	0.045814
SELL	1	169649806	169690843	138	3399	1.6036	0.054406
PTP4A1	6	64271917	64303493	28	3399	1.5854	0.056434
HMGN4	6	26528572	26557165	61	3399	1.6871	0.045791
DUS4L	7	107194402	107228968	50	3399	1.5727	0.05789
ABCF3	3	183893863	183921795	49	3399	1.563	0.059021
UTP6	17	30180190	30238729	90	3399	1.5872	0.056237
VPS11	11	118928493	118962688	79	3399	1.6245	0.052132
CYP3A43	7	99415636	99473727	71	3399	1.6539	0.049076
SLCO5A1	8	70574110	70757299	344	3399	1.7023	0.04435
ERI2	16	20781515	20827798	74	3399	1.56	0.059375
NUDCD2	5	162870586	162897143	31	3399	1.7321	0.041624
RTN4RL1	17	1827971	1938178	209	3399	1.6779	0.046687
SLC9A9	3	142974063	143577373	1182	3399	1.565	0.058794
IQCJ-SCHIP1	3	158777041	159625155	1302	3399	1.7083	0.043793
LOC100996274	18	76894758	76916912	65	3399	1.643	0.050193
ANO7P1	1	16541343	16563528	46	3399	1.6903	0.045482
ADH6	4	100113795	100150403	68	3399	1.6758	0.046885
SLC2A2	3	170704137	170754768	100	3399	1.6734	0.047122
ZBTB17	1	16258364	16312627	94	3399	1.521	0.064124
RNF41	12	56586288	56625753	8	3399	1.3729	0.084886
CDK20	9	90571356	90599695	41	3399	1.6116	0.053521
NMUR2	5	151761102	151794840	162	3399	1.5961	0.055229
OR4K15	14	20433678	20454724	99	3399	1.694	0.045129
SLC22A9	11	63127142	63187731	125	3399	1.5623	0.059114
TTC39C	18	21562737	21725574	226	3399	1.7815	0.037416
PRELID2	5	145128582	145224899	125	3399	1.5922	0.055669
OR2L13	1	248090493	248274224	178	3399	1.6393	0.050572
LOC728026	9	97099492	97119845	27	3399	1.6301	0.051536

## Sheet: c_NWRead
Table S9c. Top gene-based associations (p < 0.05) detected with NWRead.
Gene	CHR	START	STOP	NSNPS	N	ZSTAT	P
ADCYAP1R1	7	31082076	31161093	55	3409	4.6111	2.0026e-06
B4GALT7	5	177017119	177047348	51	3409	3.59	0.00016532
SORL1	11	121312912	121514471	201	3409	3.5685	0.00017954
LOC388780	20	2177574	2203797	70	3409	3.885	5.1174e-05
SFMBT1	3	52923221	53090089	330	3409	3.4143	0.00031978
CRYBB1	22	26985362	27023991	69	3409	3.4695	0.00026073
SUMO3	21	46215532	46248044	84	3409	3.6554	0.00012838
ZNF217	20	52173610	52220801	76	3409	3.2765	0.00052554
CYP26B1	2	72346367	72384991	47	3409	3.4124	0.00032201
KHDRBS1	1	32469295	32536460	7	3409	3.1385	0.00084921
CCDC12	3	46953220	47033500	76	3409	3.2514	0.00057427
CCDC88C	14	91727667	91894188	292	3409	3.5798	0.00017193
ZC3H6	2	113023178	113107640	157	3409	3.2231	0.00063397
SLC12A3	16	56889119	56959762	225	3409	3.2542	0.0005686
USP13	3	179360933	179517189	256	3409	3.3974	0.00034012
C6orf48	6	31792693	31817541	34	3409	3.3364	0.00042434
TMED9	5	177009213	177033108	34	3409	3.2676	0.00054232
TNKS	8	9402756	9649856	737	3409	3.2786	0.00052156
ARID3B	15	74823518	74900472	83	3409	3.0387	0.0011881
UBL7	15	74728318	74763545	52	3409	3.0047	0.001329
NCAPH	2	96991479	97052833	43	3409	3.0948	0.00098485
CCDC144NL	17	20756708	20809453	38	3409	3.0977	0.00097524
NBEAL2	3	47011173	47061194	43	3409	3.0111	0.0013016
GBGT1	9	136018335	136049320	57	3409	3.1647	0.00077634
SETD2	3	47047898	47215467	126	3409	2.9852	0.0014172
ITPRIPL1	2	96981062	97004091	10	3409	2.9877	0.0014053
LOC101927503	11	1039884	1065749	43	3409	3.1141	0.00092249
SNRNP200	2	96930074	96981307	29	3409	3.0548	0.0011259
KIF9	3	47259516	47334337	56	3409	2.9162	0.0017715
EDC3	15	74912899	74998386	28	3409	2.9726	0.0014767
HSPA1B	6	31779964	31808032	35	3409	3.0513	0.0011391
PRKACG	9	71617426	71645600	66	3409	3.1559	0.00079989
PSMD7	16	74320673	74350186	33	3409	3.0973	0.00097632
TMEM127	2	96905946	96941751	17	3409	3.1561	0.00079945
BRDT	1	92404928	92489985	188	3409	3.0907	0.00099832
TPD52L1	6	125464876	125594644	270	3409	3.1675	0.00076875
EIF2B5	3	183842810	183873099	41	3409	2.945	0.0016148
CIAO1	2	96921884	96949917	15	3409	3.0544	0.0011274
VWA7	6	31723178	31755108	38	3409	2.8699	0.0020532
KIAA1804	1	233453514	233530894	309	3409	3.2482	0.0005806
CLK3	15	74888327	74932542	25	3409	2.9698	0.0014899
SMCR8	17	18208594	18241370	81	3409	2.8216	0.0023892
DARS	2	136654252	136753254	96	3409	2.8256	0.0023595
HERPUD1	16	56955974	56987793	92	3409	3.0142	0.0012882
SAPCD1	6	31720773	31742627	32	3409	2.9514	0.0015818
2009-03-01	12	58138881	58164193	13	3409	3.0091	0.0013103
MSH5	6	31697725	31740455	54	3409	2.8014	0.0025441
MALL	2	110831447	110884143	14	3409	2.7351	0.0031178
TMEM132B	12	125801162	126156915	720	3409	2.9096	0.0018093
RUNX2	6	45286054	45528819	425	3409	2.8364	0.0022812
CLIC1	6	31688358	31715095	33	3409	2.8016	0.0025426
CTDSP2	12	58203710	58250747	39	3409	2.9446	0.001617
ASB14	3	57292379	57336753	69	3409	2.9358	0.0016634
FERD3L	7	19170618	19195044	27	3409	2.992	0.0013858
INTS3	1	153690526	153756555	77	3409	2.9349	0.0016681
ANKRD13D	11	67046762	67079955	8	3409	2.6233	0.0043535
SEMA7A	15	74691630	74736299	48	3409	2.8732	0.0020319
CYP27B1	12	58146117	58170976	18	3409	2.8102	0.0024752
METTL1	12	58152254	58175914	23	3409	2.8206	0.0023965
RPL19	17	37346536	37370980	39	3409	2.8132	0.0024528
AVIL	12	58180415	58220193	30	3409	2.9928	0.0013821
METTL21B	12	58156383	58186324	32	3409	2.8669	0.0020725
OARD1	6	41024526	41050207	44	3409	2.899	0.0018716
ZNF181	19	35215103	35243774	40	3409	2.7965	0.0025831
CAMK2A	5	149589054	149679403	167	3409	2.9846	0.0014199
CYP1A1	15	75001883	75027951	16	3409	2.9138	0.0017854
NPHP1	2	110870913	110972639	98	3409	2.6605	0.0039016
SLC27A3	1	153736830	153762633	30	3409	2.8638	0.002093
DIDO1	20	61499090	61579304	153	3409	2.7883	0.0026489
SSPO	7	149463131	149541054	146	3409	2.7438	0.0030363
APPL1	3	57251765	57317499	64	3409	2.7572	0.0029149
PTTG1IP	21	46259500	46304487	173	3409	2.7443	0.0030323
DVL3	3	183863099	183901314	51	3409	2.897	0.0018835
MBD2	18	51667971	51761158	121	3409	2.7393	0.0030782
APOBEC2	6	41010940	41042630	71	3409	2.7941	0.0026023
OR5R1	11	56174734	56195708	92	3409	2.681	0.0036699
TOP3A	17	18167235	18228321	137	3409	2.6319	0.0042454
TSFM	12	58166528	58206639	43	3409	2.9054	0.0018342
LAMTOR5	1	110933875	110960546	65	3409	2.8594	0.0021224
NOTO	2	73419386	73448340	70	3409	2.7791	0.0027256
ADRBK1	11	67023905	67064029	4	3409	2.6054	0.0045882
RBFOX2	22	36124783	36434679	239	3409	2.8502	0.0021847
IRX6	16	55348406	55374672	70	3409	2.7525	0.0029568
ADGRA3	4	22378997	22527677	281	3409	3.1789	0.00073916
OR8U1	11	56133100	56154029	76	3409	2.5455	0.0054567
CDH2	18	25520930	25767445	368	3409	2.9557	0.0015597
RNF19A	8	101259285	101358446	155	3409	2.6542	0.0039749
SLC26A2	5	149330300	149376963	74	3409	2.7171	0.0032925
RPS15A	16	18784277	18811656	57	3409	2.7375	0.0030957
CLEC3A	16	78046443	78076003	143	3409	2.6349	0.0042078
BHLHA15	7	97830759	97854769	54	3409	2.6546	0.0039702
CXCL11	4	76944835	76967350	157	3409	2.559	0.0052493
ELP6	3	47527130	47565199	33	3409	2.7323	0.0031443
SSH3	11	67060919	67090078	9	3409	2.6051	0.004593
TTI2	8	33346027	33380703	73	3409	2.5303	0.0056988
TIGD6	5	149362686	149390730	52	3409	2.6494	0.0040321
NAB2	12	57472677	57499259	32	3409	2.7197	0.0032668
TANC2	17	61033913	61515067	359	3409	2.6587	0.003922
POLD4	11	67108236	67131067	6	3409	2.4597	0.0069534
CCDC136	7	128421464	128472187	88	3409	2.8596	0.0021208
C19orf44	19	16597187	16642180	87	3409	2.7373	0.0030973
OR4C13	11	49963943	49984971	80	3409	2.6946	0.0035236
VARS	6	31735295	31773712	44	3409	2.6079	0.0045555
RHPN2	19	33459498	33565824	368	3409	2.8304	0.0023243
SNX29	16	12060602	12678146	1905	3409	2.6463	0.0040683
KLHL18	3	47314116	47398306	48	3409	2.6242	0.0043431
CLCF1	11	67121635	67151648	12	3409	2.5101	0.006034
PTPN23	3	47412383	47464931	35	3409	2.5382	0.005572
FBXW7	4	153232410	153466393	64	3409	2.4686	0.0067828
FBXL3	13	77569389	77611331	26	3409	2.6221	0.0043694
SNX10	7	26321515	26423949	243	3409	2.7364	0.0031054
GPR61	1	110072494	110098487	22	3409	2.5242	0.0057981
C15orf54	15	39532885	39557048	66	3409	2.7961	0.0025865
SHMT1	17	18221187	18276856	168	3409	2.5252	0.0057814
TRIP10	19	6729693	6761529	36	3409	2.5099	0.0060388
ABCA7	19	1030102	1075571	162	3409	2.5319	0.0056716
KDM2A	11	66876740	67035553	26	3409	2.4681	0.0067922
MSL2	3	135857760	135925522	49	3409	2.6696	0.0037973
NXPE2	11	114539200	114589357	142	3409	2.6712	0.0037794
VCL	10	75747836	75889918	168	3409	2.5021	0.0061726
CABIN1	22	24397642	24584596	156	3409	2.5382	0.0055717
TSPAN15	10	71166821	71281569	412	3409	2.7523	0.0029592
MCTP2	15	94764772	95037181	599	3409	2.6407	0.0041369
NT5DC2	3	52548385	52579093	39	3409	2.5958	0.004718
PRSS27	16	2752423	2780552	6	3409	2.691	0.0035616
MAK16	8	33332685	33368778	65	3409	2.434	0.0074658
SMIM4	3	52560002	52584586	26	3409	2.5823	0.0049073
PTH1R	3	46909236	46955289	32	3409	2.7163	0.0033007
DNAJC15	13	43587362	43693306	227	3409	2.5921	0.0047702
GRHL1	2	10081792	10152412	270	3409	2.5021	0.0061736
AGAP2	12	58107544	58145984	37	3409	2.4936	0.0063223
LRRK2	12	40608813	40773087	455	3409	2.5958	0.004719
BCDIN3D	12	50219826	50246912	52	3409	2.5382	0.0055711
ZNF746	7	149159884	149204928	61	3409	2.5813	0.0049221
CXCL10	4	76932269	76954689	88	3409	2.54	0.0055425
HMGXB3	5	149370169	149442706	164	3409	2.4936	0.0063223
SFXN5	2	73159165	73308965	192	3409	2.5693	0.0050945
FAM83H	8	144796103	144832710	50	3409	2.518	0.0059014
LOC101060256	11	49871567	49906588	211	3409	2.6334	0.0042262
COL4A3	2	228019281	228189508	586	3409	2.6856	0.00362
SERPINB5	18	61134144	61182318	184	3409	2.8975	0.0018809
SULT2B1	19	49045429	49112684	252	3409	2.6472	0.0040584
UBE2G2	21	46178495	46231751	176	3409	2.552	0.005355
RECK	9	36026910	36134452	212	3409	2.6952	0.0035175
STAG1	3	136045077	136481245	540	3409	2.516	0.0059344
PIGH	14	68038225	68077017	104	3409	2.6636	0.003866
COPZ2	17	46093533	46130908	93	3409	2.5997	0.0046653
CANT1	17	76977798	77015899	52	3409	2.5097	0.0060413
HSPA1L	6	31767396	31800093	36	3409	2.4302	0.007546
PPP1CA	11	67155652	67179376	9	3409	2.3597	0.0091456
SLC16A4	1	110895473	110943704	89	3409	2.6037	0.0046109
CEP350	1	179913908	180094015	312	3409	2.4574	0.0069965
RWDD3	1	95689711	95722781	82	3409	2.4121	0.00793
TRIB3	20	346447	388203	89	3409	2.3972	0.0082605
OR4C46	11	51505282	51526211	95	3409	2.3536	0.0092959
C2orf73	2	54548006	54598714	108	3409	2.5173	0.0059123
ITIH3	3	52818784	52853025	53	3409	2.4661	0.0068302
RAD9A	11	67149423	67175883	8	3409	2.3684	0.0089323
GID8	20	61559421	61589827	55	3409	2.4079	0.0080223
KLK7	19	51469735	51497320	24	3409	2.407	0.0080422
POLI	18	51785849	51847583	200	3409	2.6768	0.003716
GPCPD1	20	5515080	5601672	169	3409	2.4064	0.0080561
CCDC149	4	24797739	24991826	460	3409	2.6533	0.003986
UBE2QL1	5	6427460	6506834	149	3409	2.5207	0.0058568
ITIH1	3	52801602	52836084	58	3409	2.4375	0.0073941
NAALADL1	11	64802295	64836009	40	3409	2.3245	0.01005
SMYD5	2	73431366	73464355	66	3409	2.4558	0.0070286
SPCS1	3	52729792	52752198	30	3409	2.5017	0.0061806
ZSCAN22	19	58828385	58863712	4	3409	2.4012	0.0081701
ZNF862	7	149525464	149574568	79	3409	2.5103	0.0060306
PTPN13	4	87505468	87746332	375	3409	2.5264	0.005762
TSPAN31	12	58128784	58152026	9	3409	2.4848	0.0064807
NEK4	3	52734796	52814965	94	3409	2.4091	0.0079965
ELOVL6	4	110960187	111130355	396	3409	2.4309	0.0075316
CHERP	19	16618700	16663341	64	3409	2.4381	0.0073813
TBC1D9	4	141531936	141687471	285	3409	2.5312	0.0056833
METTL10	10	126424336	126490439	92	3409	2.523	0.0058176
GLT8D1	3	52718500	52750099	41	3409	2.433	0.0074864
FLNC	7	128460436	128509328	62	3409	2.647	0.0040609
FOXP1	3	70993865	71643140	943	3409	2.6427	0.0041122
NKX6-1	4	85404436	85429387	18	3409	2.4725	0.0067077
DEK	6	18214400	18274799	100	3409	2.5343	0.0056343
LDLRAD4	18	13208729	13662753	703	3409	2.5081	0.0060684
GLOD4	17	652549	695571	71	3409	2.3334	0.0098128
ZNF334	20	45118269	45152198	32	3409	2.331	0.0098759
RBM15	1	110871945	110899303	48	3409	2.4669	0.0068145
OR51B6	11	5362738	5383676	195	3409	2.517	0.0059183
ART3	4	76922333	77043955	669	3409	2.5089	0.0060562
NCOA2	8	71011997	71326062	435	3409	2.4712	0.0067324
RAB11FIP5	2	73290510	73350146	88	3409	2.4201	0.0077589
EFCAB6	22	43914624	44218217	773	3409	2.3473	0.0094556
COLCA2	11	111159271	111189460	82	3409	2.5263	0.0057636
MIR1-1HG	20	61137660	61177971	126	3409	2.3366	0.0097309
OR4C12	11	49993009	50014071	67	3409	2.3474	0.0094522
ARSI	5	149665909	149692525	8	3409	2.322	0.010117
TMEM110	3	52860772	52941597	144	3409	2.4046	0.008096
PSG8	19	43246839	43279831	62	3409	2.3246	0.010046
ZBTB39	12	57382617	57410297	26	3409	2.3686	0.0089282
TBC1D10C	11	67161384	67187561	14	3409	2.2467	0.01233
CYB5A	18	71910527	71969251	192	3409	2.3267	0.0099899
GNL3	3	52709936	52738513	33	3409	2.3649	0.0090183
CARNS1	11	67173149	67203078	24	3409	2.3132	0.010355
MAP1LC3B2	12	116987186	117024425	56	3409	2.4758	0.0066476
PBRM1	3	52569368	52729866	230	3409	2.3664	0.0089814
ATP9B	18	76819394	77148283	854	3409	2.4719	0.0067203
RCL1	9	4782834	4871066	279	3409	2.538	0.0055746
NCR1	19	55407504	55434454	20	3409	2.4077	0.0080264
NPNT	4	106806588	106902828	169	3409	2.2613	0.011871
SPDYC	11	64927707	64950688	31	3409	2.326	0.01001
CARD17	11	104953196	104982158	74	3409	2.2495	0.012241
CDH10	5	24477209	24655085	472	3409	2.3887	0.0084541
MEGF8	19	42819730	42892921	71	3409	2.3156	0.010291
GEM	8	95251481	95284547	107	3409	2.2439	0.012421
PIM1	6	37127922	37153204	22	3409	2.0571	0.019836
PIK3R1	5	67501584	67607649	205	3409	2.3736	0.0088069
SNCB	5	176037210	176067557	34	3409	2.1521	0.015694
RRH	4	110739150	110775863	70	3409	2.3731	0.0088191
SCAP	3	47445184	47527603	52	3409	2.5218	0.0058373
ARL6IP1	16	18792991	18822894	46	3409	2.243	0.012447
ANGEL1	14	77238076	77302606	157	3409	2.0758	0.018955
ABI3BP	3	100458179	100722336	611	3409	2.3067	0.010536
SAC3D1	11	64798376	64822300	43	3409	2.1441	0.016013
DHH	12	49473204	49498602	18	3409	2.3031	0.010636
TMEM260	14	57036509	57126233	166	3409	2.3049	0.010586
LGR4	11	27377508	27504338	179	3409	2.821	0.0023941
CDCA5	11	64823772	64861635	26	3409	2.3715	0.0088591
EMB	5	49682026	49747234	125	3409	2.4122	0.0079272
TOM1L2	17	17736822	17885784	172	3409	2.2672	0.01169
CCDC167	6	37440696	37477700	48	3409	2.1361	0.016334
FAM219A	9	34388182	34468568	181	3409	2.2376	0.012625
MAPK15	8	144788507	144814633	30	3409	2.3991	0.0082175
C11orf86	11	66732754	66754479	8	3409	2.3902	0.0084186
SLC10A6	4	87734477	87780416	60	3409	2.1198	0.017012
TMEM110-MUSTN1	3	52857131	52941597	149	3409	2.3841	0.0085605
ASTN1	1	176816441	177144024	456	3409	2.3739	0.0087995
TBC1D5	3	17188654	17794240	643	3409	2.3156	0.01029
AP3M1	10	75870015	75920826	94	3409	2.2588	0.011949
FSIP1	15	39876422	40085039	581	3409	2.2977	0.010791
SOS1	2	39198690	39357686	217	3409	2.327	0.0099816
STARD6	18	51841062	51890943	143	3409	2.3399	0.0096444
CD3G	11	118205032	118234497	47	3409	2.309	0.010472
CDK4	12	58131510	58156304	10	3409	2.4776	0.006613
CHRNB2	1	154530257	154562354	44	3409	2.2914	0.01097
HOXB4	17	46642869	46665743	46	3409	2.3105	0.010429
MAP3K4	6	161402816	161548417	200	3409	2.13	0.016587
MTTP	4	100475240	100555154	210	3409	2.2211	0.013171
MVD	16	88708343	88739495	45	3409	2.0959	0.018047
POMC	2	25373722	25401559	34	3409	2.3826	0.0085949
ST5	11	8704899	8942498	443	3409	2.4086	0.0080065
TACR2	10	71153958	71186674	87	3409	2.3675	0.0089542
MATN4	20	43912086	43947206	70	3409	2.3384	0.009683
SH2D3A	19	6742171	6777531	70	3409	2.3164	0.010268
GPR182	12	57378355	57400469	21	3409	2.3335	0.0098101
NLRP1	17	5394719	5497832	440	3409	2.4105	0.0079661
FAM175B	10	126480354	126535239	76	3409	2.2891	0.011036
PLCB1	20	8102912	8875547	1888	3409	2.3436	0.0095497
C20orf194	20	3219948	3398587	477	3409	2.366	0.00899
CMTR2	16	71305292	71333509	70	3409	2.3417	0.0095982
SCAF1	19	50135382	50171906	35	3409	2.3367	0.0097269
MTERF2	12	107361069	107390944	53	3409	2.3938	0.0083385
C6orf62	6	24695089	24731064	62	3409	2.3331	0.0098208
CHD6	20	40020741	40257133	310	3409	2.232	0.012808
PRRC2B	9	134295477	134385584	65	3409	2.0942	0.018121
SFT2D1	6	166723516	166765991	118	3409	2.4636	0.0068775
MMP21	10	127445022	127474390	26	3409	2.2577	0.011984
GLIPR2	9	36126730	36173910	169	3409	2.4893	0.0064005
TMEM145	19	42807477	42839214	17	3409	2.2295	0.012892
LRIT3	4	110759340	110803471	85	3409	2.4468	0.0072068
EVPLL	17	18271079	18302961	58	3409	2.3108	0.010421
C10orf142	10	44778198	44800097	28	3409	2.3381	0.0096906
CACNG4	17	64950980	65039518	93	3409	2.2734	0.011501
MS4A10	11	60542821	60578778	75	3409	2.3772	0.0087218
OVCH1	12	29570489	29660619	212	3409	2.367	0.0089666
MT1HL1	1	237157403	237177718	40	3409	2.287	0.011097
CXCL9	4	76912623	76938641	42	3409	2.2159	0.01335
NR3C2	4	148989915	149375850	780	3409	2.1977	0.013984
PSG3	19	43215794	43254668	53	3409	2.1696	0.01502
ROBO1	3	78636388	79827059	1929	3409	2.3896	0.0084345
RPS23	5	81559139	81584235	52	3409	2.3327	0.0098324
TAC3	12	57393781	57420344	26	3409	2.2455	0.012367
NCK2	2	106351520	106520730	440	3409	2.3743	0.0087913
DHX38	16	72117615	72156811	95	3409	2.1513	0.015728
ICE1	5	5412786	5500347	106	3409	2.2439	0.012419
ZNF770	15	35260542	35290497	54	3409	2.3132	0.010354
PNPO	17	46008889	46036674	63	3409	2.461	0.0069268
BTNL2	6	32352513	32384900	410	3409	2.4291	0.0075685
CCBL2	1	89391456	89468643	117	3409	2.1616	0.015324
TBC1D14	4	6901171	7044845	374	3409	2.2894	0.011028
BCL2L12	19	50158399	50187173	23	3409	2.2274	0.012961
SYT12	11	66780190	66828334	28	3409	2.1479	0.015862
JSRP1	19	2242250	2266422	18	3409	2.2466	0.012334
FAM218A	4	165868100	165890273	44	3409	2.2706	0.011587
EPHX4	1	92485533	92539093	74	3409	2.1549	0.015586
OR51B5	11	5352113	5378140	158	3409	2.2855	0.011143
SERPINE3	13	51905168	51949555	23	3409	2.2247	0.013052
COLCA1	11	111154114	111187104	88	3409	2.3064	0.010544
ARL2	11	64771585	64799657	37	3409	2.107	0.017558
HOXB3	17	46616232	46677634	111	3409	2.3178	0.01023
CHRD	3	184087861	184117617	3	3409	2.1679	0.015081
RUVBL2	19	49486738	49529183	96	3409	2.0163	0.021887
ZPBP	7	49967023	50142860	385	3409	2.207	0.013659
RHOBTB2	8	22834930	22887710	59	3409	2.2036	0.013777
SNX15	11	64784880	64818044	64	3409	2.0356	0.020896
CHST11	12	104840692	105165792	779	3409	2.2626	0.011829
ABCF3	3	183893863	183921795	49	3409	2.1482	0.01585
RPRM	2	154323852	154345322	21	3409	2.049	0.020231
NRIP3	11	8992123	9035596	86	3409	2.4698	0.006759
OR51B2	11	5334528	5355582	132	3409	2.3935	0.0083446
TDRD9	14	104384776	104529004	217	3409	2.2057	0.013702
PRR22	19	5772971	5794776	43	3409	2.3109	0.01042
KLK9	19	51495769	51522890	96	3409	2.2555	0.012052
SLC25A34	1	16052721	16077884	44	3409	2.4237	0.0076819
CERKL	2	182391399	182531834	356	3409	2.3392	0.0096636
LCE6A	1	152805330	152826459	3	3409	2.1877	0.014347
TMEM194A	12	57439426	57482574	56	3409	2.2999	0.010726
CLN5	13	77556059	77586652	25	3409	2.2185	0.013262
CRHR2	7	30681559	30749719	92	3409	2.154	0.015621
CSE1L	20	47652783	47723497	169	3409	2.293	0.010924
FGG	4	155515286	155543902	30	3409	2.3031	0.010637
FOXE1	9	100605537	100628997	88	3409	2.1792	0.014658
IRF3	19	50152826	50179132	25	3409	2.194	0.014119
ITGB2	21	46295864	46358753	145	3409	2.278	0.011362
MYO1A	12	57412301	57454549	56	3409	2.177	0.01474
PCCB	3	135959167	136066737	133	3409	2.2152	0.013372
TBX1	22	19734226	19781116	72	3409	2.2106	0.013531
TRIB1	8	126432563	126460647	22	3409	2.2463	0.012342
TCIRG1	11	67796462	67828366	46	3409	2.1626	0.015288
ZMYND11	10	170405	310577	143	3409	2.2377	0.012622
KLK8	19	51489264	51514958	61	3409	2.2802	0.011299
SETBP1	18	42248849	42658475	524	3409	2.2423	0.01247
TXNL4B	16	72108756	72138215	58	3409	2.0881	0.018396
ST6GALNAC1	17	74610838	74649894	128	3409	2.1863	0.014398
PARP6	15	72523522	72574885	38	3409	2.089	0.018356
LSM2	6	31755169	31784761	35	3409	1.9846	0.023592
LYRM7	5	130496641	130551119	78	3409	2.238	0.012612
MGAM2	7	141801549	141853783	104	3409	2.0692	0.019265
RHEBL1	12	49448467	49473808	11	3409	2.0714	0.019162
C9orf84	9	114438901	114567556	356	3409	2.2848	0.011161
OR51M1	11	5400607	5421664	159	3409	2.2943	0.010887
POC1B-GALNT4	12	89903189	89930039	78	3409	2.0982	0.017942
IBSP	4	88710702	88743601	75	3409	2.2031	0.013793
UBE4A	11	118220296	118279926	68	3409	2.1221	0.016914
ATP6V1B2	8	20044704	20089207	59	3409	2.0464	0.020359
HOXB5	17	46658619	46681103	41	3409	2.1791	0.014663
IRS1	2	227586033	227674545	40	3409	2.0789	0.018813
LFNG	7	2542163	2578811	12	3409	2.1937	0.014128
NFE2L1	17	46115686	46148907	80	3409	2.2436	0.012428
TGFB2	1	218508676	218627961	128	3409	2.1721	0.014924
GALNT4	12	89903189	89928583	75	3409	2.0506	0.020154
GJB6	13	20786101	20816534	81	3409	2.1162	0.017162
NECAP1	12	8224807	8260373	32	3409	2.0431	0.020524
DLL1	6	170581288	170609815	50	3409	2.055	0.019941
BAZ2B	2	160165490	160483059	613	3409	2.2574	0.011993
GAR1	4	110726666	110755893	59	3409	2.1574	0.015488
DEF8	16	90004560	90044468	147	3409	2.292	0.010952
ARHGAP17	16	24920710	25036695	194	3409	2.2161	0.013344
TDP1	14	90411944	90521108	19	3409	2.0914	0.018247
ACOT13	6	24657263	24715297	131	3409	2.2695	0.01162
DUS3L	19	5775151	5801249	50	3409	2.2905	0.010996
PRR12	19	50084912	50139696	86	3409	2.1991	0.013937
CCDC15	11	124814017	124921385	258	3409	2.2238	0.013083
OR4A5	11	51401378	51422448	112	3409	2.0439	0.020483
CNFN	19	42881171	42904444	28	3409	2.1016	0.017795
RTN4RL1	17	1827971	1938178	209	3409	2.2809	0.011278
MUSTN1	3	52857131	52879235	48	3409	2.1003	0.017851
AMTN	4	71374298	71408460	205	3409	2.0343	0.020961
C6orf118	6	165683153	165733111	121	3409	2.2589	0.011944
NEU1	6	31816829	31840709	44	3409	2.3543	0.0092781
PLAG1	8	57063463	57133859	56	3409	2.097	0.017998
SPAG1	8	101160263	101264132	175	3409	2.1261	0.016749
UROS	10	127464091	127521837	103	3409	2.0666	0.019385
ZFPL1	11	64841694	64865874	16	3409	2.3127	0.01037
METAP2	12	95857822	95919615	210	3409	2.0406	0.020647
STAB1	3	52519354	52568512	58	3409	2.2166	0.013325
HDDC2	6	125586496	125633287	127	3409	2.3387	0.0096748
STARD7	2	96840597	96884573	34	3409	2.189	0.0143
CAMSAP3	19	7650774	7693196	89	3409	2.033	0.021025
CLSTN2	3	139644027	140296919	1317	3409	2.0291	0.021225
PRR15L	17	46019333	46045252	63	3409	2.3031	0.010637
SLC35E1	19	16650648	16693193	46	3409	2.1404	0.01616
SP6	17	45912280	45943240	67	3409	2.1246	0.016812
GPT2	16	46908308	46975201	34	3409	2.1213	0.016946
SAAL1	11	18091890	18137638	133	3409	2.1347	0.016393
LIPM	10	90552487	90590315	76	3409	2.1842	0.014472
ZNF808	19	53020905	53069502	171	3409	2.1669	0.015123
MXRA7	17	74659748	74717056	158	3409	2.34	0.0096407
GFRA1	10	117806436	118043126	524	3409	2.2215	0.013158
MYO9A	15	72104632	72420440	229	3409	2.0176	0.021816
PAFAH1B3	19	42791185	42816952	12	3409	2.111	0.017384
PALM	19	698953	758330	35	3409	1.9398	0.026202
PKM	15	72481370	72533901	29	3409	2.0402	0.020667
PLRG1	4	155446149	155481585	127	3409	1.9866	0.023486
RRM1	11	4105791	4170116	177	3409	2.0973	0.017982
DOLK	9	131697809	131720012	19	3409	1.8547	0.031821
JMJD6	17	74698914	74732881	68	3409	2.2989	0.010756
GAPVD1	9	128014073	128137290	133	3409	2.2002	0.013896
DNAI1	9	34448750	34530987	123	3409	2.0986	0.017925
MDFIC	7	114552169	114669971	123	3409	2.203	0.013798
DESI2	1	244806352	244882335	121	3409	2.2698	0.011611
HACD3	15	65812804	65880693	61	3409	2.0721	0.01913
LRP1B	2	140978996	142899270	5578	3409	2.2004	0.013889
TOMM7	7	22842251	22872471	129	3409	2.1495	0.015797
BCCIP	10	127502102	127552264	55	3409	2.1455	0.015954
KCNK12	2	47737914	47807470	63	3409	2.1372	0.016291
AKIP1	11	8922701	8951626	59	3409	2.2328	0.01278
C2orf50	2	11263179	11296916	87	3409	2.2719	0.011547
FAM91A1	8	124770679	124837692	70	3409	1.9112	0.027992
ADAM32	8	38955050	39152436	365	3409	2.2263	0.012996
PRR19	19	42796284	42824973	16	3409	2.114	0.017258
ZNF470	19	57068401	57109965	123	3409	2.3647	0.0090224
TMEM82	1	16058987	16084292	54	3409	2.3549	0.0092638
C11orf87	11	109282570	109309893	8	3409	2.0922	0.01821
RD3L	14	104396763	104418645	34	3409	2.069	0.019275
C1orf68	1	152681998	152702905	69	3409	1.9711	0.024359
CACNB3	12	49198215	49232726	33	3409	2.1296	0.0166
CD3D	11	118199789	118223459	35	3409	2.0134	0.022037
EYA3	1	28286855	28425173	139	3409	2.2095	0.01357
FGA	4	155494280	155521897	39	3409	2.1882	0.014328
GNG4	1	235700985	235824054	337	3409	2.2322	0.012802
HINT1	5	130484976	130511041	21	3409	2.3193	0.01019
HOXD10	2	176971492	176994670	30	3409	2.0738	0.019049
NFYA	6	41030707	41080146	74	3409	2.0509	0.020139
RRAS	19	50128552	50153400	23	3409	2.1173	0.017117
MSC	8	72743777	72766731	49	3409	2.0957	0.018053
SYNRG	17	35864900	35979544	151	3409	2.1389	0.016221
SMG1	16	18806175	18947748	348	3409	2.0066	0.022398
TNFAIP8	5	118594418	118740294	381	3409	2.2435	0.012434
TSR1	17	2215972	2250678	39	3409	2.1826	0.014533
DHX32	10	127514909	127579884	54	3409	2.023	0.021539
FAM57A	17	625847	656075	109	3409	2.0903	0.018296
PCGF5	10	92912769	93054088	248	3409	1.9891	0.023343
VASN	16	4411849	4443529	29	3409	2.1648	0.015203
PRR18	6	166708788	166732011	94	3409	2.0774	0.018881
HEPHL1	11	93744378	93857374	204	3409	1.9359	0.026439
AMH	19	2239113	2262072	17	3409	2.1292	0.016617
ARSB	5	78063032	78292357	634	3409	2.019	0.021742
CD4	12	6888638	6939976	84	3409	2.0601	0.019696
ITIH4	3	52837006	52874717	66	3409	2.118	0.017086
LCP2	5	169665088	169734822	30	3409	2.0456	0.020396
LGALS3BP	17	76957335	76986061	34	3409	2.1322	0.016496
PSMD14	2	162154786	162278228	156	3409	2.098	0.017953
DDAH2	6	31684817	31708039	22	3409	2.1089	0.017476
NGEF	2	233733396	233887951	522	3409	2.0356	0.020897
ZNF777	7	149118454	149168053	43	3409	1.9367	0.026392
ZNF606	19	58478440	58524714	172	3409	2.3133	0.010352
MYOCD	17	12559207	12682266	207	3409	2.2271	0.012969
ZFP28	19	57040317	57078170	112	3409	2.197	0.014011
FAM187B	19	35705704	35729628	98	3409	2.0286	0.021251
CLYBL	13	100248919	100559388	658	3409	2.2684	0.011652
ACSF3	16	89150217	89232171	237	3409	2.0405	0.02065
C14orf177	14	99167950	99194103	85	3409	2.1155	0.017193
ATP11AUN	13	113291358	113348811	133	3409	2.1274	0.016692
MUC5B	11	1234295	1293406	102	3409	2.1034	0.017714
TMEM262	11	64845844	64866583	13	3409	2.2414	0.012499
TMEM56-RWDD3	1	95573479	95720511	359	3409	2.1558	0.015549
TSPO	22	43537520	43569248	84	3409	1.8896	0.029406
DUSP5	10	112247625	112281302	38	3409	1.9509	0.025537
EPS8	12	15763075	15952510	38	3409	2.0458	0.020389
HMMR	5	162877517	162928951	85	3409	1.904	0.028454
LASP1	17	37016112	37088023	177	3409	1.9315	0.026713
PCDH7	4	30711951	31158423	925	3409	2.1467	0.015908
SREBF1	17	17704663	17750331	55	3409	2.1034	0.017713
RAB28	4	13333863	13495989	51	3409	1.9687	0.024493
IFITM3	11	309673	330914	3	3409	2.0904	0.018292
PRDX3	10	120917215	120948377	46	3409	1.9923	0.023168
EFR3B	2	25254973	25392004	217	3409	2.0479	0.020285
CAND2	3	12828171	12886313	142	3409	2.1297	0.016598
FBXO4	5	41915352	41951672	9	3409	2.0781	0.01885
RSAD1	17	48546190	48573336	47	3409	2.145	0.015978
SRR	17	2197244	2238553	64	3409	2.1692	0.015035
DDHD1	14	53493458	53630046	180	3409	1.987	0.023461
SENP8	15	72396599	72443311	39	3409	1.9827	0.023702
POC1B	12	89803495	89930039	273	3409	1.9898	0.023309
CDKL4	2	39395688	39481114	90	3409	2.1	0.017864
LCN10	9	139622619	139647411	52	3409	2.1637	0.015245
LOC101929163	6	32361234	32383967	269	3409	2.0674	0.019348
LRCH1	13	47117296	47337176	450	3409	2.1264	0.016735
GNG10	9	114413851	114442526	111	3409	2.1039	0.017694
IFNA17	9	21217242	21238221	79	3409	2.019	0.021744
RPL18A	19	17960687	17984133	32	3409	2.065	0.019462
SF3A2	19	2226816	2258678	20	3409	2.0988	0.017915
STAM2	2	152963315	153042506	183	3409	1.8714	0.030642
OS9	12	58077738	58125340	80	3409	2.2135	0.013431
AKAP10	17	19797765	19891169	123	3409	1.9322	0.026665
RBPJL	20	43925483	43956464	83	3409	2.1473	0.015884
VASH1	14	77218235	77259363	80	3409	1.936	0.026436
CIC	19	42778734	42809949	20	3409	2.0709	0.019186
TECPR1	7	97834755	97891563	125	3409	2.26	0.011912
RIPPLY3	21	38368456	38401959	79	3409	2.1685	0.015062
C11orf16	11	8931623	8964553	77	3409	2.0464	0.02036
PLEKHH1	14	67989916	68066255	165	3409	2.1145	0.017238
KIAA1468	18	59844506	59984355	344	3409	2.0526	0.020054
ICE2	15	60701808	60781359	127	3409	1.938	0.026313
HES7	17	8013908	8037410	41	3409	2.0989	0.017911
C16orf45	16	15518325	15692116	203	3409	2.1991	0.013934
CEACAM21	19	42045886	42103255	52	3409	1.9305	0.026771
NKX2-3	10	101282690	101306281	78	3409	2.0942	0.018123
C7orf72	7	50125682	50208852	248	3409	2.0268	0.02134
PET100	19	7684671	7706510	61	3409	1.8717	0.030621
APELA	4	165788156	165828676	76	3409	1.9496	0.025612
HEXA	15	72625778	72679474	25	3409	1.8331	0.033397
2005-09-01	22	19691987	19720845	1	3409	1.9851	0.023564
CBX3	7	26230831	26263227	10	3409	1.8133	0.034892
BCAP29	7	107210422	107273762	67	3409	1.8004	0.0359
NDUFA4L2	12	57618686	57644545	15	3409	2.1193	0.017032
XAB2	19	7674411	7704439	80	3409	1.9319	0.026687
SENP2	3	185290284	185358889	169	3409	1.8684	0.030851
MRPL11	11	66192550	66216310	19	3409	2.0145	0.021981
TMEM263	12	107337298	107377813	91	3409	2.222	0.013142
SMIM12	1	35305963	35335417	12	3409	1.9812	0.023782
ANKRD13B	17	27910527	27951779	30	3409	2.1229	0.01688
MIEF2	17	18153848	18179095	42	3409	1.8464	0.032415
GRAMD2	15	72442147	72500136	33	3409	1.9581	0.025111
PHYHD1	9	131673174	131714322	45	3409	1.7869	0.036974
TARP	7	38289243	38367285	354	3409	2.0307	0.021143
GYS2	12	21674461	21793722	238	3409	2.1204	0.016986
LIG1	19	48608702	48683852	181	3409	1.8726	0.030561
PTGER4	5	40670032	40706962	93	3409	2.0128	0.022067
RNASEL	1	182532769	182568420	69	3409	1.92	0.027429
ARL4A	7	12716452	12740559	85	3409	1.927	0.026988
NOSIP	19	50048725	50093845	82	3409	1.9247	0.027136
LRRC49	15	71135578	71352436	181	3409	1.9324	0.026652
PHTF2	7	77418109	77596821	269	3409	2.0156	0.021922
LRRK1	15	101449460	101620317	454	3409	1.9158	0.027697
C6orf25	6	31681121	31704487	18	3409	2.0129	0.022065
KIAA2026	9	5909008	6018479	162	3409	1.9792	0.023896
ZNF568	19	37397231	37498834	413	3409	1.9438	0.025958
IFNA14	9	21229201	21249978	58	3409	1.9901	0.02329
NDUFS8	11	67788084	67814114	56	3409	1.8718	0.030619
NFIL3	9	94161327	94196908	51	3409	1.9214	0.027338
RAD52	12	1011255	1109774	175	3409	2.0674	0.01935
SP2	17	45963516	46016323	92	3409	2.0349	0.020929
ZP3	7	76016841	76081388	144	3409	1.9369	0.026377
CUL3	2	225324867	225460114	303	3409	1.899	0.028784
NR2E3	15	72092888	72120600	28	3409	1.9518	0.025483
DYM	18	46557846	46997172	531	3409	2.0139	0.022007
CRTAC1	10	99614757	99800585	241	3409	2.0525	0.020061
SUSD2	22	24567444	24595074	33	3409	2.1163	0.017159
CARD18	11	104998448	105020461	90	3409	1.7658	0.038715
SLC22A23	6	3259207	3466954	652	3409	1.9996	0.022772
THNSL1	10	25295508	25325593	58	3409	2.0308	0.02114
CGB5	19	49537102	49558568	22	3409	2.0056	0.022452
CALR3	19	16579767	16617015	91	3409	2.0078	0.022333
ENKUR	10	25260908	25361208	154	3409	2.0732	0.019076
TSPO2	6	41000237	41022076	50	3409	2.1701	0.015001
STAC3	12	57627241	57654971	15	3409	2.0339	0.020981
RPRML	17	45045522	45066614	90	3409	1.9632	0.024813
DENND6B	22	50740392	50775517	72	3409	1.8003	0.035904
CST5	20	23846572	23870380	56	3409	1.927	0.02699
E4F1	16	2263490	2295743	45	3409	1.7061	0.043992
HNRNPA2B1	7	26219547	26250413	16	3409	1.9465	0.025798
IFNAR2	21	34592231	34646831	108	3409	1.6904	0.045475
LAG3	12	6871670	6897621	32	3409	2.0465	0.020353
PRKAG1	12	49386055	49423012	20	3409	1.8691	0.030806
CXCL5	4	74851359	74874446	31	3409	1.7928	0.036505
TGFBR2	3	30637994	30745634	246	3409	1.7416	0.040789
TFPI2	7	93504709	93530303	22	3409	1.9023	0.028564
SUPT3H	6	44784467	45355788	1081	3409	1.9142	0.027795
PRDM7	16	90112974	90153708	108	3409	2.0686	0.019294
LMTK2	7	97726197	97848945	146	3409	1.9878	0.023415
TTC33	5	40701678	40766072	117	3409	1.969	0.024474
TDP2	6	24640205	24677115	104	3409	1.9653	0.024691
HYDIN	16	70831287	71274625	224	3409	2.033	0.021025
SLC38A7	16	58690298	58728674	129	3409	1.9711	0.024355
ZNF302	19	35158553	35187302	81	3409	1.9897	0.023309
ZBED8	5	159810155	159837060	63	3409	1.9315	0.026713
HN1L	16	1718201	1762073	58	3409	1.8624	0.031275
L3MBTL4	18	5944705	6424910	794	3409	2.1844	0.014468
RXFP2	13	32303679	32387009	245	3409	2.0134	0.022037
C2orf57	2	232447575	232468994	41	3409	1.841	0.032808
DEFB116	20	29881015	29906388	52	3409	2.1096	0.017448
NEGR1	1	71858625	72758533	1266	3409	2.1204	0.016988
CAPN14	2	31385922	31466724	314	3409	2.165	0.015196
SLC25A10	17	79669266	79698046	56	3409	2.018	0.021797
GJA8	1	147364946	147391396	26	3409	1.8006	0.035883
HSPA5	9	127987127	128013666	36	3409	1.9802	0.023838
PNLIP	10	118295428	118337367	49	3409	1.9329	0.026626
NR2F1	5	92909043	92940319	14	3409	1.8421	0.032727
THPO	3	184079773	184107368	2	3409	1.887	0.029581
SLC39A7	6	33158603	33182214	29	3409	1.7841	0.037207
RBCK1	20	378696	421610	80	3409	1.8756	0.030354
ARHGAP20	11	110437759	110593912	351	3409	2.2067	0.013668
LRRC48	17	17866127	17930203	65	3409	1.8689	0.030816
PRADC1	2	73445134	73470356	40	3409	1.8557	0.03175
KIAA1919	6	111570482	111600263	53	3409	1.9785	0.023936
C1QTNF7	4	15331560	15457791	253	3409	1.9558	0.025242
CYP4V2	4	187102565	187144617	174	3409	1.7988	0.036021
VSTM2B	19	30007491	30065458	82	3409	2.0023	0.022629
VWC2	7	49803257	49971546	285	3409	2.0036	0.022556
AP2M1	3	183882634	183911879	41	3409	1.8911	0.029308
CRYBA4	22	27007928	27036636	65	3409	2.0508	0.020143
GP1BB	22	19701066	19722297	5	3409	1.7503	0.04003
HLA-DRB5	6	32475151	32508006	11	3409	1.8027	0.035716
RBBP6	16	24540866	24594184	139	3409	1.9167	0.027638
NOLC1	10	103901933	103933627	34	3409	1.7869	0.036978
BAG5	14	104012881	104039151	45	3409	1.9222	0.027293
CLDN16	3	190095661	190139932	141	3409	2.0608	0.019662
RALBP1	18	9465530	9548106	222	3409	1.892	0.029242
ADIRF	10	88718188	88740666	70	3409	2.0252	0.021425
MAPK8IP3	16	1746184	1830318	129	3409	1.7878	0.036904
MMADHC	2	150416147	150454330	71	3409	1.8756	0.030355
UGGT1	2	128838754	128963251	212	3409	1.9112	0.027989
EGFL8	6	32122382	32146062	30	3409	1.9108	0.028018
SSC4D	7	76008646	76049012	105	3409	1.8641	0.031156
PELI3	11	66223798	66254808	33	3409	1.8442	0.032575
PHLDB3	19	43969255	44019073	113	3409	1.8874	0.029553
ARHGEF33	2	39136504	39212590	83	3409	1.9421	0.026061
ACYP2	2	54332410	54542437	555	3409	1.8226	0.034178
ANXA13	8	124683034	124759647	169	3409	1.9554	0.025267
CACNB1	17	37319709	37363956	40	3409	1.8651	0.031085
DYRK1A	21	38729859	38897679	385	3409	2.0382	0.020764
FUT8	14	65867310	66220839	433	3409	1.8321	0.033465
MPG	16	117018	145850	39	3409	1.8452	0.032506
TM4SF5	17	4665187	4696506	71	3409	2.0346	0.020945
HACD1	10	17621031	17669383	164	3409	1.8985	0.028818
GNA14	9	80027995	80273232	465	3409	1.9441	0.025944
PDE10A	6	165730776	166085588	953	3409	2.1267	0.016722
LARP4B	10	842854	987645	265	3409	1.9154	0.027723
CLEC16A	16	11028345	11286046	604	3409	1.8708	0.030689
FIGN	2	164451447	164602618	153	3409	2.0289	0.021233
CRAMP1L	16	1652495	1737909	134	3409	1.8272	0.033835
MOAP1	14	93638541	93661249	40	3409	1.9676	0.024559
SLC44A4	6	31820969	31856823	55	3409	2.0258	0.021395
UBE2J2	1	1179292	1219234	24	3409	1.8174	0.034577
PCP2	19	7686501	7711282	71	3409	1.7623	0.039013
TPRA1	3	127281907	127319602	23	3409	1.9119	0.027945
LCN6	9	139628469	139652980	68	3409	1.9373	0.026354
C7orf62	7	88413420	88435031	47	3409	1.9819	0.023744
HEPACAM2	7	92807899	92865783	25	3409	2.0011	0.022692
DPPA5	6	74052785	74073999	41	3409	1.8731	0.030531
C18orf63	18	71973110	72036422	208	3409	1.8312	0.033533
DEFA3	8	6863391	6885816	30	3409	1.8707	0.030695
DLX3	17	48057369	48082588	24	3409	1.8088	0.035238
DMP1	4	88561454	88595513	78	3409	1.9015	0.02862
GOT2	16	58731035	58778246	121	3409	1.9726	0.024268
LHB	19	49509237	49530350	69	3409	1.7397	0.04096
PTGER2	14	52771016	52805324	59	3409	1.6855	0.045947
MRPL12	17	79660400	79684556	79	3409	1.9179	0.027562
YBX3	12	10841676	10886047	119	3409	1.952	0.025469
EIF1B	3	40341173	40363915	37	3409	1.7991	0.036
POMT1	9	134368282	134409193	44	3409	1.8142	0.034823
R3HDM2	12	57637547	57834782	192	3409	1.7903	0.036704
HARS2	5	140061011	140088903	49	3409	1.9402	0.026175
NUP188	9	131699972	131779375	53	3409	1.7252	0.042247
FSCN2	17	79471022	79514156	63	3409	1.7414	0.040811
GRAMD1C	3	113547671	113676021	220	3409	1.9822	0.023731
FRMD4A	10	13675706	14382866	2097	3409	2.1388	0.016227
ECHDC3	10	11774356	11816065	107	3409	1.9611	0.024935
ACSF2	17	48493519	48562200	126	3409	2.0262	0.021375
TMEM87B	2	112802800	112886895	131	3409	2.1103	0.017418
OR6B1	7	143691090	143712025	41	3409	1.813	0.034917
ZMAT2	5	140068265	140096248	49	3409	1.9425	0.026036
LPPR5	1	99345801	99480449	358	3409	2.0297	0.021195
LRRTM1	2	80505481	80541718	40	3409	1.8326	0.033434
C9orf106	9	132073295	132094882	40	3409	1.9238	0.027188
HARS	5	140043490	140081681	57	3409	1.8677	0.030903
HSPA1A	6	31772952	31795719	17	3409	1.8044	0.035588
RAB8A	19	16212490	16254445	108	3409	1.8219	0.034234
POLR2K	8	101152839	101176230	39	3409	1.6881	0.045693
RPS6KB2	11	67185935	67212879	22	3409	1.8286	0.033729
TLR1	4	38787876	38816814	69	3409	1.945	0.025886
DHRS4	14	24412944	24448488	1	3409	1.9537	0.025369
ANGPTL3	1	63053158	63081976	18	3409	1.8327	0.033422
ANO7	2	242117924	242174791	142	3409	1.8376	0.033057
ANKRD49	11	94217153	94242744	38	3409	1.8145	0.034802
VPS35	16	46683589	46733144	21	3409	1.9399	0.026195
SHCBP1	16	46604466	46665311	8	3409	1.9739	0.024194
ARHGEF25	12	57993963	58021028	24	3409	1.8182	0.034514
C4orf36	4	87787358	87834820	134	3409	1.8591	0.031506
ISM1	20	13192418	13291297	191	3409	1.8585	0.031549
TEKT4	2	95527188	95552568	29	3409	1.9971	0.022904
SLFN5	17	33560086	33604768	140	3409	2.0468	0.020338
RFESD	5	94972471	95002849	29	3409	1.8877	0.029533
DHRS4L2	14	24429083	24485617	1	3409	1.9537	0.025369
RGSL1	1	182409256	182539732	380	3409	1.9369	0.026377
LINC00452	13	114576610	114636485	48	3409	1.8434	0.032634
BAAT	9	104112699	104157287	128	3409	1.9015	0.028618
CSF1R	5	149422854	149502935	185	3409	1.8947	0.029068
GM2A	5	150622613	150660083	94	3409	1.9807	0.023814
HOXB6	17	46663099	46692343	52	3409	1.8037	0.035642
LOXL2	8	23144410	23271722	578	3409	1.9418	0.026079
UGCG	9	114649206	114707649	195	3409	1.9217	0.027324
CUBN	10	16855965	17181816	965	3409	2.012	0.02211
HGS	17	79640962	79679151	134	3409	1.8755	0.030364
FAM53B	10	126297861	126442930	221	3409	1.859	0.031511
PPIP5K2	5	102445958	102549224	106	3409	1.8835	0.029814
PABPC1	8	101705144	101744969	68	3409	1.8828	0.029867
LTB4R2	14	24769357	24791259	25	3409	1.723	0.042444
TMEM63C	14	77638102	77735838	407	3409	1.9234	0.027213
ZSWIM5	1	45472071	45682250	294	3409	1.7575	0.039419
ZFP14	19	36815355	36880126	163	3409	1.6887	0.045634
PRDM13	6	100044650	100073454	71	3409	1.851	0.032088
FAM126A	7	22970878	23063814	253	3409	1.865	0.031092
FUT10	8	33218057	33340664	237	3409	1.9944	0.023052
STARD13	13	33667272	34260932	1022	3409	1.7119	0.043462
IGFL2	19	46641039	46674561	40	3409	1.7713	0.038252
ADAMTS16	5	5130443	5330412	610	3409	1.8757	0.03035
FBXO43	8	101135588	101168099	45	3409	1.7051	0.044086
TRIM61	4	165865598	165908818	100	3409	1.8328	0.033413
LOC100129083	19	51909160	51930679	38	3409	1.7538	0.03973
LOC101927250	16	50124389	50150563	78	3409	1.9145	0.027776
LOC101927402	2	64739323	64761744	27	3409	1.8789	0.030126
COX7A1	19	36631824	36653771	38	3409	1.7434	0.040631
EEF1A2	20	62109365	62140668	53	3409	1.7071	0.043905
OXCT1	5	41720167	41880791	123	3409	1.8771	0.030251
PF4	4	74836542	74857841	35	3409	1.7083	0.04379
PRTN3	19	830985	858175	16	3409	1.7612	0.039101
TECTB	10	114033213	114074793	97	3409	1.9051	0.028387
KMT2D	12	49402758	49463935	33	3409	1.8303	0.033603
DPP3	11	66237484	66287130	83	3409	1.8039	0.035625
DDX52	17	35962363	36013493	46	3409	1.842	0.032741
SMG6	17	1953133	2217069	537	3409	1.8674	0.030924
GMNN	6	24765159	24796327	43	3409	1.8742	0.03045
DHRS12	13	52320614	52389667	94	3409	1.9387	0.026267
SIGLEC10	19	51903275	51931057	39	3409	1.7274	0.042046
PLK5	19	1514073	1545455	75	3409	1.7095	0.043678
WFDC5	20	43728093	43753813	60	3409	1.9204	0.027401
DPY19L4	8	95722103	95816076	249	3409	1.7339	0.041471
SCAI	9	127694887	127915838	326	3409	1.8076	0.035334
DNAJC25-GNG10	9	114383632	114442526	187	3409	1.8268	0.033864
MTRNR2L9	6	62274008	62294534	119	3409	1.7704	0.038328
LOC100996634	6	109547817	109602217	169	3409	2.0229	0.021541
AIM1	6	106798683	107028335	963	3409	1.8603	0.031423
IDH3B	20	2629041	2654865	106	3409	1.8809	0.029992
PLCD1	3	38038987	38081154	64	3409	1.8604	0.031413
PPP2R3A	3	135674515	135876752	269	3409	1.7191	0.042797
PRRG2	19	50074574	50104272	59	3409	1.782	0.037374
CCDC132	7	92851653	93000435	104	3409	1.9457	0.025844
CAND1	12	67653061	67718388	153	3409	1.7078	0.043834
VWA9	15	65861095	65913627	40	3409	1.8301	0.033617
RNF146	6	127577827	127619707	54	3409	1.8612	0.031355
FAM43A	3	194396622	194419766	78	3409	1.8334	0.033372
AFAP1L1	5	148641401	148731368	86	3409	1.6715	0.04731
SNRNP48	6	7580432	7622200	107	3409	1.9118	0.027949
C2orf82	2	233723724	233751111	75	3409	1.7607	0.039145
AOC1	7	150514336	150568379	244	3409	1.8411	0.032802
CAPNS1	19	36620918	36651255	35	3409	1.7028	0.044305
CD28	2	204561198	204613635	102	3409	1.8592	0.031499
ENTPD5	14	74416169	74496026	219	3409	1.7487	0.040171
HIST1H1E	6	26146559	26167343	16	3409	1.7978	0.036107
PDLIM4	5	131583351	131619147	87	3409	1.7066	0.043952
KIAA0319	6	24534332	24656383	314	3409	1.8409	0.032817
NOP56	20	2623178	2649039	149	3409	1.6899	0.045521
GLRX3	10	131924639	131988646	219	3409	1.7462	0.040386
RNF44	5	175943700	175975026	52	3409	1.7561	0.039538
DDN	12	49378933	49403088	11	3409	1.7204	0.042677
FAF2	5	175865356	175947075	164	3409	1.6835	0.046141
TIMM10B	11	6492677	6516109	35	3409	1.7025	0.04433
KLF15	3	126051478	126086236	59	3409	1.794	0.036406
NXPE4	11	114431313	114476484	105	3409	1.7839	0.037223
OXR1	8	107272406	107774922	1006	3409	1.7792	0.037607
ECHDC1	6	127599857	127675214	99	3409	1.8184	0.034504
TMEM9B	11	8958840	8996553	96	3409	1.8506	0.032115
ASCL3	11	8949119	8974580	63	3409	1.8331	0.033397
DOCK7	1	62910397	63164039	294	3409	1.8037	0.03564
CCDC34	11	27350061	27394795	94	3409	1.7949	0.036332
CARD16	11	104902053	104926051	57	3409	1.7349	0.041377
FCHO2	5	72241808	72396349	241	3409	1.94	0.026187
PQLC3	2	11285498	11329000	138	3409	1.8737	0.030485
KHDC3L	6	74062400	74083898	29	3409	1.9079	0.0282
LOC285556	4	100547686	100585424	52	3409	1.749	0.040147
CRB2	9	126108448	126151034	101	3409	1.6801	0.046471
FAM69A	1	93288286	93437079	217	3409	1.8399	0.032895
RNASE9	14	21014252	21039125	41	3409	1.8118	0.035006
WDR38	9	127605627	127630170	35	3409	1.8147	0.034788
LOC101929141	17	18722272	18771929	95	3409	1.8784	0.03016
ADCY3	2	25032038	25152602	356	3409	1.908	0.028194
C1S	12	7157819	7188336	37	3409	1.7869	0.036976
DES	2	220273099	220301461	26	3409	1.7813	0.037435
GOLGA1	9	127630573	127713386	94	3409	1.6993	0.044629
IFNA4	9	21176617	21197598	108	3409	1.7899	0.036733
IL13	5	131983865	132006801	29	3409	1.6955	0.044995
NKX3-1	8	23526206	23550450	59	3409	1.7806	0.037486
PPBP	4	74842156	74863907	37	3409	1.7251	0.042254
STAT6	12	57479187	57515196	42	3409	1.7952	0.036313
CBX4	17	77796955	77823222	17	3409	1.8969	0.028921
HIP1R	12	123309045	123357508	93	3409	1.7644	0.038836
SERINC3	20	43114864	43160726	45	3409	1.8724	0.030576
DUS4L	7	107194402	107228968	50	3409	1.7004	0.044526
IKZF2	2	213854408	214026379	351	3409	1.9115	0.027973
KANK2	19	11264943	11318243	164	3409	1.8495	0.032194
WDR55	5	140034384	140061930	35	3409	1.7804	0.037502
TMCO6	5	140009012	140034989	48	3409	1.7517	0.03991
DUSP16	12	12616216	12725773	220	3409	1.8733	0.030516
ZNF644	1	91370855	91497812	157	3409	1.7854	0.037099
ATP6AP1L	5	81591166	81624147	53	3409	1.7331	0.041538
TMEM56	1	95572894	95673163	238	3409	1.8319	0.033483
LCA5	6	80184708	80257147	112	3409	1.7801	0.037526
DND1	5	140040381	140063171	31	3409	1.7811	0.037449
RELL1	4	37582422	37697999	209	3409	1.7744	0.038
ECHS1	10	135165987	135196908	8	3409	1.8012	0.035839
FGB	4	155474132	155503915	75	3409	1.715	0.043172
MAS1	6	160310218	160339339	37	3409	1.6731	0.047151
CD46	1	207915383	207978861	121	3409	1.8591	0.031505
MEIS2	15	37173222	37403500	263	3409	1.5959	0.055253
NEDD9	6	11173531	11392581	532	3409	1.8174	0.034577
CLDN11	3	170126653	170162479	36	3409	1.7695	0.038401
PRKAA1	5	40749481	40808297	105	3409	1.7464	0.040371
STXBP2	19	7691987	7722760	81	3409	1.6599	0.04847
UCK2	1	165786732	165890855	167	3409	1.8717	0.030621
PPT2	6	32111229	32141458	37	3409	1.7647	0.038808
SLU7	5	159818648	159856168	88	3409	1.813	0.034917
USP18	22	18622758	18670164	36	3409	1.5916	0.055738
ORC6	16	46713558	46742306	14	3409	1.8022	0.035756
RANBP6	9	6001019	6025640	27	3409	1.8105	0.035108
AFTPH	2	64741439	64830139	139	3409	1.7021	0.044364
LINS	15	101099428	101152445	209	3409	1.7782	0.037682
AARS2	6	44256463	44291094	55	3409	1.7167	0.043015
TTC26	7	138808490	138884550	93	3409	1.9529	0.025417
ITFG1	16	47178302	47505018	67	3409	1.7639	0.038871
SLC24A4	14	92778925	92977825	603	3409	1.8607	0.031396
C19orf18	19	58459805	58495902	115	3409	1.87	0.030741
NLRP4	19	56337944	56403221	152	3409	1.7645	0.038824
DTX3	12	57988110	58013585	22	3409	1.8251	0.033996
LDLRAD2	1	22128758	22161714	72	3409	1.7861	0.037038
TPBGL	11	74941950	74964749	3	3409	1.7185	0.042857
CASP5	11	104854967	104903895	133	3409	1.7677	0.038555
CHAD	17	48531853	48557242	42	3409	1.93	0.026802
CNN2	19	1016274	1049064	136	3409	1.7974	0.036139
IFNA16	9	21206372	21227310	53	3409	1.7597	0.039227
PRPSAP2	17	18749612	18844600	299	3409	1.7613	0.039095
U2AF1	21	44503066	44537716	71	3409	1.6953	0.045011
SLC4A7	3	27404212	27535911	347	3409	1.7155	0.043124
SLC12A6	15	34512197	34640265	321	3409	1.8371	0.0331
TUBB3	16	89978417	90012505	111	3409	1.8018	0.035785
PLK2	5	57739809	57765966	125	3409	1.845	0.032516
PKIG	20	43150422	43257678	83	3409	1.6953	0.045008
SEL1L3	4	25739049	25874647	211	3409	1.6697	0.047485
CDCA7L	7	21930517	21995542	176	3409	1.6887	0.045634
GJD2	15	35034642	35056782	47	3409	1.6213	0.052478
SCAF4	21	33033313	33114431	63	3409	1.8316	0.033506
SMIM7	19	16731562	16780968	90	3409	1.7496	0.04009
SLC35G5	8	11178495	11199695	44	3409	1.9098	0.02808
ZNF397	18	32810994	32848397	38	3409	1.6828	0.046203
TMEM207	3	190136444	190177665	94	3409	1.7933	0.036466
PGP	16	2251603	2274822	44	3409	1.6121	0.053469
GPIHBP1	8	144285068	144309044	51	3409	1.693	0.04523
C5orf46	5	147259579	147296101	90	3409	1.8689	0.030822
HACD4	9	20993620	21041635	135	3409	1.8265	0.033891
LHX8	1	75584119	75637218	70	3409	1.7819	0.037386
IFNA13	9	21357371	21378075	29	3409	1.7592	0.039268
IL9	5	135217935	135241516	49	3409	1.7069	0.043922
MMP8	11	102572526	102605734	125	3409	1.7615	0.039077
MRE11A	11	94140466	94237040	158	3409	1.765	0.038783
MUC3A	7	100537086	100621617	58	3409	1.7586	0.039321
NFKBIL1	6	31504628	31536606	110	3409	1.5864	0.05633
PC	11	66605993	66735847	137	3409	1.8767	0.030283
PCMT1	6	150060831	150142557	172	3409	1.6151	0.053144
SOAT1	1	179252849	179337815	345	3409	1.8082	0.035285
ZFAND5	9	74956341	74990163	70	3409	1.5526	0.06026
IFT88	13	21130585	21275576	275	3409	1.7242	0.042334
RABEPK	9	127952821	128006438	109	3409	1.7816	0.037407
ARFIP2	11	6485913	6512709	35	3409	1.6724	0.047227
GORASP2	2	171774948	171833645	105	3409	1.6022	0.054551
TMEM251	14	93641296	93663431	39	3409	1.8559	0.031737
COQ6	14	74406637	74439815	93	3409	1.733	0.041545
DCTN4	5	150078309	150148657	2	3409	1.7078	0.04384
PHF7	3	52434577	52467657	7	3409	1.7654	0.038745
SCUBE2	11	9031047	9123150	152	3409	1.807	0.035378
UCK1	9	134389183	134416662	41	3409	1.6967	0.044874
ABRA	8	107761711	107792472	55	3409	1.6989	0.044672
CT62	15	71392583	71417929	21	3409	1.8748	0.030407
SAMD9L	7	92749368	92787689	37	3409	1.796	0.036244
C8orf86	8	38358352	38396180	94	3409	1.749	0.040144
SERPINA2	14	94820651	94843039	85	3409	1.6554	0.048922
RBMXL1	1	89435139	89468643	53	3409	1.7169	0.042998
ZSCAN30	18	32821023	32880196	80	3409	1.7263	0.042149
LOC100996274	18	76894758	76916912	65	3409	1.7384	0.041072
LTB4R	14	24770705	24797242	45	3409	1.6623	0.04823
HLA-DRA	6	32397619	32422823	392	3409	1.8034	0.035665
NDUFA2	5	140014948	140037370	42	3409	1.6626	0.048193
RGS3	9	116197009	116370023	365	3409	1.779	0.03762
AQR	15	35138552	35271995	223	3409	1.6864	0.045856
ATP11A	13	113334358	113551482	400	3409	1.7416	0.040789
DECR2	16	441858	472487	36	3409	1.655	0.048967
VPS53	17	401908	628096	539	3409	1.7908	0.036665
PAG1	8	81870045	82034303	246	3409	1.695	0.045034
LHPP	10	126140341	126312710	727	3409	1.8422	0.03272
LRP11	6	150129894	150196398	104	3409	1.6971	0.044843
YIF1B	19	38784200	38816615	63	3409	1.7478	0.040251
N4BP2L1	13	32964860	33012490	71	3409	1.743	0.040671
MYLK3	16	46726194	46807201	48	3409	1.7705	0.038326
TMEM44	3	194298402	194364150	293	3409	1.6497	0.049507
CGB2	19	49525130	49546495	47	3409	1.7193	0.042781
FITM2	20	42925197	42949889	38	3409	1.9542	0.025338
TMEM42	3	44893408	44917156	27	3409	1.8182	0.034519
OR5J2	11	55934094	55955032	59	3409	1.6666	0.047793
CCDC172	10	118073940	118149541	91	3409	1.8037	0.035641
C15orf62	15	41052159	41074647	24	3409	1.7522	0.039872
CGB	19	49516126	49537632	67	3409	1.649	0.049571
ELANE	19	840989	866246	13	3409	1.6082	0.053898
FOLH1	11	49158187	49240222	200	3409	1.6826	0.046229
HOXB7	17	46674594	46698383	48	3409	1.7651	0.038774
MUC7	4	71286209	71358714	291	3409	1.595	0.05536
SKAP1	17	46200802	46517596	603	3409	1.663	0.048155
CDC42EP2	11	65072289	65099900	21	3409	1.6769	0.046782
NXPH4	12	57600578	57630232	26	3409	1.78	0.037539
ETHE1	19	44000871	44041408	105	3409	1.7347	0.041401
SUSD5	3	33181537	33270707	270	3409	1.7194	0.042768
DCAF4	14	73383040	73438825	183	3409	1.7243	0.042326
SHROOM3	4	77346253	77714406	894	3409	1.8004	0.0359
TTPAL	20	43094526	43133244	34	3409	1.7171	0.042982
OR8J3	11	55894247	55915194	72	3409	1.7321	0.041625
ZC3H8	2	112963439	113022664	64	3409	1.7696	0.038401
KIRREL3	11	126283388	126880766	1495	3409	1.6605	0.04841
RTN4IP1	6	107008903	107087373	269	3409	1.7729	0.038126
CBR4	4	169805774	169941468	207	3409	1.6463	0.049849
CGB1	19	49528826	49550191	42	3409	1.6729	0.047171
OTOP1	4	4180530	4238621	144	3409	1.7892	0.036793
SLC2A7	1	9053359	9096404	88	3409	1.6522	0.049244
NLRP7	19	55424857	55487611	92	3409	1.7254	0.042232
OR5T2	11	55989582	56010661	61	3409	1.708	0.043818
OAF	11	120071747	120110650	71	3409	1.8364	0.033147
STAC2	17	37356789	37392040	50	3409	1.8549	0.031805
FAM132A	1	1167826	1192102	40	3409	1.6376	0.050755
CRY2	11	45858669	45914799	82	3409	1.7572	0.039439
MTNR1A	4	187444809	187486537	76	3409	1.6504	0.049435
PPP6C	9	127898852	127962218	134	3409	1.7927	0.036514
RLN2	9	5289864	5314611	39	3409	1.6914	0.045385
ZBTB16	11	113920289	114136702	413	3409	1.6762	0.046845
KCNAB1	3	155828337	156266927	708	3409	1.7594	0.039252
HESX1	3	57221866	57271656	38	3409	1.6312	0.051427
PCOLCE2	3	142526702	142618045	188	3409	1.7116	0.043488
SNX11	17	46174911	46210109	94	3409	1.6845	0.046047
A1CF	10	52549169	52655435	124	3409	1.8627	0.031255
THAP10	15	71163681	71194772	24	3409	1.6644	0.048017
SCRN2	17	45905047	45928699	46	3409	1.6243	0.052155
ERICH1	8	596733	691226	394	3409	1.7099	0.043642
ZFP1	16	75172392	75216132	131	3409	1.5236	0.063805
ZDHHC24	11	66278854	66323709	77	3409	1.7405	0.04089
RBM20	10	112394155	112609227	572	3409	1.7674	0.038578
ARL16	17	79638224	79660954	76	3409	1.8139	0.034844
IGFL3	19	46613328	46637931	14	3409	1.5826	0.056758
C6orf183	6	109495723	109561438	177	3409	1.7453	0.040464
SPATA31D3	9	84548415	84575009	5	3409	1.8569	0.03166
RGPD8	2	113115946	113201222	17	3409	1.6851	0.045989
BBS1	11	66268077	66311084	85	3409	1.7705	0.038319
MR1	1	180992561	181041074	118	3409	1.7162	0.043063
IK	5	140017384	140052065	56	3409	1.6533	0.049134
NOTCH4	6	32152620	32201844	172	3409	1.6315	0.051388
SRL	16	4229375	4302081	197	3409	1.6966	0.044882
CER1	9	14709731	14732715	64	3409	1.691	0.045417
HNRNPDL	4	83333717	83361378	61	3409	1.7098	0.04365
FAIM2	12	50250679	50307760	119	3409	1.7864	0.037015
PODXL2	3	127338002	127401653	45	3409	1.8132	0.034902
MMP27	11	102552415	102586468	147	3409	1.6052	0.054228
OR5H2	3	97991732	98012676	86	3409	1.8171	0.034602
ZNF430	19	21193426	21252852	126	3409	1.6091	0.053794
ZNF30	19	35407807	35446076	115	3409	1.6923	0.045296
CENPBD1	16	90026183	90049240	65	3409	1.8231	0.034147
C16orf78	16	49397808	49443321	96	3409	1.6003	0.054771
SHE	1	154432118	154484786	77	3409	1.624	0.05219
WFDC12	20	43742067	43763106	56	3409	1.7852	0.037118
LRRC34	3	169501216	169540574	37	3409	1.6156	0.053087
VPS13B	8	100015299	100900447	879	3409	1.7833	0.037271
TTLL10	1	1099286	1143315	20	3409	1.6376	0.050748
NPAS4	11	66178475	66204177	30	3409	1.6222	0.052378
HTR3E	3	183804852	183834783	63	3409	1.5863	0.056332
DPRX	19	54125310	54150263	11	3409	1.7425	0.040714
ZNF812	19	9790189	9821493	106	3409	1.695	0.045033
CHRNG	2	233394424	233421038	57	3409	1.6402	0.050478
GABBR1	6	29560005	29610962	144	3409	1.6919	0.045333
GAD1	2	171663200	171727661	97	3409	1.7355	0.041327
NPBWR1	8	53842468	53863454	69	3409	1.6887	0.045637
SLC24A1	15	65893618	65963334	37	3409	1.5994	0.05487
KCNK6	19	38800484	38829654	53	3409	1.6744	0.047027
ICK	6	52856097	52936676	70	3409	1.7551	0.039619
SLC25A24	1	108667344	108752980	243	3409	1.6595	0.048507
RNF125	18	29588445	29663154	113	3409	1.5585	0.059563
BDP1	5	70741442	70873649	248	3409	1.7011	0.044462
HS3ST6	16	1951464	1978231	88	3409	1.6739	0.047074
DEPTOR	8	120875900	121073157	680	3409	1.5873	0.056217
DEFB118	20	29946421	29971726	42	3409	1.8452	0.032504
TTLL9	20	30448440	30542770	148	3409	1.6399	0.050515
CPT1A	11	68512088	68621878	164	3409	1.7832	0.037273
LCT	2	136535415	136604750	120	3409	1.6568	0.048783
KLK10	19	51506000	51533431	71	3409	1.7354	0.041335
SEL1L	14	81927891	82010205	56	3409	1.6747	0.046996
COX7A2L	2	42567640	42606150	72	3409	1.7213	0.042596
TRIM3	11	6459843	6505689	50	3409	1.6683	0.047625
RAI1	17	17574787	17724767	120	3409	1.6642	0.04804
RIMBP2	12	130870681	131210828	986	3409	1.5766	0.057446
INVS	9	102851467	103073908	436	3409	1.6785	0.046624
TACO1	17	61668231	61695725	7	3409	1.7151	0.043166
GPATCH1	19	33561786	33631318	202	3409	1.5817	0.056858
HMHB1	5	143181726	143210284	45	3409	1.7417	0.040778
LY6G6C	6	31676425	31699511	23	3409	1.7937	0.036434
PRRT1	6	32106140	32129720	35	3409	1.6884	0.045666
TSPAN10	17	79599349	79625779	141	3409	1.6272	0.051849
JPH4	14	24027244	24058009	16	3409	1.6613	0.048329
SH3RF2	5	145306126	145468680	346	3409	1.6857	0.045923
LCE4A	1	152671523	152691910	41	3409	1.73	0.041811
MICU2	13	22056828	22188355	277	3409	1.7404	0.040891
BRICD5	16	2249254	2273541	50	3409	1.5687	0.05836
DYNAP	18	52248390	52276724	37	3409	1.6346	0.051062
C5orf51	5	41894423	41931738	14	3409	1.7284	0.041962
LOC101929530	3	11902358	11953081	169	3409	1.6606	0.048394
CASP1	11	104886235	104915884	107	3409	1.6477	0.049706
FLT3LG	19	49967455	49999491	69	3409	1.6	0.054796
LMX1B	9	129366722	129473311	260	3409	1.628	0.051759
MEOX1	17	41707757	41749262	87	3409	1.6265	0.051925
AFF1	4	87845758	88072206	416	3409	1.7831	0.037285
PDE4B	1	66248193	66850262	1051	3409	1.794	0.036404
TRIM27	6	28860779	28901768	105	3409	1.562	0.059143
SNCG	10	88707504	88733017	78	3409	1.7663	0.038673
DGCR2	22	19013795	19119967	350	3409	1.7228	0.042463
RPL35	9	127610158	127634240	30	3409	1.6575	0.048712
GIN1	5	102411704	102465842	131	3409	1.7048	0.044119
UBE2Q1	1	154511051	154541138	51	3409	1.6887	0.04564
ARNTL2	12	27475787	27588746	249	3409	1.8229	0.03416
C19orf33	19	38784804	38805646	44	3409	1.6724	0.047222
C17orf70	17	79496911	79529429	30	3409	1.7386	0.041053
SFXN3	10	102780996	102810998	24	3409	1.6942	0.045112
TDRD10	1	154464695	154530624	176	3409	1.6039	0.054368
FAM161B	14	74389695	74427117	110	3409	1.6548	0.048979
FAM181B	11	82433046	82454906	28	3409	1.6509	0.049382
CHST6	16	75497022	75538926	69	3409	1.5171	0.064627
PTGER3	1	71308036	71523497	546	3409	1.6522	0.049249
RING1	6	33166286	33190499	27	3409	1.4912	0.067954
SHMT2	12	57613356	57638718	20	3409	1.7012	0.044454
USP1	1	62891975	62927475	65	3409	1.6175	0.052889
XRCC5	2	216962381	217081016	212	3409	1.7208	0.042645
RNGTT	6	89309988	89683440	558	3409	1.5705	0.058153
CBX1	17	46137414	46188883	139	3409	1.613	0.053374
DUSP14	17	35839951	35883603	93	3409	1.7338	0.041479
TRIM29	11	119971994	120066237	181	3409	1.6375	0.050763
APIP	11	34893842	34947939	322	3409	1.5552	0.059953
NPLOC4	17	79513913	79614138	391	3409	1.6786	0.046612
RBM22	5	150060352	150090669	4	3409	1.5257	0.063544
TMEM169	2	216936589	216977506	52	3409	1.7187	0.042838
BROX	1	222875906	222918529	3	3409	1.689	0.045606
ATP6V0E2	7	149560053	149587787	85	3409	1.6239	0.052197
WDR72	15	53795938	54065075	733	3409	1.7665	0.038655
CATSPERD	19	5710688	5788742	89	3409	1.6243	0.052156
ANKRD37	4	186307840	186331529	41	3409	1.741	0.040839
LOC101927998	16	73479940	73935581	768	3409	1.6206	0.052557
ACTN3	11	66304312	66340799	80	3409	1.6412	0.05038
GCHFR	15	41046285	41069911	25	3409	1.6083	0.053882
KRT31	17	39539976	39563844	38	3409	1.6177	0.052865
MCM6	2	136587196	136644047	89	3409	1.5858	0.056395
CIITA	16	10961055	11028840	42	3409	1.5631	0.059017
HSD17B8	6	33162414	33184608	26	3409	1.4894	0.068196
RPIA	2	88981176	89060452	55	3409	1.6621	0.04825
WDR7	18	54308590	54707036	551	3409	1.8132	0.034901
OTP	5	76914537	76944522	51	3409	1.7748	0.037965
MOXD1	6	132607194	132732664	232	3409	1.5811	0.056931
INO80D	2	206848445	206960906	212	3409	1.6685	0.047609
DNAJC17	15	41050067	41109676	72	3409	1.694	0.045132
FNIP2	4	159680182	159839202	149	3409	1.5599	0.059387
ITFG3	16	274758	328960	102	3409	1.6852	0.045975
SP140L	2	231181894	231278445	377	3409	1.6665	0.047804
CLEC6A	12	8598591	8640926	118	3409	1.5716	0.058023
GPAT2	2	96677694	96711722	13	3409	1.5283	0.063218
PPP1R1C	2	182808968	183006109	272	3409	1.743	0.040667
CCDC96	4	7032576	7054728	36	3409	1.6582	0.048638
OOEP	6	74068278	74089515	34	3409	1.7626	0.038984
ALDH3B1	11	67766048	67806743	84	3409	1.5916	0.055735
INHBC	12	57818543	57854609	50	3409	1.5944	0.055428
SIX3	2	45159037	45183216	53	3409	1.5986	0.054954
TCF7L2	10	114699978	114937437	218	3409	1.6225	0.052345
ZNF24	18	32902178	32934428	54	3409	1.7909	0.036652
PTP4A1	6	64271917	64303493	28	3409	1.6143	0.053229
ARHGEF10	8	1762149	1916807	360	3409	1.6469	0.049793
CCT7	2	73451364	73490150	69	3409	1.5666	0.058601
C6orf10	6	32250475	32349705	689	3409	1.6479	0.049689
CTDNEP1	17	7136906	7165259	28	3409	1.5795	0.057116
RPL13A	19	49980811	50005565	57	3409	1.523	0.063881
EMC4	15	34507214	34532357	86	3409	1.6785	0.046627
GNB1L	22	19765932	19852462	164	3409	1.6648	0.047981
EQTN	9	27274652	27307137	102	3409	1.6894	0.045571
NCOA5	20	44679624	44728580	83	3409	1.7232	0.042424
DMRTA2	1	50873223	50899119	38	3409	1.6567	0.048787
PRDM16	1	2975565	3365185	769	3409	1.7607	0.039141
OR5H6	3	97973129	97994106	141	3409	1.7123	0.043422
APOL3	22	36526371	36572225	121	3409	1.6504	0.049434
ILKAP	2	239069043	239122343	199	3409	1.5853	0.05645
C11orf68	11	65674281	65696531	16	3409	1.5706	0.058136
C1orf87	1	60446066	60549442	194	3409	1.7403	0.040902
IDO2	8	39782474	39883910	476	3409	1.661	0.04836
DOK1	2	74766147	74794678	2	3409	1.5293	0.063096
EGF	4	110824040	110944118	198	3409	1.678	0.046672
IFNA7	9	21191468	21212204	64	3409	1.6571	0.04875
POLR2G	11	62519011	62544187	10	3409	1.5552	0.059955
PRKAR1A	17	66497921	66557457	136	3409	1.8562	0.031715
RORA	15	60770483	61531502	1536	3409	1.7166	0.043025
ZNF239	10	44041792	44080066	77	3409	1.6347	0.051057
NFE2L3	7	26181847	26236757	62	3409	1.6137	0.053299
DSCR4	21	39416313	39503454	81	3409	1.6384	0.050671
COG5	7	106832189	107214959	663	3409	1.6485	0.04962
CMTR1	6	37390907	37460637	50	3409	1.547	0.060927
SMC1B	22	45729944	45819500	242	3409	1.7242	0.042332
CIDEB	14	24764393	24790576	33	3409	1.4867	0.068547
KCTD5	16	2722495	2769031	45	3409	1.5777	0.057322
NGLY1	3	25750435	25841530	92	3409	1.4889	0.068252
NYAP2	2	226254426	226528734	402	3409	1.6441	0.050077
ALOXE3	17	7989218	8032365	60	3409	1.542	0.061538
POPDC3	6	105595775	105637858	39	3409	1.6993	0.044629
LRFN4	11	66614558	66637946	13	3409	1.7323	0.041613
CEP63	3	134194575	134303855	230	3409	1.5087	0.065689
KCNH7	2	163217917	163705257	592	3409	1.6682	0.047642
GPRIN1	5	176012803	176054339	51	3409	1.5864	0.056329
M1AP	2	74775010	74885994	22	3409	1.613	0.05337
DNHD1	11	6507994	6603255	167	3409	1.635	0.05102
TBCEL	11	120884802	120972787	107	3409	1.6303	0.051524
DEFB115	20	29835467	29857435	46	3409	1.7338	0.04148
C9orf47	9	91595778	91621057	28	3409	1.6341	0.051114
SPATA31D1	9	84593687	84620171	11	3409	1.7342	0.041438
ANKRD36C	2	96506914	96668068	82	3409	1.4436	0.074419
OR13G1	1	247825420	247846343	111	3409	1.5725	0.057913

## Sheet: d_PA
Table S9d. Top gene-based associations (p < 0.05) detected with PA.
Gene	CHR	START	STOP	NSNPS	N	ZSTAT	P
LINC00452	13	114576610	114636485	48	3093	4.5467	2.7249e-06
CCDC88C	14	91727667	91894188	292	3093	4.2159	1.2442e-05
SNX10	7	26321515	26423949	243	3093	4.0019	3.1413e-05
RELL1	4	37582422	37697999	209	3093	3.8852	5.1125e-05
RASA3	13	114737194	114908095	623	3093	3.7064	0.00010512
N4BP3	5	177530556	177563107	52	3093	3.7491	8.8722e-05
SLC12A3	16	56889119	56959762	225	3093	4.0125	3.0038e-05
RMND5B	5	177548002	177585567	63	3093	3.6201	0.00014724
GAPVD1	9	128014073	128137290	133	3093	3.489	0.00024238
HERPUD1	16	56955974	56987793	92	3093	3.422	0.00031082
ATP6V0E2	7	149560053	149587787	85	3093	3.2434	0.0005905
COMP	19	18883583	18912114	30	3093	3.4616	0.00026849
ZNF862	7	149525464	149574568	79	3093	3.3595	0.00039037
FBXL12	19	9910943	9940101	30	3093	3.1722	0.00075644
LOC100505555	19	9888088	9913862	27	3093	3.2549	0.00056722
UPK1B	3	118882425	118934000	138	3093	3.1485	0.00082058
ADCYAP1R1	7	31082076	31161093	55	3093	3.2665	0.00054435
ENDOD1	11	94812974	94875815	142	3093	3.3209	0.00044862
CCDC149	4	24797739	24991826	460	3093	3.3772	0.00036618
RHD	1	25588884	25666936	4	3093	2.9917	0.0013872
SMG1	16	18806175	18947748	348	3093	3.0221	0.0012552
MFF	2	228179867	228232552	97	3093	3.3744	0.00036985
DMRTA2	1	50873223	50899119	38	3093	3.3904	0.00034895
PIGY	4	89432129	89454952	8	3093	2.9783	0.0014495
PYURF	4	89432129	89454952	8	3093	2.9783	0.0014495
BAZ2B	2	160165490	160483059	613	3093	3.3249	0.00044222
TMEM57	1	25747388	25836700	103	3093	2.8009	0.002548
RSRP1	1	25558740	25584010	7	3093	2.8301	0.0023265
A2M	12	9210304	9278558	158	3093	2.9447	0.0016165
PTBP1	19	787392	822327	29	3093	2.9422	0.0016295
TM4SF20	2	228216872	228254022	115	3093	3.3045	0.00047566
GORAB	1	170491263	170532974	41	3093	2.9937	0.0013782
PSMD7	16	74320673	74350186	33	3093	2.9916	0.0013875
FBXO4	5	41915352	41951672	9	3093	3.0072	0.0013183
NHP2	5	177566464	177590961	40	3093	2.8608	0.0021128
PTPN13	4	87505468	87746332	375	3093	2.9544	0.0015662
RHCE	1	25677853	25757363	59	3093	2.8181	0.0024154
RHOBTB2	8	22834930	22887710	59	3093	3.0349	0.0012029
ALOXE3	17	7989218	8032365	60	3093	2.6515	0.0040071
TBC1D9	4	141531936	141687471	285	3093	3.0018	0.001342
C3orf30	3	118854997	118889674	104	3093	2.819	0.0024084
GPR19	12	12803995	12859121	98	3093	2.9058	0.0018314
FJX1	11	35629735	35652421	46	3093	2.9287	0.0017018
RNF19A	8	101259285	101358446	155	3093	3.0485	0.0011498
C1orf185	1	51432129	51623754	213	3093	3.0711	0.0010663
GEN1	2	17925152	17976632	93	3093	2.8732	0.0020317
PRPF4B	6	4011563	4075217	183	3093	2.8088	0.0024864
SNX13	7	17820385	17990141	303	3093	3.0901	0.0010003
TMEM50A	1	25654789	25698852	16	3093	2.7682	0.0028182
EPHA2	1	16440832	16492582	50	3093	2.7451	0.0030247
MR1	1	180992561	181041074	118	3093	2.9861	0.0014128
RNASEH2A	19	12902863	12934462	19	3093	2.6825	0.0036532
IQCH	15	67537138	67804142	376	3093	2.9279	0.0017065
EIF4E	4	99789607	99861786	131	3093	2.6627	0.003876
PPP1R17	7	31716631	31758069	58	3093	2.7678	0.0028219
ARL6IP1	16	18792991	18822894	46	3093	2.6845	0.0036316
ARAP2	4	36057620	36255979	311	3093	2.803	0.0025318
ZNF846	19	9857845	9906834	78	3093	2.6691	0.0038032
NAALADL2	3	174567095	175533428	2477	3093	2.8528	0.0021666
SH3GL2	9	17568953	17807122	811	3093	3.0959	0.00098103
SOX11	2	5822799	5851517	47	3093	2.8671	0.0020713
KIAA0754	1	39865176	39892154	20	3093	2.6956	0.0035128
FAF1	1	50896935	51435936	532	3093	2.8374	0.0022744
LPPR3	19	802488	831952	34	3093	2.6224	0.004366
ESYT3	3	138143415	138207910	67	3093	2.7423	0.0030501
GRHL1	2	10081792	10152412	270	3093	2.6883	0.0035903
TFB2M	1	246693863	246739565	178	3093	2.5828	0.0048997
POC1B	12	89803495	89930039	273	3093	2.685	0.0036262
IFNA14	9	21229201	21249978	58	3093	2.5071	0.0060871
RPS15A	16	18784277	18811656	57	3093	2.5861	0.0048535
GCFC2	2	75879831	75948482	141	3093	2.6707	0.0037852
IFT88	13	21130585	21275576	275	3093	2.7573	0.0029138
FBXO6	1	11714150	11744411	15	3093	2.549	0.0054011
DHH	12	49473204	49498602	18	3093	2.7264	0.0032015
SEMA6D	15	47466403	48076420	1251	3093	3.0343	0.0012056
POC1B-GALNT4	12	89903189	89930039	78	3093	2.6821	0.0036583
HSPA5	9	127987127	128013666	36	3093	2.7567	0.0029195
SLC9A2	2	103226166	103337809	177	3093	2.9172	0.0017662
MTUS2	13	29384485	30090084	1697	3093	2.9994	0.0013526
UBL5	19	9928556	9950797	32	3093	2.7245	0.0032198
ZNF470	19	57068401	57109965	123	3093	2.8146	0.0024416
CD44	11	35150417	35263949	272	3093	2.6443	0.0040933
GALNT4	12	89903189	89928583	75	3093	2.617	0.0044348
DUXA	19	57653094	57688856	121	3093	2.505	0.0061222
PSMA2	7	42946460	42981805	84	3093	2.4639	0.0068726
CRTC1	19	18784425	18903143	229	3093	2.7417	0.0030563
HACD3	15	65812804	65880693	61	3093	2.6361	0.0041929
UBE2U	1	64659135	64742969	200	3093	2.6091	0.0045397
JAZF1	7	27860192	28230437	712	3093	2.69	0.0035731
MCTP2	15	94764772	95037181	599	3093	2.6653	0.0038465
SCAF4	21	33033313	33114431	63	3093	2.534	0.005639
MRPL32	7	42961804	42987456	56	3093	2.5078	0.0060751
NDUFA11	19	5881287	5914024	108	3093	2.4965	0.0062711
GLYATL1	11	58685102	58734543	96	3093	2.4619	0.0069108
SRSF8	11	94790041	94814387	68	3093	2.6301	0.0042678
USP30	12	109480380	109535831	75	3093	2.5232	0.0058141
TSPAN19	12	85398090	85440055	41	3093	2.5902	0.0047959
OLAH	10	15075895	15125851	175	3093	2.6475	0.0040549
KDM2B	12	121856899	122029110	220	3093	2.5875	0.0048339
C5orf51	5	41894423	41931738	14	3093	2.7078	0.0033861
FAM21A	10	51817610	51903269	20	3093	2.5205	0.0058595
C17orf85	17	3700042	3759545	38	3093	2.4811	0.0065492
JUNB	19	12892310	12914125	7	3093	2.3001	0.010721
NSD1	5	176550026	176737214	162	3093	2.5722	0.0050525
GOLGA3	12	133335495	133415659	275	3093	2.6564	0.0039487
TAF4	20	60539854	60650866	222	3093	2.4626	0.0068962
THEG	19	351750	386688	38	3093	2.3668	0.0089714
LOC388780	20	2177574	2203797	70	3093	2.5662	0.0051407
IFNA13	9	21357371	21378075	29	3093	2.4115	0.0079443
CDC42BPB	14	103388716	103533742	123	3093	2.6288	0.0042839
P3H4	17	39948204	39978881	62	3093	2.4358	0.007429
RAD51AP2	2	17681851	17711847	26	3093	2.3798	0.0086616
CR1L	1	207808458	207907036	308	3093	2.5045	0.0061316
MYNN	3	169480619	169517504	31	3093	2.5062	0.0061014
ARMC2	6	109159617	109305352	254	3093	2.5861	0.0048531
GRB10	7	50647760	50871159	600	3093	2.6522	0.0039985
KRT81	12	52669697	52695299	89	3093	2.5292	0.0057167
TRRAP	7	98466113	98620866	146	3093	2.3535	0.009298
MACF1	1	39539839	39962810	403	3093	2.5775	0.0049753
CLDN14	21	37822919	37958867	428	3093	2.5635	0.0051813
ACTRT3	3	169474709	169497683	20	3093	2.5015	0.0061826
ZFP28	19	57040317	57078170	112	3093	2.6591	0.0039171
SYNPO2	4	119799996	119992402	545	3093	2.5878	0.0048294
MATN1	1	31174124	31206432	121	3093	2.4515	0.0071136
NPTX1	17	78430633	78460404	58	3093	2.4264	0.0076252
PRDX2	19	12897634	12922724	13	3093	2.3261	0.010006
CDC42BPA	1	227167566	227516193	1744	3093	2.5104	0.0060289
PHYHIP	8	22067216	22099851	30	3093	2.4457	0.0072294
TIPARP	3	156382205	156434559	33	3093	2.4076	0.0080282
LGR4	11	27377508	27504338	179	3093	2.6591	0.0039177
CDKN2C	1	51424367	51450309	13	3093	2.3586	0.0091731
OSBPL6	2	179049208	179274160	399	3093	2.6477	0.0040516
FAM171A1	10	15243642	15423058	437	3093	2.6466	0.0040655
CACNB1	17	37319709	37363956	40	3093	2.4806	0.0065587
C7orf25	7	42938223	42961689	61	3093	2.3356	0.0097557
TMEM145	19	42807477	42839214	17	3093	2.4395	0.0073535
ABCA7	19	1030102	1075571	162	3093	2.331	0.0098768
DACT1	14	59090786	59125039	75	3093	2.311	0.010416
NECAP2	1	16757167	16796585	76	3093	2.4617	0.0069143
ALKBH2	12	109515993	109541436	38	3093	2.4548	0.0070488
MEGF8	19	42819730	42892921	71	3093	2.427	0.0076118
PTPN5	11	18739475	18824268	156	3093	2.5619	0.0052055
HERC5	4	89368181	89437334	22	3093	2.4143	0.0078837
TMEM130	7	98434111	98477673	60	3093	2.3926	0.0083648
PRR19	19	42796284	42824973	16	3093	2.3595	0.0091486
CIC	19	42778734	42809949	20	3093	2.3527	0.009319
TNFAIP8	5	118594418	118740294	381	3093	2.5537	0.0053286
ST6GALNAC1	17	74610838	74649894	128	3093	2.5116	0.0060084
PID1	2	229878689	230146057	757	3093	2.5007	0.0061976
C6orf89	6	36843640	36906740	179	3093	2.4786	0.0065943
NKX6-1	4	85404436	85429387	18	3093	2.2969	0.010811
PAFAH1B3	19	42791185	42816952	12	3093	2.3525	0.0093242
TLDC1	16	84499966	84548366	261	3093	2.4157	0.0078525
BOD1	5	173024148	173053706	71	3093	2.4862	0.0064551
PHLDA3	1	201424607	201448299	43	3093	2.2095	0.01357
LRRC34	3	169501216	169540574	37	3093	2.5005	0.0062014
ATP2B1	12	89971826	90113130	130	3093	2.3669	0.0089683
OAT	10	126075872	126117545	102	3093	2.2884	0.011057
CHGB	20	5881974	5916007	127	3093	2.4509	0.0071254
FABP7	6	123090646	123115219	36	3093	2.3735	0.0088103
IFNA6	9	21340317	21360886	15	3093	2.4196	0.0077698
IFNA17	9	21217242	21238221	79	3093	2.4933	0.0063275
LBR	1	225579204	225626557	84	3093	2.5399	0.0055441
OXCT1	5	41720167	41880791	123	3093	2.4925	0.006343
SLC1A7	1	53542855	53618304	326	3093	2.2742	0.011477
SOD1	21	33021935	33051244	26	3093	2.4672	0.006808
SPAG1	8	101160263	101264132	175	3093	2.3995	0.0082098
LST1	6	31543956	31566686	52	3093	2.2946	0.010879
NBEAL2	3	47011173	47061194	43	3093	2.4962	0.0062757
HDDC2	6	125586496	125633287	127	3093	2.4151	0.0078659
HERC6	4	89289838	89374249	16	3093	2.2439	0.01242
WRAP53	17	7579389	7616820	56	3093	2.424	0.0076759
UBA6	4	68471479	68576889	283	3093	2.1602	0.015377
CHFR	12	133406937	133491459	292	3093	2.2766	0.011406
PNMAL2	19	46984448	47009169	74	3093	2.1719	0.01493
HES7	17	8013908	8037410	41	3093	2.3407	0.0096247
C11orf44	11	130532851	130597247	34	3093	2.1949	0.014085
SERPINE3	13	51905168	51949555	23	3093	2.2997	0.010732
DMRT3	9	966968	1001732	82	3093	2.3671	0.0089636
TMEM207	3	190136444	190177665	94	3093	2.3203	0.010163
CXCL2	4	74952752	74974997	13	3093	2.0892	0.018344
VNN1	6	132991997	133045194	169	3093	2.4004	0.008189
ADRA1B	5	159333740	159410017	101	3093	2.3205	0.010158
COL4A2	13	110949631	111175374	736	3093	2.3565	0.0092243
MYBPC1	12	101978709	102089658	339	3093	2.2814	0.011264
UBE2V1	20	48687661	48742496	100	3093	2.4066	0.0080512
COBL	7	51073909	51394515	556	3093	2.312	0.010388
PIK3R5	17	8772233	8879029	182	3093	2.1797	0.014639
BCAS4	20	49401467	49503714	188	3093	2.1144	0.017243
TMEM168	7	112395364	112440768	54	3093	2.3127	0.010371
TTC14	3	180309918	180346120	16	3093	2.2111	0.013513
CCDC12	3	46953220	47033500	76	3093	2.4529	0.007086
MS4A15	11	60514340	60554204	26	3093	2.0716	0.019152
CCDC178	18	30507225	31030685	564	3093	2.4956	0.0062878
CCNE1	19	30292805	30325224	61	3093	2.325	0.010036
COL4A3	2	228019281	228189508	586	3093	2.4204	0.0077527
IFNA2	9	21374254	21395396	22	3093	2.1036	0.017709
IFNA16	9	21206372	21227310	53	3093	2.3597	0.0091448
IGFBP7	4	57887237	57986551	417	3093	2.2539	0.012102
OSM	22	30648817	30672829	32	3093	2.1611	0.015342
SNRPD2	19	46180712	46205569	40	3093	2.1307	0.016555
ACOX3	4	8358009	8452452	210	3093	2.4963	0.0062756
LHX2	9	126763889	126805572	84	3093	2.2599	0.011913
AKAP10	17	19797765	19891169	123	3093	2.0642	0.019499
CBX3	7	26230831	26263227	10	3093	2.191	0.014227
USP24	1	55522032	55691039	176	3093	2.0799	0.018769
AIG1	6	143371979	143671441	311	3093	2.347	0.0094636
NPAS3	14	33394115	34283382	1667	3093	2.3956	0.0082964
TAS1R1	1	6604987	6649817	74	3093	2.2944	0.010885
KIAA1804	1	233453514	233530894	309	3093	2.2483	0.01228
NLRP4	19	56337944	56403221	152	3093	2.1854	0.014429
NCR3	6	31546660	31570762	56	3093	2.2167	0.013322
FCRL6	1	159760282	159796047	58	3093	2.1098	0.017437
TMEM189-UBE2V1	20	48687661	48780335	182	3093	2.3555	0.0092485
SLC22A10	11	63047372	63089246	79	3093	2.119	0.017044
LRRTM1	2	80505481	80541718	40	3093	2.1241	0.01683
SERPINB8	18	61627263	61666608	35	3093	2.2119	0.013488
CPB2	13	46617201	46705318	251	3093	2.243	0.012448
GAK	4	833065	936174	258	3093	2.3045	0.010596
PGK2	6	49743364	49765053	43	3093	2.2271	0.012969
SLC25A3	12	98977403	99005778	45	3093	2.2253	0.013029
PRSS1	7	142447319	142470927	36	3093	2.106	0.017604
USH2A	1	215786236	216606738	1471	3093	2.2322	0.012799
VPREB1	22	22589200	22609926	134	3093	2.2568	0.012011
CAP2	6	17383447	17568023	345	3093	2.404	0.0081073
MORC3	21	37682360	37759999	102	3093	2.4016	0.008161
HIGD1A	3	42814400	42856027	55	3093	2.3158	0.010284
VPS37C	11	60887728	60938916	138	3093	1.9937	0.023094
LMBR1L	12	49480334	49514683	27	3093	2.094	0.018131
STRA6	15	74461802	74512046	96	3093	2.3319	0.009853
HMBOX1	8	28737911	28932456	165	3093	2.3645	0.0090278
HM13	20	30092213	30168178	131	3093	2.0156	0.021922
LRRIQ1	12	85420099	85668235	241	3093	2.1755	0.014795
ZNF561	19	9708002	9741916	61	3093	2.3276	0.0099661
C2CD4B	15	62445734	62468359	37	3093	2.216	0.013347
LOC101928726	5	176522822	176558835	67	3093	2.2427	0.012457
PZP	12	9291436	9370966	181	3093	2.3684	0.0089318
ADD2	2	70878334	71005375	349	3093	2.1065	0.017579
DST	6	56312785	56829426	648	3093	2.2688	0.011641
HNRNPA2B1	7	26219547	26250413	16	3093	2.2318	0.012814
ISLR	15	74456087	74479212	40	3093	2.159	0.015425
CD46	1	207915383	207978861	121	3093	2.3147	0.010314
PTGIR	19	47104585	47138375	72	3093	2.0077	0.02234
TNNI3	19	55653135	55679100	37	3093	2.3649	0.0090173
STX6	1	180932164	181002074	121	3093	2.2564	0.012022
SMC5	9	72863878	72979789	249	3093	2.0387	0.020741
CASP14	19	15150291	15179104	129	3093	2.1261	0.016746
MPP6	7	24603007	24743322	393	3093	2.3544	0.009277
RBFOX1	16	5279469	7773342	9680	3093	2.1995	0.013921
QPCTL	19	46185741	46217248	60	3093	2.1613	0.015338
KLHL9	9	21321018	21345429	16	3093	2.2674	0.011683
ARHGEF19	1	16514599	16549104	137	3093	2.1943	0.014107
FAM91A1	8	124770679	124837692	70	3093	2.3686	0.0089285
DNAAF3	19	55660029	55688090	68	3093	2.4157	0.0078521
LOC101929766	1	189225212	189314663	186	3093	1.9408	0.026144
HMMR	5	162877517	162928951	85	3093	2.2427	0.012457
IFNA5	9	21294613	21315312	31	3093	2.2252	0.013035
SOX2	3	181419712	181442224	4	3093	1.9699	0.024424
TP53	17	7561720	7600868	74	3093	2.2387	0.012587
B4GALT5	20	48239482	48340421	185	3093	2.0842	0.018571
MAD2L2	1	11724537	11761678	30	3093	1.8535	0.031908
ZPBP	7	49967023	50142860	385	3093	2.1535	0.015642
FRMD4B	3	69209146	69445430	549	3093	2.1858	0.014416
ASB4	7	95105213	95179543	158	3093	2.3748	0.0087787
ZNF562	19	9749330	9795776	87	3093	2.1024	0.017758
ZNF71	19	57096664	57145550	120	3093	2.1099	0.017433
PIF1	15	65097831	65127867	63	3093	2.0831	0.018623
ILKAP	2	239069043	239122343	199	3093	2.1343	0.016411
RHEBL1	12	49448467	49473808	11	3093	2.3315	0.0098627
C6orf118	6	165683153	165733111	121	3093	2.2452	0.012377
PCSK9	1	55495149	55540526	99	3093	2.1436	0.016033
C3orf33	3	155470401	155534076	121	3093	2.1996	0.013917
IQCF6	3	51802577	51823256	6	3093	2.1809	0.014596
BHLHA9	17	1163858	1184565	29	3093	2.2979	0.010783
CCR8	3	39361197	39385171	38	3093	2.1263	0.01674
DLX5	7	96639702	96664143	27	3093	2.0452	0.020419
GABRG2	5	161484648	161592545	148	3093	2.1614	0.015333
IFNA10	9	21196180	21217142	47	3093	2.2582	0.011967
MAP2K5	15	67825021	68109455	552	3093	2.211	0.013518
SASH1	6	148653729	148883185	549	3093	2.3332	0.0098179
DNAJC16	1	15843343	15908228	165	3093	2.0858	0.018497
MRPL42	12	93851266	93907548	154	3093	2.2207	0.013186
NDUFAF1	15	41669547	41704658	47	3093	2.1162	0.017165
BCCIP	10	127502102	127552264	55	3093	2.2025	0.013813
ROPN1L	5	10431974	10475138	58	3093	2.0968	0.018006
CNFN	19	42881171	42904444	28	3093	2.1214	0.016943
TRIM47	17	73860242	73884683	56	3093	2.2994	0.010741
DNAH2	17	7610631	7747058	210	3093	2.3284	0.0099467
C1QL4	12	49716200	49740971	25	3093	2.1606	0.015364
LRRIQ4	3	169520658	169565561	73	3093	2.1788	0.014673
CLEC19A	16	19287105	19332269	105	3093	2.1016	0.017795
CPB1	3	148498917	148587979	194	3093	2.2264	0.012995
MECOM	3	168791287	169391563	1171	3093	2.3717	0.0088538
LTB	6	31538335	31560202	46	3093	2.2036	0.013776
SRP9	1	225955515	225988168	114	3093	2.1481	0.015851
YWHAG	7	75946108	75998342	78	3093	2.2131	0.013447
RAB11FIP3	16	465649	582485	183	3093	2.0701	0.01922
MALT1	18	56328618	56427371	176	3093	2.2849	0.011159
DECR2	16	441858	472487	36	3093	1.9751	0.024128
VPS53	17	401908	628096	539	3093	2.2958	0.010843
TMEM105	17	79275070	79314474	59	3093	1.9582	0.025104
CCDC172	10	118073940	118149541	91	3093	2.0545	0.019961
DLX2	2	172954166	172977478	32	3093	2.1115	0.017364
KCNK2	1	215168885	215420436	603	3093	2.2544	0.012085
MAP3K4	6	161402816	161548417	200	3093	2.2123	0.013473
SYT5	19	55672571	55701809	93	3093	2.3523	0.0093299
VCL	10	75747836	75889918	168	3093	2.1577	0.015475
DDO	6	110699545	110746839	136	3093	2.1782	0.014696
MORF4L1	15	79122903	79200081	253	3093	2.1043	0.017675
IKZF2	2	213854408	214026379	351	3093	2.3345	0.0097853
ABCB9	12	123395498	123461056	25	3093	2.2695	0.011618
KCNE4	2	223906648	223930355	54	3093	2.171	0.014964
ARHGAP17	16	24920710	25036695	194	3093	1.9609	0.024947
SMC6	2	17835079	17945096	158	3093	2.0897	0.018321
GPT2	16	46908308	46975201	34	3093	1.9014	0.028628
TGM7	15	43558479	43604453	56	3093	2.0314	0.021105
ADAMTS16	5	5130443	5330412	610	3093	2.0493	0.020217
SLC22A25	11	62920523	63015415	224	3093	2.0907	0.018278
CSRP1	1	201442658	201486387	93	3093	2.0969	0.018001
DFNA5	7	24727974	24807639	231	3093	2.2429	0.01245
IFNA7	9	21191468	21212204	64	3093	2.1652	0.015185
CCL16	17	34293529	34320373	52	3093	2.1927	0.014164
SLC9A3R1	17	72734751	72775499	56	3093	2.1058	0.017611
NFE2L3	7	26181847	26236757	62	3093	1.9283	0.026909
TROAP	12	49706971	49735514	49	3093	2.1657	0.015167
MAPK8IP3	16	1746184	1830318	129	3093	1.999	0.022804
TTC33	5	40701678	40766072	117	3093	2.1735	0.014871
NAT9	17	72756686	72782534	60	3093	2.1507	0.015748
INTS6	13	51917678	52037275	110	3093	2.1074	0.017542
YPEL5	2	30359750	30393399	36	3093	2.0567	0.01986
DHX32	10	127514909	127579884	54	3093	2.1886	0.014312
RAB22A	20	56874771	56952563	128	3093	2.2497	0.012234
KIF9	3	47259516	47334337	56	3093	2.2456	0.012364
LRRC31	3	169547029	169597723	94	3093	2.1118	0.017353
GPR61	1	110072494	110098487	22	3093	2.1575	0.015484
GNG8	19	47127333	47147939	34	3093	1.8439	0.032596
IL22RA2	6	137454957	137504785	68	3093	1.9524	0.025443
NEK7	1	198116108	198301550	464	3093	2.2166	0.013326
GLIPR2	9	36126730	36173910	169	3093	2.083	0.018624
HSPA12A	10	118420703	118619693	397	3093	2.1747	0.014826
SH2D4B	10	82287658	82416316	353	3093	2.1779	0.014708
PSG8	19	43246839	43279831	62	3093	2	0.022751
KRT86	12	52632892	52712947	249	3093	2.2032	0.01379
ODC1	2	10570507	10598680	37	3093	1.9593	0.025041
APPBP2	17	58510520	58613580	12	3093	2.0401	0.020668
CELF3	1	151662534	151699290	46	3093	2.1569	0.015505
VWA9	15	65861095	65913627	40	3093	2.1331	0.016457
GGTLC1	20	23955687	23979475	18	3093	2.0343	0.020961
CD5	11	60859930	60905324	76	3093	1.8721	0.030596
CRIP2	14	105929275	105956507	1	3093	2.126	0.016753
FUT5	19	5855837	5880551	48	3093	1.9044	0.028427
KCNF1	2	11042063	11064351	37	3093	1.9372	0.026358
PSG3	19	43215794	43254668	53	3093	1.8734	0.030505
RECK	9	36026910	36134452	212	3093	2.1586	0.015442
MTA1	14	105876186	105947066	1	3093	2.126	0.016753
2006-03-01	5	10343751	10450500	76	3093	2.0001	0.022747
RFX7	15	56369479	56545728	428	3093	1.878	0.030191
ZCCHC6	9	88892648	88979402	132	3093	2.0165	0.021872
NOL9	1	6571407	6624658	162	3093	2.1299	0.016589
CABLES2	20	60953686	60992339	147	3093	2.0794	0.018789
DPH6	15	35647670	35848597	278	3093	2.1457	0.015947
RFPL4B	6	112658532	112682498	49	3093	1.9895	0.023321
KISS1	1	204149469	204175619	60	3093	2.0438	0.020485
SUOX	12	56381043	56409309	31	3093	1.9468	0.025779
YME1L1	10	27389040	27453349	170	3093	2.042	0.020576
KLK11	19	51515487	51541290	82	3093	1.9217	0.027324
AP3M1	10	75870015	75920826	94	3093	2.0602	0.019688
TBC1D23	3	99969661	100054096	119	3093	1.9591	0.025049
PLEKHA3	2	179335199	179379783	44	3093	2.0946	0.018105
TRIM65	17	73875041	73903084	51	3093	2.0741	0.019036
LINGO4	1	151762765	151787882	43	3093	1.8607	0.031396
FRG2B	10	135428603	135450299	36	3093	2.102	0.017777
CXCL3	4	74892306	74914490	4	3093	1.9212	0.027356
IFNA4	9	21176617	21197598	108	3093	2.1173	0.017117
IGFALS	16	1830414	1854909	175	3093	2.2037	0.013772
KIT	4	55514095	55616881	190	3093	2.1364	0.016323
KLHL18	3	47314116	47398306	48	3093	2.0461	0.020374
SETD2	3	47047898	47215467	126	3093	2.1745	0.014834
PI15	8	75726772	75777264	86	3093	1.9855	0.023542
HDAC7	12	48166505	48223763	98	3093	2.0299	0.021182
ENOPH1	4	83341726	83392245	79	3093	1.9759	0.024084
USP32	17	58244551	58479586	39	3093	1.9283	0.026906
MMP21	10	127445022	127474390	26	3093	2.0696	0.019245
FAM217A	6	4058593	4089457	90	3093	2.0723	0.019121
GNAI3	1	110081186	110148465	68	3093	1.9857	0.023531
GPR25	1	200832083	200853306	67	3093	2.0325	0.021049
PSG2	19	43558362	43596893	170	3093	1.8793	0.030102
PTPN6	12	7045740	7080479	17	3093	2.0131	0.022053
SYT1	12	79247773	79855788	971	3093	1.844	0.03259
UROS	10	127464091	127521837	103	3093	1.8948	0.029057
CBX4	17	77796955	77823222	17	3093	1.9274	0.026968
RABEPK	9	127952821	128006438	109	3093	1.938	0.026309
CCR9	3	45917996	45954667	82	3093	1.965	0.024705
SMG6	17	1953133	2217069	537	3093	2.0441	0.020471
ERGIC2	12	29483579	29544143	114	3093	1.9457	0.025844
C4orf19	4	37445552	37605132	548	3093	1.9247	0.027134
KIAA1456	8	12793183	12897286	401	3093	2.0109	0.022165
AGMAT	1	15888194	15921605	146	3093	1.9298	0.026816
TMC5	16	19411839	19520435	272	3093	1.8865	0.029617
CADPS2	7	121948478	122536813	1167	3093	1.9583	0.025095
GLB1L3	11	134135293	134199458	143	3093	2.0773	0.018886
2003-03-01	5	126193406	126376500	75	3093	1.9554	0.025267
NPNT	4	106806588	106902828	169	3093	1.9993	0.022788
RFESD	5	94972471	95002849	29	3093	1.9184	0.02753
VWC2	7	49803257	49971546	285	3093	2.0861	0.018487
VMAC	19	5894852	5920263	52	3093	1.8728	0.030548
TMEM150C	4	83394329	83493595	115	3093	2.0545	0.019965
LTB4R	14	24770705	24797242	45	3093	1.886	0.02965
DMRT1	9	831690	979090	572	3093	2.0339	0.020979
FLT3	13	28567411	28692904	395	3093	1.8448	0.032531
GJA5	1	147218332	147263165	95	3093	2.1123	0.017332
FOXA1	14	38048757	38074325	42	3093	1.9441	0.025942
MOG	6	29614758	29650149	109	3093	1.9058	0.028337
SUMO3	21	46215532	46248044	84	3093	1.948	0.02571
UBE2G2	21	46178495	46231751	176	3093	1.8488	0.032245
RFXANK	19	19293008	19322678	40	3093	1.9735	0.02422
KCNH3	12	49922834	49962091	52	3093	2.2575	0.011989
RAB24	5	176718199	176740744	27	3093	1.9131	0.027869
SLC38A7	16	58690298	58728674	129	3093	1.9639	0.024773
JPH1	8	75136935	75243721	177	3093	2.1534	0.015642
ZNFX1	20	47852437	47904756	139	3093	1.9185	0.027521
DNAJC22	12	49730721	49757467	20	3093	2.0004	0.02273
SEL1L2	20	13819635	13985979	339	3093	1.9837	0.023646
ATG10	5	81257844	81561958	333	3093	2.0549	0.019945
C17orf64	17	58488574	58518787	4	3093	1.9458	0.025839
FAM219A	9	34388182	34468568	181	3093	2.0745	0.019015
BAG1	9	33242469	33274759	46	3093	1.9236	0.0272
CDH13	16	82650399	83840215	5185	3093	2.1036	0.017707
CDX2	13	28526205	28553505	61	3093	1.939	0.026252
F2R	5	76001868	76041595	88	3093	2.0853	0.018522
GRIK2	6	101831584	102527958	1564	3093	1.9035	0.028489
KLK10	19	51506000	51533431	71	3093	1.9695	0.024449
SURF6	9	136187543	136213047	62	3093	1.8456	0.032473
GPR68	14	91688876	91740898	75	3093	2.0022	0.02263
TGM5	15	43514793	43569055	62	3093	2.0236	0.021506
SEC23B	20	18478188	18552059	229	3093	2.1275	0.01669
ZWINT	10	58107016	58131063	22	3093	2.0803	0.018748
NTNG1	1	107672540	108034477	441	3093	1.9786	0.023932
COMMD8	4	47442815	47475676	64	3093	1.8566	0.031682
NOP10	15	34623917	34645362	62	3093	2.0828	0.018633
CHRNA9	4	40327346	40367234	179	3093	1.9932	0.023121
TRIB3	20	346447	388203	89	3093	1.8668	0.030966
AKR1E2	10	4858369	4900254	126	3093	2.019	0.021746
C9orf24	9	34369017	34407898	80	3093	1.9803	0.023837
DRC1	2	26614784	26689579	78	3093	2.0153	0.021937
ISM1	20	13192418	13291297	191	3093	1.9303	0.026784
PLEKHG4B	5	130373	200087	201	3093	1.8978	0.028861
CRYGN	7	151117056	151147256	78	3093	1.9624	0.024856
RGPD4	2	108433388	108519000	64	3093	1.7742	0.038013
C1orf189	1	154161561	154188841	17	3093	1.8848	0.029726
C1S	12	7157819	7188336	37	3093	1.9252	0.027103
CD48	1	160638536	160691641	52	3093	1.8393	0.032938
DLD	7	107521586	107571643	90	3093	1.9364	0.026406
KPNA3	13	50263443	50377057	230	3093	1.9312	0.026728
PPP2R4	9	131863183	131921225	111	3093	1.7333	0.041523
PRKAA1	5	40749481	40808297	105	3093	2.0201	0.021688
RTN1	14	60052694	60347557	502	3093	1.9949	0.023026
TRB	7	141988851	142520972	1119	3093	1.9965	0.022939
NRP2	2	206537184	206672857	118	3093	1.7595	0.039249
SNAP91	6	84252604	84429127	263	3093	1.7745	0.037993
LPCAT3	12	7075347	7135842	59	3093	1.8994	0.028756
EMG1	12	7069944	7095165	20	3093	1.942	0.026068
RTF1	15	41699302	41785761	113	3093	1.8718	0.030616
OTP	5	76914537	76944522	51	3093	1.8227	0.034177
HEATR5A	14	31750994	31899788	163	3093	1.726	0.04217
KLF3	4	38655790	38713129	116	3093	1.842	0.032736
IRX1	5	3586168	3611517	57	3093	2.0408	0.020635
SNX27	1	151574454	151681559	118	3093	1.9504	0.025564
ZNF644	1	91370855	91497812	157	3093	1.8042	0.035603
TMEM261	9	7786490	7809806	27	3093	2.0201	0.021689
MGAM2	7	141801549	141853783	104	3093	1.9052	0.028375
GPR150	5	94945980	94967284	9	3093	1.8621	0.031294
OR6K3	1	158676958	158697905	52	3093	1.9586	0.025081
CDKN1B	12	12860302	12885305	51	3093	1.9568	0.025185
HNF4A	20	42974441	43071485	205	3093	2.0219	0.021591
ID1	20	30183086	30204318	60	3093	1.7608	0.039137
PRPH	12	49678796	49702481	65	3093	1.8601	0.031434
TNF	6	31533344	31556113	43	3093	1.8667	0.030973
TNKS	8	9402756	9649856	737	3093	1.805	0.035535
MCRS1	12	49942077	49971928	34	3093	2.0099	0.022219
FUT9	6	96453845	96673488	549	3093	1.9912	0.023231
CPSF6	12	69623317	69678138	101	3093	1.9491	0.025645
DAAM1	14	59645329	59848123	552	3093	1.8659	0.031025
MTCH1	6	36925911	36964327	142	3093	1.9194	0.027469
MRPS33	7	140695961	140724781	53	3093	2.0006	0.022716
RBM38	20	55956454	55994389	74	3093	1.9905	0.023269
PLEKHO2	15	65124082	65170201	107	3093	1.8451	0.032508
ANKRD40	17	48760551	48795270	50	3093	1.9768	0.024033
RBBP8NL	20	60975293	61012629	126	3093	1.8888	0.02946
ZNF320	19	53369425	53404599	111	3093	1.8764	0.0303
FBXO43	8	101135588	101168099	45	3093	1.8903	0.029358
TTC6	14	38054941	38228563	420	3093	1.9791	0.023903
LRRC69	8	92104847	92241473	270	3093	1.8579	0.031595
ATF3	1	212728676	212804119	155	3093	1.8136	0.034868
CTSC	11	88016760	88080941	198	3093	1.8822	0.029904
DBH	9	136491485	136534466	91	3093	1.7885	0.036849
DLG1	3	196759431	197036171	664	3093	1.7865	0.037013
FTH1	11	61721757	61745132	44	3093	1.8612	0.031361
ME1	6	83910108	84150938	426	3093	1.8839	0.02979
UBE2N	12	93792088	93846026	55	3093	1.8136	0.034871
TRPV1	17	3458740	3522705	166	3093	1.7458	0.04042
PHB2	12	7064515	7089981	18	3093	1.9352	0.026484
WBP2	17	73831780	73861501	65	3093	2.0177	0.021814
APOL2	22	36612255	36646000	118	3093	1.8208	0.034315
PRELID1	5	176720763	176743960	31	3093	1.9078	0.028207
CHMP5	9	33254877	33292067	42	3093	1.8549	0.031806
DPP8	15	65724805	65820040	114	3093	1.8329	0.033406
KIAA1147	7	141346528	141411953	72	3093	1.8584	0.031553
URM1	9	131123598	131164295	23	3093	1.9216	0.027326
ISCA1	9	88869461	88907676	65	3093	1.8772	0.030244
RSPRY1	16	57210026	57284385	68	3093	1.8824	0.029891
SNX29	16	12060602	12678146	1905	3093	1.8369	0.033111
DEFB108B	11	71534246	71558608	12	3093	1.7866	0.037001
RIIAD1	1	151684013	151712082	48	3093	1.8829	0.02986
XKR9	8	71571600	71658177	257	3093	1.8724	0.030574
ZNF812	19	9790189	9821493	106	3093	1.875	0.030398
POLR3D	8	22092619	22118680	29	3093	1.7431	0.040654
MNT	17	2277354	2314258	38	3093	1.8646	0.031122
NDUFV2	18	9092628	9144343	98	3093	1.7876	0.036917
NGFR	17	47562655	47602382	29	3093	1.7982	0.036077
ICE1	5	5412786	5500347	106	3093	1.8335	0.033366
PALD1	10	72228564	72338206	350	3093	1.7031	0.044273
ESF1	20	13684969	13775579	190	3093	1.8078	0.035321
SLC47A1	17	19427167	19492346	108	3093	1.9395	0.02622
LTB4R2	14	24769357	24791259	25	3093	1.8229	0.034158
SLC46A2	9	115631200	115663193	91	3093	1.8006	0.035886
FAM186B	12	49966658	50009433	33	3093	2.0271	0.021326
IQCG	3	197605946	197696982	154	3093	1.8455	0.032483
RFT1	3	53112499	53174480	136	3093	1.8147	0.034781
R3HDML	20	42955798	42989432	118	3093	1.8202	0.034366
DCP2	5	112302399	112367892	137	3093	2.0133	0.02204
NUTM1	15	34625458	34659936	61	3093	2.0605	0.019677
CHAMP1	13	115069965	115102803	53	3093	1.9043	0.028434
PTRF	17	40544467	40585506	112	3093	1.742	0.040754
CCDC141	2	179684484	179924841	555	3093	2.0198	0.021704
NME4	16	436752	460754	20	3093	1.7417	0.040783
ZNF37A	10	38373264	38422280	174	3093	1.8372	0.033088
MKRN3	15	23800454	23830764	35	3093	1.7916	0.036597
ABCC3	17	48702205	48779063	85	3093	1.8482	0.032288
TCL1B	14	96142754	96168980	65	3093	1.898	0.028851
THOC1	18	204520	278059	147	3093	1.7738	0.03805
PLCL2	3	16964582	17142098	318	3093	2.0529	0.020043
CFAP97	4	186070815	186135182	159	3093	1.6403	0.050474
MYL7	7	44168463	44190974	49	3093	1.9804	0.023829
PITPNM3	17	6344583	6469877	305	3093	1.8931	0.029175
CDH10	5	24477209	24655085	472	3093	2.086	0.018488
CD200	3	112041194	112091659	158	3093	1.6377	0.050739
POLR2K	8	101152839	101176230	39	3093	1.8223	0.034201
RAB5B	12	56357697	56400467	51	3093	1.7152	0.043154
RPS3	11	75100535	75143346	58	3093	1.8446	0.032545
TRAF6	11	36495317	36541863	54	3093	1.7606	0.039155
SMARCA5	4	144424616	144488642	97	3093	1.7512	0.039958
MRPL19	2	75863909	75899334	87	3093	1.8628	0.031245
C1orf43	1	154169183	154203273	22	3093	1.792	0.036563
NUSAP1	15	41614892	41683248	96	3093	1.7504	0.040025
TREM1	6	41232999	41264457	76	3093	1.8439	0.0326
C1orf106	1	200850627	200894864	106	3093	1.8434	0.032632
MANEA	6	96015373	96067333	159	3093	1.8908	0.029323
PRR23C	3	138750944	138773734	45	3093	1.8101	0.035137
OR51I2	11	5464638	5485707	108	3093	1.9273	0.02697
LOC101929097	19	2501216	2523569	57	3093	1.6831	0.046175
ALDOC	17	26890133	26914282	9	3093	1.7174	0.042951
CD8B	2	87032460	87099047	91	3093	1.7726	0.038144
VDAC1	5	133297566	133351300	98	3093	2.0182	0.021787
HCAR3	12	123189303	123211439	61	3093	1.6432	0.050175
NUBP2	16	1822931	1849192	128	3093	1.9236	0.027205
DDX27	20	47825832	47870614	116	3093	1.7568	0.039472
MFN1	3	179055480	179121014	109	3093	1.7784	0.037671
C5orf15	5	133281198	133314406	38	3093	1.8878	0.029527
TBX20	7	35232042	35303711	176	3093	1.7916	0.0366
PLEKHG5	1	6516152	6590121	138	3093	1.8206	0.034331
LRRK1	15	101449460	101620317	454	3093	2.003	0.022591
PHACTR1	6	12706888	13300476	1166	3093	1.8749	0.030405
TMEM189	20	48730274	48780335	99	3093	1.8683	0.030862
MS4A13	11	60272886	60320194	117	3093	1.831	0.033553
TRIM64C	11	49065266	49090664	56	3093	1.7482	0.040212
CNTN3	3	74301719	74673587	690	3093	1.939	0.026248
PTGER4	5	40670032	40706962	93	3093	1.892	0.029243
RANBP3	19	5906150	5988320	97	3093	1.7852	0.037117
DDN	12	49378933	49403088	11	3093	1.8455	0.032484
CAMSAP2	1	200698686	200839832	277	3093	1.8826	0.029875
SPINK4	9	33230196	33258565	69	3093	1.8172	0.034593
COQ6	14	74406637	74439815	93	3093	1.7085	0.043775
ARL6IP4	12	123454607	123477460	12	3093	1.754	0.039719
FAR2	12	29291936	29498549	571	3093	1.8282	0.033758
ATP8B2	1	154288036	154333780	127	3093	1.7711	0.038271
EMILIN3	20	39978606	40005498	25	3093	1.8388	0.032974
CABLES1	18	20704528	20850434	132	3093	1.8255	0.033966
SLC23A3	2	220016181	220045549	47	3093	1.7695	0.038403
LIPM	10	90552487	90590315	76	3093	1.9467	0.025785
C17orf96	17	36817956	36841187	29	3093	1.792	0.03657
BPHL	6	3108926	3163833	7	3093	1.7901	0.036722
CALD1	7	134454164	134665480	450	3093	1.8939	0.029119
CAPS	19	5903659	5926222	39	3093	1.6946	0.045079
FOLH1	11	49158187	49240222	200	3093	1.869	0.03081
GPR12	13	27319337	27344922	77	3093	1.7572	0.039444
KCNH1	1	210841657	211317457	1099	3093	1.9862	0.023506
MTNR1A	4	187444809	187486537	76	3093	1.8154	0.034734
SLC12A6	15	34512197	34640265	321	3093	1.9467	0.025784
TBL3	16	2012064	2038751	101	3093	1.8119	0.035003
PDIA5	3	122775856	122890953	234	3093	1.7924	0.036536
ANKRD12	18	9126751	9295983	328	3093	1.7568	0.039479
FKBP7	2	179318391	179353646	31	3093	1.8856	0.029671
LSM7	19	2311520	2338614	52	3093	1.8494	0.032199
S1PR5	19	10613418	10638668	65	3093	1.8962	0.02897
MRPL38	17	73884724	73911181	40	3093	2.0209	0.021645
LRRC3	21	45865393	45888739	32	3093	1.6994	0.044624
SPSB3	16	1816713	1842582	63	3093	1.8915	0.029282
SP140L	2	231181894	231278445	377	3093	1.9192	0.027482
AGPAT6	8	41425702	41492520	189	3093	1.7512	0.039957
FAM69B	9	139597024	139629170	53	3093	1.8565	0.031689
MAMDC2	9	72648435	72851899	552	3093	1.7884	0.036855
HMSD	18	61606588	61637646	63	3093	1.7167	0.043016
ARSI	5	149665909	149692525	8	3093	1.7605	0.039164
C5orf63	5	126368250	126419184	7	3093	1.7633	0.038925
CDH16	16	66932025	66962887	11	3093	1.7096	0.043671
CYP4A11	1	47384846	47417156	68	3093	1.8562	0.031714
LAMB1	7	107554244	107653804	146	3093	1.7777	0.03773
PLAG1	8	57063463	57133859	56	3093	1.87	0.030742
RASGRF2	5	80246491	80535981	734	3093	1.6073	0.05399
RBBP6	16	24540866	24594184	139	3093	1.7792	0.037607
SLC24A1	15	65893618	65963334	37	3093	1.8717	0.030626
ONECUT2	18	55092917	55168530	144	3093	1.9619	0.024889
OPTN	10	13131425	13190291	96	3093	1.8541	0.031864
GRAMD4	22	46963124	47088652	501	3093	1.7965	0.036211
WWC1	5	167709065	167909308	493	3093	1.6901	0.045509
NME8	7	37877930	37950003	309	3093	1.7222	0.042515
RNF121	11	71629768	71718643	45	3093	1.7472	0.040305
MRPL57	13	21740372	21763223	50	3093	1.7397	0.04096
AQP10	1	154283592	154307801	67	3093	1.7213	0.042595
SCARF2	22	20768874	20802146	119	3093	1.6967	0.044875
EME2	16	1813223	1836628	53	3093	1.8173	0.034588
SLC39A11	17	70632085	71098853	938	3093	1.8015	0.035811
ERICH2	2	171617528	171665481	103	3093	1.8421	0.032733
PRSS48	4	152188152	152222719	66	3093	1.6623	0.048229
C7orf72	7	50125682	50208852	248	3093	1.7304	0.041783
ACTA1	1	229556992	229579858	33	3093	1.8549	0.031809
CASP9	1	15807896	15861407	190	3093	1.7496	0.040096
CPT1A	11	68512088	68621878	164	3093	1.6955	0.044987
NUMA1	11	71703910	71801732	87	3093	1.7131	0.043343
PRKAG1	12	49386055	49423012	20	3093	1.8633	0.031212
KMT2D	12	49402758	49463935	33	3093	1.9178	0.027567
TAAR2	6	132928289	132955414	90	3093	1.7606	0.039155
TRIM13	13	50561143	50602603	55	3093	1.7525	0.039842
NLGN1	3	173105570	174014434	1681	3093	1.8636	0.031186
UPF2	10	11952021	12095169	398	3093	1.7605	0.039165
CELA2B	1	15792596	15827895	97	3093	1.776	0.037864
FMNL3	12	50021724	50111197	72	3093	1.8163	0.034666
NR2C2AP	19	19302223	19324238	16	3093	1.7494	0.040114
RNF151	16	2006843	2028976	67	3093	1.6941	0.045122
TMEM65	8	125313159	125394940	182	3093	1.7861	0.037045
KLK9	19	51495769	51522890	96	3093	1.9268	0.027004
FAM83H	8	144796103	144832710	50	3093	1.7214	0.042585
CDK6	7	92224235	92475941	164	3093	1.8323	0.033451
CNTN1	12	41076244	41476214	947	3093	1.586	0.056371
DYRK1A	21	38729859	38897679	385	3093	1.859	0.031514
EEF2	19	3966054	3995477	37	3093	1.6764	0.04683
NME3	16	1810321	1831743	43	3093	1.8502	0.03214
RXRA	9	137208316	137342431	239	3093	1.8033	0.035672
SEL1L	14	81927891	82010205	56	3093	1.7549	0.039638
UCN	2	27520265	27541130	14	3093	1.7268	0.042101
YBX3	12	10841676	10886047	119	3093	1.7546	0.039662
DCAF5	14	69507637	69629914	152	3093	1.7547	0.039658
IL18BP	11	71699955	71723965	7	3093	1.7539	0.039726
GGA3	17	73222694	73268444	73	3093	1.7359	0.041293
SFMBT1	3	52923221	53090089	330	3093	1.8085	0.035267
MRPS34	16	1811891	1833152	45	3093	1.8343	0.033305
COX4I2	20	30215685	30242837	69	3093	1.7012	0.044457
NUDCD2	5	162870586	162897143	31	3093	1.722	0.042536
RBM46	4	155692424	155759965	105	3093	1.6319	0.051354
TIGIT	3	114002833	114039135	34	3093	1.6802	0.046459
MS4A6E	11	60092355	60118441	116	3093	1.6339	0.051137
HMCN2	9	133213389	133319510	131	3093	1.6749	0.046978
LOC101929206	19	24005249	24026066	43	3093	1.6009	0.0547
ADORA1	1	203086833	203146533	106	3093	1.8449	0.032523
CDH7	18	63407488	63558175	321	3093	1.7489	0.040155
E2F5	8	86079619	86136753	56	3093	1.8422	0.032725
EPHX1	1	225987797	226043264	165	3093	1.7216	0.042571
TNFRSF10B	8	22867646	22936700	133	3093	1.6942	0.045114
UST	6	149058063	149408126	748	3093	1.7703	0.03834
PNMA2	8	26352196	26381608	101	3093	1.7394	0.040984
GPR45	2	105829595	105870085	79	3093	1.794	0.036404
NLRP1	17	5394719	5497832	440	3093	1.8833	0.029831
KDM4B	19	4959123	5163609	531	3093	1.8746	0.030424
POU2F3	11	120097349	120200653	197	3093	1.6267	0.051904
ZNF410	14	74343318	74408991	190	3093	1.6342	0.051108
GNB4	3	179103876	179179371	135	3093	1.7589	0.039294
OGFOD2	12	123449354	123474588	12	3093	1.7098	0.043655
LRRCC1	8	86009323	86068315	45	3093	1.7863	0.037023
FAM132B	2	239050579	239087516	95	3093	1.8124	0.034966
RWDD4	4	184550789	184590331	60	3093	1.7817	0.037402
LRTOMT	11	71781377	71831828	67	3093	1.6989	0.044672
KCTD4	13	45756988	45785175	34	3093	1.7585	0.039331
LOC100505797	18	70525047	70558634	43	3093	1.7453	0.040469
LOC100506217	5	21471416	21495033	17	3093	1.7175	0.042944
CYLD	16	50765961	50845847	92	3093	1.7594	0.039258
GYS2	12	21674461	21793722	238	3093	1.7453	0.040468
HNF4G	8	76442203	76489069	176	3093	1.7379	0.041115
SATB1	3	18379133	18490265	164	3093	1.7535	0.039759
SORL1	11	121312912	121514471	201	3093	1.7382	0.041091
TUBB2A	6	3143900	3167783	14	3093	1.6563	0.048828
YY1	14	100695102	100755371	62	3093	1.7166	0.043025
COPS8	2	237983870	238017489	24	3093	1.6603	0.048428
PSD3	8	18374813	18881196	1640	3093	1.7818	0.037394
LAMTOR1	11	71795371	71824433	39	3093	1.7035	0.044233
NOXO1	16	2018918	2041704	94	3093	1.713	0.04336
PRR15	7	29593039	29616911	69	3093	1.7996	0.035961
LOC100129216	11	71579499	71605607	35	3093	1.6701	0.047448
MTRNR2L6	7	142364131	142385525	95	3093	1.6173	0.052903
ABR	17	896758	1100616	331	3093	1.6146	0.053196
GFER	16	2024150	2047750	99	3093	1.7028	0.044305
SMAD2	18	45349466	45467564	138	3093	1.6366	0.050856
UPK3A	22	45670868	45701755	93	3093	1.7924	0.036535
PEA15	1	160165125	160195162	10	3093	1.7019	0.044391
RPH3AL	17	52180	212633	137	3093	1.558	0.059613
WSCD2	12	108513511	108654314	288	3093	1.7243	0.042326
JADE2	5	133850003	133928918	168	3093	1.7449	0.040502
PRPF40B	12	50007197	50048452	14	3093	1.8515	0.032049
ANAPC15	11	71810633	71833822	31	3093	1.6607	0.048385
PDE7B	6	136162834	136526709	306	3093	1.734	0.041463
CHST11	12	104840692	105165792	779	3093	1.7804	0.037507
CUZD1	10	124581671	124615691	31	3093	1.6743	0.047038
DCAF8	1	160175505	160242350	42	3093	1.7149	0.043185
SLAMF8	1	159786440	159817282	56	3093	1.6886	0.045646
RPTOR	17	78508625	78950173	1507	3093	1.7318	0.041657
ZBTB10	8	81387854	81448500	81	3093	1.8298	0.033643
RTBDN	19	12926291	12956242	23	3093	1.702	0.044379
CCDC34	11	27350061	27394795	94	3093	1.737	0.041195
PHF21B	22	45267042	45415809	425	3093	1.6932	0.045212
PWWP2B	10	134200702	134241363	25	3093	1.6079	0.053927
MXRA7	17	74659748	74717056	158	3093	1.7283	0.041971
AMPD2	1	110152435	110184677	46	3093	1.7564	0.03951
CPM	12	69234955	69367020	231	3093	1.6174	0.052897
CRAT	9	131847073	131883070	57	3093	1.5833	0.056671
FOXG1	14	29226278	29249483	16	3093	1.6617	0.048286
HSPA8	11	122918200	122943074	67	3093	1.7055	0.044051
PCBP1	2	70303972	70326335	36	3093	1.6788	0.0466
RPS26	12	56425686	56448007	24	3093	1.5795	0.05711
NUP93	16	56754017	56892637	219	3093	1.7888	0.036827
CCP110	16	19525179	19574730	123	3093	1.586	0.056374
TBRG1	11	124482742	124515822	1	3093	1.8615	0.031333
PANX3	11	124471453	124500252	1	3093	1.8615	0.031333
NBPF4	1	108755902	108796720	19	3093	1.6197	0.052646
RD3	1	211639864	211676259	81	3093	1.7116	0.043486
RNASE12	14	21048239	21069532	37	3093	1.5638	0.058931
LOC729800	10	124568332	124595964	80	3093	1.6553	0.04893
CA8	8	61091423	61203954	321	3093	1.71	0.043631
CALM3	19	47094512	47124039	55	3093	1.5582	0.059598
ACKR2	3	42840964	42918775	119	3093	1.6855	0.045947
GTF2F2	13	45684631	45868240	233	3093	1.6938	0.045151
HIC1	17	1947454	1972981	40	3093	1.6734	0.047121
HNMT	2	138711808	138783934	112	3093	1.6571	0.04875
LIF	22	30626436	30652840	31	3093	1.6689	0.047564
SCT	11	616313	637173	43	3093	1.7221	0.04253
GLRX3	10	131924639	131988646	219	3093	1.5559	0.059861
RAB32	6	146854828	146886086	25	3093	1.5137	0.065053
SCLY	2	238959565	239018054	195	3093	1.7921	0.036555
ELP6	3	47527130	47565199	33	3093	1.766	0.038697
NUP133	1	229567044	229654088	153	3093	1.728	0.041994
DSCAML1	11	117288489	117677976	890	3093	1.8045	0.035573
MXD3	5	176722501	176751096	33	3093	1.7253	0.042237
SPATA8	15	97316676	97338845	34	3093	1.715	0.043176
PIK3R6	17	8696055	8780994	128	3093	1.8169	0.034616
CCNYL1	2	208566264	208630898	54	3093	1.7761	0.03786
ZBTB38	3	141033055	141178634	154	3093	1.5599	0.059388
ZDHHC20	13	21936710	22043508	244	3093	1.7896	0.03676
EYA1	8	72099668	72469888	580	3093	1.735	0.04137
HUS1	7	47992885	48029222	101	3093	1.6218	0.052427
NKX2-2	20	21481655	21504664	25	3093	1.625	0.052077
SFRP5	10	99516508	99541756	34	3093	1.682	0.046286
NCR1	19	55407504	55434454	20	3093	1.5981	0.055012
HNRNPDL	4	83333717	83361378	61	3093	1.6499	0.049482
POLR3F	20	18438033	18475287	78	3093	1.7606	0.039152
RGL1	1	183595208	183907666	540	3093	1.6719	0.047269
OR5H1	3	97841542	97862483	67	3093	1.6335	0.05118
DLL1	6	170581288	170609815	50	3093	1.4996	0.066865
SEMA6A	5	115769251	115920551	203	3093	1.5556	0.059898
ACSF2	17	48493519	48562200	126	3093	1.731	0.041723
SPINK7	5	147681990	147705482	44	3093	1.6357	0.050951
MOGAT1	2	223526457	223585005	119	3093	1.7292	0.041886
GOLT1A	1	204157288	204193220	73	3093	1.5429	0.061424
NUP35	2	183972247	184036408	327	3093	1.6335	0.051182
OAF	11	120071747	120110650	71	3093	1.8432	0.032649
ZNF454	5	178358194	178403218	152	3093	1.6941	0.045118
NKX1-2	10	126125998	126148550	43	3093	1.6481	0.049668
FAM159B	5	63976135	64024017	64	3093	1.7765	0.037823
DDX6	11	118608472	118671972	131	3093	1.6368	0.05084
GLUL	1	182340839	182371341	80	3093	1.6733	0.047131
SLC22A18	11	2910951	2956476	100	3093	1.5346	0.062443
PEX19	1	160236599	160264941	21	3093	1.6984	0.044712
SOX21	13	95351876	95374389	31	3093	1.7113	0.043511
EXOC6B	2	72393113	73063177	852	3093	1.872	0.0306
GPR78	4	8571964	8601750	43	3093	1.5897	0.055946
ASCC1	10	73845790	73986892	72	3093	1.7442	0.040564
ASIC4	2	220368892	220413494	71	3093	1.5419	0.061554
SMYD2	1	214444565	214520477	209	3093	1.7362	0.041261
NT5DC2	3	52548385	52579093	39	3093	1.5788	0.057188
C2orf76	2	120049793	120134451	245	3093	1.728	0.041995
FAM161B	14	74389695	74427117	110	3093	1.6184	0.052783
C7orf60	7	112449202	112589932	112	3093	1.6287	0.051688
TCP11L2	12	106686570	106751365	140	3093	1.8475	0.032337
KSR2	12	117880817	118416399	1268	3093	1.7561	0.039535
CLEC18B	16	74432529	74465368	16	3093	1.6904	0.045475
MTRNR2L9	6	62274008	62294534	119	3093	1.6524	0.049229
LOC100506422	9	26056673	26128406	159	3093	1.6646	0.047998
MICA	6	31357561	31393090	453	3093	1.7464	0.040371
ACOX1	17	73927588	73985515	99	3093	1.747	0.04032
BMP1	8	22012653	22079839	5	3093	1.523	0.063876
GABRA5	15	27101866	27204357	38	3093	1.5584	0.05957
GNB1	1	1706725	1832552	99	3093	1.5123	0.065228
GNRHR	4	68593093	68631804	87	3093	1.6518	0.049291
RPS21	20	60952121	60973576	77	3093	1.7407	0.040867
TCOF1	5	149727202	149789871	91	3093	1.6786	0.046616
UNG	12	109525399	109558798	59	3093	1.6981	0.044743
DHX34	19	47842538	47895961	27	3093	1.6886	0.045649
LRCH1	13	47117296	47337176	450	3093	1.7748	0.037968
ORC6	16	46713558	46742306	14	3093	1.5614	0.05921
RBKS	2	27994266	28123223	136	3093	1.6694	0.047515
RBM20	10	112394155	112609227	572	3093	1.7211	0.042615
KLHL35	11	75123438	75151674	34	3093	1.6531	0.049159
BBS1	11	66268077	66311084	85	3093	1.7091	0.043712
KCNH2	7	150632044	150685402	94	3093	1.7134	0.043321
RPS20	8	56970739	56997140	37	3093	1.6924	0.045284
SERTAD2	2	64848755	64988048	114	3093	1.6336	0.051166
UBAP2L	1	154182427	154253986	90	3093	1.6563	0.048829
RAPGEF3	12	48118453	48174846	174	3093	1.6361	0.050907
CXCL13	4	78422907	78542988	113	3093	1.6502	0.049455
LIMCH1	4	41352802	41712061	631	3093	1.8874	0.029551
SPCS1	3	52729792	52752198	30	3093	1.6082	0.053896
MRPS7	17	73247749	73272457	51	3093	1.6383	0.050681
RC3H2	9	125596835	125677562	55	3093	1.5458	0.061071
PLSCR2	3	146099150	146223778	274	3093	1.5037	0.066325
ARHGAP20	11	110437759	110593912	351	3093	1.7079	0.043824
RNF213	17	78224643	78382586	242	3093	1.6627	0.048187
SPG11	15	44844894	44965876	12	3093	1.6553	0.048929
NUBPL	14	32020591	32340430	808	3093	1.6601	0.048445
FAM214B	9	35094118	35126338	51	3093	1.694	0.045133
MND1	4	154255801	154346247	171	3093	1.7867	0.036994
MRGPRF	11	68761862	68790850	44	3093	1.8252	0.033983
CALML6	1	1836266	1858733	46	3093	1.5023	0.066511
ADAM32	8	38955050	39152436	365	3093	1.7583	0.039348
ZDHHC24	11	66278854	66323709	77	3093	1.7601	0.039191
OR51B6	11	5362738	5383676	195	3093	1.4756	0.070021
C7orf65	7	47684842	47711246	85	3093	1.5907	0.055842
URAD	13	28542243	28572774	66	3093	1.6337	0.051156
ZAR1L	13	32867908	32896091	94	3093	1.5407	0.061699
ACVR2B	3	38485790	38544633	80	3093	1.5635	0.058965
GYPA	4	145020456	145071904	86	3093	1.5964	0.055198
KCNG1	20	49610193	49649675	53	3093	1.6622	0.048239
PSMA5	1	109931653	109979108	55	3093	1.6483	0.049642
SORT1	1	109842187	109950563	118	3093	1.6183	0.052796
ST14	11	130019682	130090257	138	3093	1.7005	0.044517
NEK4	3	52734796	52814965	94	3093	1.5928	0.055607
CEP350	1	179913908	180094015	312	3093	1.5826	0.056761
EXOG	3	38527763	38593721	104	3093	1.5395	0.061839
CNPPD1	2	220026619	220052885	42	3093	1.6113	0.053562
SNX7	1	99117236	99236056	292	3093	1.743	0.040666
INIP	9	115438786	115490387	96	3093	1.6898	0.045533
IKZF4	12	56391268	56442219	39	3093	1.5361	0.062252
MAPKAP1	9	128189673	128479513	259	3093	1.6931	0.045218
RPAP3	12	48045715	48109844	127	3093	1.6108	0.053608
SNX18	5	53803589	53852416	201	3093	1.772	0.038197
TMEM37	2	120177501	120206096	73	3093	1.5171	0.064617
PKD1L1	7	47804250	47998071	570	3093	1.702	0.044379
PI16	6	36906039	36942613	136	3093	1.5932	0.055556
SFTA3	14	36932493	36992990	49	3093	1.6848	0.046016
SUN3	7	48016745	48078724	126	3093	1.7073	0.043885
CLEC4D	12	8656136	8684962	27	3093	1.5939	0.055483
PLEKHM3	2	208676012	208900284	304	3093	1.632	0.051344
LOC554223	6	29749683	29775584	247	3093	1.6934	0.045193
ATP6V1B2	8	20044704	20089207	59	3093	1.6148	0.053175
KIF5B	10	32287938	32355371	148	3093	1.7154	0.043136
MTTP	4	100475240	100555154	210	3093	1.5441	0.061287
NFX1	9	33280418	33381155	94	3093	1.6965	0.044891
PEX6	6	42921611	42956981	74	3093	1.6344	0.051091
PTP4A2	1	32362022	32413988	44	3093	1.5395	0.061845
WDHD1	14	55395656	55503819	163	3093	1.5303	0.062967
ARL2BP	16	57269037	57297547	31	3093	1.7112	0.043518
TMEFF2	2	192760615	193069645	414	3093	1.6071	0.054015
PTPN23	3	47412383	47464931	35	3093	1.6987	0.044684
SESN1	6	109297640	109425708	210	3093	1.6797	0.046508
ETNK2	1	204090190	204131307	44	3093	1.7112	0.043519
ZNF471	19	57009212	57051581	130	3093	1.6386	0.050647
FAM192A	16	57176378	57230387	39	3093	1.698	0.044751
WFDC12	20	43742067	43763106	56	3093	1.6425	0.050243
PRUNE2	9	79216292	79531136	699	3093	1.64	0.050498
MAGI3	1	113923087	114238545	535	3093	1.6582	0.048634
ZFP57	6	29630169	29654931	115	3093	1.6403	0.050468
LCE1B	1	152774447	152795585	27	3093	1.6263	0.051938
ATP9B	18	76819394	77148283	854	3093	1.7092	0.043704
RGS21	1	192276122	192346415	114	3093	1.6959	0.044956
LOC728715	12	9539658	9565776	87	3093	1.6432	0.050174

## Sheet: e_DigSpan
Table S9e. Top gene-based associations (p < 0.05) detected with DigSpan.
Gene	CHR	START	STOP	NSNPS	N	ZSTAT	P
MS4A1	11	60213251	60248225	68	2591	3.8197	6.6818e-05
KCNH3	12	49922834	49962091	52	2591	4.0745	2.3052e-05
C18orf54	18	51874284	51918404	167	2591	3.6841	0.00011476
PYCRL	8	144676083	144701784	78	2591	3.8935	4.9395e-05
MS4A5	11	60187062	60225265	84	2591	3.6157	0.00014978
MCRS1	12	49942077	49971928	34	2591	3.686	0.00011389
FAM186B	12	49966658	50009433	33	2591	3.7153	0.00010149
ZBTB44	11	130086572	130194663	82	2591	3.5272	0.00020998
EEF1D	8	144651867	144689845	133	2591	3.4934	0.00023843
TIGD5	8	144670074	144692485	68	2591	3.6582	0.00012698
FMNL3	12	50021724	50111197	72	2591	3.5007	0.00023205
TSTA3	8	144684788	144710358	51	2591	3.5562	0.00018812
PRPF40B	12	50007197	50048452	14	2591	3.5069	0.00022669
MAP3K11	11	65355226	65391720	52	2591	3.4021	0.00033438
PAX7	1	18947500	19085360	169	2591	3.4354	0.00029584
IRF8	16	85922774	85966212	139	2591	3.4718	0.00025845
NEK1	4	170304421	170543778	363	2591	3.3273	0.00043841
CNPY3	6	42886860	42921666	51	2591	3.3341	0.00042793
TACSTD2	1	59031095	59053166	103	2591	3.2723	0.00053334
KCNK7	11	65350326	65373467	43	2591	3.3259	0.00044073
PPP1R1A	12	54959176	54992451	48	2591	3.3362	0.00042464
UPF3A	13	115037059	115081292	88	2591	3.3738	0.00037073
TRIM7	5	180610924	180642293	93	2591	3.2254	0.00062889
NUP107	12	69070731	69146473	95	2591	3.2324	0.00061385
CHAMP1	13	115069965	115102803	53	2591	3.2115	0.00066032
CPVL	7	29025247	29235213	585	2591	3.1071	0.00094459
CCDC12	3	46953220	47033500	76	2591	3.0364	0.001197
TBPL2	14	55870928	55917263	204	2591	3.1559	0.00080006
TMBIM6	12	50125293	50168717	71	2591	3.2076	0.00066927
SETD1B	12	122231879	122280562	56	2591	3.0806	0.0010329
NBEAL2	3	47011173	47061194	43	2591	2.8982	0.0018768
BOD1	5	173024148	173053706	71	2591	3.1688	0.00076544
CPXM2	10	125495152	125661500	171	2591	3.2474	0.00058238
FABP9	8	82360618	82383758	70	2591	3.1283	0.00087916
ZBTB37	1	173827220	173866596	89	2591	3.0103	0.0013051
ZNF648	1	182013705	182040847	46	2591	3.0302	0.001222
WDSUB1	2	160082304	160153304	185	2591	3.0443	0.0011663
EHBP1L1	11	65333509	65370121	63	2591	3.191	0.00070888
ABCB5	7	20645245	20806637	507	2591	3.2111	0.00066115
UBAP2L	1	154182427	154253986	90	2591	2.9662	0.0015076
FAM19A5	22	48875288	49157744	1193	2591	3.3301	0.00043412
SLC35E3	12	69129910	69169853	60	2591	3.3203	0.00044954
NAPRT	8	144646955	144670881	101	2591	2.9615	0.0015306
SLC25A34	1	16052721	16077884	44	2591	3.0234	0.0012497
C1orf189	1	154161561	154188841	17	2591	2.9829	0.0014276
PMP2	8	82342561	82369719	79	2591	3.1459	0.00082778
RHBG	1	156328980	156365013	80	2591	3.1943	0.00070094
CPM	12	69234955	69367020	231	2591	3.113	0.00092606
C17orf102	17	32891142	32916388	51	2591	3.1217	0.00089901
C1orf106	1	200850627	200894864	106	2591	3.1272	0.00088231
C1QL4	12	49716200	49740971	25	2591	2.8826	0.0019723
HMGXB3	5	149370169	149442706	164	2591	2.7239	0.0032259
ZDHHC1	16	67418322	67460339	16	2591	3.0142	0.0012882
CDHR2	5	175959512	176032769	172	2591	3.0271	0.0012345
ANKMY2	7	16629401	16695442	166	2591	3.2601	0.00055682
TDRD5	1	179550748	179670407	354	2591	2.9119	0.0017963
C1orf204	1	159794264	159835544	74	2591	2.9707	0.0014854
ZBTB8OS	1	33076421	33126565	7	2591	2.9575	0.0015506
TMEM82	1	16058987	16084292	54	2591	3.0383	0.0011895
FMO3	1	171050018	171096961	130	2591	2.8333	0.0023032
MYOG	1	203042257	203065166	32	2591	2.8836	0.0019661
SRSF3	6	36552090	36582244	47	2591	2.9083	0.001817
DNAJC8	1	28516789	28569542	129	2591	2.6815	0.0036651
C1orf43	1	154169183	154203273	22	2591	2.8736	0.0020292
ATPIF1	1	28552602	28574616	63	2591	2.6979	0.0034887
RASSF6	4	74427267	74496348	131	2591	2.9413	0.001634
ZNF862	7	149525464	149574568	79	2591	2.9803	0.00144
CALCA	11	14978214	15003879	28	2591	2.5937	0.004748
GPR160	3	169745735	169813184	144	2591	2.7556	0.0029294
DARS2	1	173783719	173837682	58	2591	2.932	0.0016837
DNAJC22	12	49730721	49757467	20	2591	2.7645	0.0028503
FBXO32	8	124500127	124563493	138	2591	2.7018	0.0034487
KIF6	6	39292876	39703181	732	2591	2.9013	0.0018582
SERPINC1	1	173862938	173896516	69	2591	2.7997	0.0025576
SREBF1	17	17704663	17750331	55	2591	2.6818	0.0036612
ST14	11	130019682	130090257	138	2591	3.0498	0.001145
TROAP	12	49706971	49735514	49	2591	2.6479	0.0040499
SETD2	3	47047898	47215467	126	2591	2.7769	0.0027444
KLF16	19	1842398	1873564	66	2591	2.73	0.0031666
CDH4	20	59817482	60525673	1619	2591	2.7544	0.0029399
RBBP4	1	33106749	33161812	10	2591	2.9104	0.0018051
SLAMF8	1	159786440	159817282	56	2591	2.845	0.0022207
NUDT16	3	131090515	131117674	27	2591	2.8055	0.0025118
LOC101929728	22	31053507	31075003	60	2591	2.9074	0.0018222
AKAP1	17	55152553	55208710	121	2591	2.7	0.0034674
OSBP2	22	31079769	31313811	467	2591	2.9747	0.0014664
HADHB	2	26457616	26523333	99	2591	2.7308	0.0031593
POLR1D	13	28184880	28251559	204	2591	2.7617	0.0028754
SPINK7	5	147681990	147705482	44	2591	2.5656	0.0051491
AFM	4	74337462	74379718	55	2591	2.6469	0.0040618
ETS1	11	128318656	128467453	251	2591	2.9758	0.0014612
SYNC	1	33135507	33178361	16	2591	2.8136	0.0024496
DUSP18	22	31048039	31073874	73	2591	2.8588	0.0021264
LRRC36	16	67350747	67429109	37	2591	2.7571	0.0029157
PHC3	3	169795368	169909537	137	2591	2.5033	0.0061528
ATP6V0E2	7	149560053	149587787	85	2591	2.8951	0.001895
SPINK9	5	147705122	147729412	39	2591	2.5008	0.0061964
SOX5	12	23672438	24725383	2163	2591	2.7518	0.0029637
PSTPIP1	15	77277021	77339673	96	2591	2.7565	0.0029215
GHRL	3	10317434	10344631	68	2591	2.5986	0.0046804
FAT2	5	150873653	150958505	199	2591	2.8606	0.0021144
KRT23	17	39068948	39103895	141	2591	2.846	0.0022139
MIA2	14	39693125	39732575	96	2591	2.8267	0.0023515
STARD6	18	51841062	51890943	143	2591	2.6885	0.0035892
KLHL18	3	47314116	47398306	48	2591	2.6204	0.004391
ATPAF2	17	17911334	17952483	37	2591	2.4523	0.0070971
GHSR	3	172151081	172176246	59	2591	2.6569	0.0039432
PSMA6	14	35737811	35796680	113	2591	2.9115	0.0017982
UPK1A	19	36147418	36179387	114	2591	2.8076	0.0024958
CHDH	3	53840324	53890420	104	2591	2.5666	0.0051347
KIF9	3	47259516	47334337	56	2591	2.6576	0.0039345
TNNT1	19	55634161	55670752	31	2591	2.7533	0.0029496
ARC	8	143682405	143705833	72	2591	2.5524	0.0053492
RRAGD	6	90064335	90131995	127	2591	2.5126	0.005992
ZNF302	19	35158553	35187302	81	2591	2.5251	0.005784
PRPF38A	1	52860219	52893992	21	2591	2.4845	0.0064864
KCTD20	6	36400544	36468918	124	2591	2.6299	0.0042701
KLK7	19	51469735	51497320	24	2591	2.4861	0.0064583
LY86	6	6578934	6665216	306	2591	2.6632	0.0038701
NUP160	11	47789670	47880057	140	2591	2.8177	0.0024186
ARMC1	8	66504691	66556452	177	2591	2.5772	0.0049806
GID4	17	17932611	17981719	63	2591	2.4583	0.0069799
PTCRA	6	42873545	42903583	43	2591	2.5967	0.0047064
GPR25	1	200832083	200853306	67	2591	2.5147	0.0059568
HAX1	1	154235039	154258351	32	2591	2.5733	0.0050371
ENO1	1	8911059	8949151	63	2591	2.5791	0.0049533
LIPG	18	47077069	47129278	88	2591	2.4376	0.0073926
KLHL20	1	173674063	173765960	73	2591	2.6859	0.0036163
TPPP3	16	67413710	67437449	8	2591	2.4384	0.0073755
TIGD6	5	149362686	149390730	52	2591	2.4802	0.0065649
UBE3D	6	83592186	83785545	359	2591	2.7374	0.0030961
SELPLG	12	109005671	109037735	43	2591	2.4333	0.0074815
FNBP4	11	47728055	47799012	110	2591	2.776	0.0027512
PLEKHB1	11	73347223	73383864	75	2591	2.677	0.0037138
KLHL12	1	202850230	202907766	118	2591	2.4988	0.0062302
GSTCD	4	106619935	106778882	335	2591	2.5352	0.0056191
NUP210L	1	153955166	154137592	196	2591	2.5134	0.0059784
CENPL	1	173758688	173804325	34	2591	2.6523	0.0039975
GATA5	20	61028553	61061026	25	2591	2.6024	0.004629
ZNF626	19	20792745	20854402	333	2591	2.5379	0.0055766
REXO1	19	1805245	1858520	106	2591	2.5262	0.0057659
NEK10	3	27247097	27420912	423	2591	2.3137	0.010343
TNP1	2	217714181	217734782	51	2591	2.4682	0.006789
MTX2	2	177124123	177212753	139	2591	2.4416	0.0073103
MICALCL	11	12298447	12393687	294	2591	2.4868	0.0064449
ST3GAL1	8	134457091	134594697	314	2591	2.4564	0.0070177
ADIPOR1	1	202899960	202937700	82	2591	2.5333	0.0056495
ZNF280D	15	56912374	57036279	159	2591	2.5281	0.0057337
NEIL2	8	11617172	11654854	203	2591	2.5678	0.0051179
CLCA1	1	86924526	86975977	139	2591	2.5603	0.0052294
STK38	6	36451666	36525256	172	2591	2.427	0.0076123
CHRDL2	11	74397474	74452227	85	2591	2.5408	0.0055294
PTAFR	1	28463677	28530447	62	2591	2.3881	0.0084688
SLC10A2	13	103686348	103729196	132	2591	2.7602	0.0028881
FAM83F	22	40380953	40436043	64	2591	2.4775	0.0066146
MS4A12	11	60250251	60284903	153	2591	2.3401	0.0096395
TNRC6C	17	75990194	76114916	136	2591	2.4809	0.0065517
LRRC48	17	17866127	17930203	65	2591	2.3494	0.0094025
ORC1	1	52828501	52880143	34	2591	2.4742	0.006676
FAF2	5	175865356	175947075	164	2591	2.4514	0.0071158
NUF2	1	163281723	163335553	173	2591	2.5101	0.0060341
ABHD3	18	19220858	19294766	100	2591	2.4013	0.0081696
OR2V2	5	180571943	180592890	85	2591	2.6046	0.0045986
MRPL33	2	27984584	28012608	15	2591	2.4609	0.0069287
JTB	1	153936745	153961096	24	2591	2.3784	0.0086942
IL17RB	3	53870577	53909827	79	2591	2.5329	0.0056555
MS4A14	11	60153487	60195229	83	2591	2.434	0.007466
LRRC42	1	54401999	54443841	31	2591	2.3361	0.0097431
ARHGEF10	8	1762149	1916807	360	2591	2.4094	0.0079885
KCNG4	16	84244741	84283356	94	2591	2.4147	0.0078733
C2orf50	2	11263179	11296916	87	2591	2.399	0.0082195
FRY	13	32595269	32880794	598	2591	2.6168	0.0044377
AASS	7	121703598	121794344	147	2591	2.4535	0.0070744
RAB20	13	111165413	111224071	250	2591	2.6997	0.0034705
OTOP1	4	4180530	4238621	144	2591	2.4799	0.0065712
CREB3L4	1	153930315	153956840	24	2591	2.3372	0.0097144
FBXO33	14	39855577	39911704	128	2591	2.5088	0.0060575
FAM151A	1	55064850	55099200	67	2591	2.4655	0.0068418
CTAGE5	14	39724476	39830397	266	2591	2.2926	0.010934
TPO	2	1407233	1557445	497	2591	2.5782	0.0049657
ASB14	3	57292379	57336753	69	2591	2.4266	0.0076198
GLTPD2	17	4681723	4703887	35	2591	2.3505	0.0093751
SHOC2	10	112669301	112783425	110	2591	2.3724	0.008836
SOSTDC1	7	16491106	16515562	72	2591	2.449	0.0071624
MS4A7	11	60135949	60173427	79	2591	2.3583	0.0091784
ZCCHC11	1	52878947	53028764	177	2591	2.3156	0.01029
INTS12	4	106593784	106639881	92	2591	2.3422	0.0095856
RHOF	12	122205660	122241594	82	2591	2.4463	0.0072172
SLC39A1	1	153921575	153950660	24	2591	2.294	0.010896
GNL2	1	38022413	38071586	94	2591	2.4501	0.007141
ASAH2	10	51937000	52018370	72	2591	2.292	0.010953
CRTC2	1	153910148	153941132	29	2591	2.3031	0.010636
COX6B1	19	36129125	36159686	76	2591	2.3456	0.0094991
RAB13	1	153944093	153968853	20	2591	2.3441	0.0095367
DENND4B	1	153891977	153929162	41	2591	2.2477	0.012297
AGBL2	11	47671143	47746928	104	2591	2.5177	0.0059064
PNN	14	39634387	39662422	61	2591	2.277	0.011392
HADHA	2	26403504	26477665	126	2591	2.5775	0.0049759
PTMA	2	232563235	232588251	36	2591	2.2621	0.011844
SNRPD1	18	19182260	19220208	42	2591	2.1635	0.015251
MARCO	2	119689745	119762236	171	2591	2.1565	0.015522
KLK8	19	51489264	51514958	61	2591	2.352	0.0093367
SCAP	3	47445184	47527603	52	2591	2.3771	0.0087251
RBM34	1	235284498	235334571	91	2591	2.2032	0.013791
PTPN23	3	47412383	47464931	35	2591	2.3854	0.0085292
FBXL3	13	77569389	77611331	26	2591	2.285	0.011155
GPR162	12	6920963	6946583	33	2591	2.1395	0.0162
SLC40A1	2	190415316	190458478	77	2591	2.5828	0.0049008
KCNIP2	10	103575731	103613769	39	2591	2.324	0.010062
PLEKHO1	1	150112170	150141825	39	2591	2.2979	0.010785
TMA16	4	164405673	164451691	105	2591	2.4098	0.0079813
MCTP2	15	94764772	95037181	599	2591	2.2972	0.010805
MCOLN1	19	7577496	7608895	38	2591	2.4093	0.0079906
C5orf42	5	37069423	37259530	181	2591	2.3348	0.0097768
MED10	5	6362039	6388639	87	2591	2.3131	0.010358
ARHGAP33	19	36256417	36289724	86	2591	2.253	0.01213
ZNF599	19	35238979	35274134	42	2591	2.4253	0.0076477
U2AF1L4	19	36223428	36246409	48	2591	2.1585	0.015446
OPN5	6	47739775	47804117	181	2591	2.4224	0.0077083
ZNF730	19	23289777	23340014	74	2591	2.2751	0.011449
ERCC1	19	45900591	45992241	196	2591	2.4986	0.0062349
KCTD19	16	67313338	67370664	30	2591	2.2481	0.012286
DNALI1	1	38012520	38042458	57	2591	2.3657	0.008999
CD70	19	6572969	6601163	39	2591	2.1974	0.013994
GP1BB	22	19701066	19722297	5	2591	2.0898	0.018317
HSD11B2	16	67455036	67481456	9	2591	2.359	0.0091629
NDUFV3	21	44303378	44339773	168	2591	2.3072	0.010521
PRKCQ	10	6425558	6632254	446	2591	2.4746	0.00667
SLC2A3	12	8061824	8098895	51	2591	2.392	0.0083778
VPREB1	22	22589200	22609926	134	2591	2.2553	0.012058
YWHAE	17	1237833	1313669	238	2591	2.3746	0.008783
PLA2G6	22	38497502	38587857	301	2591	2.1761	0.014773
PLAA	9	26893368	26957468	165	2591	2.4618	0.0069115
CD3EAP	19	45899467	45924024	46	2591	2.3182	0.010218
OR52A1	11	5162661	5183599	26	2591	2.1227	0.016891
POC1A	3	52099249	52198720	72	2591	2.0445	0.020453
DECR2	16	441858	472487	36	2591	2.1996	0.013918
ELP6	3	47527130	47565199	33	2591	2.3362	0.0097416
OR6K2	1	158659468	158680442	32	2591	2.3319	0.0098519
ST6GALNAC3	1	76530389	77110311	1411	2591	2.3336	0.0098075
CATSPER3	5	134293596	134357397	77	2591	2.1869	0.014373
NTF4	19	49554323	49578333	47	2591	2.3084	0.010488
2005-09-01	22	19691987	19720845	1	2591	2.2873	0.011089
MAFF	22	38587939	38622518	72	2591	2.25	0.012225
SHANK1	19	51153052	51230195	32	2591	2.2104	0.013538
FBXO38	5	147753498	147832399	84	2591	2.1798	0.014637
CCNA2	4	122727599	122755153	41	2591	2.092	0.018221
CHRNA2	8	27307278	27346813	118	2591	2.5256	0.0057754
CPA1	7	130010290	130037949	65	2591	2.1652	0.015185
FOLR3	11	71836771	71860934	41	2591	2.1134	0.017284
LIF	22	30626436	30652840	31	2591	2.285	0.011157
MTTP	4	100475240	100555154	210	2591	2.2335	0.012758
PTPN4	2	120507207	120752496	193	2591	2.4074	0.0080327
TGM4	3	44906098	44966093	127	2591	2.5087	0.006058
UROS	10	127464091	127521837	103	2591	2.193	0.014153
ZNF536	19	30853328	31058966	330	2591	2.3177	0.010233
TATDN2	3	10280177	10332906	146	2591	2.2845	0.011172
RAI1	17	17574787	17724767	120	2591	2.2622	0.011843
TMC6	17	76098999	76138488	26	2591	2.2414	0.0125
ZHX2	8	123782510	123996755	279	2591	2.2291	0.012905
KIF21B	1	200928514	201002828	153	2591	2.5689	0.0051015
KDM6B	17	7727521	7768118	33	2591	2.3033	0.01063
GPD1L	3	32138003	32220207	300	2591	2.4991	0.0062262
SSBP3	1	54681104	54882068	371	2591	2.1838	0.014487
AHI1	6	135594670	135828903	157	2591	2.3736	0.0088067
BBS7	4	122735484	122801652	70	2591	2.0965	0.018017
DNASE2B	1	84854215	84890691	100	2591	2.2991	0.01075
ABRACL	6	139339819	139374439	87	2591	2.4392	0.0073608
MANBAL	20	35908051	35955663	31	2591	2.0655	0.019438
IGFLR1	19	36219957	36244075	49	2591	2.2102	0.013547
NUDCD1	8	110243148	110356486	211	2591	2.2563	0.012027
ATAD3C	1	1368152	1415538	9	2591	2.01	0.022213
ZNF326	1	90450678	90504101	25	2591	2.1915	0.014209
EPHA6	3	96523425	97477786	633	2591	2.418	0.0078029
PCNXL3	11	65373686	65414910	37	2591	2.2596	0.011922
FAM65A	16	67552717	67590691	9	2591	2.3081	0.010496
ACOT11	1	54997930	55110417	168	2591	2.2364	0.012663
MC5R	18	13815543	13836861	78	2591	2.2983	0.010773
FDFT1	8	11643467	11706818	342	2591	2.3961	0.0082848
EXOSC9	4	122712445	122748176	50	2591	1.9724	0.02428
RAB27B	18	52375097	52572747	358	2591	2.3113	0.010407
TPM3	1	154117780	154174611	70	2591	2.117	0.017128
VDAC1	5	133297566	133351300	98	2591	2.2316	0.012822
IFRD2	3	50315163	50340648	12	2591	2.1872	0.014363
HERPUD1	16	56955974	56987793	92	2591	2.309	0.010472
RCAN2	6	46178467	46469804	397	2591	2.1826	0.014533
VPS45	1	150029350	150127505	103	2591	2.2177	0.013287
PLEKHG4	16	67301413	67333403	18	2591	2.0189	0.021749
GNMT	6	42918500	42941618	61	2591	2.1533	0.015647
UCKL1	20	62561182	62597800	60	2591	2.2325	0.01279
ZC3HAV1	7	138718266	138804466	181	2591	2.0228	0.021545
SHD	19	4268598	4300720	65	2591	2.1466	0.015912
LPIN3	20	39959495	39999222	57	2591	2.3681	0.0089407
SNIP1	1	37990050	38029945	74	2591	2.2467	0.012331
BBIP1	10	112648488	112689124	38	2591	2.186	0.014406
MMP21	10	127445022	127474390	26	2591	2.0865	0.018466
TOM1L2	17	17736822	17885784	172	2591	2.2605	0.011894
PROSER3	19	36239044	36270077	86	2591	2.0917	0.018231
GAREML	2	26385960	26422532	69	2591	2.4592	0.006962
CCDC60	12	119762517	119988852	532	2591	2.0777	0.018869
ZNF114	19	48764354	48800863	141	2591	2.4773	0.0066191
SDK1	7	3331080	4318632	3023	2591	2.3241	0.01006
VMO1	17	4678580	4699729	36	2591	2.2566	0.012016
LSMEM1	7	112110908	112140943	90	2591	2.276	0.011424
ANKRD45	1	173567475	173649001	54	2591	2.3887	0.0084545
RPS21	20	60952121	60973576	77	2591	2.1328	0.016469
CYP27A1	2	219636472	219690016	91	2591	2.2167	0.013323
SPI1	11	47366409	47410127	91	2591	2.1855	0.014427
PPFIA4	1	202985649	203057864	177	2591	2.0288	0.021241
CD163	12	7613412	7666414	69	2591	2.2002	0.013896
DOCK4	7	111356164	111856462	695	2591	2.1951	0.014079
CAMTA1	1	6835384	7839766	2059	2591	2.2248	0.013047
RASGRP3	2	33651416	33799798	266	2591	2.1858	0.014416
PDCD4	10	112621553	112669764	36	2591	2.2341	0.012739
CHMP4A	14	24668787	24693036	42	2591	2.213	0.013448
METTL9	16	21598543	21678792	29	2591	2.0531	0.020032
ZNF512B	20	62578057	62611223	77	2591	2.1154	0.017198
CREBZF	11	85358608	85386182	34	2591	2.1266	0.016727
C10orf76	10	103595356	103825932	195	2591	2.2112	0.013512
CNTNAP4	16	76301176	76603135	961	2591	2.2094	0.013572
SLC39A13	11	47418683	47448051	66	2591	2.0473	0.020312
FAM69C	18	72092963	72135070	78	2591	2.1924	0.014174
DEFB108B	11	71534246	71558608	12	2591	2.0108	0.022176
TSSK4	14	24664753	24687568	50	2591	2.1715	0.014948
LOC285556	4	100547686	100585424	52	2591	2.1492	0.015807
DLX2	2	172954166	172977478	32	2591	2.2588	0.011947
DRG2	17	17981181	18021299	79	2591	2.0901	0.018306
KCNA7	19	49560675	49586198	61	2591	2.1803	0.014616
EIF3A	10	120784541	120850959	61	2591	2.0549	0.019945
TIPARP	3	156382205	156434559	33	2591	2.2278	0.012947
KIAA1328	18	34399069	34822095	660	2591	1.9283	0.026906
DNAJC1	10	22035477	22302679	128	2591	2.34	0.0096415
TRAPPC6B	14	39607015	39649634	107	2591	2.1124	0.017327
GPR151	5	145884417	145905676	57	2591	2.1718	0.014935
MDP1	14	24673143	24695276	27	2591	2.1008	0.017831
DPY19L3	19	32886655	32986799	143	2591	2.1763	0.014765
PXT1	6	36348328	36420666	183	2591	2.3193	0.01019
RPL7L1	6	42837354	42867627	41	2591	2.1869	0.014374
OR7G3	19	9226688	9247626	78	2591	2.213	0.013451
LOC730159	1	173594661	173616273	8	2591	2.2869	0.011101
AGRP	16	67506474	67527716	3	2591	2.0945	0.018108
CDKN1B	12	12860302	12885305	51	2591	2.1616	0.015323
FLOT2	17	27196356	27234715	41	2591	2.2785	0.011348
GNAI2	3	50254120	50306786	23	2591	2.0935	0.018152
MEP1B	18	29759987	29810367	111	2591	2.2061	0.013689
NINJ1	9	95873771	95906570	92	2591	2.0952	0.018075
PEX6	6	42921611	42956981	74	2591	2.1119	0.017347
PTH1R	3	46909236	46955289	32	2591	2.1086	0.01749
DHRS4	14	24412944	24448488	1	2591	2.1176	0.017102
ANKRD6	6	90132897	90353553	369	2591	2.0232	0.021529
AP4E1	15	51190780	51308097	240	2591	2.0327	0.021042
GAPVD1	9	128014073	128137290	133	2591	2.3141	0.01033
CYB5R1	1	202921001	202946404	40	2591	2.192	0.014188
RBM11	21	15578466	15610693	179	2591	2.2059	0.013696
TMEM126B	11	85329617	85357583	35	2591	2.2522	0.012156
PANX2	22	50599160	50628724	86	2591	2.2176	0.013293
EPHX3	19	15327730	15353858	12	2591	2.0573	0.019828
ESCO1	18	19099242	19190697	77	2591	2.0499	0.020186
KIR3DL3	19	55225984	55258003	7	2591	1.9937	0.023091
CYB5D1	17	7751064	7775691	23	2591	2.1247	0.016806
RNF113B	13	98818039	98839521	36	2591	2.1038	0.017699
CC2D1B	1	52806265	52841877	21	2591	2.1101	0.017423
C10orf126	10	29125337	29180827	91	2591	2.2697	0.011613
DHRS4L2	14	24429083	24485617	1	2591	2.1176	0.017102
CACNA1D	3	53519076	53857179	566	2591	2.3937	0.0083401
EN1	2	119589747	119615759	38	2591	2.2183	0.013268
FLT3	13	28567411	28692904	395	2591	2.0297	0.021194
NME4	16	436752	460754	20	2591	2.0135	0.022033
PIK3C2G	12	18385912	18811352	1065	2591	2.192	0.014191
EPM2A	6	145936440	146067128	171	2591	2.0779	0.018859
EIF2B2	14	75459612	75486294	30	2591	1.9114	0.027978
ATP6V0D1	16	67461917	67525089	15	2591	2.1619	0.015313
ZFYVE9	1	52597678	52822358	167	2591	2.0547	0.019952
SIRPB1	20	1535029	1610720	116	2591	2.1239	0.016841
CLCA4	1	87002759	87056437	90	2591	2.1698	0.015012
SH3GLB1	1	87160253	87223867	99	2591	2.1213	0.016948
SDHAF3	7	96735905	96821075	147	2591	2.1792	0.01466
CYP4F11	19	16013180	16055676	194	2591	2.1487	0.015828
SPAG16	2	214139103	215285225	2343	2591	1.9599	0.025005
CORO6	17	27931774	27959926	14	2591	2.1378	0.016265
BOC	3	112919850	113016306	208	2591	2.2116	0.013496
FAM163A	1	179686912	179795333	290	2591	2.1372	0.01629
SLC7A13	8	87216288	87252609	122	2591	2.1541	0.015616
CMYA5	5	78975659	79106049	273	2591	2.2752	0.011448
TMED4	7	44607493	44631881	47	2591	1.9452	0.025873
KLK9	19	51495769	51522890	96	2591	2.1983	0.013963
COX18	4	73910416	73945476	21	2591	1.9636	0.024786
CALCB	11	15085143	15113888	55	2591	2.073	0.019085
CFD	19	849665	873624	25	2591	1.963	0.024823
DLX1	2	172940208	172964402	21	2591	2.1687	0.015053
FRZB	2	183688002	183741498	90	2591	2.1101	0.017424
MYL2	12	111338623	111368404	80	2591	2.0258	0.021394
ORC5	7	103756788	103858495	294	2591	2.0523	0.020069
PLRG1	4	155446149	155481585	127	2591	1.9227	0.027259
SYK	9	93554012	93670842	435	2591	2.0276	0.021298
TOMM20	1	235262656	235302256	74	2591	2.0837	0.018593
TRIL	7	28982974	29008029	55	2591	2.1616	0.015323
MTCH2	11	47628858	47674206	43	2591	2.039	0.020727
SULT4A1	22	44210387	44268378	195	2591	1.8713	0.03065
GGA1	22	37994481	38039571	60	2591	2.0736	0.01906
FAM63A	1	150959213	150990854	49	2591	2.2843	0.011178
GATAD2B	1	153767201	153905451	185	2591	1.9931	0.023126
C11orf1	11	111739948	111764798	29	2591	2.0412	0.020617
CABLES1	18	20704528	20850434	132	2591	2.1729	0.014892
FDXACB1	11	111734780	111760181	27	2591	2.0094	0.022246
GPRIN1	5	176012803	176054339	51	2591	2.0808	0.018727
SH3RF2	5	145306126	145468680	346	2591	2.1975	0.013992
OIT3	10	74643339	74702787	2	2591	1.9316	0.026705
CADM2	3	84998133	86133579	2236	2591	2.2356	0.012688
KY	3	134308765	134380522	133	2591	2.2576	0.011986
HOXC12	12	54338714	54360350	44	2591	2.1676	0.015096
ADH7	4	100323418	100366667	107	2591	2.1139	0.017262
AP2A2	11	915809	1022245	288	2591	1.9408	0.026144
ATF3	1	212728676	212804119	155	2591	2.1347	0.016392
CSF1R	5	149422854	149502935	185	2591	2.1711	0.014963
MIP	12	56833286	56858435	28	2591	1.7284	0.041955
UBE2D2	5	138930751	139018019	45	2591	1.9174	0.027594
RAB36	22	23477513	23516531	112	2591	2.1704	0.014989
NISCH	3	52479524	52537088	81	2591	1.9079	0.028203
RYBP	3	72413744	72505774	55	2591	2.1116	0.017362
EDRF1	10	127398084	127462712	46	2591	1.8929	0.029188
ETV7	6	36311998	36365577	86	2591	2.0433	0.020509
UCN3	10	5396976	5426169	92	2591	1.9996	0.02277
MSS51	10	75173337	75203319	11	2591	1.843	0.032663
YPEL4	11	57402560	57427417	24	2591	1.9924	0.023163
CASC10	10	21773421	21796213	10	2591	2.121	0.01696
NEDD8-MDP1	14	24673143	24711576	40	2591	2.0053	0.022464
MC2R	18	13872043	13925535	150	2591	2.1456	0.015952
HNRNPM	19	8499460	8564002	74	2591	1.9562	0.025222
TBCE	1	235520728	235622280	189	2591	2.1725	0.014908
TMPRSS2	21	42826236	42890085	243	2591	2.1713	0.014955
TNFAIP2	14	103579762	103613776	76	2591	1.9685	0.024507
UBA7	3	49832638	49861391	29	2591	2.0349	0.02093
AIMP2	7	6038882	6073465	120	2591	2.1488	0.015827
GEMIN2	14	39573488	39616177	123	2591	1.9295	0.026836
MBD4	3	129139787	129169022	63	2591	2.0502	0.02017
TPK1	7	144139034	144543488	717	2591	2.0985	0.017931
MLH3	14	75470467	75528235	60	2591	1.9121	0.02793
SMARCAL1	2	217267137	217357776	207	2591	2.1532	0.015653
IFT122	3	129148671	129249350	193	2591	2.0216	0.021611
ITIH5	10	7591232	7718961	288	2591	1.9975	0.022883
ZBTB46	20	62365021	62473731	439	2591	2.1417	0.01611
MROH8	20	35719629	35817974	184	2591	1.9581	0.025107
PRR30	2	27349715	27372332	30	2591	1.9247	0.027134
ZBTB8B	1	32920658	32963460	23	2591	1.891	0.029311
TMEM239	20	2786585	2807804	17	2591	2.045	0.020429
LOC100996634	6	109547817	109602217	169	2591	2.0255	0.021406
CORT	1	10499776	10522060	36	2591	1.9421	0.02606
ERCC3	2	128004866	128061752	85	2591	1.7724	0.038164
GSPT1	16	11951985	12020519	83	2591	2.1768	0.014747
LIFR	5	38465065	38605507	127	2591	2.0359	0.020882
OR3A2	17	3171184	3192268	78	2591	2.1802	0.01462
TWF1	12	44177526	44210178	44	2591	2.1181	0.017085
SRSF5	14	70223812	70248722	48	2591	2.1422	0.01609
TFF2	21	43756466	43781208	87	2591	2.1224	0.016903
FGF23	12	4467393	4498894	40	2591	2.2872	0.011092
MAP3K2	2	128046245	128110805	93	2591	1.818	0.03453
RSL1D1	16	11918053	11955442	55	2591	2.1263	0.016739
APIP	11	34893842	34947939	322	2591	2.1919	0.014194
DDX56	7	44595016	44624542	66	2591	1.8539	0.031875
RBKS	2	27994266	28123223	136	2591	1.9043	0.028437
OCEL1	19	17327040	17350028	108	2591	2.1253	0.016779
ACTC1	15	35070297	35097927	28	2591	1.9365	0.026401
LUM	12	91487232	91515542	41	2591	2.0553	0.019926
PTPRF	1	43981708	44099343	250	2591	2.0946	0.018104
RPL37A	2	217353520	217376190	34	2591	2.0652	0.019453
SEMA3B	3	50295040	50324573	14	2591	2.0903	0.018297
NUP155	5	37281735	37381228	160	2591	2.07	0.019227
KIAA0391	14	35581527	35753284	449	2591	2.2886	0.011052
KMT2B	19	36198921	36239781	68	2591	1.891	0.029313
MPHOSPH9	12	123630943	123727785	181	2591	1.8379	0.033037
RNF44	5	175943700	175975026	52	2591	1.9154	0.027718
RSPH14	22	23391593	23505807	207	2591	1.9338	0.02657
COA4	11	73573712	73597890	28	2591	1.8134	0.034881
L1TD1	1	62650474	62688000	185	2591	1.8421	0.032732
PSENEN	19	36226478	36248056	42	2591	1.909	0.02813
NAA38	17	7750003	7798608	50	2591	2.0724	0.019112
OR7G1	19	9215504	9236439	122	2591	2.0202	0.02168
DHRS13	17	27214799	27240089	23	2591	2.1007	0.017835
AMOTL1	11	94429602	94619918	142	2591	1.9332	0.026607
OVCH1	12	29570489	29660619	212	2591	2.1371	0.016295
AGMO	7	15229943	15611640	1013	2591	2.081	0.018718
C6orf226	6	42848003	42868554	32	2591	1.9744	0.024171
GRIK2	6	101831584	102527958	1564	2591	2.2419	0.012483
IFRD1	7	112053199	112127258	227	2591	2.022	0.021589
P3H3	12	6927572	6959018	40	2591	2.0151	0.021946
MGEA5	10	103534200	103588930	55	2591	2.0487	0.020248
WDR4	21	44253190	44309699	261	2591	1.9664	0.024628
ZNF507	19	32826514	32888573	102	2591	1.9128	0.027886
SPIDR	8	48163489	48658563	222	2591	1.9957	0.022984
TBC1D7	6	13295183	13338787	181	2591	1.8774	0.030234
HSPB11	1	54377234	54421975	57	2591	1.848	0.032301
AFTPH	2	64741439	64830139	139	2591	1.9882	0.023393
CCDC71	3	49189968	49213785	27	2591	2.0141	0.022001
GALNT15	3	16206086	16296033	239	2591	2.039	0.020725
STARD4	5	110821731	110858234	25	2591	2.143	0.016059
FAM212A	3	49830687	49852463	22	2591	2.0388	0.020735
CD7	17	80262746	80285480	8	2591	1.8774	0.030234
NEDD8	14	24676057	24711576	31	2591	1.9085	0.028162
P4HA1	10	74756975	74866732	183	2591	1.7317	0.041666
PLCG1	20	39756159	39814359	44	2591	1.8752	0.030384
PMS2	7	6002870	6058737	128	2591	2.1467	0.01591
PPP2R2C	4	6312305	6575327	621	2591	2.1837	0.014493
PPP3CB	10	75186563	75265782	35	2591	1.798	0.036086
TNNC1	3	52475107	52498057	30	2591	1.7823	0.037352
ZNF131	5	43110985	43186351	273	2591	1.8904	0.029355
STAM	10	17676124	17768823	345	2591	1.9284	0.026903
DIRAS3	1	68501645	68527314	2	2591	1.9211	0.027359
KLK4	19	51399608	51423994	54	2591	1.8602	0.031431
IGSF6	16	21642605	21673987	13	2591	1.9058	0.028336
SEC23A	14	39491123	39582447	190	2591	1.8141	0.034833
DAAM1	14	59645329	59848123	552	2591	1.832	0.033478
DNAJC9	10	74992582	75017025	58	2591	1.7349	0.041383
TNFAIP8	5	118594418	118740294	381	2591	1.9156	0.027705
FAM98A	2	33798727	33834362	67	2591	2.0168	0.021858
BCCIP	10	127502102	127552264	55	2591	2.031	0.021125
ZNF608	5	123962606	124094517	260	2591	2.2064	0.013677
BTF3L4	1	52511857	52566388	37	2591	1.8177	0.034556
NUDCD2	5	162870586	162897143	31	2591	1.8559	0.031732
SHISA3	4	42389856	42414504	60	2591	2.0321	0.021071
USP54	10	75247296	75345433	35	2591	1.7869	0.036979
SMIM13	6	11084266	11148971	177	2591	1.8328	0.033418
ZNF728	19	23147685	23196010	130	2591	2.1173	0.017119
OR6K3	1	158676958	158697905	52	2591	2.0319	0.021081
CRYGB	2	208997297	209020877	94	2591	1.9686	0.024498
IFIT3	10	91077602	91110725	54	2591	2.0612	0.019644
IL4R	16	27315161	27386099	160	2591	2.1536	0.015636
PSMB6	17	4689439	4711798	30	2591	1.9848	0.023584
RABIF	1	202837410	202868385	59	2591	1.9865	0.023491
SEC13	3	10332613	10372872	90	2591	1.9582	0.025101
TCF12	15	57200833	57590716	641	2591	1.9662	0.024637
PDHX	11	34927677	35027675	404	2591	2.0822	0.018662
HYAL3	3	50320259	50346899	16	2591	1.982	0.023742
VAPA	18	9903955	9970018	140	2591	2.0461	0.020373
LRRN2	1	204576298	204664597	165	2591	2.1795	0.014647
CYB561D2	3	50378265	50401500	6	2591	1.9248	0.027129
TMEM115	3	50382180	50406939	6	2591	1.9748	0.024143
MRPS16	10	74998601	75022451	58	2591	1.7298	0.041833
APOLD1	12	12868851	12954400	103	2591	1.8354	0.033226
TMEM126A	11	85348963	85377597	32	2591	1.9636	0.024791
OMA1	1	58871052	59022469	475	2591	2.244	0.012416
DNAJC19	3	180691497	180717562	23	2591	1.8659	0.031027
RSPO1	1	38066821	38110595	97	2591	2.1166	0.017146
FAM78A	9	134123465	134161906	30	2591	1.8905	0.029344
CCDC172	10	118073940	118149541	91	2591	2.1156	0.017191
ZNF664-FAM101A	12	124447762	124810570	855	2591	2.122	0.016919
LOC101929355	13	114951877	114998549	80	2591	1.8685	0.030847
ARRB2	17	4603789	4634795	77	2591	2.0747	0.019005
DUSP5	10	112247625	112281302	38	2591	1.9559	0.025241
HMMR	5	162877517	162928951	85	2591	1.817	0.034606
PLCB4	20	9039357	9471463	678	2591	1.9212	0.027353
PPP2R5A	1	212448879	212545205	170	2591	1.961	0.024942
FHL5	6	97000406	97077806	159	2591	1.9858	0.023528
PTDSS1	8	97264167	97356774	155	2591	1.9231	0.027231
RHOBTB1	10	62619196	62771198	245	2591	1.8265	0.033887
TBC1D12	10	96151956	96306089	170	2591	1.9769	0.024028
NAT6	3	50323833	50346852	15	2591	1.9336	0.026578
PACSIN1	6	34423838	34513000	134	2591	2.024	0.021487
MYOZ1	10	75381370	75411515	19	2591	1.8969	0.028918
NDUFAF5	20	13755672	13809067	93	2591	2.0023	0.022628
ALG9	11	111642919	111752305	92	2591	1.9226	0.027264
PHF21B	22	45267042	45415809	425	2591	1.9106	0.02803
ARAP2	4	36057620	36255979	311	2591	2.1045	0.017669
TMIGD2	19	4282224	4312428	82	2591	1.896	0.028983
C20orf141	20	2785633	2806476	18	2591	1.9052	0.028379
RTN4RL1	17	1827971	1938178	209	2591	1.8962	0.028969
RC3H1	1	173890352	173972210	125	2591	1.9729	0.024251
BOD1L1	4	13560362	13639334	100	2591	2.0344	0.020955
FAM149B1	10	74917877	75012435	202	2591	1.7589	0.0393
RILPL1	12	123945909	124028265	65	2591	1.9015	0.02862
SKIDA1	10	21792407	21824611	16	2591	1.9815	0.02377
EIF4G2	11	10808593	10840582	48	2591	1.8007	0.035876
EPHA3	3	89146674	89541284	640	2591	1.926	0.027054
GFRA2	8	21539530	21682392	108	2591	1.8661	0.031017
HOXC13	12	54322576	54350328	56	2591	1.9122	0.027922
MUC6	11	1002824	1046706	61	2591	1.9085	0.028162
NRF1	7	129241555	129406922	371	2591	1.9771	0.024015
PARN	16	14519557	14734128	83	2591	1.8464	0.03242
PITX2	4	111528579	111573279	47	2591	1.7698	0.038384
PRKG2	4	81998643	82146271	315	2591	1.9826	0.023706
SLC1A2	11	35262752	35451610	464	2591	1.9113	0.027983
SLC10A1	14	70232552	70274006	72	2591	2.0669	0.019374
SRC	20	35963088	36043835	85	2591	1.9275	0.026961
FZD3	8	28341722	28441785	149	2591	1.829	0.033696
KDM4A	1	44105797	44181189	107	2591	1.9722	0.024296
TMED2	12	124059076	124092688	93	2591	1.8864	0.029619
TMED10	14	75588171	75653349	92	2591	1.8745	0.030428
PLEKHM2	1	16000632	16071264	176	2591	1.7652	0.038762
SSUH2	3	8651086	8796721	146	2591	1.8284	0.033746
PRDM9	5	23497724	23538706	25	2591	1.5385	0.061959
CWC22	2	180799603	180882024	197	2591	1.8604	0.031414
ITFG3	16	274758	328960	102	2591	2.0961	0.018036
SGIP1	1	66989066	67220768	795	2591	1.8801	0.030047
LSMEM2	3	50306458	50335545	13	2591	1.9245	0.027146
TRAM1L1	4	117994710	118016736	38	2591	2.0281	0.021276
TRUB1	10	116687952	116747439	71	2591	2.0101	0.022212
UNCX	7	1262654	1286613	3	2591	1.7534	0.039764
ACSM2B	16	20538080	20597695	93	2591	2.048	0.020282
TMEM210	9	140055319	140076496	16	2591	1.7552	0.03961
LOC100506922	2	128125704	128156987	69	2591	1.7673	0.038591
PTK2B	8	27158999	27326908	416	2591	1.9802	0.023838
ITPR1	3	4525032	4899524	803	2591	1.8349	0.033258
RASGRF2	5	80246491	80535981	734	2591	1.8427	0.032686
RHO	3	129237482	129264187	47	2591	1.9283	0.026911
SPP2	2	234949346	234995776	126	2591	1.8681	0.030876
TRIM21	11	4396127	4424926	114	2591	1.8041	0.03561
TOP1	20	39647462	39763127	116	2591	1.8833	0.029828
SV2B	15	91632996	91854539	533	2591	1.808	0.035302
MED16	19	857961	903218	52	2591	1.8143	0.034818
ARID5A	2	97192464	97228375	19	2591	1.7946	0.036358
WAPAL	10	88185013	88291541	153	2591	1.9135	0.027845
DNAH1	3	52340335	52444513	85	2591	1.8602	0.031426
ZMYND10	3	50368537	50393459	12	2591	1.9542	0.02534
MAN1C1	1	25933959	26121258	199	2591	1.8172	0.034589
PLEKHF1	19	30146327	30176384	54	2591	1.8261	0.033919
THUMPD2	2	39953200	40016416	100	2591	1.8571	0.031646
EMILIN3	20	39978606	40005498	25	2591	1.9847	0.02359
CCDC34	11	27350061	27394795	94	2591	1.9	0.028717
FBXO16	8	28275925	28357835	101	2591	1.8123	0.034969
RGS21	1	192276122	192346415	114	2591	1.9931	0.023127
TMED7-TICAM2	5	114904339	114971876	98	2591	1.9012	0.028638
ANXA7	10	75125189	75183841	80	2591	1.7083	0.043787
GATA4	8	11524433	11627510	301	2591	1.9756	0.024099
RPS27	1	153953239	153974631	16	2591	1.7782	0.037687
TFF1	21	43772391	43796644	106	2591	1.8033	0.035671
REEP5	5	112202081	112268339	155	2591	1.7765	0.037825
TM9SF1	14	24648353	24676288	60	2591	1.7941	0.036397
NPRL2	3	50374918	50398486	8	2591	1.8931	0.029172
TRIM35	8	27132404	27178834	73	2591	1.8464	0.032419
NUDT13	10	74860133	74901583	97	2591	1.6821	0.046276
TBX21	17	45800610	45833485	79	2591	1.9424	0.026045
COMMD10	5	115410727	115638978	927	2591	1.8961	0.028971
ESF1	20	13684969	13775579	190	2591	1.9461	0.025824
EFCAB12	3	129110164	129157494	89	2591	1.8725	0.030567
PQLC3	2	11285498	11329000	138	2591	1.8716	0.030628
TMEM155	4	122670085	122696516	81	2591	1.8299	0.033636
C9orf57	9	74656275	74697728	98	2591	1.8937	0.02913
KLC3	19	45833998	45864864	63	2591	1.9662	0.024639
TTC21A	3	39139152	39190394	105	2591	1.9271	0.026981
KLHDC8B	3	49198987	49223919	29	2591	1.9526	0.025434
ANKRD30B	18	14738239	14862737	143	2591	1.9377	0.026332
MROH6	8	144638362	144664928	110	2591	1.97	0.024419
ADCYAP1	18	894366	922173	55	2591	1.9086	0.028155
ADK	10	75900943	76479061	730	2591	1.9123	0.02792
GADD45A	1	68140860	68164021	73	2591	1.937	0.02637
DNASE1L3	3	58168353	58206730	111	2591	1.8707	0.030693
DNMT3A	2	25441421	25575459	182	2591	1.9075	0.028225
NR2F6	19	17332692	17366744	138	2591	1.8814	0.029956
FNTB	14	65443507	65539370	144	2591	1.7689	0.038456
NELL1	11	20681117	21607232	2239	2591	1.9686	0.024502
RGS16	1	182557758	182583548	34	2591	1.8183	0.03451
SPRR1B	1	152993679	153015376	108	2591	1.8488	0.032245
SPRR2D	1	153002201	153023594	103	2591	1.8248	0.034017
PROM1	4	15959849	16095723	326	2591	1.9145	0.027778
SLC25A13	7	95739532	95961459	228	2591	2.1359	0.016344
ILVBL	19	15215785	15246610	70	2591	1.791	0.036644
RASSF1	3	50357217	50388367	14	2591	1.8829	0.029856
CUX2	12	111461828	111798358	238	2591	1.8641	0.031152
ESRP1	8	95643364	95729694	294	2591	1.8448	0.032531
SPATS2	12	49750688	49931208	265	2591	1.8796	0.030078
ZNF419	19	57989079	58016048	108	2591	1.8477	0.032325
MMRN2	10	88685297	88727425	101	2591	1.9019	0.02859
APOL3	22	36526371	36572225	121	2591	1.7799	0.037544
MIXL1	1	226401325	226424756	38	2591	1.8672	0.030935
FBXO30	6	146109271	146145929	40	2591	1.8524	0.031985
KBTBD8	3	67038727	67071634	44	2591	1.9627	0.024838
RNF185	22	31546138	31613005	110	2591	1.854	0.03187
RNF32	7	156422971	156480377	114	2591	2.0248	0.021442
HAPLN4	19	19356450	19383596	48	2591	1.8575	0.031617
ERVFRD-1	6	11092722	11122071	98	2591	1.8142	0.034824
ACBD7	10	15047071	15140783	413	2591	2.0821	0.018667
BUB1B	15	40443210	40523337	109	2591	1.9196	0.027451
NCAN	19	19312773	19373061	51	2591	1.8189	0.034467
GALR1	18	74952008	74992098	133	2591	1.8264	0.033891
GNB1	1	1706725	1832552	99	2591	1.8486	0.032257
GNB3	12	6939375	6966564	43	2591	1.8411	0.032806
HSPA5	9	127987127	128013666	36	2591	1.9413	0.026112
LIMK2	22	31598225	31686066	118	2591	1.7404	0.040896
RFXANK	19	19293008	19322678	40	2591	1.7549	0.039639
TIMELESS	12	56800157	56853200	66	2591	1.7451	0.040482
GPRC5A	12	13033956	13076600	106	2591	1.8678	0.030894
KIF14	1	200510625	200599862	243	2591	1.7852	0.037112
MON1B	16	77214821	77243543	123	2591	1.8693	0.030791
TIMM9	14	58865370	58904232	22	2591	1.8755	0.030362
SND1	7	127282043	127742659	526	2591	2.0015	0.022671
ZRANB1	10	126595704	126686005	147	2591	1.8694	0.030781
TMEM143	19	48825613	48877489	114	2591	1.9222	0.027289
TMEM254	10	81828402	81862307	84	2591	1.8192	0.03444
ACBD6	1	180247352	180482022	434	2591	1.6632	0.048139
NEK9	14	75538818	75603778	81	2591	1.7827	0.037315
CSNK1A1L	13	37667397	37689801	71	2591	1.6636	0.048095
OSR1	2	19541246	19568372	32	2591	2.0272	0.021322
OTOA	16	21679835	21782050	93	2591	1.89	0.029378
TCF23	2	27361835	27386402	39	2591	1.9692	0.024462
RIMKLA	1	42836468	42899900	196	2591	1.9485	0.02568
ZNF707	8	144756622	144787672	77	2591	1.7805	0.037501
HMX3	10	124885567	124907247	14	2591	1.7826	0.037329
LRRC26	9	140053210	140074491	12	2591	1.7759	0.037872
LOC101927402	2	64739323	64761744	27	2591	1.8414	0.032781
CAV3	3	8765486	8798451	65	2591	1.7572	0.039444
CCNG1	5	162854573	162882022	22	2591	1.7656	0.03873
IGFBP4	17	38589676	38623982	25	2591	1.8638	0.031174
MYO1E	15	59418168	59675071	523	2591	1.8518	0.032027
PGD	1	10448884	10490565	87	2591	1.8225	0.034187
SPRR3	1	152964223	152986332	124	2591	1.8977	0.028868
GBF1	10	103995255	104152656	165	2591	1.8993	0.028764
NOG	17	54661060	54682951	32	2591	1.9652	0.024694
HAND2	4	174437652	174461378	43	2591	1.8779	0.030195
IRF2BP1	19	46376866	46399376	76	2591	1.7184	0.042861
EIF2AK1	7	6051878	6108860	181	2591	1.875	0.030393
TMED7	5	114938905	114971876	48	2591	1.8423	0.032716
SLC22A11	11	64313098	64349002	29	2591	1.7051	0.044092
NYNRIN	14	24857992	24898494	39	2591	1.8341	0.033318
CAAP1	9	26830683	26902826	128	2591	1.8431	0.032655
CEP63	3	134194575	134303855	230	2591	1.8709	0.030678
CFAP70	10	75003516	75129425	309	2591	1.6277	0.051796
WDR36	5	110417870	110476200	148	2591	1.9125	0.027907
ADGRF3	2	26521041	26579685	101	2591	1.9916	0.02321
SYCN	19	39683562	39704906	42	2591	1.8687	0.03083
CDHR4	3	49818165	49847254	36	2591	1.8725	0.030572
LOC400499	16	11526047	11595611	312	2591	1.8068	0.035396
SPDYE3	7	99895325	99929819	21	2591	1.8532	0.031928
C3orf84	3	49205069	49239291	43	2591	1.9201	0.02742
NPIPB11	16	29382624	29431669	2	2591	1.8655	0.031053
LOC101927029	14	90504478	90538057	9	2591	1.8713	0.03065
ACYP1	14	75509924	75546181	39	2591	1.7176	0.042936
DUSP7	3	52072935	52100461	22	2591	1.685	0.045991
FABP4	8	82380732	82405473	78	2591	1.8335	0.033361
FGF2	4	123737568	123829390	174	2591	1.8739	0.03047
FOSB	19	45961253	45988437	92	2591	1.8629	0.031239
KIT	4	55514095	55616881	190	2591	1.8858	0.02966
PDE1B	12	54933177	54983023	67	2591	1.8701	0.030732
CLPP	19	6351463	6378915	61	2591	1.8125	0.034951
ADAM18	8	39432087	39597583	280	2591	1.6824	0.046244
ECD	10	74884282	74937853	131	2591	1.6275	0.051812
WWTR1	3	149225022	149431060	481	2591	1.9825	0.023714
IMPG2	3	100931390	101049419	196	2591	1.8381	0.033024
LARS	5	145482589	145572294	314	2591	1.7013	0.044441
KCTD16	5	143540437	143868097	428	2591	1.7471	0.040309
ZC3H8	2	112963439	113022664	64	2591	1.9426	0.026035
SEC11C	18	56796709	56836069	113	2591	1.8537	0.031893
CCDC114	19	48789709	48835191	120	2591	1.9614	0.024914
FOPNL	16	15949576	15992510	108	2591	1.617	0.052943
TMEM132E	17	32897768	32976337	59	2591	1.8194	0.034426
CILP2	19	19639057	19667468	43	2591	1.7448	0.040511
CERS3	15	100930600	101094925	577	2591	1.8711	0.030668
AARD	8	117940464	117966239	38	2591	1.7322	0.041622
ACAN	15	89336674	89428585	176	2591	1.7276	0.042029
C5AR1	19	47803104	47835327	26	2591	1.7404	0.040897
ELAVL3	19	11552143	11601806	23	2591	1.8682	0.030869
GRIN1	9	140023609	140073214	26	2591	1.769	0.038446
PROC	2	128165996	128196822	81	2591	1.8014	0.035817
TCERG1	5	145816873	145901071	194	2591	1.8605	0.031407
TUSC2	3	50352341	50375668	11	2591	1.8014	0.035824
FBXO28	1	224291789	224359749	133	2591	1.7976	0.036123
ANAPC13	3	134186546	134214865	50	2591	1.8884	0.029484
SYTL2	11	85395264	85532197	166	2591	1.8466	0.032403
SLC52A1	17	4925711	4965304	122	2591	1.7351	0.041357
ZBED8	5	159810155	159837060	63	2591	1.5147	0.064922
DMRTA2	1	50873223	50899119	38	2591	1.7488	0.040159
NADK	1	1672671	1721508	51	2591	1.8425	0.032701
TMEM88	17	7748181	7769417	16	2591	1.8546	0.031825
RPUSD1	16	824974	848383	39	2591	1.739	0.041022
ANKRD13B	17	27910527	27951779	30	2591	1.777	0.037781
KRT40	17	39123968	39153387	213	2591	1.9131	0.02787
SCGB1C1	11	178101	204575	39	2591	1.6761	0.046856
OTOGL	12	80573151	80782870	364	2591	1.8062	0.035446
MYPOP	19	46383281	46415862	128	2591	1.7891	0.036802
TICAM2	5	114904339	114962142	83	2591	1.7682	0.038515
FAM180B	11	47598230	47620746	16	2591	1.8154	0.034734
ZNF772	19	57970954	57998945	111	2591	1.7911	0.036639
ABCA4	1	94448393	94596705	369	2591	1.7477	0.040254
CACNA2D1	7	81565760	82083031	1238	2591	1.9288	0.026877
CTNNA2	2	79730060	80885993	2531	2591	1.786	0.037051
CTSB	8	11690033	11735646	166	2591	1.9447	0.025907
FPR3	19	52288411	52339334	170	2591	1.7251	0.042256
GNAI3	1	110081186	110148465	68	2591	1.8005	0.03589
KRT81	12	52669697	52695299	89	2591	2.043	0.020526
SNCG	10	88707504	88733017	78	2591	1.9227	0.027258
TAF11	6	34835555	34865908	41	2591	1.954	0.025348
PREB	2	27343624	27367542	26	2591	1.7033	0.044259
SCN11A	3	38877260	39005136	257	2591	1.8107	0.035093
ZHX3	20	39797089	39938766	204	2591	1.7612	0.039103
BRD4	19	15338301	15453354	70	2591	1.79	0.036724
FBXW2	9	123509254	123565740	57	2591	1.7112	0.043525
KLHL24	3	183343398	183412307	221	2591	1.7601	0.039194
DOCK10	2	225619807	225917330	627	2591	1.7212	0.042606
DHX32	10	127514909	127579884	54	2591	1.8548	0.031813
TMEM222	1	27638636	27672891	23	2591	1.8367	0.033128
SMIM12	1	35305963	35335417	12	2591	1.6571	0.04875
CALML6	1	1836266	1858733	46	2591	1.7813	0.037432
SHPRH	6	146195943	146295421	125	2591	1.8558	0.031738
PRR18	6	166708788	166732011	94	2591	1.8748	0.030413
OR4D10	11	59234903	59255838	16	2591	1.8519	0.032023
LOC101928592	3	44714574	44736283	20	2591	1.7791	0.037616
HSD17B3	9	98987588	99074662	210	2591	1.7119	0.043461
HTR6	1	19981780	20016055	74	2591	1.631	0.051442
KCNC2	12	75423858	75613584	438	2591	1.7554	0.039595
SMAD9	13	37408968	37504409	140	2591	1.6965	0.044895
NDUFS4	5	52846464	52989171	427	2591	1.7694	0.03841
CDK14	7	90215681	90849905	1444	2591	1.8806	0.03001
PTCH1	9	98195264	98289247	153	2591	1.7195	0.042759
SMARCA4	19	11061598	11182958	215	2591	1.8852	0.029698
TSPAN3	15	77326359	77373570	30	2591	1.9053	0.028371
PPP1R13L	19	45872892	45919787	88	2591	1.8833	0.029833
ADIRF	10	88718188	88740666	70	2591	1.7975	0.036131
ZBTB32	19	36185389	36217940	48	2591	1.7135	0.043307
HECA	6	139446249	139511946	124	2591	1.807	0.035379
OLAH	10	15075895	15125851	175	2591	1.881	0.029988
USE1	19	17316155	17340638	116	2591	1.7373	0.041163
ARNTL2	12	27475787	27588746	249	2591	1.7946	0.036358
PITPNM2	12	123458027	123645376	102	2591	1.6723	0.047229
ZC2HC1C	14	75525935	75554799	35	2591	1.7026	0.044323
ANP32E	1	150180717	150218504	60	2591	1.7899	0.036735
LRRC75B	22	24971588	24999073	36	2591	1.7512	0.039956
NKX3-2	4	13532454	13556114	33	2591	1.6583	0.048629
HYAL1	3	50327320	50359812	16	2591	1.8397	0.032907
IL6	7	22756766	22781621	69	2591	1.7702	0.038348
REG1A	2	79337584	79360545	42	2591	1.7706	0.038313
UPP1	7	48118355	48158330	41	2591	1.8259	0.033936
RGS11	16	308300	335941	39	2591	1.7999	0.03594
MORC2	22	31312598	31374483	54	2591	1.7929	0.036492
A4GALT	22	43078123	43127307	254	2591	1.8585	0.031548
C3orf30	3	118854997	118889674	104	2591	1.8795	0.030089
SPATA5	4	123834225	124250605	895	2591	1.9319	0.026688
DNAH12	3	57317727	57540071	615	2591	1.7203	0.04269
SMIM14	4	39538917	39650481	204	2591	1.7257	0.042202
IZUMO1R	11	94028803	94050858	37	2591	1.75	0.040062
ZFP36L1	14	69244372	69273184	69	2591	1.8752	0.030385
NDUFS5	1	39481967	39510308	110	2591	1.7165	0.043039
PAWR	12	79975745	80094877	41	2591	1.7217	0.042559
PTGFR	1	78946728	79016386	127	2591	2.0225	0.021563
TSNAX	1	231654399	231712270	55	2591	1.5913	0.055772
ZNF443	19	12527710	12561926	276	2591	1.735	0.041373
TTLL1	22	43425522	43495434	213	2591	1.7218	0.042555
RIPPLY3	21	38368456	38401959	79	2591	1.5202	0.064234
DUOX1	15	45412192	45467776	93	2591	1.7207	0.04265
ERBB2IP	5	65212382	65386851	120	2591	1.6762	0.04685
ANKH	5	14694909	14881887	332	2591	1.7508	0.039994
IL36G	2	113725596	113753249	43	2591	1.6444	0.050051
TKTL2	4	164382245	164405047	35	2591	1.8144	0.034811
ABCC12	16	48106884	48190681	32	2591	1.7922	0.03655
SARDH	9	136518682	136615077	207	2591	1.7597	0.03923
GGT1	22	24969629	25034972	45	2591	1.6808	0.046401
ITGB2	21	46295864	46358753	145	2591	1.6532	0.049145
NT5E	6	86149302	86215509	102	2591	1.8204	0.034352
PIGC	1	172400597	172423230	45	2591	1.7484	0.040195
PTPRG	3	61537243	62290573	1657	2591	1.9333	0.026599
SLC2A2	3	170704137	170754768	100	2591	1.7663	0.038674
SPRR2A	1	153018596	153039988	41	2591	1.7077	0.043849
ANAPC2	9	140059236	140093057	16	2591	1.6287	0.051689
PTCD3	2	86323305	86379280	90	2591	1.6685	0.047611
C12orf40	12	40009972	40125716	208	2591	1.6996	0.044601
CCDC36	3	49225861	49305636	79	2591	1.7787	0.037644
SAMD12	8	119191694	119644184	1014	2591	1.795	0.036329
CUEDC1	17	55928604	56042684	137	2591	1.7024	0.044339
SLC25A20	3	48884356	48946426	38	2591	1.6537	0.049094
FLI1	11	128546430	128693162	335	2591	1.6377	0.050746
PIK3C3	18	39525165	39672272	185	2591	1.7933	0.036466
RTN1	14	60052694	60347557	502	2591	1.5654	0.058748
SLC9A5	16	67272855	67316094	12	2591	1.6412	0.050383
CHAF1A	19	4392660	4453394	108	2591	1.6978	0.044769
ATG14	14	55823109	55888576	188	2591	1.703	0.044285
EXOC6B	2	72393113	73063177	852	2591	1.7131	0.043345
FBXO9	6	52912586	52975671	50	2591	1.7106	0.043574
FXYD4	10	43857092	43881783	36	2591	1.8536	0.031901
H1FOO	3	129252057	129280310	56	2591	1.741	0.040843
FAM216B	13	43345686	43375685	89	2591	1.6833	0.046155
ANKRD46	8	101511980	101582014	102	2591	1.7541	0.039703
OR5M9	11	56219945	56240877	59	2591	1.6184	0.052786
TSPAN11	12	31069536	31159537	116	2591	1.7269	0.042094
DSPP	4	88519681	88548025	69	2591	1.6431	0.050186
ELK3	12	96578207	96671606	154	2591	1.9107	0.028022
SPRR1A	1	152946564	152968290	61	2591	1.7741	0.038025
SSR1	6	7271283	7323541	335	2591	1.7141	0.043256
CTDP1	18	77429801	77524510	261	2591	1.6943	0.045109
SLC35E2	1	1646277	1687438	13	2591	1.7589	0.039299
MTPAP	10	30588730	30648267	112	2591	1.7956	0.036275
TIGAR	12	4420359	4479194	100	2591	1.9471	0.025763
EPB41L5	2	120760604	120946697	275	2591	1.7916	0.036596
CGB7	19	49547531	49571603	29	2591	1.6063	0.054105
NLRP5	19	56501092	56583176	328	2591	1.6335	0.05118
NCCRP1	19	39677604	39702522	49	2591	1.694	0.045134
C1orf53	1	197861682	197886497	13	2591	1.4464	0.074027
CRYAB	11	111769350	111792473	29	2591	1.6627	0.048188
HDGF	1	156701899	156732240	42	2591	1.6595	0.048503
SP110	2	231023634	231100444	318	2591	1.6775	0.046727
MC3R	20	54813788	54834871	58	2591	1.6891	0.045598
NDUFV2	18	9092628	9144343	98	2591	1.7512	0.039952
PRKAR2A	3	48774017	48895270	69	2591	1.691	0.045421
KLK6	19	51451887	51482929	17	2591	1.6831	0.046181
SULT1C2	2	108895095	108936371	75	2591	1.7815	0.037416
ST8SIA4	5	100132639	100248989	149	2591	1.7289	0.041916
MLLT10	10	21803540	22042559	100	2591	1.7349	0.041376
CCP110	16	19525179	19574730	123	2591	1.718	0.042899
KIAA0586	14	58884103	59025549	86	2591	1.6643	0.048026
SPEN	1	16164359	16276951	174	2591	1.651	0.049372
FSCN3	7	127223689	127251851	55	2591	1.75	0.040057
ZNF823	19	11822080	11859824	34	2591	1.7612	0.0391
LRRC19	9	26983134	27015691	44	2591	1.7747	0.037977
HPS6	10	103815124	103837795	21	2591	1.6937	0.045159
GREB1L	18	18812203	19115384	151	2591	1.7743	0.038005
OR6K6	1	158714606	158735637	87	2591	1.6779	0.04668
SIRPD	20	1504897	1549489	125	2591	1.754	0.039715
PLAC8L1	5	145453876	145493946	94	2591	1.647	0.049778
TMEM65	8	125313159	125394940	182	2591	1.8354	0.033224
DDIAS	11	82601017	82655701	84	2591	1.7316	0.041672
WDR62	19	36535783	36606012	133	2591	1.6316	0.051379
TMEM52	1	1839029	1860740	45	2591	1.742	0.040753
ZNF404	19	44366515	44398116	32	2591	1.8195	0.034416
OR5M1	11	56370031	56390978	58	2591	1.6233	0.052258
MEF2BNB	19	19277713	19313400	95	2591	1.6992	0.044641
C9orf92	9	16193933	16286311	296	2591	1.7963	0.036226
ACE	17	61544422	61585741	70	2591	1.4989	0.066951
GYPC	2	127403426	127464251	176	2591	1.7249	0.04227
OR3A1	17	3184929	3205876	93	2591	1.75	0.040063
SGCA	17	48233240	48263293	42	2591	1.7762	0.037847
RGS5	1	163102089	163301581	629	2591	1.637	0.050815
TM4SF5	17	4665187	4696506	71	2591	1.7368	0.041208
TMSB10	2	85122763	85143799	41	2591	1.7396	0.040967
ARIH2	3	48946265	49032974	68	2591	1.6789	0.04659
CARD8	19	48701343	48769203	274	2591	1.8104	0.03512
KIAA0930	22	45578123	45646650	232	2591	1.7532	0.039781
AGO2	8	141531264	141655646	279	2591	1.6549	0.048976
GMPPB	3	49748909	49771407	26	2591	1.7148	0.043192
PLA2G3	22	31520793	31546469	47	2591	1.6674	0.047719
RBM27	5	145573113	145678786	162	2591	1.6514	0.049333
P4HTM	3	49017304	49054582	18	2591	1.6824	0.046246
STRA6	15	74461802	74512046	96	2591	1.6722	0.047238
COA7	1	53142014	53174038	54	2591	1.6832	0.046164
QRFPR	4	122239797	122312181	276	2591	1.8055	0.035499
SPPL2A	15	50989730	51067910	195	2591	1.7261	0.042168
PIK3IP1	22	31667579	31698833	58	2591	1.6512	0.049347
ADAMTS19	5	128786103	129084376	630	2591	1.8117	0.035016
OR5M10	11	56334250	56355197	64	2591	1.609	0.053812
NPS	10	129337613	129360935	161	2591	1.6774	0.046732
LOC101927764	2	120470782	120527323	53	2591	1.7498	0.040078
ADRA1B	5	159333740	159410017	101	2591	1.8292	0.033687
KRT86	12	52632892	52712947	249	2591	1.8869	0.029585
PDGFRA	4	55085264	55174412	153	2591	1.5913	0.055771
PIK3R1	5	67501584	67607649	205	2591	1.8182	0.034513
ST3GAL3	1	44163204	44406837	430	2591	1.7167	0.043018
ZNF45	19	44406776	44449411	121	2591	1.7239	0.042364
FXR1	3	180620096	180710541	110	2591	1.6345	0.051076
IP6K1	3	49751728	49833973	113	2591	1.6788	0.046595
WDR6	3	49034637	49063386	13	2591	1.6515	0.049315
MLC1	22	50487820	50534358	244	2591	1.6487	0.049603
GLTSCR1L	6	42739790	42846296	92	2591	1.5516	0.060377
OR1A2	17	3090813	3111742	52	2591	1.6308	0.051471
PILRB	7	99945626	99975454	51	2591	1.7096	0.043668
GMIP	19	19730285	19764457	36	2591	1.5805	0.057
RAB39A	11	107789277	107844208	82	2591	1.5681	0.058427
PARVG	22	44556271	44614349	237	2591	1.7428	0.040682
KCTD15	19	34277751	34316666	79	2591	1.6663	0.047826
PCGF5	10	92912769	93054088	248	2591	1.6832	0.046164
EPSTI1	13	43450524	43576407	350	2591	1.7221	0.042525
SNRNP48	6	7580432	7622200	107	2591	1.778	0.037701
CLN5	13	77556059	77586652	25	2591	1.689	0.045614
KLF6	10	3808188	3837473	87	2591	1.6356	0.050963
KCNJ16	17	68061348	68141749	209	2591	1.548	0.060814
MATK	19	3767967	3811810	62	2591	1.5858	0.056394
PAX4	7	127240346	127265982	42	2591	1.6451	0.049972
RBBP6	16	24540866	24594184	139	2591	1.7214	0.042586
SH3GL1	19	4350364	4410565	92	2591	1.7471	0.040313
TFCP2	12	51477539	51576926	214	2591	1.6645	0.048008
ANXA9	1	150944499	150978114	61	2591	1.6846	0.046033
SYNE1	6	152432819	152968534	1342	2591	1.8018	0.03579
APPL1	3	57251765	57317499	64	2591	1.6794	0.046536
2001-03-01	4	164435450	165315093	1930	2591	1.6306	0.051484
LIN37	19	36229262	36255420	56	2591	1.6305	0.051494
OR52N1	11	5799084	5820046	81	2591	1.7263	0.04215
MSANTD2	11	124626388	124680868	77	2591	1.6451	0.049979
SYTL1	1	27658483	27690423	29	2591	1.6856	0.045934
PLXNA4	7	131798091	132343447	891	2591	1.6738	0.047088
CAPN13	2	30935637	31040383	294	2591	1.6961	0.044934
ACER1	19	6296510	6343640	45	2591	1.6132	0.053347
KRT39	17	39104669	39133144	119	2591	1.8616	0.031326
DPEP1	16	89669716	89717216	134	2591	1.5618	0.059172
KCNK1	1	233739750	233818258	155	2591	1.7248	0.042285
OGDH	7	44636104	44758669	116	2591	1.7161	0.043074
MOK	14	102680834	102781537	156	2591	1.6968	0.044865
SCN4B	11	117994092	118033630	67	2591	1.6885	0.045657
SPRR2B	1	153032717	153054084	61	2591	1.6146	0.053197
CDK2AP1	12	123735517	123766863	70	2591	1.5452	0.061153
SSNA1	9	140073029	140094822	9	2591	1.5292	0.063114
NAAA	4	76821808	76872166	119	2591	1.6413	0.050367
CECR1	22	17649681	17712744	185	2591	1.6614	0.048317
TMEM206	1	212527816	212598267	107	2591	1.6888	0.045629
WDR77	1	111972512	112001915	47	2591	1.6402	0.050477
PBX4	19	19662516	19739725	105	2591	1.6178	0.052857
C4orf17	4	100422161	100473460	142	2591	1.7204	0.042678
ZNF644	1	91370855	91497812	157	2591	1.69	0.045516
CFAP74	1	1843390	1945276	120	2591	1.6503	0.049439
SHF	15	45449412	45503373	94	2591	1.5994	0.054863
GBP4	1	89636831	89674633	40	2591	1.6788	0.046593
COMTD1	10	76982760	77005802	45	2591	1.7756	0.037898
FAM71A	1	212787789	212810120	31	2591	1.6141	0.053256
THAP8	19	36515886	36555664	70	2591	1.6251	0.052068
OR51F1	11	4780209	4801147	141	2591	1.6082	0.053892
KHDC1L	6	73923267	73945175	53	2591	1.5535	0.060149
CHD3	17	7778096	7826075	31	2591	1.7411	0.040837
HNRNPF	10	43871065	43914696	78	2591	1.7041	0.044185
MYO5A	15	52589480	52831247	568	2591	1.654	0.049068
PURA	5	139483708	139509001	6	2591	1.7025	0.044327
BAP1	3	52425020	52454121	9	2591	1.5712	0.058066
LPAR2	19	19724464	19749039	26	2591	1.6131	0.053362
CDC42EP1	22	37946471	37975412	56	2591	1.539	0.061907
RRP12	10	99106458	99171127	196	2591	1.7112	0.043518
FBXW5	9	139824885	139849298	74	2591	1.5348	0.062419
LZTFL1	3	45854808	45967216	204	2591	1.7291	0.041893
LYRM2	6	90331943	90358474	45	2591	1.6257	0.052008
ARID1B	6	157088980	157541913	621	2591	1.6828	0.04621
C12orf65	12	123707844	123752651	93	2591	1.5228	0.063905
MS4A10	11	60542821	60578778	75	2591	1.669	0.047561
ARIH2OS	3	48945221	48966818	20	2591	1.6004	0.054752
C6orf132	6	42058857	42120715	116	2591	1.6384	0.05067
FABP7	6	123090646	123115219	36	2591	1.6675	0.047709
GRM7	3	6892802	7793218	2373	2591	1.7471	0.040307
HSD11B1	1	209849525	209918295	89	2591	1.6611	0.048344
INSR	19	7102266	7304011	486	2591	1.6979	0.04476
SDF2	17	26965374	26999207	11	2591	1.5791	0.057152
SIPA1	11	65395578	65428391	36	2591	1.707	0.043909
SLC12A3	16	56889119	56959762	225	2591	1.6706	0.047401
SLC16A4	1	110895473	110943704	89	2591	1.7208	0.042648
MED13	17	60009966	60152643	141	2591	1.6824	0.046245
ATP8A1	4	42400390	42669122	660	2591	1.8435	0.032631
SLC43A3	11	57164427	57205053	47	2591	1.5982	0.055004
MRPS18C	4	84367085	84392929	44	2591	1.5996	0.054848
RSL24D1	15	55463512	55499231	102	2591	1.6705	0.047411
MOCOS	18	33757480	33858685	249	2591	1.6453	0.049953
NRIP3	11	8992123	9035596	86	2591	1.6679	0.047665
OGFOD2	12	123449354	123474588	12	2591	1.508	0.065774
PPAPDC3	9	134155069	134194649	38	2591	1.6405	0.050452
IL22RA2	6	137454957	137504785	68	2591	1.7549	0.039636
C1orf162	1	112006474	112031134	45	2591	1.5902	0.055899
OR5M3	11	56226964	56248014	67	2591	1.5895	0.055971
OR5M11	11	56299816	56320733	93	2591	1.5477	0.060846
SLC35F4	14	58020640	58342592	998	2591	1.5858	0.056393
ARSB	5	78063032	78292357	634	2591	1.7311	0.041715
CYP2C8	10	96786529	96839255	169	2591	1.5794	0.057122
FCN2	9	137762658	137789366	123	2591	1.4751	0.070091
NDUFS3	11	47590562	47616115	18	2591	1.641	0.0504
NTRK2	9	87273417	87651985	597	2591	1.7177	0.042925
CHMP1A	16	89700839	89734193	110	2591	1.4882	0.068354
SCN2B	11	118023519	118057337	52	2591	1.6013	0.054652
SLC7A7	14	23232431	23299020	140	2591	1.6434	0.050145
CST8	20	23461766	23486655	56	2591	1.7051	0.044086
SLC38A3	3	50232692	50268406	26	2591	1.6792	0.04656
SYNGR4	19	48857559	48889634	58	2591	1.6364	0.050879
PELP1	17	4564679	4617712	107	2591	1.6976	0.044787
TMEM165	4	56252080	56302342	105	2591	1.7246	0.042301
FAM45A	10	120853594	120907496	126	2591	1.6194	0.052681

## Sheet: f_RANdig
Table S9f. Top gene-based associations (p < 0.05) detected with RANdig.
Gene	CHR	START	STOP	NSNPS	N	ZSTAT	P
GALM	2	38883052	38971909	182	2563	3.9441	4.005e-05
PAX3	2	223054606	223173715	311	2563	3.7767	7.9472e-05
DNAJC25-GNG10	9	114383632	114442526	187	2563	3.4546	0.00027553
LOC728763	2	241862287	241915525	104	2563	3.5374	0.00020204
PARP1	1	226538392	226605801	180	2563	3.4531	0.00027711
SYK	9	93554012	93670842	435	2563	3.5329	0.0002055
HMGXB3	5	149370169	149442706	164	2563	3.3593	0.00039075
TIGD6	5	149362686	149390730	52	2563	3.2928	0.00049596
GNG10	9	114413851	114442526	111	2563	3.4075	0.00032776
ARHGEF40	14	21528419	21568407	56	2563	3.4991	0.00023344
CNOT6L	4	78624541	78750764	142	2563	3.3681	0.0003784
NKX6-1	4	85404436	85429387	18	2563	2.9913	0.0013888
TBC1D9	4	141531936	141687471	285	2563	3.3011	0.00048161
MGAT4D	4	141354529	141429531	171	2563	3.2121	0.0006589
PDGFD	11	103767914	104045027	832	2563	3.3306	0.00043326
ELMOD2	4	141435312	141484924	78	2563	3.2335	0.00061137
OR1A1	17	3108915	3129844	136	2563	3.1533	0.00080707
OR6A2	11	6805756	6827139	68	2563	3.0672	0.0010804
STYK1	12	10761538	10836917	192	2563	3.1442	0.00083285
C7orf66	7	108514038	108534637	31	2563	3.0421	0.0011747
LOC101927844	1	87668352	87727014	171	2563	3.1835	0.00072765
OR10A4	11	6887856	6908850	97	2563	3.1244	0.00089098
OR10A2	11	6880986	6901897	145	2563	2.9772	0.0014544
FCER2	19	7743643	7777036	136	2563	3.1147	0.00092067
RNASE8	14	21516052	21536516	37	2563	2.9323	0.0016823
FAM91A1	8	124770679	124837692	70	2563	3.0248	0.0012439
TMEM253	14	21557096	21581883	24	2563	2.9785	0.0014484
NDST1	5	149855365	149947773	70	2563	2.9775	0.001453
ZFP37	9	115794144	115829043	41	2563	3.1203	0.00090341
TUBGCP3	13	113129319	113252494	244	2563	2.9424	0.0016285
NCALD	8	102688770	103147135	923	2563	3.4635	0.00026662
TMEM244	6	130142389	130192416	209	2563	2.9952	0.0013714
TMEM80	11	685591	715028	73	2563	3.0049	0.0013283
AUP1	2	74743775	74767019	7	2563	2.8295	0.002331
SLC26A2	5	149330300	149376963	74	2563	3.0014	0.0013438
IER2	19	13251282	13275722	35	2563	2.7604	0.0028863
ZNF219	14	21548205	21582863	33	2563	2.9751	0.0014643
DCTN4	5	150078309	150148657	2	2563	2.7955	0.002591
MAGOHB	12	10746364	10776208	98	2563	2.9006	0.0018623
NDRG2	14	21474922	21549098	73	2563	2.9442	0.0016191
PCDH20	13	61973818	61999655	64	2563	2.8955	0.001893
ZNRF1	16	75022915	75154892	185	2563	2.9076	0.0018213
FAM160A1	4	152320398	152601655	505	2563	2.893	0.0019079
STX10	19	13244872	13271188	38	2563	2.8226	0.002382
CD300C	17	72527204	72552310	91	2563	3.1453	0.00082966
TMC2	20	2507253	2632494	507	2563	2.9453	0.0016133
RBM20	10	112394155	112609227	572	2563	3.1388	0.00084808
LOC389602	7	155745332	155768233	36	2563	2.7022	0.0034444
PTTG1IP	21	46259500	46304487	173	2563	2.8656	0.0020813
SERPINE2	2	224829765	224914036	221	2563	2.7743	0.0027662
GAS7	17	9803926	10111868	768	2563	2.8456	0.0022166
PSTPIP2	18	43553502	43662250	266	2563	2.9128	0.0017913
STARD13	13	33667272	34260932	1022	2563	2.9914	0.0013884
TRAPPC5	19	7735707	7757748	78	2563	2.9085	0.0018159
EXOSC10	1	11116675	11169961	50	2563	2.6893	0.0035802
PSMD12	17	65326619	65372721	68	2563	2.8363	0.0022816
SEMA4F	2	74871355	74920981	36	2563	2.6064	0.0045745
LOXL3	2	74749946	74791088	7	2563	2.8001	0.002554
URAD	13	28542243	28572774	66	2563	2.9406	0.001638
DAP	5	10669342	10771387	299	2563	2.8127	0.0024563
KRT32	17	39605765	39633638	175	2563	3.002	0.0013412
DOPEY2	21	37519080	37676572	508	2563	2.6724	0.0037658
M1AP	2	74775010	74885994	22	2563	2.6141	0.0044737
ANGPTL7	1	11239346	11266038	11	2563	2.6727	0.0037619
HTRA2	2	74746532	74770683	5	2563	2.7598	0.0028914
KRT35	17	39622941	39647392	120	2563	2.9257	0.0017186
ZNF292	6	87855269	87983926	248	2563	2.8837	0.001965
ZNF862	7	149525464	149574568	79	2563	2.8286	0.0023373
QSOX1	1	180113968	180179430	194	2563	2.8424	0.0022391
UBIAD1	1	11323255	11358491	10	2563	2.5301	0.0057015
MCEMP1	19	7731943	7754719	43	2563	2.8246	0.002367
C6orf163	6	88044571	88085381	98	2563	2.6804	0.0036762
OR11H4	14	20700951	20721925	49	2563	2.8019	0.0025398
TRPC3	4	122790183	122882909	111	2563	2.6167	0.0044394
SH3GLB1	1	87160253	87223867	99	2563	2.7508	0.0029727
MVB12B	9	129079123	129279320	466	2563	2.6652	0.0038477
CDR2	16	22347257	22395938	18	2563	2.5921	0.0047695
DLX3	17	48057369	48082588	24	2563	2.5977	0.0046928
MTOR	1	11156588	11332614	135	2563	2.6404	0.0041404
MMP16	8	89039460	89349717	574	2563	2.8593	0.0021231
MSMB	10	51539553	51572517	34	2563	2.6076	0.0045585
SRM	1	11104649	11130091	39	2563	2.6462	0.0040698
DRD4	11	627305	650706	68	2563	2.7361	0.0031082
RBM38	20	55956454	55994389	74	2563	2.7883	0.0026494
SLC25A2	5	140672196	140693612	69	2563	2.6487	0.0040398
MASTL	10	27433753	27485848	124	2563	2.775	0.00276
DNAJC25	9	114383632	114426631	133	2563	2.8877	0.0019403
IRF2BP2	1	234730015	234755271	50	2563	2.5924	0.0047659
GJB7	6	87982696	88048996	161	2563	2.7088	0.0033763
OLA1	2	174927175	175123365	555	2563	2.6924	0.0035467
BBS7	4	122735484	122801652	70	2563	2.3855	0.0085278
DNAJB9	7	108200189	108225294	39	2563	2.6339	0.00422
ATP6V0E2	7	149560053	149587787	85	2563	2.5405	0.005535
CDK8	13	26818262	26989375	196	2563	2.5386	0.0055648
PRPSAP2	17	18749612	18844600	299	2563	2.668	0.003815
POLR1E	9	37475945	37513694	156	2563	2.717	0.0032938
PROK1	1	110983788	111009976	64	2563	2.5637	0.0051787
DQX1	2	74735258	74763408	13	2563	2.6065	0.004574
THAP5	7	108192671	108220189	43	2563	2.6404	0.0041409
LIN9	1	226408850	226507789	115	2563	2.7193	0.0032705
RGSL1	1	182409256	182539732	380	2563	2.5995	0.0046685
GDNF-AS1	5	37830540	37885901	188	2563	2.6685	0.0038098
LOC101928870	6	87851525	87875307	50	2563	2.6869	0.0036054
TLX2	2	74730686	74754275	11	2563	2.5892	0.0048104
MAPK11	22	50692142	50718779	82	2563	2.6368	0.0041852
SCT	11	616313	637173	43	2563	2.5545	0.0053169
RBM22	5	150060352	150090669	4	2563	2.5359	0.0056078
MRPL1	4	78773805	78883944	167	2563	2.5982	0.0046857
COL17A1	10	105781046	105855638	88	2563	2.8539	0.0021591
POLG	15	89849536	89888026	52	2563	2.481	0.0065514
PTGER4	5	40670032	40706962	93	2563	2.7166	0.0032978
TTC33	5	40701678	40766072	117	2563	2.7078	0.0033862
DPY19L3	19	32886655	32986799	143	2563	2.6429	0.0041099
ZNF747	16	30531688	30556345	1	2563	2.5909	0.0047866
SLC12A8	3	124791480	124941609	400	2563	2.5075	0.0060797
TTC6	14	38054941	38228563	420	2563	2.6385	0.0041633
STAM2	2	152963315	153042506	183	2563	2.3994	0.0082114
GEM	8	95251481	95284547	107	2563	2.5531	0.0053391
TNKS	8	9402756	9649856	737	2563	2.5238	0.0058049
ZFHX4	8	77583515	77789521	185	2563	2.6073	0.0045627
PCGF1	2	74722170	74745707	14	2563	2.4552	0.0070408
CCNA2	4	122727599	122755153	41	2563	2.2883	0.01106
CHL1	3	228279	461100	656	2563	2.7234	0.0032306
INVS	9	102851467	103073908	436	2563	2.5951	0.0047275
OR5AC2	3	97796017	97816946	95	2563	2.4683	0.006788
CEP19	3	196423144	196449131	84	2563	2.4941	0.0063146
MUC20	3	195406293	195477004	19	2563	2.4176	0.0078119
DEAF1	11	634225	705740	243	2563	2.5886	0.0048187
CHD9	16	53078905	53371414	520	2563	2.6367	0.0041856
HSD3B1	1	120039826	120067681	41	2563	2.3353	0.0097645
PRKAA1	5	40749481	40808297	105	2563	2.6376	0.0041753
FAM198B	4	159035732	159104202	90	2563	2.5237	0.0058059
LYPLAL1	1	219337192	219396207	74	2563	2.5477	0.0054224
OR2AG1	11	6796248	6817245	85	2563	2.3686	0.0089285
SLK	10	105716943	105798991	173	2563	2.4806	0.006559
XRRA1	11	74540655	74670232	136	2563	2.3982	0.0082373
OR51M1	11	5400607	5421664	159	2563	2.5605	0.0052263
ADM	11	10316642	10338923	49	2563	2.497	0.0062616
CLDN3	7	73173327	73194600	40	2563	2.5535	0.0053326
KRT38	17	39582621	39607596	108	2563	2.4796	0.0065771
POR	7	75534420	75626173	121	2563	2.481	0.0065501
PDXDC1	16	15058448	15141552	44	2563	2.4676	0.0068015
TVP23B	17	18674458	18720027	105	2563	2.5328	0.005658
CEACAM21	19	42045886	42103255	52	2563	2.476	0.0066425
R3HDM4	19	886503	923225	12	2563	2.2998	0.010728
P2RY2	11	72918735	72963472	40	2563	2.4008	0.0081789
YME1L1	10	27389040	27453349	170	2563	2.5862	0.0048516
EBPL	13	50224812	50275627	154	2563	2.4154	0.0078585
SLC2A2	3	170704137	170754768	100	2563	2.4431	0.0072801
ACBD5	10	27474143	27541068	196	2563	2.5296	0.0057098
LOC100132146	3	46643925	46678033	118	2563	2.3722	0.0088412
CABLES1	18	20704528	20850434	132	2563	2.4029	0.0081321
PCSK9	1	55495149	55540526	99	2563	2.487	0.0064419
FOXA1	14	38048757	38074325	42	2563	2.3903	0.0084181
ARHGAP29	1	94624463	94723251	96	2563	2.5425	0.0055027
EXOSC9	4	122712445	122748176	50	2563	2.2319	0.01281
CABP5	19	48522640	48557311	159	2563	2.512	0.0060026
ST6GALNAC5	1	77323126	77543223	340	2563	2.6076	0.0045592
FAM184B	4	17623696	17793135	346	2563	2.298	0.01078
DOK1	2	74766147	74794678	2	2563	2.2088	0.013596
MUC4	3	195463636	195549148	223	2563	2.4168	0.007828
CHRNA10	11	3676817	3702614	46	2563	2.3129	0.010364
DUSP16	12	12616216	12725773	220	2563	2.4792	0.0065832
LOC101929141	17	18722272	18771929	95	2563	2.3159	0.010282
ATP5A1	18	43654110	43694199	104	2563	2.2946	0.010879
CSF2	5	131399485	131421863	39	2563	2.3452	0.0095094
CDHR5	11	606565	635067	71	2563	2.2987	0.010762
SLC4A10	2	162470699	162851786	661	2563	2.3548	0.0092658
N4BP2L1	13	32964860	33012490	71	2563	2.409	0.0079985
IL4R	16	27315161	27386099	160	2563	2.4893	0.0064004
MCAM	11	119169234	119199087	21	2563	2.3571	0.0092093
CLEC2D	12	9812304	9862151	165	2563	2.36	0.009137
BMP5	6	55608451	55750388	215	2563	2.3177	0.010234
CST5	20	23846572	23870380	56	2563	2.2272	0.012967
IRF7	11	602555	625999	63	2563	2.0932	0.018167
PGC	6	41694449	41725139	40	2563	2.3312	0.0098704
SPCS2	11	74650292	74700076	68	2563	2.3283	0.0099479
RAMP2	17	40903145	40925063	10	2563	2.3955	0.0082996
ABCA9	17	66960773	67068442	104	2563	2.4038	0.0081139
GNLY	2	85911414	85935967	91	2563	2.4864	0.006452
TBR1	2	162262620	162292381	41	2563	2.4442	0.0072584
PACSIN1	6	34423838	34513000	134	2563	2.379	0.008679
PIGX	3	196429234	196472878	120	2563	2.3691	0.0089163
SMIM8	6	88022306	88062043	121	2563	2.3818	0.0086139
TTC31	2	74700200	74731691	13	2563	2.3788	0.0086839
SCNM1	1	151128482	151152773	10	2563	2.3149	0.01031
CYBRD1	2	172368757	172424643	217	2563	2.2216	0.013155
C4orf29	4	128876411	128967478	37	2563	2.4045	0.0080968
LBX2	2	74714644	74740443	16	2563	2.4132	0.0079074
PLA2G4E	15	42263780	42352901	332	2563	2.3438	0.0095451
NTAN1	16	15121710	15159936	68	2563	2.3818	0.0086139
SLC8A2	19	47921274	47985307	83	2563	2.4231	0.0076939
SLC4A5	2	74431997	74580534	135	2563	2.4138	0.0078945
RWDD2A	6	83893032	83918654	46	2563	2.2703	0.011596
LOC388780	20	2177574	2203797	70	2563	2.4575	0.006995
CDH17	8	95129394	95239531	280	2563	2.3039	0.010613
COL4A1	13	110791310	110969496	511	2563	2.2279	0.012942
COL6A1	21	47391663	47434963	173	2563	2.0772	0.01889
COX11	17	53019259	53056064	119	2563	2.2	0.013902
CSF1R	5	149422854	149502935	185	2563	2.4446	0.00725
DYRK1A	21	38729859	38897679	385	2563	2.0728	0.019096
CELA1	12	51712227	51750463	81	2563	2.1596	0.015402
EZH1	17	40842293	40907095	41	2563	2.3913	0.0083935
GJA1	6	121746745	121780873	77	2563	2.4425	0.0072936
ARHGAP35	19	47411824	47518334	84	2563	2.258	0.011974
STYX	14	53186883	53251707	83	2563	2.2115	0.013499
TSC1	9	135756735	135830094	122	2563	2.4901	0.0063849
GFI1B	9	135810888	135877084	160	2563	2.4214	0.0077301
G3BP2	4	76557953	76659709	243	2563	2.2245	0.013058
FBLN5	14	92325755	92424046	232	2563	2.3872	0.0084892
PLK4	4	128792016	128830379	9	2563	2.313	0.010362
YTHDF1	20	61816781	61857538	91	2563	2.3012	0.01069
FANCI	15	89775634	89870362	133	2563	2.4846	0.0064846
SLC38A7	16	58690298	58728674	129	2563	2.4767	0.0066299
MFF	2	228179867	228232552	97	2563	2.5157	0.0059403
GALNT11	7	151712774	151829427	4	2563	2.0264	0.021362
ULBP3	6	150373341	150400940	107	2563	2.3526	0.0093219
UCK1	9	134389183	134416662	41	2563	2.46	0.0069461
MIXL1	1	226401325	226424756	38	2563	2.332	0.0098498
PRRC2B	9	134295477	134385584	65	2563	2.5251	0.0057834
CCDC142	2	74689959	74720357	12	2563	2.2369	0.012645
GGTLC1	20	23955687	23979475	18	2563	2.3665	0.0089793
ZNF764	16	30555085	30579642	8	2563	2.0566	0.019862
NACC1	19	13218813	13261961	50	2563	2.3021	0.010665
ZNF829	19	37369026	37417193	120	2563	2.0106	0.022182
CTSB	8	11690033	11735646	166	2563	2.1962	0.014038
OPRM1	6	154321631	154578001	591	2563	2.3234	0.010079
ABHD2	15	89621381	89755591	226	2563	2.3526	0.0093219
LCE6A	1	152805330	152826459	3	2563	2.1287	0.016639
LOC643355	1	112522593	112551464	54	2563	2.2914	0.01097
ADRA1B	5	159333740	159410017	101	2563	2.4451	0.007241
GRM4	6	33979623	34133399	288	2563	2.2617	0.011858
IL4	5	131999678	132028370	56	2563	2.1939	0.014122
MOGS	2	74678184	74702537	13	2563	2.2928	0.01093
GOLGA5	14	93250576	93316308	176	2563	2.1623	0.015299
HSPA4L	4	128693453	128765228	25	2563	2.3201	0.010168
OR4D1	17	56222515	56243447	50	2563	2.289	0.011039
TMEM97	17	26636121	26665711	26	2563	2.3496	0.0093962
UBE2W	8	74682332	74801145	106	2563	2.322	0.010116
TM4SF20	2	228216872	228254022	115	2563	2.3708	0.0088739
FCHO2	5	72241808	72396349	241	2563	2.2172	0.013303
MRPL53	2	74689085	74709942	8	2563	2.2026	0.013811
NLRP8	19	56449198	56509995	257	2563	2.5072	0.0060841
DNAH14	1	225107356	225596996	978	2563	2.3839	0.0085655
CIT	12	120113595	120325095	253	2563	2.4425	0.0072927
CNST	1	246719639	246841884	294	2563	2.374	0.0087992
TTC26	7	138808490	138884550	93	2563	2.2302	0.012868
ASS1	9	133310094	133386661	132	2563	2.343	0.0095649
NQO1	16	69733304	69770849	70	2563	2.1367	0.016312
KRT31	17	39539976	39563844	38	2563	2.1606	0.015364
NDUFB3	2	201926462	201960473	17	2563	2.5752	0.0050096
PCSK1	5	95716040	95778985	98	2563	2.2299	0.012876
PSMC6	14	53163894	53204716	51	2563	2.1804	0.014612
RLBP1	15	89743098	89774922	69	2563	2.2707	0.011583
PIP5K1A	1	151161021	151232007	77	2563	2.1168	0.017138
P4HA2	5	131518299	131573556	97	2563	2.3141	0.010332
FBXW10	17	18637326	18692662	137	2563	2.2938	0.010902
HEY1	8	80666245	80690098	41	2563	2.311	0.010417
ARL15	5	53170578	53616403	1133	2563	2.3637	0.0090461
UBA6	4	68471479	68576889	283	2563	2.2135	0.013431
SENP2	3	185290284	185358889	169	2563	2.3626	0.0090732
FAM126A	7	22970878	23063814	253	2563	2.1493	0.015807
CLDN19	1	43188764	43215925	44	2563	2.2837	0.011195
CCDC140	2	223152866	223179936	21	2563	2.3039	0.010615
LOC100130520	17	72546674	72573673	114	2563	2.2138	0.013422
PRSS46	3	46751073	46787921	126	2563	1.9802	0.023842
FMN2	1	240245185	240648491	1187	2563	2.3686	0.0089269
PRPF19	11	60648019	60684061	39	2563	2.1515	0.015717
RUNX2	6	45286054	45528819	425	2563	2.2763	0.011413
TAAR6	6	132881461	132902498	90	2563	2.2899	0.011014
ADGRB2	1	32182718	32240494	23	2563	2.1889	0.014304
CACNB4	2	152679285	152965593	419	2563	2.1638	0.01524
SARDH	9	136518682	136615077	207	2563	2.2119	0.013485
SLCO2A1	3	133641540	133758920	266	2563	2.1531	0.015654
TLL2	10	98114363	98283683	423	2563	2.4084	0.0080123
ZNF20	19	12232165	12261222	38	2563	2.0466	0.02035
PABPN1	14	23779397	23805394	21	2563	2.0097	0.022231
PRSS12	4	119191193	119284053	150	2563	2.2746	0.011465
HS2ST1	1	87370335	87585681	349	2563	2.108	0.017514
TOM1L1	17	52967880	53049328	211	2563	2.3014	0.010686
GALNT6	12	51735654	51795739	81	2563	2.0793	0.018795
FAM216A	12	110896232	110938192	49	2563	2.1095	0.01745
PHRF1	11	566226	622222	162	2563	2.0691	0.019268
PROK2	3	71810806	71844357	66	2563	2.1791	0.014661
ZNF347	19	53631553	53672322	84	2563	2.148	0.015855
RFFL	17	33326131	33426348	69	2563	1.9768	0.024033
PRR20A	13	57705052	57728073	19	2563	2.2829	0.011219
GPR151	5	145884417	145905676	57	2563	2.2678	0.011671
VPS13B	8	100015299	100900447	879	2563	2.1634	0.015255
FAM126B	2	201828441	201946392	67	2563	2.4969	0.0062645
PRSS45	3	46773581	46800143	116	2563	2.093	0.018174
BCL2L2-PABPN1	14	23765971	23805394	30	2563	2.0471	0.020326
S100A7	1	153420220	153446559	46	2563	2.1622	0.015303
FOXJ1	17	74122414	74147380	23	2563	2.0419	0.02058
IRF1	5	131807301	131836465	86	2563	2.1032	0.017723
NTRK2	9	87273417	87651985	597	2563	2.1477	0.01587
TLL1	4	166784390	167036330	307	2563	2.1572	0.015494
TXK	4	48058410	48146273	190	2563	2.1692	0.015032
UCP1	4	141471014	141499989	77	2563	2.4083	0.0080144
CHST1	11	45659239	45697206	97	2563	2.0362	0.020866
LGI1	10	95507566	95567916	88	2563	2.0431	0.020519
CRYZL1	21	34951647	35024160	59	2563	2.2497	0.012235
POMT1	9	134368282	134409193	44	2563	2.4042	0.0081032
DIDO1	20	61499090	61579304	153	2563	2.1633	0.015259
UBR2	6	42521748	42671243	279	2563	2.1008	0.017828
USP24	1	55522032	55691039	176	2563	2.1714	0.01495
WBP1	2	74674996	74698018	15	2563	2.2561	0.012033
HAO2	1	119901399	119946753	89	2563	2.1098	0.017439
GPN3	12	110880291	110916667	43	2563	2.1065	0.017582
YEATS2	3	183405587	183540413	208	2563	2.1307	0.016555
RADIL	7	4828736	4933335	153	2563	2.1285	0.016646
PRR22	19	5772971	5794776	43	2563	1.987	0.023463
ZNF883	9	115749400	115784472	128	2563	2.1654	0.015178
MFSD8	4	128828960	128897185	27	2563	2.1824	0.014541
TNFAIP8L2-SCNM1	1	151119105	151152773	20	2563	2.2061	0.013688
CEP295NL	17	76876577	76909299	116	2563	2.0896	0.018328
SYNPO2	4	119799996	119992402	545	2563	2.1475	0.015879
CBR3	21	37496614	37528860	128	2563	2.1949	0.014084
ITGB3	17	45321208	45400077	243	2563	2.1955	0.014065
SMAD5	5	135458536	135528422	150	2563	1.8907	0.029333
WSCD2	12	108513511	108654314	288	2563	2.1919	0.014192
ARPC3	12	110862695	110898222	37	2563	2.098	0.017952
GID8	20	61559421	61589827	55	2563	1.9988	0.022817
TEX12	11	111994926	112053279	98	2563	2.2141	0.013412
TMEM63C	14	77638102	77735838	407	2563	2.0236	0.021508
KIF13A	6	17749414	17997864	495	2563	1.9424	0.026044
HIF3A	19	46790303	46856690	197	2563	2.4395	0.0073547
GNPNAT1	14	53231911	53268386	44	2563	2.1912	0.014217
DDHD1	14	53493458	53630046	180	2563	2.4075	0.0080304
INO80B	2	74672150	74695087	17	2563	2.2391	0.012575
WDR87	19	38365213	38407317	56	2563	2.0945	0.018107
ZNF607	19	38177264	38220691	75	2563	2.0851	0.018529
G6PC3	17	42138098	42163712	30	2563	2.0189	0.02175
ZNF260	19	36991589	37029248	103	2563	1.9755	0.024106
C11orf87	11	109282570	109309893	8	2563	1.964	0.024762
CDX2	13	28526205	28553505	61	2563	2.1175	0.017107
GNRHR	4	68593093	68631804	87	2563	2.1638	0.015239
HADHB	2	26457616	26523333	99	2563	1.8937	0.029133
IL18	11	112003974	112044840	79	2563	2.1565	0.015522
PI4KB	1	151254273	151310191	31	2563	2.0648	0.019469
VPS72	1	151138776	151172689	18	2563	1.9948	0.023033
TIMP2	17	76839059	76931472	290	2563	2.128	0.016669
ACOX3	4	8358009	8452452	210	2563	2.1946	0.014095
PDCD5	19	33062071	33088358	52	2563	2.3418	0.0095952
SEMA6C	1	151094161	151129146	49	2563	2.239	0.012576
WWP2	16	69786187	69985644	403	2563	2.1401	0.016174
GCNT4	5	74313246	74360743	106	2563	2.1711	0.014963
VPS29	12	110919330	110949916	29	2563	1.8825	0.029885
RAD9B	12	110930005	110983952	53	2563	2.04	0.020674
C9orf84	9	114438901	114567556	356	2563	2.3468	0.0094667
ZNF568	19	37397231	37498834	413	2563	2.1469	0.015899
TMEM215	9	32773497	32799199	45	2563	2.2151	0.013377
BCL2L2	14	23765971	23800241	22	2563	1.9372	0.026358
CD38	4	15769921	15860706	191	2563	2.0892	0.018346
PLEC	8	144979321	145060913	127	2563	1.9222	0.02729
PSMD4	1	151217176	151249955	41	2563	2.0508	0.020142
B3GALNT1	3	160791671	160833160	60	2563	2.1465	0.015917
AP1G2	14	24018777	24048754	16	2563	2.0167	0.021863
KIF3A	5	132018323	132083265	117	2563	2.0044	0.022515
SIRT4	12	120720002	120761045	56	2563	2.1547	0.015593
PCDH18	4	138430072	138463629	49	2563	1.9275	0.026959
KLHL12	1	202850230	202907766	118	2563	1.9247	0.027136
NT5DC2	3	52548385	52579093	39	2563	2.2513	0.012184
TMEM109	11	60671351	60700915	43	2563	1.9301	0.026796
RHBDF2	17	74456975	74507509	77	2563	2.1146	0.017233
KRTAP9-3	17	39378715	39399706	51	2563	1.9729	0.024252
LRRC8C	1	90088644	90195094	156	2563	2.0149	0.021956
HVCN1	12	111076491	111140276	69	2563	1.9595	0.025026
CST9	20	23573047	23596610	69	2563	1.9842	0.023615
TMEM184A	7	1571871	1606066	71	2563	1.9346	0.026521
MCOLN2	1	85381266	85472796	255	2563	2.3074	0.010517
KRTAP9-7	17	39421950	39442459	24	2563	1.9593	0.025039
CFD	19	849665	873624	25	2563	2.0698	0.019235
ERG	21	39729183	40043704	660	2563	1.7954	0.036293
GCGR	17	79752010	79781889	12	2563	1.9845	0.023598
ITGB2	21	46295864	46358753	145	2563	1.974	0.024192
LTA	6	31529876	31552101	41	2563	2.1274	0.016693
NFKBIL1	6	31504628	31536606	110	2563	2.1347	0.016392
SERPINB2	18	61544939	61581124	127	2563	2.1233	0.016866
VIT	2	36913833	37051937	324	2563	2.1644	0.015215
PPP1CC	12	111147613	111190783	61	2563	1.9351	0.026487
TRH	3	129683236	129706781	52	2563	2.0897	0.018324
MAFK	7	1560368	1592679	108	2563	1.8614	0.031342
MYH13	17	10191401	10286322	215	2563	1.9691	0.024473
STAB1	3	52519354	52568512	58	2563	2.1747	0.014825
TMEM87A	15	42492726	42575797	68	2563	1.9212	0.027356
ANAPC7	12	110800705	110851535	70	2563	1.9886	0.023374
ASXL3	18	31148541	31341159	340	2563	2.0215	0.021616
C1QTNF7	4	15331560	15457791	253	2563	2.1592	0.015416
SPATA8	15	97316676	97338845	34	2563	2.0327	0.021041
PAPD4	5	78898243	78992471	228	2563	2.0062	0.022415
C1orf100	1	244505937	244562390	150	2563	1.9294	0.026839
CCDC141	2	179684484	179924841	555	2563	1.9715	0.024332
ATP2A2	12	110709032	110798898	59	2563	1.9314	0.026718
KRT34	17	39523921	39548636	30	2563	2.05	0.02018
ORC2	2	201764894	201838424	49	2563	2.1604	0.01537
GATB	4	152581808	152692175	226	2563	1.8927	0.029197
RAD51D	17	33416811	33456888	30	2563	1.8556	0.031752
PRPH2	6	42654333	42700692	137	2563	2.0278	0.021291
VSNL1	2	17711807	17847706	266	2563	2.045	0.020425
KRT37	17	39566809	39590822	69	2563	2.0783	0.018842
UST	6	149058063	149408126	748	2563	2.2746	0.011466
PLXNB2	22	50703408	50756062	109	2563	2.1188	0.017054
PITPNC1	17	65363397	65703379	420	2563	2.0134	0.022038
DUS3L	19	5775151	5801249	50	2563	1.9528	0.02542
FAM83D	20	37544955	37591703	90	2563	2.0544	0.019968
ZNF625	19	12245705	12277546	41	2563	1.9618	0.02489
GABPB2	1	151032784	151101007	91	2563	2.281	0.011275
GAREML	2	26385960	26422532	69	2563	1.7953	0.036299
PPTC7	12	110962237	111031064	58	2563	1.8974	0.028885
ZNF781	19	38148650	38193216	74	2563	2.0081	0.022315
ZNF585A	19	37628340	37673643	61	2563	2.1132	0.01729
FBXO45	3	196285725	196325930	60	2563	2.11	0.017429
KLHL30	2	239037310	239071547	60	2563	2.0979	0.017956
FOXG1	14	29226278	29249483	16	2563	2.0768	0.018912
LIG3	17	33297517	33342088	29	2563	1.8259	0.033934
MYO1B	2	192100107	192300115	211	2563	1.9941	0.023072
RALB	2	120987646	121062287	191	2563	1.7885	0.036849
C1D	2	68259332	68300159	22	2563	1.8766	0.030289
PNPLA8	7	108100866	108178605	171	2563	1.9513	0.025511
DCDC2	6	24161983	24393520	596	2563	1.9889	0.023354
PLSCR2	3	146099150	146223778	274	2563	2.0658	0.019426
P3H1	1	43202006	43242755	66	2563	2.191	0.014227
TNFAIP8L2	1	151119095	151142731	17	2563	2.0579	0.019802
KRTAP9-8	17	39384270	39405256	56	2563	1.9342	0.026546
KRTAP9-4	17	39395939	39416905	60	2563	1.9487	0.025667
OSBPL6	2	179049208	179274160	399	2563	2.1633	0.01526
C2orf50	2	11263179	11296916	87	2563	2.1286	0.016643
RNASEH1	2	3582675	3615957	73	2563	2.0145	0.021979
ATP2B4	1	203585915	203723209	190	2563	1.9311	0.026737
DDX5	17	62484374	62513042	27	2563	1.9829	0.023691
DTX1	12	113484514	113545833	168	2563	2.0699	0.01923
ESR1	6	152001631	152434409	901	2563	2.1605	0.015367
UBE2G2	21	46178495	46231751	176	2563	2.0752	0.018983
VTN	17	26684298	26707373	39	2563	1.8827	0.029874
PRRX2	9	132417920	132494953	107	2563	2.0633	0.019543
TMEM168	7	112395364	112440768	54	2563	2.0655	0.019438
EPS8L2	11	696120	737727	85	2563	2.0216	0.021609
BHLHE41	12	26262959	26288003	35	2563	1.8635	0.031195
TCTN1	12	111041832	111096935	38	2563	1.8872	0.029565
QTRTD1	3	113765582	113817269	81	2563	2.0431	0.020519
C10orf95	10	104199594	104221300	44	2563	1.9023	0.028563
ADAM33	20	3638620	3672755	80	2563	1.7783	0.037678
KRTAP9-9	17	39401636	39422616	50	2563	1.9052	0.028376
THSD7A	7	11400062	11881824	1495	2563	2.081	0.018718
OR51I1	11	5451772	5472783	85	2563	1.8419	0.032748
ZNF727	7	63495765	63554444	193	2563	1.8868	0.029594
RAB8A	19	16212490	16254445	108	2563	1.7979	0.036095
RPS5	19	58888636	58916171	68	2563	1.8224	0.034197
THRSP	11	77764907	77789403	99	2563	1.9213	0.027344
PDLIM4	5	131583351	131619147	87	2563	1.7675	0.038576
CPNE3	8	87516656	87583726	170	2563	2.065	0.019463
TMEM59	1	54487346	54529135	25	2563	1.9182	0.02754
ZP1	11	60625015	60653164	31	2563	1.9311	0.026733
ZNF687	1	151244094	151274381	23	2563	2.0222	0.021577
C1orf50	1	43222916	43251413	47	2563	2.1123	0.017329
WDR59	16	74897468	75029026	233	2563	2.1377	0.016271
HDAC10	22	50673612	50699834	62	2563	1.9174	0.027592
PHYHIPL	10	60926348	61017815	96	2563	1.9505	0.025557
GPHB5	14	63769549	63795593	82	2563	2.0091	0.022261
ZNF677	19	53728638	53768219	137	2563	1.7677	0.038554
RSPO4	20	929095	992907	146	2563	2.1895	0.014281
BIRC5	17	76200277	76231716	115	2563	1.8667	0.030969
NEB	2	152331853	152601001	280	2563	2.042	0.020575
PDK2	17	48162101	48198733	72	2563	2.1947	0.014092
PLA2G4A	1	186788032	186968113	447	2563	2.0324	0.021055
RAP1GDS1	4	99172527	99375012	301	2563	1.9867	0.023476
ATXN7	3	63839785	63999240	162	2563	2.2213	0.013166
TNFAIP1	17	26652548	26684035	27	2563	1.9112	0.027988
ZNF136	19	12263872	12310064	51	2563	1.8983	0.028825
NOP56	20	2623178	2649039	149	2563	1.9096	0.028089
MLLT11	1	151022151	151050973	35	2563	2.0415	0.0206
WWTR1	3	149225022	149431060	481	2563	1.9954	0.023001
LRRC19	9	26983134	27015691	44	2563	1.9128	0.027888
KISS1R	19	907342	931015	20	2563	1.888	0.029512
IFT20	17	26645351	26672515	26	2563	1.9788	0.023918
TMEM132B	12	125801162	126156915	720	2563	1.9038	0.028467
LOH12CR1	12	12499967	12647587	346	2563	1.9755	0.024106
WFDC12	20	43742067	43763106	56	2563	1.9547	0.02531
MDH1B	2	207592487	207640268	169	2563	2.0189	0.021748
WFDC5	20	43728093	43753813	60	2563	1.9444	0.025921
CADM2	3	84998133	86133579	2236	2563	1.9692	0.024464
OR51Q1	11	5433341	5454436	145	2563	1.8782	0.030179
SMIM4	3	52560002	52584586	26	2563	2.1243	0.016821
HTR3A	11	113835797	113871035	60	2563	2.0244	0.021466
INSM1	20	20338765	20361593	14	2563	1.9008	0.028664
YBX1	1	43138060	43178024	61	2563	2.097	0.017996
PCBP1	2	70303972	70326335	36	2563	1.8439	0.032599
PPP1R2	3	195231221	195280224	31	2563	1.8574	0.03163
RTKN	2	74642988	74679060	25	2563	1.9776	0.023989
SSFA2	2	182746472	182805465	5	2563	1.8828	0.029862
PPIH	1	43113706	43152429	46	2563	1.9208	0.027381
MDN1	6	90342494	90539442	367	2563	1.9498	0.025599
SLC38A4	12	47148544	47236205	192	2563	1.9646	0.024729
POLR3E	16	22298696	22356424	24	2563	1.9744	0.024166
TM9SF3	10	98267867	98356809	165	2563	1.8515	0.032048
NIF3L1	2	201744050	201778655	29	2563	1.9649	0.024712
CDCP1	3	45113766	45197914	182	2563	1.9391	0.026246
GDPD3	16	30105977	30135264	24	2563	1.8739	0.030472
BCL2L12	19	50158399	50187173	23	2563	1.9186	0.027515
KRTAP17-1	17	39461169	39481947	74	2563	1.8068	0.035399
PRAC1	17	46789081	46809882	33	2563	2.2253	0.01303
CADPS2	7	121948478	122536813	1167	2563	2.1014	0.017804
ZNF573	19	38219203	38280230	82	2563	1.949	0.025645
NEGR1	1	71858625	72758533	1266	2563	2.0751	0.018988
CCDC23	1	43262723	43293059	48	2563	1.931	0.026739
SBK2	19	56030780	56058435	72	2563	2.0615	0.019627
CCR3	3	46273872	46318197	139	2563	1.9517	0.025489
HADHA	2	26403504	26477665	126	2563	1.7653	0.038758
IRF3	19	50152826	50179132	25	2563	1.934	0.026559
NFYC	1	41147242	41247275	195	2563	1.7022	0.044361
PPP2R5E	14	63829838	64020095	415	2563	2.0755	0.01897
2015-09-01	1	87318128	87390107	130	2563	1.9192	0.027482
LAMTOR5	1	110933875	110960546	65	2563	1.9438	0.025958
CLCA4	1	87002759	87056437	90	2563	2.0597	0.019716
ANKRD26	10	27274054	27399427	335	2563	2.0995	0.017887
ATP10B	5	159980127	160289219	728	2563	2.0116	0.02213
IFIT5	10	91164031	91190759	53	2563	1.7445	0.040538
SAMSN1	21	15847549	15965723	269	2563	1.7965	0.03621
THOC7	3	63809546	63859597	41	2563	2.057	0.019842
TIGD5	8	144670074	144692485	68	2563	1.9464	0.025804
GLMP	1	156252478	156275480	41	2563	1.8174	0.034576
HAUS1	18	43674298	43718299	95	2563	1.9856	0.023538
ZNF837	19	58868990	58902389	91	2563	1.8582	0.031567
JMY	5	78521925	78633038	137	2563	1.9813	0.023779
RNF151	16	2006843	2028976	67	2563	1.7829	0.037305
VHLL	1	156258415	156279428	39	2563	1.8256	0.033953
CST3	20	23598534	23628685	98	2563	1.8809	0.029995
IL13	5	131983865	132006801	29	2563	1.9733	0.024229
MYOG	1	203042257	203065166	32	2563	1.9028	0.02853
NFATC4	14	24824885	24858810	95	2563	1.9984	0.022835
PSMD7	16	74320673	74350186	33	2563	1.7925	0.036523
CCL17	16	57428679	57459974	60	2563	1.8649	0.0311
SP3	2	174761187	174840430	121	2563	1.9714	0.024339
SPINT1	15	41126246	41159853	61	2563	1.9522	0.025455
MICAL2	11	12122138	12295335	440	2563	2.1513	0.015728
POLG2	17	62463902	62503184	53	2563	1.9318	0.026695
C1orf56	1	151010259	151033896	20	2563	1.9779	0.023969
POLR3B	12	106741436	106913976	314	2563	1.9303	0.026783
ANKS1B	12	99118569	100388512	2298	2563	1.9857	0.023532
ALX4	11	44272278	44341735	160	2563	2.0459	0.020382
SLC25A31	4	128641555	128705447	48	2563	1.9491	0.025642
A2ML1	12	8965150	9039381	215	2563	1.9345	0.026523
TMEM199	17	26674687	26699089	30	2563	1.7648	0.038795
ADAMTS19	5	128786103	129084376	630	2563	1.9826	0.023706
OR51A4	11	4957389	4978330	104	2563	1.7202	0.042697
SEBOX	17	26681290	26702265	26	2563	1.8497	0.032179
CCR1	3	46233200	46259832	58	2563	1.829	0.033701
EPO	7	100308423	100331323	36	2563	1.7134	0.043316
GRB7	17	37884162	37913538	21	2563	1.7869	0.036978
GZMH	14	25065686	25088926	69	2563	2.0079	0.022326
PGM3	6	83864592	83913655	48	2563	1.9417	0.026088
RPS6KA1	1	26846249	26911520	102	2563	1.8106	0.0351
RRM1	11	4105791	4170116	177	2563	2.0556	0.019912
SLAMF1	1	160569891	160627081	67	2563	1.9449	0.025892
MATN4	20	43912086	43947206	70	2563	1.8928	0.029192
SLC16A4	1	110895473	110943704	89	2563	1.8585	0.031549
APOBEC3B	22	39368352	39398784	33	2563	1.9367	0.026394
MED16	19	857961	903218	52	2563	1.8901	0.029373
GPR132	14	105505726	105541887	61	2563	1.8092	0.035214
ZNF444	19	56642320	56682262	61	2563	1.8624	0.031274
HES6	2	239136908	239158681	85	2563	2.0155	0.021924
SCAF1	19	50135382	50171906	35	2563	1.8749	0.030402
WDR54	2	74638863	74662882	12	2563	1.8973	0.028891
CEP78	9	80840978	80896799	59	2563	1.9531	0.025407
ENPP6	4	184999859	185149114	401	2563	1.906	0.028326
TLDC2	20	35494570	35532632	81	2563	1.8715	0.030636
TMEM65	8	125313159	125394940	182	2563	1.9308	0.026757
SPATC1	8	145076582	145112015	7	2563	1.9408	0.026138
LOC101060825	2	132785056	132806320	6	2563	1.982	0.023737
BOK	2	242488146	242523553	68	2563	1.9583	0.025095
GART	21	34866238	34925223	74	2563	2.0046	0.022501
HOXD1	2	177043307	177065635	22	2563	1.9632	0.024814
IRF8	16	85922774	85966212	139	2563	1.8494	0.0322
SEC62	3	169674580	169726161	78	2563	2.0604	0.019678
PTP4A2	1	32362022	32413988	44	2563	1.8452	0.032503
TBL3	16	2012064	2038751	101	2563	1.7806	0.037491
TCERG1	5	145816873	145901071	194	2563	1.9121	0.027929
ZFP30	19	38113386	38158129	65	2563	1.8557	0.031749
MED28	4	17606273	17636160	68	2563	1.7178	0.042917
TMEM79	1	156242704	156272234	52	2563	1.7876	0.036924
C9orf69	9	138996427	139020731	48	2563	1.8988	0.028797
AP5B1	11	65531369	65558062	54	2563	1.8488	0.032241
LDHD	16	75135758	75160670	57	2563	2.0223	0.021572
TMEM235	17	76217391	76247068	74	2563	1.7921	0.036557
ZNF710	15	90534197	90635432	109	2563	1.8696	0.030773
C2orf81	2	74631303	74654934	18	2563	1.899	0.028782
LOC401052	3	10038102	10062779	62	2563	1.9651	0.024699
BIRC2	11	102207913	102259401	77	2563	1.9639	0.024769
CDK18	1	205463684	205511921	108	2563	1.9278	0.026937
MAPK3	16	30115426	30144630	26	2563	1.7486	0.040183
RRAS	19	50128552	50153400	23	2563	1.7309	0.041732
UGCG	9	114649206	114707649	195	2563	2.0806	0.018737
DGKD	2	234253149	234390744	240	2563	1.7985	0.036045
PLAA	9	26893368	26957468	165	2563	1.8089	0.035236
NET1	10	5444514	5511019	131	2563	1.6702	0.047444
EIF1B	3	40341173	40363915	37	2563	1.9587	0.025074
TOMM7	7	22842251	22872471	129	2563	1.9168	0.027634
PHIP	6	79634136	79798011	209	2563	1.9881	0.023402
SEC61A2	10	12161640	12221957	134	2563	1.8885	0.029483
EMC3	3	9995636	10039146	104	2563	1.8959	0.028989
ZNF750	17	80777310	80807931	92	2563	1.7689	0.038452
PARP10	8	145041320	145070635	36	2563	1.8214	0.03427
UBL7	15	74728318	74763545	52	2563	1.7281	0.041987
TCEANC2	1	54509274	54575416	42	2563	1.7899	0.036733
DUSP19	2	183933287	183974736	86	2563	1.7972	0.036153
FAM195B	17	79770293	79801167	50	2563	1.8279	0.033785
PRAC2	17	46790542	46812119	29	2563	2.0676	0.019341
LYSMD1	1	151122224	151148424	15	2563	1.8882	0.0295
KRTAP9-6	17	39411630	39432112	15	2563	1.8397	0.032905
EDNRA	4	148392069	148476106	147	2563	1.8305	0.033591
GRINA	8	145054226	145077596	37	2563	1.8331	0.033391
IL3	5	131386347	131408896	39	2563	1.7355	0.041328
MAPK12	22	50681331	50710248	68	2563	1.8603	0.031419
RAE1	20	55916145	55963519	40	2563	1.7636	0.038903
CYP4F2	19	15978834	16018884	221	2563	2.146	0.015937
KRT36	17	39632388	39658799	77	2563	1.9946	0.023045
CCRL2	3	46438721	46464488	101	2563	1.7365	0.041235
PSMD6	3	63986225	64019686	68	2563	2.0689	0.019277
NEU3	11	74689950	74728743	51	2563	1.8296	0.033654
CCL27	9	34651893	34672689	34	2563	1.7841	0.037202
NUDT4	12	93761701	93807024	94	2563	1.7658	0.038714
2007-03-01	2	160558980	160635084	226	2563	1.9234	0.027217
GRHL2	8	102494668	102691954	388	2563	1.8361	0.033171
SH3D19	4	152031433	152256797	289	2563	1.7723	0.038174
CCDC125	5	68566519	68638623	141	2563	2.0338	0.020985
MILR1	17	62451567	62474760	11	2563	1.828	0.033776
OR51A2	11	4966002	4986943	91	2563	1.671	0.047361
MT1HL1	1	237157403	237177718	40	2563	1.8334	0.033371
THEGL	4	57386775	57479489	163	2563	1.8835	0.029816
CDK7	5	68520622	68583257	155	2563	1.8987	0.028799
CST2	20	23794404	23817312	112	2563	1.7203	0.042691
ERV3-1	7	64440733	64477124	56	2563	1.8163	0.034661
KRT33A	17	39492344	39517064	33	2563	1.8154	0.034732
NELL1	11	20681117	21607232	2239	2563	1.9205	0.027397
ENPP3	6	131948375	132078550	146	2563	2.1754	0.014799
TAF1B	2	9973571	10084545	499	2563	1.8277	0.033798
TM4SF5	17	4665187	4696506	71	2563	2.096	0.01804
NUDT5	10	12199573	12248143	101	2563	1.8526	0.031967
NLRP1	17	5394719	5497832	440	2563	1.6992	0.044642
TRIM17	1	228584858	228614583	31	2563	1.8469	0.032382
ZNF117	7	64424830	64461414	60	2563	1.8084	0.035271
PANK1	10	91329254	91415329	274	2563	1.9731	0.02424
PPIL3	2	201725630	201764048	39	2563	1.8954	0.029019
CDC42SE1	1	151013447	151042125	27	2563	1.8745	0.030434
TRIM11	1	228571373	228604584	29	2563	1.892	0.029245
MRPS36	5	68503573	68535985	77	2563	1.8011	0.035842
SSX2IP	1	85099390	85166440	121	2563	1.9308	0.026752
SPC24	19	11247444	11276563	98	2563	1.88	0.030054
S100Z	5	76135826	76227056	148	2563	1.7437	0.040608
SLC25A45	11	65132663	65161172	18	2563	1.8754	0.030369
SLC22A10	11	63047372	63089246	79	2563	1.7676	0.038563
A2M	12	9210304	9278558	158	2563	1.776	0.03787
PCYT2	17	79850777	79879340	1	2563	1.8325	0.033435
RPL37	5	40821430	40845387	48	2563	1.7615	0.039078
TAF9	5	68637551	68675840	28	2563	1.967	0.024592
USP8	15	50706579	50803280	188	2563	1.8969	0.028918
SPO11	20	55894831	55929049	21	2563	1.7978	0.036105
FBXO10	9	37500889	37586250	191	2563	1.8043	0.035589
IFT81	12	110552140	110666600	80	2563	1.7279	0.042
ANAPC11	17	79839599	79868363	1	2563	1.8325	0.033435
SIRT7	17	79859815	79886058	1	2563	1.8325	0.033435
ACKR3	2	237459424	237501001	79	2563	1.9121	0.027929
ZNF585B	19	37662481	37711632	63	2563	1.7234	0.042407
TMEM120B	12	122140658	122229974	209	2563	1.8772	0.030242
NPB	17	79850072	79870781	1	2563	1.8325	0.033435
ARL5C	17	37303147	37332414	60	2563	1.7371	0.041183
ODF3B	22	50958836	50981008	61	2563	1.7877	0.036911
RNF225	19	58897457	58918446	59	2563	1.7803	0.037511
EEF1D	8	144651867	144689845	133	2563	1.9101	0.028063
NPBWR2	20	62727183	62748184	57	2563	1.8599	0.031448
PRMT2	21	48045507	48095155	125	2563	1.8094	0.035191
LBR	1	225579204	225626557	84	2563	1.7669	0.038625
PRKAR1A	17	66497921	66557457	136	2563	1.82	0.034383
SCP2	1	53382901	53527289	322	2563	1.7756	0.0379
TARBP2	12	53883557	53910215	9	2563	1.8495	0.032192
TNF	6	31533344	31556113	43	2563	1.9096	0.028092
CCT3	1	156268752	156318206	103	2563	1.7376	0.041143
KIF14	1	200510625	200599862	243	2563	1.9217	0.027322
KIF1C	17	4891243	4941694	88	2563	1.906	0.028323
SARM1	17	26688683	26738062	75	2563	1.6055	0.054196
OR1A2	17	3090813	3111742	52	2563	1.9576	0.025141
LAMTOR2	1	156014517	156038301	14	2563	1.6767	0.046801
SETD2	3	47047898	47215467	126	2563	1.7255	0.042218
PCBP3	21	47258023	47372368	380	2563	1.8189	0.034464
CASZ1	1	10686661	10866733	118	2563	1.6047	0.054275
TMEM132A	11	60681913	60714631	59	2563	1.7038	0.044209
PAPOLB	7	4887369	4911625	67	2563	1.7142	0.043246
BCO2	11	112036208	112099652	126	2563	1.8321	0.033471
EAF1	3	15459064	15494120	40	2563	1.7725	0.038153
STON2	14	81716994	81912789	357	2563	1.8234	0.034122
PEX11G	19	7531756	7565884	82	2563	1.8887	0.029465
NOXO1	16	2018918	2041704	94	2563	1.6731	0.047151
ASB7	15	101132755	101201906	150	2563	1.8327	0.033424
VPS37D	7	73072174	73096440	38	2563	1.7083	0.04379
PRRT3	3	9977226	10004078	35	2563	1.8793	0.030098
CDKL4	2	39395688	39481114	90	2563	1.8021	0.035768
SAMD7	3	169619360	169666963	92	2563	1.9926	0.023155
TYMP	22	50954181	50978514	64	2563	1.7198	0.042731
KRT13	17	39647233	39671865	30	2563	1.7537	0.039745
KRT33B	17	39509746	39536052	39	2563	1.8606	0.031403
LRP2	2	169973619	170229123	503	2563	1.6573	0.048734
LUM	12	91487232	91515542	41	2563	1.8384	0.033004
NEUROG1	5	134859972	134881639	26	2563	1.6992	0.044644
FZD7	2	202889310	202913160	49	2563	1.8448	0.032533
LPXN	11	58284344	58355688	80	2563	1.6829	0.046192
SSPO	7	149463131	149541054	146	2563	1.6581	0.048653
POLDIP2	17	26663659	26694603	33	2563	1.6565	0.048808
VPS53	17	401908	628096	539	2563	1.9581	0.02511
NYNRIN	14	24857992	24898494	39	2563	1.7697	0.038388
SMURF2	17	62528400	62668386	56	2563	1.7247	0.042294
OR52M1	11	4556421	4577374	172	2563	1.7222	0.042519
LSM12	17	42102003	42154987	76	2563	1.7683	0.038501
C22orf42	22	32534993	32565510	70	2563	1.6507	0.049401
ZNF540	19	38032273	38115080	128	2563	1.7608	0.039133
GKN2	2	69162364	69190102	33	2563	1.8855	0.02968
FGD2	6	36963423	37006845	130	2563	1.9174	0.027595
LOC101927420	7	86770739	86791643	25	2563	1.7171	0.04298
DOCK2	5	169054251	169520386	1037	2563	1.8632	0.031216
GDNF	5	37802779	37849782	117	2563	1.6747	0.046998
IFIT1	10	91142303	91176244	64	2563	1.6481	0.049663
OPRL1	20	62701451	62741996	78	2563	1.7587	0.039317
RELA	11	65411067	65440443	43	2563	1.7309	0.041737
SUMO3	21	46215532	46248044	84	2563	1.7352	0.041356
MZF1	19	59063284	59095757	38	2563	1.8392	0.032942
IFT140	16	1550428	1672109	280	2563	1.869	0.030811
THUMPD3	3	9394660	9438475	87	2563	1.7247	0.042288
HERC6	4	89289838	89374249	16	2563	1.5626	0.059069
PCDHGC4	5	140854741	140902546	79	2563	1.7746	0.037978
GLT8D2	12	104372762	104467961	200	2563	1.6914	0.045384
TMEM120A	7	75606155	75633992	51	2563	1.7588	0.039302
ITPRIP	10	106059454	106108251	49	2563	1.6955	0.044987
TPTE2	13	19987017	20145714	213	2563	1.9007	0.028673
ARL8A	1	202092532	202123871	47	2563	1.7562	0.039523
PQLC3	2	11285498	11329000	138	2563	1.8528	0.031952
POC5	5	74960023	75023313	213	2563	1.8504	0.032128
OR7D2	19	9286270	9309493	72	2563	1.7044	0.044154
LCE4A	1	152671523	152691910	41	2563	1.7448	0.040508
SLC22A25	11	62920523	63015415	224	2563	1.7375	0.041153
DGKG	3	185842896	186090023	284	2563	1.7545	0.03967
EPHA7	6	93939738	94139302	393	2563	1.8511	0.032074
GZMB	14	25090160	25113490	68	2563	1.9196	0.027451
NPHS1	19	36306274	36352895	7	2563	1.5511	0.060438
RAD17	5	68655124	68720628	77	2563	1.9028	0.028534
SLC20A1	2	113393434	113431402	96	2563	1.8108	0.035085
CDC42BPA	1	227167566	227516193	1744	2563	1.7024	0.044338
TAAR5	6	132899731	132920877	74	2563	1.8498	0.032171
SLC16A3	17	80176282	80207375	38	2563	1.782	0.037377
RAPGEF2	4	160015224	160291314	394	2563	1.9144	0.027784
ARID3B	15	74823518	74900472	83	2563	1.6383	0.050678
NGDN	14	23928898	23957402	58	2563	1.6351	0.051015
LEPROT	1	65876131	66117242	590	2563	1.879	0.030122
FNDC8	17	33438598	33467751	20	2563	1.6609	0.04837
ATG2B	14	96737595	96839678	166	2563	1.7558	0.039561
CHD7	8	61581321	61790587	274	2563	1.7244	0.042321
GFRA4	20	3629939	3654046	97	2563	1.6022	0.054552
KIFC2	8	145681432	145709499	26	2563	1.7511	0.039964
IGFL2	19	46641039	46674561	40	2563	1.6427	0.050221
C7orf60	7	112449202	112589932	112	2563	1.8536	0.031897
PRSS42	3	46861894	46885585	32	2563	1.7148	0.043187
VSTM2B	19	30007491	30065458	82	2563	1.7972	0.036152
CLEC18A	16	69974608	70008250	23	2563	1.6746	0.04701
PRSS44	3	46842688	46864048	27	2563	1.6827	0.04622
MTRNR2L3	20	55923496	55944878	17	2563	1.7115	0.043498
KRTAP16-1	17	39453952	39475505	84	2563	1.6819	0.046298
LOC101928343	17	72585979	72613730	92	2563	1.7766	0.037814
DBN1	5	176873613	176910694	26	2563	1.6116	0.053527
GOT2	16	58731035	58778246	121	2563	1.613	0.053367
GRIN2B	12	13703684	14143022	1023	2563	1.815	0.034759
TDG	12	104349593	104392656	140	2563	1.6955	0.044991
SPAG9	17	49029535	49208226	176	2563	1.7732	0.038095
HOXB13	17	46792125	46816111	30	2563	1.9147	0.027764
OR2T1	1	248559296	248580405	35	2563	1.6867	0.045833
NOB1	16	69765757	69798871	52	2563	1.8641	0.031155
LARP1B	4	128972421	129154086	268	2563	1.6345	0.051081
PCDHA6	5	140197650	140401929	315	2563	1.768	0.038533
ZNF484	9	95597313	95650320	112	2563	1.7396	0.040967
LRRC42	1	54401999	54443841	31	2563	1.7992	0.035993
TICAM1	19	4805936	4841754	125	2563	1.6223	0.052367
SAMD14	17	48178673	48217246	52	2563	1.8663	0.030997
PRR20D	13	57724766	57747787	4	2563	1.8038	0.035631
LOC100506944	3	88377565	88526299	461	2563	1.9687	0.024492
ATP2B1	12	89971826	90113130	130	2563	1.7921	0.036558
ATP6V1G2	6	31502228	31524625	87	2563	1.7429	0.040676
PGM5	9	70961815	71155977	176	2563	1.7443	0.040553
PSPC1	13	20238892	20367159	177	2563	1.8074	0.035348
PCDHA7	5	140203969	140401929	308	2563	1.7816	0.037408
PCDHA5	5	140191361	140401929	323	2563	1.7483	0.040202
RNF26	11	119195210	119218024	22	2563	1.6164	0.053002
MFRP	11	119199644	119227383	43	2563	1.5345	0.062454
GALP	19	56677389	56707144	22	2563	1.671	0.047357
C16orf45	16	15518325	15692116	203	2563	1.7764	0.037836
ATP6AP1L	5	81591166	81624147	53	2563	1.6917	0.045355
C1QTNF5	11	119199644	119227383	43	2563	1.5345	0.062454
MARVELD2	5	68700939	68748701	64	2563	1.8274	0.033819
TMCO4	1	19998706	20136424	239	2563	1.8318	0.033491
RBM44	2	238697032	238761451	76	2563	1.7885	0.03685
APAF1	12	99029078	99139211	182	2563	1.8156	0.034715
LEPR	1	65876335	66113176	582	2563	1.8366	0.033132
LPO	17	56305787	56355879	48	2563	1.808	0.035299
MAP3K3	17	61689404	61783670	88	2563	1.6741	0.047053
SMARCB1	22	24119150	24186705	271	2563	1.6551	0.048955
STAT3	17	40455342	40550586	153	2563	1.7338	0.041477
SYN3	22	32898539	33464377	1359	2563	1.8624	0.031273
PCDHA9	5	140217357	140401929	294	2563	1.7898	0.036743
UHRF1BP1L	12	100412233	100546642	218	2563	1.7874	0.036938
GSKIP	14	96819789	96863627	54	2563	1.6643	0.048024
PCDHA13	5	140251854	140401929	241	2563	1.7805	0.037497
PCDHA10	5	140225634	140401929	282	2563	1.8032	0.035681
PCDHA8	5	140210907	140401929	302	2563	1.7891	0.036796
SLC45A4	8	142207273	142320241	339	2563	1.8096	0.035176
THAP11	16	67866213	67888098	6	2563	1.7391	0.041004
NPAS3	14	33394115	34283382	1667	2563	1.8122	0.03498
CRELD1	3	9965478	9997097	27	2563	1.7637	0.03889
KRTAP9-2	17	39372900	39393904	41	2563	1.811	0.035074
GLB1L2	11	134191768	134256222	84	2563	1.5425	0.061477
CEP95	17	62492878	62544069	29	2563	1.7908	0.03666
NLRP13	19	56393058	56453702	209	2563	1.7374	0.041159
ZNF721	4	423773	502960	141	2563	1.7162	0.043063
C10orf25	10	45483146	45506470	16	2563	1.6997	0.044594
LOC101928892	22	51113086	51135473	44	2563	1.7488	0.04016
FSHR	2	49179296	49391666	666	2563	1.8309	0.03356
GP2	16	20310896	20349684	28	2563	1.6366	0.050857
PCDHGC3	5	140845569	140902546	100	2563	1.7204	0.042681
PRPSAP1	17	74296868	74389970	191	2563	1.9509	0.025537
ZRANB2	1	71518974	71556972	79	2563	1.6685	0.047604
KLRG1	12	9132137	9173343	81	2563	1.7864	0.03702
RBPJL	20	43925483	43956464	83	2563	1.7953	0.036299
NBEAL2	3	47011173	47061194	43	2563	1.6923	0.045291
GPSM2	1	109407972	109483044	134	2563	1.7268	0.042105
MYOZ2	4	120046939	120118944	175	2563	1.8114	0.03504
PCDHGC5	5	140858808	140902546	76	2563	1.6921	0.045317
PCDHA11	5	140237149	140401932	261	2563	1.8099	0.035154
FAM160B1	10	116571503	116669586	219	2563	1.7593	0.039265
ELOVL6	4	110960187	111130355	396	2563	1.7524	0.03985
KATNAL1	13	30766767	30891624	236	2563	1.7645	0.038828
TMEM209	7	129794555	129855338	127	2563	1.6231	0.052285
ERMAP	1	43272776	43320660	73	2563	1.5496	0.060621
NRN1L	16	67908781	67930271	7	2563	1.7182	0.04288
KRT80	12	52552780	52595798	123	2563	1.7348	0.041389
C4orf45	4	159804684	159966333	364	2563	1.6299	0.051561
CLEC12A	12	10093915	10157704	253	2563	1.6394	0.05057
OR2T6	1	248540910	248561836	68	2563	1.7196	0.042752
JAKMIP3	10	133869367	134008482	630	2563	1.6226	0.052336
S100A7L2	1	153399471	153422503	33	2563	1.5977	0.055052
MTRNR2L6	7	142364131	142385525	95	2563	1.744	0.040584
GFI1	1	92930318	92962433	47	2563	1.6731	0.047152
NTF3	12	5531280	5614465	184	2563	1.6613	0.048327
NUTF2	16	67870819	67916470	14	2563	1.6809	0.046386
PDE7B	6	136162834	136526709	306	2563	1.669	0.04756
STK32B	4	5043527	5512728	910	2563	2.0083	0.022308
PCDHA12	5	140244931	140401929	246	2563	1.77	0.038366
NPVF	7	25254189	25278105	94	2563	1.7656	0.038733
ZNF557	19	7059471	7097979	80	2563	1.7316	0.041672
SLC38A1	12	46566838	46673208	151	2563	1.8354	0.03322
MYSM1	1	59110411	59175747	264	2563	1.6696	0.047502
ZNF320	19	53369425	53404599	111	2563	1.7948	0.036339
FAM98B	15	38736328	38787063	86	2563	1.6748	0.046989
APOD	3	195285573	195321076	5	2563	1.6075	0.053972
COX10	17	13962719	14121996	316	2563	1.7401	0.04092
GFER	16	2024150	2047750	99	2563	1.5784	0.057241
DYSF	2	71670347	71923895	470	2563	1.6652	0.047936
FOXH1	8	145689115	145711718	17	2563	1.7719	0.038209
EDEM1	3	5219359	5271650	31	2563	1.6032	0.054444
ABCB8	7	150715510	150754869	78	2563	1.6274	0.051824
U2AF2	19	56155416	56196082	60	2563	1.8433	0.03264
EDC4	16	67896926	67928417	12	2563	1.722	0.042534
ZNF345	19	37331260	37394120	105	2563	1.6276	0.0518
ACP6	1	147109168	147152634	89	2563	1.7245	0.042312
ZNF571	19	38045155	38095673	85	2563	1.6778	0.046693
CNGB3	8	87576163	87765903	468	2563	1.7639	0.038876
QRSL1	6	107067441	107126292	145	2563	1.7993	0.035983
C10orf54	10	73497313	73543337	139	2563	1.9091	0.028126
OR2A4	6	132011609	132032541	17	2563	1.8634	0.031205
YPEL3	16	30093635	30118248	19	2563	1.6609	0.048363
PPP1R16A	8	145693365	145737504	36	2563	1.7957	0.036271
NAV2	11	19362271	20153147	1648	2563	1.7078	0.04384
FANCD2OS	3	10113004	10159975	107	2563	1.653	0.049163
SP7	12	53710359	53740167	34	2563	1.6216	0.052445
TSACC	1	156297105	156326786	40	2563	1.6788	0.046593
PIK3R6	17	8696055	8780994	128	2563	1.7718	0.038215
GAS2L3	12	100957446	101030657	109	2563	1.8545	0.031834
C5orf64	5	60923636	61012362	205	2563	1.7894	0.036776
CTSV	9	99781959	99811925	29	2563	1.6089	0.053816
HOXD3	2	176991669	177053737	107	2563	1.7212	0.042608
FOXK2	17	80467594	80572483	323	2563	1.6872	0.04578
TIMP3	22	33186802	33269028	158	2563	1.8065	0.03542
LZTR1	22	21326558	21363326	92	2563	1.6809	0.046388
USO1	4	76639829	76745366	235	2563	1.6861	0.045889
MED7	5	156555451	156579921	59	2563	1.6898	0.045529
INSL5	1	67253424	67276942	59	2563	1.5871	0.056248
KDM5B	1	202686532	202787549	206	2563	1.77	0.038362
FASTKD2	2	207620112	207670913	114	2563	1.7478	0.040253
MYO16	13	109238500	109870355	1801	2563	1.7804	0.037505
ERP44	9	102731461	102871330	189	2563	1.7586	0.039319
CHMP2A	19	59052933	59076495	20	2563	1.5977	0.055059
TMOD4	1	151132463	151158547	12	2563	1.7045	0.04414
TTC27	2	32843087	33056118	498	2563	1.7624	0.039003
KIAA1407	3	113672984	113785460	122	2563	1.745	0.040493
NR2C2AP	19	19302223	19324238	16	2563	1.6882	0.045682
OR5B21	11	58264649	58285578	17	2563	1.6685	0.047605
C1orf53	1	197861682	197886497	13	2563	1.5005	0.066738
ARMC4P1	10	27545336	27590347	140	2563	1.7543	0.039686
FANCD2	3	10058113	10153614	222	2563	1.6814	0.046342
IFNGR2	21	34765202	34819828	121	2563	1.633	0.051233
IDO1	8	39761328	39796309	68	2563	1.5895	0.055968
ZNF80	3	113943370	113966425	51	2563	1.6742	0.047041
BRAP	12	112069950	112133790	34	2563	1.6677	0.047687
MAPKAPK5	12	112270032	112341228	140	2563	1.6777	0.0467
CD302	2	160615139	160665115	130	2563	1.6995	0.044611
SIK3	11	116704118	116979131	542	2563	1.6627	0.048188
UPF2	10	11952021	12095169	398	2563	1.7029	0.044293
PCDHGA11	5	140790537	140902546	184	2563	1.5957	0.055282
PCDHA4	5	140176672	140401929	356	2563	1.6989	0.044665
LHX9	1	197871635	197914606	43	2563	1.6806	0.046417
SLCO5A1	8	70574110	70757299	344	2563	1.7797	0.037564
SHANK3	22	51103070	51181640	98	2563	1.6973	0.044823
LKAAEAR1	20	62704729	62725712	32	2563	1.6731	0.047158
POTEF	2	130821108	130896795	29	2563	1.7213	0.042601
RASGRF2	5	80246491	80535981	734	2563	1.8194	0.034429
STAU1	20	47719876	47814907	190	2563	1.8533	0.03192
NPFF	12	53890472	53911422	8	2563	1.7163	0.04305
MED20	6	41863092	41898877	41	2563	1.8857	0.029669
SYNCRIP	6	86307502	86363568	55	2563	1.6578	0.048682
FRS3	6	41727914	41757643	52	2563	1.7699	0.038371
RUVBL2	19	49486738	49529183	96	2563	1.6028	0.054492
TACO1	17	61668231	61695725	7	2563	1.5747	0.057666
SLC15A3	11	60694555	60729257	71	2563	1.5351	0.062376
PCDHAC1	5	140296302	140401929	193	2563	1.6737	0.047096
PRDM8	4	81095033	81135483	111	2563	1.6477	0.049711
DCTPP1	16	30425019	30451373	13	2563	1.615	0.053158
RNF135	17	29286224	29336929	1	2563	1.6391	0.050598
ADPRHL1	13	114066260	114117839	71	2563	1.5501	0.060556
GSTO2	10	106018174	106069176	33	2563	1.6161	0.053042
CLECL1	12	9858456	9895895	159	2563	1.6968	0.044867
SRRM3	7	75821211	75926609	125	2563	1.6272	0.051852
ZDHHC20	13	21936710	22043508	244	2563	1.7418	0.040772
C12orf80	12	52589365	52614639	108	2563	1.6423	0.050259
GMNC	3	190560526	190620190	109	2563	1.648	0.049672
LOC100129924	1	43243661	43274227	44	2563	1.7588	0.039305
KRTAP29-1	17	39448078	39469103	81	2563	1.5672	0.058536
ARHGDIA	17	79815595	79839282	43	2563	1.6901	0.045506
PARN	16	14519557	14734128	83	2563	1.6277	0.05179
PSKH1	16	67917175	67973581	21	2563	1.6508	0.049393
ST14	11	130019682	130090257	138	2563	1.6593	0.048527
TARS	5	33430802	33478196	98	2563	1.5902	0.055893
LRRFIP1	2	238526224	238700290	471	2563	1.6158	0.053063
N4BP2L2	13	32996625	33126839	143	2563	1.6433	0.050157
RALBP1	18	9465530	9548106	222	2563	1.651	0.049366
CIC	19	42778734	42809949	20	2563	1.6411	0.050387
SELT	3	150311066	150358234	121	2563	1.6326	0.051271
EAF2	3	121544030	121615373	191	2563	1.5971	0.055118
ATOH8	2	85970909	86028506	105	2563	1.6853	0.04597
RNF187	1	228664277	228707598	68	2563	1.6988	0.044674
IGFL3	19	46613328	46637931	14	2563	1.5663	0.058642
CRYBB1	22	26985362	27023991	69	2563	1.6718	0.047277
MEGF8	19	42819730	42892921	71	2563	1.6289	0.051667
F5	1	169471192	169565769	354	2563	1.5439	0.061308
FLT3	13	28567411	28692904	395	2563	1.6844	0.046054
HPN	19	35521410	35567481	119	2563	1.7193	0.042779
SERPINB10	18	61565224	61612948	158	2563	1.7573	0.039437
SFTPB	2	85874440	85905864	34	2563	1.6832	0.046164
TBX1	22	19734226	19781116	72	2563	1.4476	0.073864
METTL7A	12	51307780	51336300	69	2563	1.6299	0.051563
POLR1D	13	28184880	28251559	204	2563	1.5859	0.056382
2005-03-01	10	94040920	94123721	106	2563	1.4922	0.067827
PCDHA3	5	140170783	140401929	365	2563	1.6753	0.046941
GPAM	10	113897971	113985153	110	2563	1.4708	0.070669
MAP6D1	3	183523664	183553393	74	2563	1.5506	0.060496
NLRC5	16	57013469	57127438	197	2563	1.675	0.046968
CD300LB	17	72506894	72537613	72	2563	1.6465	0.049831
IRAK1BP1	6	79567261	79724545	228	2563	1.7246	0.042297
FUK	16	70478498	70524177	22	2563	1.488	0.068379
TIPRL	1	168138171	168181352	79	2563	1.7344	0.041423
C14orf177	14	99167950	99194103	85	2563	1.587	0.056251
AADACL2	3	151441704	151485556	141	2563	1.629	0.051658
LOC101929530	3	11902358	11953081	169	2563	1.6248	0.052107
AADAC	3	151521769	151556276	165	2563	1.6891	0.045597
ACTC1	15	35070297	35097927	28	2563	1.6513	0.049337
CD48	1	160638536	160691641	52	2563	1.6525	0.049218
CDKN1C	11	2894448	2917063	49	2563	1.5899	0.055924
FGFR2	10	123227844	123367972	177	2563	1.5711	0.058078
GRIA1	5	152860084	153203429	1002	2563	1.6711	0.047353
PAFAH1B3	19	42791185	42816952	12	2563	1.6492	0.049553
SNAPC3	9	15412694	15476747	130	2563	1.6503	0.04944
SOS1	2	39198690	39357686	217	2563	1.6088	0.053829
FZD1	7	90883783	90908132	36	2563	1.5208	0.064157
TRIM28	19	59045824	59072087	24	2563	1.5624	0.059095
CACNG3	16	24256874	24383737	288	2563	1.7478	0.040252
OR2V1	5	180541339	180566557	16	2563	1.5594	0.059446
PLEKHB2	2	131852420	131917425	55	2563	1.5022	0.066525
PCDHGB7	5	140787214	140902548	187	2563	1.5698	0.058226
PCDHA2	5	140164444	140401929	380	2563	1.65	0.049467
ZNFX1	20	47852437	47904756	139	2563	1.5391	0.061894
TMEM181	6	158947468	159066467	352	2563	1.4657	0.071368
PBLD	10	70032417	70106115	203	2563	1.5601	0.059367
CAAP1	9	26830683	26902826	128	2563	1.6226	0.052335
ACAD10	12	112113857	112204911	65	2563	1.6082	0.053894
FRMD5	15	44152962	44497429	156	2563	1.7032	0.044267
ZFHX2	14	23980064	24035199	40	2563	1.6617	0.048289
KCNH7	2	163217917	163705257	592	2563	1.4894	0.068185
OR2D2	11	6902805	6923731	60	2563	1.6275	0.051818
ANO4	12	101123841	101532419	1099	2563	1.6879	0.045717
CLEC12B	12	10153231	10181399	79	2563	1.6057	0.05417
LOC101927402	2	64739323	64761744	27	2563	1.5724	0.057929

## Sheet: g_RANlet
Table S9g. Top gene-based associations (p < 0.05) detected with RANlet.
Gene	CHR	START	STOP	NSNPS	N	ZSTAT	P
TBC1D9	4	141531936	141687471	285	2563	4.3764	6.0317e-06
SYK	9	93554012	93670842	435	2563	4.2455	1.0907e-05
PAX3	2	223054606	223173715	311	2563	4.0333	2.7496e-05
TIGD6	5	149362686	149390730	52	2563	3.735	9.3844e-05
CHST11	12	104840692	105165792	779	2563	4.0834	2.2193e-05
NKX6-1	4	85404436	85429387	18	2563	3.4097	0.00032511
ELMOD2	4	141435312	141484924	78	2563	3.9233	4.3677e-05
HMGXB3	5	149370169	149442706	164	2563	3.6735	0.00011962
MGAT4D	4	141354529	141429531	171	2563	3.6383	0.0001372
DAP	5	10669342	10771387	299	2563	3.4264	0.00030581
SLC12A8	3	124791480	124941609	400	2563	3.4152	0.00031871
TMC2	20	2507253	2632494	507	2563	3.5678	0.00017998
TDGF1	3	46606045	46633953	52	2563	3.2737	0.00053075
VPS53	17	401908	628096	539	2563	3.4109	0.0003238
C9orf135	9	72425731	72531148	277	2563	3.4559	0.00027424
DBN1	5	176873613	176910694	26	2563	3.0449	0.0011638
GALM	2	38883052	38971909	182	2563	3.3271	0.00043872
ADCYAP1R1	7	31082076	31161093	55	2563	3.2616	0.00055393
GRIN2B	12	13703684	14143022	1023	2563	3.5719	0.00017717
SLC22A18AS	11	2899327	2935175	79	2563	3.1636	0.00077925
DIDO1	20	61499090	61579304	153	2563	3.0281	0.0012307
SLC26A2	5	149330300	149376963	74	2563	3.2971	0.00048839
PRR7	5	176863796	176893287	30	2563	3.0163	0.0012792
SLC7A8	14	23584504	23662869	106	2563	3.3647	0.00038309
GRK6	5	176843687	176879850	27	2563	2.9549	0.0015639
OLA1	2	174927175	175123365	555	2563	3.1497	0.00081719
ZNF578	19	52946829	53030131	110	2563	3.0318	0.0012157
COL4A1	13	110791310	110969496	511	2563	3.3386	0.00042106
SLC6A7	5	149559520	149600635	139	2563	3.1326	0.00086639
TAF9	5	68637551	68675840	28	2563	2.9533	0.0015719
PDLIM7	5	176900395	176934606	3	2563	2.8776	0.0020033
SLC38A2	12	46741971	46776645	43	2563	3.0607	0.0011039
ZNF250	8	146092336	146137453	24	2563	2.9538	0.0015692
ZMAT4	8	40378109	40765345	970	2563	3.2173	0.00064702
ZNF777	7	149118454	149168053	43	2563	2.8847	0.001959
ENPP6	4	184999859	185149114	401	2563	3.529	0.00020855
COMMD5	8	146065551	146088932	33	2563	2.8946	0.0018982
STARD13	13	33667272	34260932	1022	2563	3.1566	0.00079802
VSNL1	2	17711807	17847706	266	2563	2.9456	0.0016116
PIGX	3	196429234	196472878	120	2563	3.011	0.0013018
UCP1	4	141471014	141499989	77	2563	3.1189	0.00090759
TTC26	7	138808490	138884550	93	2563	2.8146	0.0024419
CDKN1C	11	2894448	2917063	49	2563	2.8701	0.0020516
FABP7	6	123090646	123115219	36	2563	2.766	0.0028371
PTGER4	5	40670032	40706962	93	2563	3.0237	0.0012485
ZNF7	8	146042855	146082893	76	2563	2.8114	0.0024667
ZNFX1	20	47852437	47904756	139	2563	2.8547	0.0021537
CEP19	3	196423144	196449131	84	2563	2.8596	0.0021211
KLHL30	2	239037310	239071547	60	2563	3.0091	0.0013102
TTC33	5	40701678	40766072	117	2563	2.9796	0.0014433
ZSCAN4	19	58170303	58200520	72	2563	2.7322	0.0031455
RAD17	5	68655124	68720628	77	2563	2.7869	0.0026609
BCAR3	1	94017343	94322706	692	2563	3.0716	0.0010644
PECR	2	216893111	216956539	122	2563	2.7305	0.0031619
MUC20	3	195406293	195477004	19	2563	2.8579	0.0021326
CDX1	5	149536344	149574121	78	2563	2.7718	0.0027875
CST3	20	23598534	23628685	98	2563	2.561	0.0052192
CLGN	4	141299607	141358815	60	2563	2.7961	0.0025862
CDH1	16	68761128	68879445	267	2563	3.0144	0.0012875
GRB7	17	37884162	37913538	21	2563	2.73	0.0031665
DDX27	20	47825832	47870614	116	2563	2.7362	0.0031077
CST9	20	23573047	23596610	69	2563	2.6351	0.0042058
ERVV-2	19	53537991	53564380	37	2563	2.6593	0.0039152
CDR2	16	22347257	22395938	18	2563	2.7766	0.0027465
ZNF134	19	58115830	58143636	35	2563	2.7719	0.0027865
STYK1	12	10761538	10836917	192	2563	2.9622	0.0015271
PCDH20	13	61973818	61999655	64	2563	2.9832	0.0014261
LCA5	6	80184708	80257147	112	2563	2.9261	0.0017163
STAT3	17	40455342	40550586	153	2563	2.7086	0.0033782
STAU1	20	47719876	47814907	190	2563	2.7534	0.002949
MALT1	18	56328618	56427371	176	2563	2.7934	0.0026082
ZNF750	17	80777310	80807931	92	2563	2.7641	0.0028537
NANOGNB	12	7907812	7936717	26	2563	2.5609	0.0052197
OR51M1	11	5400607	5421664	159	2563	2.7577	0.0029104
CEBPE	14	23576515	23598820	42	2563	2.7024	0.0034421
HOXD3	2	176991669	177053737	107	2563	2.7729	0.0027781
VWA3A	16	22009462	22178287	120	2563	2.7058	0.0034075
FAM132B	2	239050579	239087516	95	2563	2.7993	0.0025603
MARVELD2	5	68700939	68748701	64	2563	2.6194	0.0044039
CCDC125	5	68566519	68638623	141	2563	2.8549	0.0021526
UBA6	4	68471479	68576889	283	2563	2.7564	0.0029221
OR51Q1	11	5433341	5454436	145	2563	2.7991	0.002562
NDUFB3	2	201926462	201960473	17	2563	2.7864	0.0026645
PDZD9	16	21985186	22022431	21	2563	2.6868	0.0036065
ARSB	5	78063032	78292357	634	2563	2.789	0.0026439
CDH3	16	68668151	68742959	170	2563	2.7753	0.0027578
GEM	8	95251481	95284547	107	2563	2.8118	0.0024632
CXCL14	5	134896369	134924969	41	2563	2.628	0.0042948
NTNG2	9	135027334	135128224	142	2563	2.8507	0.0021809
C2orf57	2	232447575	232468994	41	2563	2.582	0.0049119
LOC101926982	2	9779437	9815837	102	2563	2.6874	0.0036007
POR	7	75534420	75626173	121	2563	2.6154	0.0044561
POLR3E	16	22298696	22356424	24	2563	2.8126	0.002457
NT5DC2	3	52548385	52579093	39	2563	2.6654	0.0038444
CAMK2A	5	149589054	149679403	167	2563	2.7395	0.0030768
HOXD1	2	177043307	177065635	22	2563	2.647	0.0040606
CFLAR	2	201970877	202047411	97	2563	2.6592	0.0039165
RAD51AP2	2	17681851	17711847	26	2563	2.6116	0.0045055
GID8	20	61559421	61589827	55	2563	2.6013	0.0046436
DUSP19	2	183933287	183974736	86	2563	2.5344	0.0056313
OXT	20	3042266	3063163	5	2563	2.4682	0.0067893
TM4SF5	17	4665187	4696506	71	2563	2.6501	0.0040236
GOLGA5	14	93250576	93316308	176	2563	2.5252	0.0057818
PLEKHB2	2	131852420	131917425	55	2563	2.6298	0.0042713
FBRS	16	30665778	30692131	7	2563	2.5545	0.0053174
AVP	20	3053202	3075370	3	2563	2.5176	0.0059077
STAT5B	17	40341195	40438478	65	2563	2.5943	0.0047391
ABCG1	21	43609799	43734497	292	2563	2.6029	0.0046224
ZNF211	19	58134535	58165409	95	2563	2.5451	0.0054624
INVS	9	102851467	103073908	436	2563	2.5602	0.0052308
THUMPD2	2	39953200	40016416	100	2563	2.5579	0.005265
FAM84B	8	127554683	127580717	25	2563	2.7537	0.0029459
NUDT19	19	33147186	33214702	157	2563	2.6411	0.0041322
SPATS2	12	49750688	49931208	265	2563	2.5244	0.0057952
SMIM4	3	52560002	52584586	26	2563	2.5594	0.005242
AUP1	2	74743775	74767019	7	2563	2.4616	0.0069154
AP3B1	5	77288150	77600579	519	2563	2.5964	0.0047102
NLRP1	17	5394719	5497832	440	2563	2.6224	0.0043651
MYO16	13	109238500	109870355	1801	2563	2.6595	0.0039125
PRR14	16	30652038	30677734	11	2563	2.4455	0.0072318
ANKRD27	19	33077907	33176102	367	2563	2.6	0.0046612
CCDC141	2	179684484	179924841	555	2563	2.6796	0.0036851
FAM126B	2	201828441	201946392	67	2563	2.7063	0.0034021
TMEM265	16	30741512	30766517	8	2563	2.6006	0.0046525
PVALB	22	37186745	37225517	81	2563	2.5677	0.0051186
TFAP2A	6	10383419	10429797	63	2563	2.5764	0.0049912
SRCAP	16	30699571	30761450	25	2563	2.591	0.0047847
RNASE8	14	21516052	21536516	37	2563	2.7077	0.0033875
GADD45A	1	68140860	68164021	73	2563	2.5137	0.0059734
ANKS1B	12	99118569	100388512	2298	2563	2.6188	0.0044124
PITPNC1	17	65363397	65703379	420	2563	2.5553	0.0053052
TTC31	2	74700200	74731691	13	2563	2.3582	0.0091825
ILKAP	2	239069043	239122343	199	2563	2.5143	0.0059631
GAPVD1	9	128014073	128137290	133	2563	2.4868	0.0064453
OR2V1	5	180541339	180566557	16	2563	2.349	0.0094116
PXT1	6	36348328	36420666	183	2563	2.5389	0.0055607
GEN1	2	17925152	17976632	93	2563	2.3682	0.0089383
ORC2	2	201764894	201838424	49	2563	2.5971	0.0047003
TTC37	5	94789599	94900709	178	2563	2.5243	0.005797
PHYHIPL	10	60926348	61017815	96	2563	2.3271	0.0099798
RGSL1	1	182409256	182539732	380	2563	2.5765	0.0049905
PRKAA1	5	40749481	40808297	105	2563	2.5363	0.0056018
CCDC142	2	74689959	74720357	12	2563	2.3048	0.01059
TDRD12	19	33200679	33291714	152	2563	2.5858	0.0048575
LOC730183	16	30699025	30719810	13	2563	2.4649	0.0068528
APOD	3	195285573	195321076	5	2563	2.2954	0.010855
HDAC2	6	114247320	114302359	112	2563	2.4066	0.0080519
LPP	3	187861097	188618460	1275	2563	2.4756	0.0066501
KCTD20	6	36400544	36468918	124	2563	2.5124	0.0059951
MOGS	2	74678184	74702537	13	2563	2.3252	0.010031
MRPL53	2	74689085	74709942	8	2563	2.2874	0.011086
PCGF1	2	74722170	74745707	14	2563	2.3289	0.0099325
HTRA2	2	74746532	74770683	5	2563	2.33	0.009902
NIF3L1	2	201744050	201778655	29	2563	2.5387	0.005563
ANXA6	5	150470267	150547443	252	2563	2.434	0.0074674
TLX2	2	74730686	74754275	11	2563	2.329	0.0099283
LAMTOR5	1	110933875	110960546	65	2563	2.3679	0.0089459
LBX2	2	74714644	74740443	16	2563	2.3105	0.010431
DQX1	2	74735258	74763408	13	2563	2.3255	0.010023
PSMD12	17	65326619	65372721	68	2563	2.3754	0.0087639
KIF1A	2	241643181	241769725	217	2563	2.3918	0.0083838
GYS2	12	21674461	21793722	238	2563	2.4482	0.007179
WBP1	2	74674996	74698018	15	2563	2.2519	0.012163
AIG1	6	143371979	143671441	311	2563	2.6	0.0046618
SBK2	19	56030780	56058435	72	2563	2.3964	0.008279
PPP1R17	7	31716631	31758069	58	2563	2.2871	0.011096
TMEM120A	7	75606155	75633992	51	2563	2.39	0.0084252
BAZ2B	2	160165490	160483059	613	2563	2.3901	0.008422
PPCDC	15	75305927	75353067	109	2563	2.4327	0.0074938
INO80B	2	74672150	74695087	17	2563	2.2264	0.012994
RBBP4	1	33106749	33161812	10	2563	2.3428	0.0095698
STAB1	3	52519354	52568512	58	2563	2.4216	0.0077267
DOCK2	5	169054251	169520386	1037	2563	2.4654	0.0068439
DRD4	11	627305	650706	68	2563	2.5018	0.0061779
EGR2	10	64561756	64588927	50	2563	2.333	0.0098231
HTN3	4	70884130	70912255	57	2563	2.3049	0.010585
UQCRC2	16	21954609	22004668	30	2563	2.4518	0.0071078
LGI1	10	95507566	95567916	88	2563	2.247	0.012321
THOC1	18	204520	278059	147	2563	2.369	0.0089187
TUBGCP3	13	113129319	113252494	244	2563	2.329	0.0099283
RUVBL2	19	49486738	49529183	96	2563	2.2508	0.012199
RNF44	5	175943700	175975026	52	2563	2.1558	0.015551
ASTN2	9	119177504	120187317	2539	2563	2.4512	0.0071199
RPL26L1	5	172375917	172406774	72	2563	2.3439	0.0095423
ACP6	1	147109168	147152634	89	2563	2.2486	0.012268
STYXL1	7	75615610	75687321	120	2563	2.2284	0.012928
INTS2	17	59932728	60015377	116	2563	2.1897	0.014272
ASXL3	18	31148541	31341159	340	2563	2.5345	0.005631
GALP	19	56677389	56707144	22	2563	2.1673	0.015106
HN1L	16	1718201	1762073	58	2563	2.3038	0.010618
TMEM169	2	216936589	216977506	52	2563	2.2089	0.013592
A2ML1	12	8965150	9039381	215	2563	2.4639	0.0068711
VPS13B	8	100015299	100900447	879	2563	2.4679	0.0067945
C12orf74	12	93086619	93112325	37	2563	2.3718	0.0088514
ZNF517	8	146014261	146045461	45	2563	2.4746	0.0066697
SLC35B2	6	44211838	44235283	18	2563	2.1135	0.017277
SPATA31D1	9	84593687	84620171	11	2563	2.5049	0.0061243
OR11H4	14	20700951	20721925	49	2563	2.1526	0.015675
DNAJC25-GNG10	9	114383632	114442526	187	2563	2.4862	0.0064559
C16orf52	16	22009456	22105975	58	2563	2.4511	0.0071208
PSG9	19	43747434	43783709	108	2563	2.2552	0.012061
YWHAE	17	1237833	1313669	238	2563	2.3381	0.0096903
BCL7C	16	30835373	30915852	65	2563	2.3269	0.0099853
MAGOHB	12	10746364	10776208	98	2563	2.324	0.010062
TM4SF20	2	228216872	228254022	115	2563	2.3991	0.0082183
USP14	18	148483	223739	128	2563	2.2422	0.012475
ZNF677	19	53728638	53768219	137	2563	2.3114	0.010404
TMEM215	9	32773497	32799199	45	2563	2.373	0.0088213
NEB	2	152331853	152601001	280	2563	2.3495	0.0093992
SCOC	4	141168440	141313710	206	2563	2.3563	0.0092294
DLX3	17	48057369	48082588	24	2563	2.2204	0.013196
GFRA2	8	21539530	21682392	108	2563	2.2523	0.012152
HIST1H1E	6	26146559	26167343	16	2563	2.2582	0.011965
P2RX7	12	121560622	121634439	304	2563	2.1769	0.014744
PPP1R2	3	195231221	195280224	31	2563	2.2605	0.011895
STRN	2	37054841	37203673	140	2563	2.1345	0.016402
TARBP2	12	53883557	53910215	9	2563	2.5296	0.0057088
UBE2H	7	129460572	129602800	405	2563	2.2331	0.012772
CIT	12	120113595	120325095	253	2563	2.3325	0.0098368
VILL	3	38022217	38058676	62	2563	2.2083	0.013611
DCTN4	5	150078309	150148657	2	2563	2.2109	0.01352
PROK1	1	110983788	111009976	64	2563	2.3066	0.01054
ZBTB8OS	1	33076421	33126565	7	2563	2.2699	0.011607
C6orf222	6	36273534	36314662	38	2563	2.2751	0.011451
ARL5C	17	37303147	37332414	60	2563	2.4163	0.0078394
ZNF444	19	56642320	56682262	61	2563	2.3478	0.0094429
NDRG2	14	21474922	21549098	73	2563	2.383	0.0085856
TBCD	17	80699938	80911062	582	2563	2.3382	0.009689
ADRA1B	5	159333740	159410017	101	2563	2.4104	0.0079677
ATP5A1	18	43654110	43694199	104	2563	2.1889	0.014304
FBLN2	3	13563824	13689922	349	2563	2.3554	0.0092507
FOXG1	14	29226278	29249483	16	2563	2.2377	0.012619
KRT32	17	39605765	39633638	175	2563	2.0741	0.019033
MUC4	3	195463636	195549148	223	2563	2.1106	0.017404
NOTCH4	6	32152620	32201844	172	2563	2.5395	0.0055504
PHKG2	16	30749574	30782497	13	2563	2.1609	0.015353
SLAMF1	1	160569891	160627081	67	2563	2.3681	0.0089394
NPFF	12	53890472	53911422	8	2563	2.3738	0.0088036
SLC16A4	1	110895473	110943704	89	2563	2.1374	0.016281
FAM65B	6	24794512	24946275	368	2563	2.2567	0.012015
CCL27	9	34651893	34672689	34	2563	2.3177	0.010234
STK38	6	36451666	36525256	172	2563	2.3552	0.0092563
ETV7	6	36311998	36365577	86	2563	2.287	0.011099
PNPO	17	46008889	46036674	63	2563	2.2244	0.013061
LRRC36	16	67350747	67429109	37	2563	2.1162	0.017165
MFF	2	228179867	228232552	97	2563	2.1848	0.014452
CWC22	2	180799603	180882024	197	2563	2.3693	0.0089112
MMRN2	10	88685297	88727425	101	2563	2.0775	0.01888
RHBDL3	17	30583195	30661680	166	2563	2.2317	0.012818
SRRM3	7	75821211	75926609	125	2563	2.3399	0.0096443
OVCH1	12	29570489	29660619	212	2563	2.4288	0.0075744
PRSS27	16	2752423	2780552	6	2563	2.2104	0.013538
GAD1	2	171663200	171727661	97	2563	2.3135	0.010346
PARP1	1	226538392	226605801	180	2563	2.3314	0.009867
ATP6V1A	3	113455866	113540905	87	2563	2.0447	0.02044
CDC20	1	43814626	43838874	17	2563	2.308	0.0105
EPHA7	6	93939738	94139302	393	2563	2.3654	0.0090053
FOXJ1	17	74122414	74147380	23	2563	2.233	0.012776
GALT	9	34636586	34660595	33	2563	2.1697	0.015014
GNG10	9	114413851	114442526	111	2563	2.4622	0.0069035
HMGB2	4	174242527	174265595	3	2563	1.9926	0.023154
HSP90AB1	6	44203903	44231625	29	2563	2.0196	0.021711
IFNB1	9	21067104	21087943	54	2563	2.2476	0.012301
OTX2	14	57257425	57287194	14	2563	2.284	0.011185
RPS5	19	58888636	58916171	68	2563	2.1419	0.016099
SOX11	2	5822799	5851517	47	2563	2.2613	0.011869
STYX	14	53186883	53251707	83	2563	2.0817	0.018686
THRSP	11	77764907	77789403	99	2563	2.229	0.012906
USP8	15	50706579	50803280	188	2563	2.1354	0.016365
PPIL3	2	201725630	201764048	39	2563	2.3733	0.0088147
ALX4	11	44272278	44341735	160	2563	2.2145	0.013396
2007-03-01	2	160558980	160635084	226	2563	2.4957	0.0062854
ZCCHC6	9	88892648	88979402	132	2563	2.345	0.009514
KBTBD8	3	67038727	67071634	44	2563	2.2804	0.011292
SNX18	5	53803589	53852416	201	2563	2.3534	0.0093013
GPHB5	14	63769549	63795593	82	2563	2.1203	0.01699
NR2C2AP	19	19302223	19324238	16	2563	2.2022	0.013825
CKAP2L	2	113485444	113532254	78	2563	2.1698	0.015012
ZNF676	19	22351903	22389753	100	2563	2.1701	0.014999
PLAC9	10	81882258	81914784	131	2563	2.3752	0.0087696
RBM20	10	112394155	112609227	572	2563	2.5167	0.0059233
VMO1	17	4678580	4699729	36	2563	2.2211	0.013172
RGS9BP	19	33156313	33179206	52	2563	2.194	0.014118
SP5	2	171561857	171584498	48	2563	2.0858	0.018498
SPATA31D3	9	84548415	84575009	5	2563	2.1664	0.015142
OR51I1	11	5451772	5472783	85	2563	2.4596	0.0069548
RNF225	19	58897457	58918446	59	2563	2.0114	0.02214
C6orf229	6	24787563	24809540	63	2563	2.2163	0.013335
WSCD2	12	108513511	108654314	288	2563	2.3576	0.0091979
CST5	20	23846572	23870380	56	2563	2.346	0.0094892
E2F2	1	23822920	23867712	80	2563	2.218	0.013276
MDH2	7	75667182	75706826	85	2563	2.1157	0.017185
RELA	11	65411067	65440443	43	2563	2.1247	0.016805
S100A7	1	153420220	153446559	46	2563	2.3551	0.0092587
B4GALT7	5	177017119	177047348	51	2563	1.9644	0.024741
GRAMD4	22	46963124	47088652	501	2563	2.1851	0.014441
ZNF395	8	28193102	28253983	63	2563	2.3563	0.0092281
ITFG3	16	274758	328960	102	2563	2.2293	0.012898
LOXL3	2	74749946	74791088	7	2563	2.2171	0.013307
RWDD2A	6	83893032	83918654	46	2563	2.2923	0.010944
VSTM2B	19	30007491	30065458	82	2563	2.2237	0.013085
C10orf120	10	124447225	124469338	35	2563	2.2129	0.013451
METTL7A	12	51307780	51336300	69	2563	2.1193	0.017031
TNKS	8	9402756	9649856	737	2563	2.2351	0.012707
BIRC5	17	76200277	76231716	115	2563	2.2973	0.010802
CYLC2	9	105747593	105790770	163	2563	2.2327	0.012785
GPC5	13	92040935	93529490	3039	2563	2.215	0.013381
HOXD4	2	177005122	177027951	32	2563	2.4399	0.0073455
IL11RA	9	34642182	34671899	44	2563	2.2269	0.012976
MPL	1	43793475	43830135	22	2563	2.2101	0.013547
MYO1B	2	192100107	192300115	211	2563	2.0114	0.02214
NFYC	1	41147242	41247275	195	2563	2.0325	0.021053
PROP1	5	177409236	177433243	66	2563	2.2109	0.01352
SP2	17	45963516	46016323	92	2563	1.9941	0.023072
CD302	2	160615139	160665115	130	2563	2.1737	0.014865
UST	6	149058063	149408126	748	2563	2.2001	0.013901
NECAP1	12	8224807	8260373	32	2563	2.1854	0.014432
TMEM97	17	26636121	26665711	26	2563	2.0149	0.021959
NPC1L1	7	44542134	44590914	60	2563	2.0728	0.019097
KIF13A	6	17749414	17997864	495	2563	2.3244	0.010052
NAA50	3	113425307	113475120	47	2563	2.0003	0.022737
ST6GALNAC5	1	77323126	77543223	340	2563	2.1407	0.01615
UCK1	9	134389183	134416662	41	2563	2.2088	0.013594
KIF2B	17	51890239	51912573	68	2563	2.1333	0.016452
GLB1L2	11	134191768	134256222	84	2563	2.1968	0.014019
FAM91A1	8	124770679	124837692	70	2563	2.0253	0.021419
C1orf110	1	162810766	162848605	122	2563	2.1665	0.015136
H3F3C	12	31934119	31955175	91	2563	2.2383	0.012602
CARS	11	3012152	3088681	193	2563	2.3002	0.01072
CD3E	11	118165295	118196890	67	2563	2.1105	0.017408
MLNR	13	49784474	49806513	15	2563	2.1315	0.016523
RPL8	8	146005152	146027805	52	2563	2.1602	0.015377
SELP	1	169548087	169609377	158	2563	1.9694	0.024454
SNCB	5	176037210	176067557	34	2563	1.9778	0.023978
FSCN1	7	5622436	5656287	36	2563	2.3819	0.0086124
ERP44	9	102731461	102871330	189	2563	2.2714	0.011562
HEY1	8	80666245	80690098	41	2563	2.1254	0.016778
GHITM	10	85889185	85923311	62	2563	2.1741	0.014848
RBM22	5	150060352	150090669	4	2563	2.0038	0.022548
ARHGEF40	14	21528419	21568407	56	2563	2.2137	0.013425
ELOVL1	1	43819068	43843745	25	2563	2.1797	0.014638
SMC6	2	17835079	17945096	158	2563	2.0676	0.019339
MPV17L2	19	18293986	18317552	74	2563	2.1913	0.014213
FAM168B	2	131795449	131861033	61	2563	2.3061	0.010552
DEFB125	20	58351	87296	11	2563	1.922	0.027305
PTAR1	9	72314438	72384916	115	2563	2.0809	0.018721
RHPN2	19	33459498	33565824	368	2563	2.2449	0.012387
ATP5G2	12	54048944	54080512	87	2563	2.2282	0.012935
IL1A	2	113521492	113552971	81	2563	1.9429	0.026013
RAB8A	19	16212490	16254445	108	2563	2.004	0.022535
PIGH	14	68038225	68077017	104	2563	2.1043	0.017677
RAB3A	19	18297609	18324874	69	2563	2.1431	0.016052
RAB5A	3	19978572	20036667	202	2563	1.977	0.024022
MFAP5	12	8788540	8825433	3	2563	2.0766	0.018917
PDCD5	19	33062071	33088358	52	2563	2.1494	0.015801
AFG3L2	18	12318943	12387275	117	2563	2.1063	0.01759
FNDC3A	13	49540048	49793915	204	2563	2.1036	0.017709
CCDC90B	11	82962498	83007445	101	2563	2.1573	0.015493
TMEM168	7	112395364	112440768	54	2563	2.1309	0.016547
C1orf35	1	228278428	228303112	21	2563	1.94	0.026189
NDNF	4	121946782	122003673	111	2563	2.05	0.020181
BRIP1	17	59746547	59950920	272	2563	2.2395	0.012562
MED8	1	43839579	43865483	31	2563	2.239	0.012577
TMEM211	22	25321208	25345314	32	2563	2.1067	0.017573
LMO7DN	13	76435174	76467948	132	2563	2.2588	0.011948
GLTPD2	17	4681723	4703887	35	2563	2.0973	0.017983
CTLA4	2	204722511	204748683	40	2563	2.0265	0.021359
QSOX1	1	180113968	180179430	194	2563	2.3178	0.010231
RBBP6	16	24540866	24594184	139	2563	2.0942	0.018122
STAT5A	17	40429565	40473961	65	2563	2.0917	0.018233
RNF40	16	30762933	30797628	19	2563	2.0817	0.018684
DNAL4	22	39164513	39200161	47	2563	1.903	0.028522
KLK12	19	51522348	51548486	72	2563	2.1043	0.017674
SUSD1	9	114793061	114947577	315	2563	2.1802	0.01462
SYNC	1	33135507	33178361	16	2563	1.9958	0.022977
NCALD	8	102688770	103147135	923	2563	2.2868	0.011102
RAB6C	2	130727235	130750311	16	2563	2.0397	0.020688
MIEN1	17	37875409	37896792	15	2563	2.0807	0.018733
IMP4	2	131090470	131114197	18	2563	2.0367	0.02084
SCGB3A2	5	147248274	147271756	112	2563	2.0853	0.01852
KCTD19	16	67313338	67370664	30	2563	1.8528	0.031956
A2M	12	9210304	9278558	158	2563	2.0867	0.018456
ABL2	1	179058462	179208819	284	2563	2.2375	0.012627
ANXA11	10	81904880	81975433	217	2563	2.113	0.017301
CDH17	8	95129394	95239531	280	2563	2.246	0.012353
HTN1	4	70906159	70934559	64	2563	2.1149	0.017218
IFNW1	9	21130631	21152144	56	2563	2.0846	0.018553
KRT35	17	39622941	39647392	120	2563	2.001	0.022695
RAD52	12	1011255	1109774	175	2563	2.0751	0.018989
SLC9A3R1	17	72734751	72775499	56	2563	2.2088	0.013595
POMT1	9	134368282	134409193	44	2563	2.0365	0.020852
RNF115	1	145600990	145699005	118	2563	1.8965	0.028947
PRDM12	9	133529981	133568384	38	2563	2.0812	0.018708
CERK	22	47070307	47144152	246	2563	2.2338	0.012747
IFT74	9	26937037	27072931	194	2563	2.2063	0.013682
ISCA1	9	88869461	88907676	65	2563	2.0617	0.019618
PRRC2B	9	134295477	134385584	65	2563	2.1239	0.01684
NRN1L	16	67908781	67930271	7	2563	2.1456	0.015952
C7orf60	7	112449202	112589932	112	2563	2.0115	0.022137
SCAMP5	15	75277876	75323836	112	2563	2.1071	0.017554
MCOLN2	1	85381266	85472796	255	2563	2.1122	0.017335
ERICH2	2	171617528	171665481	103	2563	1.9718	0.024313
ANKRD42	11	82894754	82977719	147	2563	2.0791	0.018805
ANKRD18B	9	33514347	33612658	105	2563	2.202	0.013831
DNAJC25	9	114383632	114426631	133	2563	2.2343	0.012731
FGF6	12	4533308	4564780	65	2563	1.924	0.027178
GAP43	3	115332151	115450334	115	2563	2.0658	0.019423
MTTP	4	100475240	100555154	210	2563	2.0575	0.019821
NDUFB2	7	140386481	140416446	45	2563	1.9584	0.025092
PRB1	12	11494757	11518524	42	2563	2.105	0.017647
PSMD7	16	74320673	74350186	33	2563	2.1078	0.017525
CCL19	9	34679567	34701274	33	2563	2.0898	0.018319
XRCC5	2	216962381	217081016	212	2563	2.0539	0.01999
MAP3K12	12	53863456	53903444	19	2563	2.1142	0.017249
PABPN1	14	23779397	23805394	21	2563	2.0931	0.018168
IER2	19	13251282	13275722	35	2563	2.0211	0.021635
DEAF1	11	634225	705740	243	2563	2.0818	0.018681
LSM6	4	147086835	147121213	61	2563	2.0408	0.020633
FBXL3	13	77569389	77611331	26	2563	2.0103	0.022202
FAM184B	4	17623696	17793135	346	2563	2.0102	0.022204
GOLT1B	12	21644699	21681337	88	2563	2	0.022748
GNB1L	22	19765932	19852462	164	2563	2.0918	0.018228
ZNF823	19	11822080	11859824	34	2563	1.9514	0.025505
PCNXL4	14	60548545	60611532	123	2563	1.9721	0.0243
PRR15L	17	46019333	46045252	63	2563	2.0113	0.022145
FAM57A	17	625847	656075	109	2563	2.0128	0.02207
CHST9	18	24484554	24775302	707	2563	1.9847	0.023589
ZC3H18	16	88626789	88708372	256	2563	2.0146	0.021975
PLK5	19	1514073	1545455	75	2563	2.0268	0.021342
C1QL2	2	119903819	119926471	43	2563	2.0252	0.021425
FAM98B	15	38736328	38787063	86	2563	2.1374	0.016281
POTEE	2	131965924	132032944	10	2563	1.9933	0.023116
ADM	11	10316642	10338923	49	2563	1.9609	0.024944
ARF1	1	228260361	228296913	29	2563	1.9041	0.02845
CSF1R	5	149422854	149502935	185	2563	2.2106	0.01353
CST2	20	23794404	23817312	112	2563	2.0112	0.022153
IL6R	1	154367669	154451926	149	2563	1.8549	0.031803
LIPA	10	90963326	91021660	116	2563	2.0139	0.022009
DYSF	2	71670347	71923895	470	2563	2.1439	0.016022
RFXANK	19	19293008	19322678	40	2563	1.9563	0.025213
STX10	19	13244872	13271188	38	2563	2.0375	0.020802
ZNF256	19	58442201	58469077	54	2563	1.7749	0.037959
CRAMP1L	16	1652495	1737909	134	2563	2.0867	0.018457
SLC17A9	20	61573999	61609949	98	2563	2.1442	0.016007
ADAM33	20	3638620	3672755	80	2563	2.0872	0.018433
CCDC115	2	131085814	131110383	19	2563	1.9775	0.023993
ZNF616	19	52606344	52653191	25	2563	2.0413	0.020611
ZNF440	19	11915099	11956016	99	2563	2.0505	0.020158
XRRA1	11	74540655	74670232	136	2563	1.9576	0.025137
C19orf18	19	58459805	58495902	115	2563	2.0543	0.019975
CCDC140	2	223152866	223179936	21	2563	2.0881	0.018395
TMEM235	17	76217391	76247068	74	2563	2.1726	0.014905
C1orf53	1	197861682	197886497	13	2563	1.7404	0.040893
C10orf62	10	99339450	99360691	34	2563	2.1412	0.016128
ATP4A	19	36031095	36064560	39	2563	1.8437	0.032613
HOXB3	17	46616232	46677634	111	2563	1.9131	0.027868
HTR6	1	19981780	20016055	74	2563	1.9396	0.026214
PSMC6	14	53163894	53204716	51	2563	1.8857	0.029671
RGS11	16	308300	335941	39	2563	2.0488	0.020239
VNN1	6	132991997	133045194	169	2563	2.1628	0.015278
MICAL2	11	12122138	12295335	440	2563	2.2494	0.012242
SPCS2	11	74650292	74700076	68	2563	1.9258	0.027065
HS3ST3B1	17	14194367	14262721	95	2563	1.9524	0.025448
NOP56	20	2623178	2649039	149	2563	1.9593	0.02504
POLR3C	1	145582605	145620972	30	2563	1.9643	0.02475
SBDS	7	66442690	66470588	49	2563	1.9136	0.027837
GIMAP4	7	150254458	150281043	132	2563	1.9881	0.0234
FMN2	1	240245185	240648491	1187	2563	2.2098	0.01356
KIAA1683	19	18357906	18395319	149	2563	2.0325	0.021049
SLC25A2	5	140672196	140693612	69	2563	2.0275	0.021308
CBX2	17	77741977	77771449	10	2563	1.924	0.027177
GPRIN1	5	176012803	176054339	51	2563	1.9995	0.022776
AGAP1	2	236392733	237050444	1115	2563	2.1446	0.015993
SP7	12	53710359	53740167	34	2563	2.1126	0.017317
SUSD3	9	95810989	95857420	103	2563	1.9404	0.026165
KIAA2018	3	113357232	113425493	48	2563	1.8707	0.03069
OSTN	3	190907039	190993404	259	2563	1.9101	0.028062
LOC643355	1	112522593	112551464	54	2563	1.9341	0.026551
CSE1L	20	47652783	47723497	169	2563	1.9968	0.022922
CTSV	9	99781959	99811925	29	2563	1.8657	0.03104
EPHX1	1	225987797	226043264	165	2563	2.0497	0.020197
GNRHR	4	68593093	68631804	87	2563	2.092	0.01822
GRIA1	5	152860084	153203429	1002	2563	2.1095	0.01745
HTR1B	6	78161948	78183120	43	2563	2.0041	0.022531
LAIR2	19	55004013	55031900	35	2563	1.9688	0.024488
KCNK6	19	38800484	38829654	53	2563	2.0662	0.019403
CD160	1	145685798	145725639	46	2563	1.8565	0.03169
ADGRL3	4	62056949	62948168	1396	2563	2.1259	0.016756
CHFR	12	133406937	133491459	292	2563	1.9916	0.023209
GSDMC	8	130750442	130809134	148	2563	2.0131	0.022053
GFRA4	20	3629939	3654046	97	2563	1.9462	0.025817
LRRC2	3	46546875	46631589	233	2563	2.0887	0.018366
DPY19L3	19	32886655	32986799	143	2563	2.0581	0.01979
LOC101927160	7	75690726	75711711	46	2563	1.9864	0.023496
PSMB10	16	67958407	67980780	6	2563	1.9907	0.023256
UNG	12	109525399	109558798	59	2563	1.8755	0.03036
SCHIP1	3	158981036	159625155	924	2563	2.1137	0.017271
VPS54	2	64109280	64256526	198	2563	1.8599	0.031448
YTHDF1	20	61816781	61857538	91	2563	1.8875	0.029547
TSLP	5	110395778	110423722	36	2563	2.0165	0.021875
TMEM41A	3	185197389	185226845	32	2563	1.7632	0.038934
BTBD9	6	38126227	38618202	934	2563	1.9175	0.027585
TDRD10	1	154464695	154530624	176	2563	1.7576	0.039409
VN1R2	19	53751545	53772855	80	2563	1.9789	0.023913
PLEKHG7	12	93105122	93176231	132	2563	2.0218	0.0216
LOC100132146	3	46643925	46678033	118	2563	2.007	0.022376
AP2A2	11	915809	1022245	288	2563	1.7866	0.037004
NDUFC2	11	77769393	77801265	109	2563	1.9255	0.027084
SCT	11	616313	637173	43	2563	1.9926	0.023153
SFTPD	10	81687496	81718861	126	2563	2.0089	0.022272
SNCG	10	88707504	88733017	78	2563	1.8651	0.03108
ARFGEF2	20	47528250	47663230	308	2563	2.0858	0.018498
CHL1	3	228279	461100	656	2563	1.9693	0.024457
SHC2	19	406583	470996	57	2563	1.9207	0.027386
NAT9	17	72756686	72782534	60	2563	2.0322	0.021065
KCTD5	16	2722495	2769031	45	2563	1.887	0.029577
IL36G	2	113725596	113753249	43	2563	2.0402	0.020666
DNAJC22	12	49730721	49757467	20	2563	1.8132	0.034903
IFT20	17	26645351	26672515	26	2563	1.7646	0.038813
ZNF251	8	145936294	145991285	38	2563	1.8261	0.033919
PEX11G	19	7531756	7565884	82	2563	1.9519	0.025476
DHRS1	14	24749804	24779039	64	2563	1.9154	0.027723
C9orf84	9	114438901	114567556	356	2563	1.9231	0.027237
ZNF862	7	149525464	149574568	79	2563	1.9172	0.027608
MT1HL1	1	237157403	237177718	40	2563	1.8215	0.034264
CDK7	5	68520622	68583257	155	2563	2.0023	0.022629
CENPC	4	68327989	68421256	262	2563	1.9064	0.028297
COL17A1	10	105781046	105855638	88	2563	2.0312	0.021118
SRP9	1	225955515	225988168	114	2563	1.9608	0.024952
VTN	17	26684298	26707373	39	2563	1.8867	0.029598
OR3A3	17	3313862	3334827	51	2563	1.988	0.023404
LPCAT3	12	7075347	7135842	59	2563	1.9181	0.027547
FCRL4	1	157533539	157577870	132	2563	1.9639	0.024769
HSH2D	19	16234838	16279381	98	2563	1.8073	0.035357
ZNF491	19	11899391	11929470	50	2563	1.9897	0.023313
SMIM17	19	57144527	57178614	99	2563	1.9391	0.026242
ZNF530	19	58101253	58134090	44	2563	1.9606	0.024963
IQCJ-SCHIP1	3	158777041	159625155	1302	2563	2.0634	0.019536
NDUFC2-KCTD14	11	77716761	77801265	290	2563	1.9416	0.026094
SLC22A18	11	2910951	2956476	100	2563	2.0498	0.02019
PGM3	6	83864592	83913655	48	2563	2.0504	0.020163
PRKAR1A	17	66497921	66557457	136	2563	1.8599	0.031449
RNASEL	1	182532769	182568420	69	2563	1.9435	0.025979
RTKN	2	74642988	74679060	25	2563	1.8819	0.029925
SRSF3	6	36552090	36582244	47	2563	1.8611	0.031362
TAF10	11	6622048	6643475	49	2563	1.9559	0.025237
EEA1	12	93156285	93333107	322	2563	1.8675	0.030915
PLAA	9	26893368	26957468	165	2563	1.9939	0.023081
CYP46A1	14	100140755	100203638	125	2563	1.918	0.027553
SYNRG	17	35864900	35979544	151	2563	1.8616	0.031333
PDS5B	13	33150564	33362158	325	2563	1.9677	0.02455
ZNF629	16	30779770	30808564	19	2563	2.007	0.022376
EDC4	16	67896926	67928417	12	2563	2.0375	0.020801
SLC17A5	6	74293102	74373737	426	2563	1.8452	0.032505
AMZ2	17	66192127	66263305	332	2563	1.9213	0.027346
ZNF701	19	53063526	53100427	107	2563	1.7557	0.039571
ZNF551	19	58183337	58211179	50	2563	1.9409	0.026133
ANO4	12	101123841	101532419	1099	2563	1.8571	0.031646
PRR20A	13	57705052	57728073	19	2563	1.783	0.037294
C2orf50	2	11263179	11296916	87	2563	1.9691	0.024469
ZADH2	18	72899278	72931281	48	2563	1.843	0.032668
EIF4E3	3	71718440	71813924	220	2563	1.7232	0.042429
ERICH4	19	41939063	41960670	28	2563	1.7777	0.037725
SLC7A5	16	87853629	87913100	188	2563	1.8329	0.033408
TLX3	5	170726288	170749138	41	2563	1.8307	0.033572
COPS4	4	83946239	84006971	45	2563	1.8151	0.034755
FEM1A	19	4781728	4805571	88	2563	1.772	0.038195
CAAP1	9	26830683	26902826	128	2563	1.9044	0.02843
WDR54	2	74638863	74662882	12	2563	1.8072	0.035363
SSX2IP	1	85099390	85166440	121	2563	1.9471	0.025764
NUDT17	1	145576491	145599435	14	2563	1.883	0.029848
LCE6A	1	152805330	152826459	3	2563	1.7228	0.042464
LINC00452	13	114576610	114636485	48	2563	1.8228	0.03417
GABRA5	15	27101866	27204357	38	2563	1.7775	0.037743
NEDD9	6	11173531	11392581	532	2563	1.8193	0.034431
TSHR	14	81411333	81622646	604	2563	2.0027	0.022603
NUTF2	16	67870819	67916470	14	2563	1.9639	0.024773
STAM2	2	152963315	153042506	183	2563	1.9356	0.02646
SEMA4F	2	74871355	74920981	36	2563	2.0048	0.022491
NUDT5	10	12199573	12248143	101	2563	1.7634	0.038917
PLEKHG4	16	67301413	67333403	18	2563	1.6974	0.044814
TMED9	5	177009213	177033108	34	2563	1.7043	0.044165
RADIL	7	4828736	4933335	153	2563	1.7756	0.0379
ZNF608	5	123962606	124094517	260	2563	1.9104	0.028043
CATSPERG	19	38816443	38871589	75	2563	1.962	0.024883
SLC2A7	1	9053359	9096404	88	2563	1.7645	0.038826
CLEC4C	12	7870235	7912069	193	2563	1.8563	0.031707
VN1R4	19	53760013	53780918	65	2563	1.9267	0.027012
C8orf59	8	86116288	86142643	26	2563	1.8048	0.035549
SEBOX	17	26681290	26702265	26	2563	1.7396	0.040966
LOC100506944	3	88377565	88526299	461	2563	1.9011	0.028643
CAV1	7	116154839	116211239	131	2563	1.9001	0.028712
CLDN3	7	73173327	73194600	40	2563	1.8612	0.031357
MCAM	11	119169234	119199087	21	2563	1.8213	0.034277
MEIS2	15	37173222	37403500	263	2563	1.8572	0.031639
POLR2K	8	101152839	101176230	39	2563	1.7298	0.041835
RFC1	4	39279069	39378001	142	2563	1.9536	0.025374
SP1	12	53763979	53820230	95	2563	1.9656	0.024674
TNFAIP1	17	26652548	26684035	27	2563	1.7061	0.043993
IRX6	16	55348406	55374672	70	2563	1.9656	0.024672
ZNF34	8	145988499	146022725	70	2563	1.837	0.033105
ADO	10	64554516	64578239	31	2563	2.0254	0.021413
ZNF835	19	57163729	57193151	100	2563	1.8537	0.031889
YIF1B	19	38784200	38816615	63	2563	1.8406	0.032843
C16orf93	16	30758733	30783598	13	2563	1.9142	0.027799
TARP	7	38289243	38367285	354	2563	2.0394	0.020704
HOXB2	17	46610017	46632393	41	2563	1.9315	0.026708
IL1B	2	113577337	113604356	47	2563	1.8462	0.032429
PRPH	12	49678796	49702481	65	2563	1.7884	0.036853
TIMP3	22	33186802	33269028	158	2563	1.8183	0.03451
NAMPT	7	105878731	105936373	93	2563	1.6596	0.048497
EDRF1	10	127398084	127462712	46	2563	1.551	0.060449
IQCH	15	67537138	67804142	376	2563	1.885	0.029718
OR5H2	3	97991732	98012676	86	2563	1.8364	0.033148
KATNAL1	13	30766767	30891624	236	2563	1.8029	0.0357
SREK1	5	65430046	65489444	77	2563	1.9409	0.026138
KIF7	15	90161201	90208725	78	2563	1.7485	0.040184
CLPTM1	19	45447842	45506604	124	2563	1.8041	0.035608
ILK	11	6614938	6642105	58	2563	1.9156	0.027708
PGM5	9	70961815	71155977	176	2563	1.8452	0.032505
SIX3	2	45159037	45183216	53	2563	1.7792	0.037603
SLC20A1	2	113393434	113431402	96	2563	1.7835	0.037254
ATF7	12	53891640	54030200	199	2563	1.8597	0.031462
TIPARP	3	156382205	156434559	33	2563	1.8461	0.032441
GNPNAT1	14	53231911	53268386	44	2563	1.7348	0.041386
LRRC19	9	26983134	27015691	44	2563	1.9153	0.027726
TRIM47	17	73860242	73884683	56	2563	1.7105	0.043583
ZNF837	19	58868990	58902389	91	2563	1.8225	0.034187
SHE	1	154432118	154484786	77	2563	1.7909	0.036651
LRRC45	17	79971280	79999027	55	2563	1.7062	0.043989
UBN2	7	138905978	139002982	27	2563	1.9726	0.024273
CCDC23	1	43262723	43293059	48	2563	1.8131	0.034908
SLC22A10	11	63047372	63089246	79	2563	1.854	0.031866
C2orf81	2	74631303	74654934	18	2563	1.7695	0.038402
LOC100506571	1	228251610	228274258	18	2563	1.6732	0.047149
CALM1	14	90853327	90884619	55	2563	1.769	0.038449
COX10	17	13962719	14121996	316	2563	1.9841	0.023623
CTRL	16	67953473	67975778	8	2563	1.8338	0.033339
DSCAM	21	41374343	42229039	2239	2563	1.8644	0.03113
ELAVL1	19	8013457	8080529	129	2563	1.8541	0.031862
GJA8	1	147364946	147391396	26	2563	1.8467	0.032394
HOXB1	17	46596807	46618272	51	2563	1.7835	0.037249
P2RY2	11	72918735	72963472	40	2563	1.8209	0.034311
SERPINI2	3	167149577	167206732	159	2563	1.844	0.032589
PTPRS	19	5195514	5350814	321	2563	1.7964	0.036212
PMEL	12	56337889	56370523	18	2563	1.6515	0.049322
SLK	10	105716943	105798991	173	2563	1.8837	0.029806
TRIM32	9	119350147	119473579	303	2563	1.9376	0.026333
RRP8	11	6611144	6634884	58	2563	1.9122	0.027926
RXFP3	5	33926491	33949023	15	2563	1.6877	0.04573
CDH23	10	73146691	73585704	990	2563	1.7911	0.036635
HOGA1	10	99334102	99382559	74	2563	1.9615	0.024909
PDZD8	10	119019936	119144951	245	2563	1.6611	0.048347
LRRK2	12	40608813	40773087	455	2563	1.9481	0.025702
SPNS2	17	4392129	4453228	61	2563	1.8672	0.030939
TMEM65	8	125313159	125394940	182	2563	1.8306	0.03358
C11orf42	11	6216798	6242365	50	2563	1.7927	0.036512
SSC5D	19	55989870	56040466	160	2563	1.7458	0.040425
NKAIN3	8	63151501	63922211	1979	2563	1.8932	0.029168
MUC21	6	30941485	30967675	126	2563	1.931	0.026739
ARHGEF33	2	39136504	39212590	83	2563	1.62	0.052618
APOC4	19	45435495	45458753	74	2563	1.707	0.043912
JUND	19	18380563	18402432	91	2563	1.8392	0.032945
PCDHGC3	5	140845569	140902546	100	2563	1.8421	0.032733
RABIF	1	202837410	202868385	59	2563	1.6973	0.04482
RIMS2	8	104502426	105276656	2288	2563	1.6862	0.045878
FRS3	6	41727914	41757643	52	2563	1.7596	0.039239
FRS2	12	69854129	69983573	249	2563	1.7187	0.042833
TPPP3	16	67413710	67437449	8	2563	1.6137	0.053302
ATP5SL	19	41927223	41955843	48	2563	1.7121	0.043443
ACKR3	2	237459424	237501001	79	2563	1.7789	0.03763
RBM15	1	110871945	110899303	48	2563	1.7627	0.038978
ELOVL6	4	110960187	111130355	396	2563	1.8118	0.035009
RALYL	8	85085453	85844079	1065	2563	1.9032	0.02851
ZNF688	16	30570998	30595243	6	2563	1.9463	0.025807
CNIH3	1	224724563	224938269	437	2563	2.0044	0.022514
TIPRL	1	168138171	168181352	79	2563	1.8095	0.035184
FBXO43	8	101135588	101168099	45	2563	1.695	0.045038
OR6S1	14	21098855	21119850	84	2563	1.7602	0.039188
COX8C	14	93803537	93824700	36	2563	1.7347	0.041394
SBSN	19	36004269	36029253	81	2563	1.6876	0.045747
FAM177B	1	222900558	222936932	11	2563	1.6699	0.047469
LOC646588	7	25684948	25712806	51	2563	1.8265	0.033884
APOC2	19	45439239	45462822	80	2563	1.6998	0.044587
CAV2	7	116129655	116158595	84	2563	1.7161	0.043075
COX7C	5	85903784	85926583	5	2563	1.8146	0.034793
GYS1	19	49461382	49506610	46	2563	1.8504	0.032131
LCAT	16	67963787	67988656	8	2563	1.8528	0.031956
LHB	19	49509237	49530350	69	2563	1.7816	0.037405
PRPSAP2	17	18749612	18844600	299	2563	1.7684	0.038496
EMG1	12	7069944	7095165	20	2563	1.8921	0.029238
ZDHHC1	16	67418322	67460339	16	2563	1.6805	0.046431
FAM216A	12	110896232	110938192	49	2563	1.6889	0.045615
RNF216	7	5649672	5831361	233	2563	1.844	0.032592
UBE2W	8	74682332	74801145	106	2563	1.8933	0.029159
TTC7A	2	47158313	47313275	544	2563	1.7589	0.039294
SLC38A1	12	46566838	46673208	151	2563	1.8076	0.035334
C2orf40	2	106672113	106704611	94	2563	1.7277	0.042023
ZNF518B	4	10431497	10469032	63	2563	1.8043	0.035596
BIRC8	19	53782854	53804875	58	2563	1.8988	0.028798
FAM13C	10	60995889	61132661	237	2563	1.8117	0.035016
TMEM80	11	685591	715028	73	2563	1.8992	0.028772
ACTA1	1	229556992	229579858	33	2563	1.9312	0.026732
CCNT2	2	135666363	135726915	102	2563	1.7877	0.036913
CYP2C8	10	96786529	96839255	169	2563	1.7445	0.040537
TYMP	22	50954181	50978514	64	2563	1.7017	0.044405
PCOLCE	7	100189882	100215798	22	2563	1.7126	0.043394
PDE4C	19	18308771	18369010	143	2563	1.7135	0.043311
PSKH1	16	67917175	67973581	21	2563	1.8768	0.030271
RNASE2	14	21413630	21434594	35	2563	1.6988	0.044682
SLC1A1	9	4480427	4597469	305	2563	1.7346	0.041406
SLC2A2	3	170704137	170754768	100	2563	1.8181	0.034527
TRIM21	11	4396127	4424926	114	2563	1.7806	0.037487
ABCC3	17	48702205	48779063	85	2563	1.7148	0.043187
GPN3	12	110880291	110916667	43	2563	1.6894	0.045569
DACT1	14	59090786	59125039	75	2563	1.725	0.042261
CAMK1G	1	209747045	209797284	124	2563	1.8254	0.033968
RANBP10	16	67746973	67850788	43	2563	1.8302	0.033613
COLEC11	2	3632422	3702234	188	2563	1.6817	0.04631
SRD5A3	4	56202388	56249267	102	2563	1.8378	0.033042
AGPAT9	4	84446886	84537028	258	2563	1.8934	0.029152
MRPL55	1	228284380	228307037	18	2563	1.7321	0.041625
TMEM199	17	26674687	26699089	30	2563	1.6606	0.0484
TMEM196	7	19748938	19822404	218	2563	1.8431	0.032656
AK4	1	65603232	65707828	178	2563	1.8415	0.032771
ATP2B1	12	89971826	90113130	130	2563	1.8559	0.031736
CSN1S1	4	70786799	70822288	71	2563	1.7247	0.042289
EREG	4	75220860	75264477	109	2563	1.672	0.047267
HOXB4	17	46642869	46665743	46	2563	1.599	0.054911
POLR2D	2	128593840	128625729	80	2563	1.786	0.037053
CCL18	17	34381643	34408841	32	2563	1.752	0.039885
SP3	2	174761187	174840430	121	2563	1.6911	0.045413
T	6	166561144	166592157	170	2563	1.8125	0.034954
MAD1L1	7	1845428	2282583	1041	2563	1.7825	0.037331
AP4B1	1	114427370	114457741	44	2563	1.6631	0.04815
FAF2	5	175865356	175947075	164	2563	1.7885	0.036844
PLEKHH1	14	67989916	68066255	165	2563	1.7917	0.036594
ULBP3	6	150373341	150400940	107	2563	1.7406	0.040874
EFCAB1	8	49617474	49657870	26	2563	1.6838	0.046107
KCTD17	22	37437779	37469430	30	2563	1.7811	0.037449
GFOD2	16	67698436	67763273	26	2563	1.7464	0.040371
ADAMTS10	19	8635124	8685588	17	2563	1.7766	0.03782
MCHR2	6	100357786	100452114	170	2563	1.7332	0.041534
CPNE4	3	131242413	131769152	1863	2563	1.8922	0.029235
LIPH	3	185215570	185280369	86	2563	1.6278	0.051779
CNOT6L	4	78624541	78750764	142	2563	1.6446	0.050024
ODF3B	22	50958836	50981008	61	2563	1.748	0.040229
GIMAP6	7	150312463	150339736	61	2563	1.7214	0.042589
PPP2R2C	4	6312305	6575327	621	2563	1.6808	0.046403
PPFIBP1	12	27667045	27858497	480	2563	1.8544	0.03184
CPNE3	8	87516656	87583726	170	2563	1.7401	0.040921
ABCB8	7	150715510	150754869	78	2563	1.6651	0.047943
NUDCD3	7	44411965	44540474	197	2563	1.7032	0.044262
GLOD4	17	652549	695571	71	2563	1.8421	0.032733
GCNT4	5	74313246	74360743	106	2563	1.875	0.030397
PCF11	11	82858137	82906836	65	2563	1.7917	0.036591
CCHCR1	6	31100216	31136015	301	2563	1.8055	0.035501
KIDINS220	2	8855295	8987755	127	2563	1.6479	0.049683
AIDA	1	222831355	222896602	1	2563	1.7268	0.042101
MRPS36	5	68503573	68535985	77	2563	1.8752	0.030386
SMIM12	1	35305963	35335417	12	2563	1.812	0.034989
DNAH14	1	225107356	225596996	978	2563	1.9519	0.025475
LOC101929766	1	189225212	189314663	186	2563	1.7624	0.038998
NTF4	19	49554323	49578333	47	2563	1.792	0.036566
MLC1	22	50487820	50534358	244	2563	1.8675	0.030919
TSPAN12	7	120417374	120508420	81	2563	1.691	0.045417
PCLO	7	82373321	82802197	966	2563	1.7913	0.036625
SPCS1	3	52729792	52752198	30	2563	1.7159	0.043092
DHRS7	14	60601496	60643034	94	2563	1.7416	0.040793
HEATR6	17	58108790	58166292	64	2563	1.7811	0.037452
C19orf33	19	38784804	38805646	44	2563	1.7355	0.041328
AGXT2	5	34988206	35058293	199	2563	1.7353	0.041348
OR2A4	6	132011609	132032541	17	2563	1.8369	0.03311
ELOVL3	10	103976143	103999346	27	2563	1.7704	0.038327
MYL10	7	101246605	101282576	106	2563	1.8135	0.034874
ALKBH2	12	109515993	109541436	38	2563	1.6868	0.045819
LIN54	4	83835756	83944097	214	2563	1.6608	0.048373
RSBN1L	7	77315743	77419120	207	2563	1.7549	0.039639
AQP9	15	58420374	58488110	158	2563	1.7932	0.036474
RERE	1	8402464	8887699	581	2563	1.7555	0.039585
IDO1	8	39761328	39796309	68	2563	1.5556	0.059906
PCSK1	5	95716040	95778985	98	2563	1.6522	0.049251
ENPP3	6	131948375	132078550	146	2563	1.8742	0.030453
MATN4	20	43912086	43947206	70	2563	1.6154	0.053116
TMEM147	19	36026502	36048429	30	2563	1.6832	0.046169
RAI1	17	17574787	17724767	120	2563	1.6619	0.048271
POLR3A	10	79724907	79799298	38	2563	1.7009	0.044479
DUSP12	1	161709558	161736952	55	2563	1.7042	0.044167
PHB2	12	7064515	7089981	18	2563	1.7627	0.038975
SZT2	1	43845556	43929918	80	2563	1.7699	0.038371
DHRS7B	17	21020241	21105285	86	2563	1.7498	0.040077
DHX32	10	127514909	127579884	54	2563	1.7721	0.038186
GLT8D1	3	52718500	52750099	41	2563	1.6838	0.046111
KCTD14	11	77716761	77767237	169	2563	1.6913	0.045392
ZNF747	16	30531688	30556345	1	2563	1.813	0.034917
SLC35G5	8	11178495	11199695	44	2563	1.7863	0.037026
C16orf86	16	67690662	67712661	10	2563	1.7662	0.038685
LOC101929728	22	31053507	31075003	60	2563	1.796	0.036246
ACTN1	14	69330840	69456083	375	2563	1.617	0.052941
EEF1D	8	144651867	144689845	133	2563	1.6641	0.048044
GPR18	13	99896967	99920682	30	2563	1.7923	0.036544
OR1E1	17	3290760	3311704	50	2563	1.6003	0.054769
SIGMAR1	9	34624719	34647805	34	2563	1.7035	0.044241
KIF1C	17	4891243	4941694	88	2563	1.9025	0.028554
RALBP1	18	9465530	9548106	222	2563	1.6545	0.049018
PACSIN2	22	43255772	43421184	433	2563	1.7582	0.039357
MOV10L1	22	50518435	50610119	431	2563	1.7905	0.036686
MMP26	11	4999424	5023659	63	2563	1.75	0.040055
WLS	1	68554142	68708284	366	2563	1.677	0.046773
HINT2	9	35802957	35825481	24	2563	1.5611	0.059248
WDR36	5	110417870	110476200	148	2563	1.7565	0.039502
BPIFA2	20	31739660	31779223	10	2563	1.674	0.047065
PRPS1L1	7	18056397	18077486	50	2563	1.6641	0.048049
KCTD21	11	77872289	77910006	63	2563	1.702	0.044375
ZNF776	19	58248164	58279527	40	2563	1.6817	0.046315
CA13	8	86147716	86206302	70	2563	1.6832	0.046172
LDLRAD1	1	54462971	54493859	72	2563	1.7089	0.04373
C5orf46	5	147259579	147296101	90	2563	1.7018	0.0444
LIPK	10	90474301	90522513	195	2563	1.7353	0.041344
AMHR2	12	53807594	53835439	48	2563	1.8394	0.032925
2007-09-01	7	35830596	35956715	190	2563	1.7164	0.043043
ETFA	15	76498628	76613810	232	2563	1.7642	0.038847
HPCAL1	2	10433015	10577743	415	2563	1.8575	0.031617
PLIN1	15	90197598	90232648	37	2563	1.7009	0.044477
SIPA1	11	65395578	65428391	36	2563	1.8418	0.03275
AP1M1	19	16298665	16356156	151	2563	1.6818	0.046307
GDF3	12	7832381	7858360	92	2563	1.6535	0.049116
MELK	9	36562859	36687680	150	2563	1.6621	0.048251
PTPN18	2	131103580	131142982	29	2563	1.6978	0.044777
HYI	1	43906674	43929938	22	2563	1.7001	0.044557
CEP78	9	80840978	80896799	59	2563	1.7689	0.038456
ARAP2	4	36057620	36255979	311	2563	1.7655	0.038736
TMEM178A	2	39882638	39955103	66	2563	1.7757	0.037894
ANKRD60	20	56783510	56814039	42	2563	1.5401	0.061762
ZNF883	9	115749400	115784472	128	2563	1.8269	0.033859
TMEM114	16	8609502	8632226	91	2563	1.63	0.051546
AGT	1	230828269	230860336	122	2563	1.6484	0.04964
DARS	2	136654252	136753254	96	2563	1.6863	0.04587
ETV5	3	185754106	185836901	73	2563	1.5802	0.057026
FCN2	9	137762658	137789366	123	2563	1.6401	0.050488
OGDH	7	44636104	44758669	116	2563	1.762	0.039034
PITX3	10	103979946	104011231	38	2563	1.7009	0.044482
PTPRG	3	61537243	62290573	1657	2563	1.7475	0.040272
FBXO21	12	117571278	117638305	227	2563	1.7023	0.044351
WBP2	17	73831780	73861501	65	2563	1.6301	0.051542
SPAG8	9	35797782	35822269	29	2563	1.5686	0.05837
CPXM1	20	2764715	2791292	71	2563	1.5743	0.057712
CAMK1D	10	12381583	12881735	1316	2563	1.7146	0.043212
KIAA1467	12	13187300	13246383	100	2563	1.7901	0.036718
HIF3A	19	46790303	46856690	197	2563	1.7341	0.041448
GAREML	2	26385960	26422532	69	2563	1.6641	0.048047
WDSUB1	2	160082304	160153304	185	2563	1.5881	0.056135
ARSK	5	94880825	94950806	73	2563	1.7385	0.041059
PTRF	17	40544467	40585506	112	2563	1.7381	0.041098
LOC101927216	13	80606827	80634465	54	2563	1.7923	0.036539
BNIP2	15	59941345	59991728	150	2563	1.5701	0.058198
CACNB1	17	37319709	37363956	40	2563	1.6361	0.050914
GOLGA3	12	133335495	133415659	275	2563	1.7411	0.040831
RAPGEF1	9	134442157	134625364	418	2563	1.7253	0.042239
IL2RA	10	6042657	6114333	189	2563	1.7995	0.035972
MPST	22	37405683	37435863	71	2563	1.7866	0.036999
CDK17	12	96662039	96804366	268	2563	1.7703	0.038336
PGC	6	41694449	41725139	40	2563	1.6709	0.047369
RAC3	17	79979532	80002080	48	2563	1.5391	0.061893
SLC6A2	16	55679542	55750104	166	2563	1.6991	0.044652
TRH	3	129683236	129706781	52	2563	1.6675	0.04771
NR1I2	3	119489331	119562295	125	2563	1.6964	0.04491
GORASP2	2	171774948	171833645	105	2563	1.5963	0.055209
TAS2R5	7	141477129	141501338	46	2563	1.6604	0.048415
TSNAXIP1	16	67830829	67871971	17	2563	1.7902	0.036712
THAP11	16	67866213	67888098	6	2563	1.7986	0.036039
SLC4A5	2	74431997	74580534	135	2563	1.7423	0.040725
CDADC1	13	49812047	49877622	93	2563	1.5547	0.060003
GKN2	2	69162364	69190102	33	2563	1.7379	0.041118
ARMC12	6	35691567	35726690	61	2563	1.7786	0.037654
TWISTNB	7	19725085	19758660	44	2563	1.551	0.060456
TMEM102	17	7328762	7350998	35	2563	1.665	0.047961
FAM221B	9	35807014	35843372	46	2563	1.5759	0.057521
BCL2L2	14	23765971	23800241	22	2563	1.7412	0.040821
DGUOK	2	74143953	74196088	83	2563	1.7355	0.041322
FGF11	17	7331784	7358256	48	2563	1.6269	0.051881
LTF	3	46467496	46516598	177	2563	1.5548	0.059992
DNAJB9	7	108200189	108225294	39	2563	1.656	0.048859
MEP1B	18	29759987	29810367	111	2563	1.6406	0.050444
NEK4	3	52734796	52814965	94	2563	1.634	0.051129
CLEC10A	17	6967856	6993626	65	2563	1.5456	0.061098
ICOS	2	204791454	204836302	141	2563	1.7209	0.042637
ZNF586	19	58271020	58301984	51	2563	1.6768	0.046788
SLC10A7	4	147165137	147453123	430	2563	1.748	0.040233
ERMAP	1	43272776	43320660	73	2563	1.6204	0.052576
KIR3DL3	19	55225984	55258003	7	2563	1.7238	0.042374
MYO3B	2	171024655	171521674	1142	2563	1.7453	0.040468
RAD9B	12	110930005	110983952	53	2563	1.5625	0.059089
LOC728763	2	241862287	241915525	104	2563	1.6651	0.047942
LOC101927322	18	56327241	56348761	28	2563	1.6219	0.052416
LOC101929322	7	64980495	65030238	1	2563	1.6899	0.045525
CALR	19	13039414	13065304	17	2563	1.7038	0.044213
SARDH	9	136518682	136615077	207	2563	1.6514	0.049332
DPYS	8	105381652	105489281	219	2563	1.6704	0.047419
FGF8	10	103519887	103550126	18	2563	1.6233	0.05226
LAMB3	1	209778215	209835820	111	2563	1.6779	0.04668
NPR2	9	35779962	35819728	52	2563	1.5339	0.062532
RPL19	17	37346536	37370980	39	2563	1.6169	0.05295
SCP2	1	53382901	53527289	322	2563	1.744	0.040579
ZNF12	7	6718064	6756566	65	2563	1.5383	0.061984
ZNF154	19	58198594	58230579	71	2563	1.6624	0.048217
ABI3BP	3	100458179	100722336	611	2563	1.5695	0.058263
CLEC2D	12	9812304	9862151	165	2563	1.6785	0.046628
PRR13	12	53825433	53850427	26	2563	1.7917	0.036587
PCDHGC4	5	140854741	140902546	79	2563	1.6122	0.053457
ANO3	11	26200458	26694836	1807	2563	1.6615	0.048302
BCL2L2-PABPN1	14	23765971	23805394	30	2563	1.7408	0.040862
ABCA4	1	94448393	94596705	369	2563	1.6373	0.050779
TBX1	22	19734226	19781116	72	2563	1.682	0.046284
TTLL4	2	219565558	219630139	112	2563	1.4992	0.066915
ARPC3	12	110862695	110898222	37	2563	1.5588	0.05952
WDR91	7	134858590	134906316	121	2563	1.5864	0.056329
EXOSC5	19	41882275	41913289	59	2563	1.4786	0.069628
FN3K	17	80683452	80719073	100	2563	1.5913	0.055776
RSPRY1	16	57210026	57284385	68	2563	1.6417	0.050326
CBLN4	20	54562413	54590528	14	2563	1.7083	0.043789
C17orf74	17	7318851	7340887	35	2563	1.5819	0.05684
FAM92B	16	85121964	85156114	71	2563	1.6666	0.047794
LCE1C	1	152767311	152789107	43	2563	1.6919	0.045334
LCE1D	1	152759227	152780657	62	2563	1.6073	0.053998
CYP4B1	1	47254670	47295021	98	2563	1.5507	0.060488
DRG2	17	17981181	18021299	79	2563	1.5473	0.06089
PLCD1	3	38038987	38081154	64	2563	1.6267	0.051896
UBL3	13	30328545	30434820	236	2563	1.574	0.057744
SC5D	11	121153388	121194119	78	2563	1.5739	0.05775
SLC15A1	13	99326055	99414929	122	2563	1.5603	0.059345
DYNLT1	6	159047506	159075804	73	2563	1.6317	0.051375
NUP214	9	133990948	134120057	103	2563	1.7172	0.042974
FZD7	2	202889310	202913160	49	2563	1.7198	0.042737
CDC42EP3	2	37859025	37909678	140	2563	1.5777	0.05732
RAB40B	17	80604943	80666598	156	2563	1.6235	0.052245
RBPJL	20	43925483	43956464	83	2563	1.6659	0.04787
SARM1	17	26688683	26738062	75	2563	1.5464	0.061003
TMEFF2	2	192760615	193069645	414	2563	1.5449	0.061181
PISD	22	32004477	32068550	110	2563	1.5526	0.060258
TNFAIP8	5	118594418	118740294	381	2563	1.6712	0.047343
METTL3	14	21956282	21989517	72	2563	1.701	0.044476
BCCIP	10	127502102	127552264	55	2563	1.7125	0.043401
PCDH10	4	134060470	134122732	66	2563	1.5739	0.057755
SETD6	16	58539383	58564431	65	2563	1.5983	0.054988
DDHD1	14	53493458	53630046	180	2563	1.6572	0.048737
HVCN1	12	111076491	111140276	69	2563	1.5049	0.066176
RAB2B	14	21917179	21955132	87	2563	1.725	0.042259
OSBPL6	2	179049208	179274160	399	2563	1.5858	0.056395
RFPL4AL1	19	56273171	56294545	38	2563	1.6049	0.054256
LOC101927751	15	101447587	101469437	34	2563	1.5818	0.056845
LOC101929530	3	11902358	11953081	169	2563	1.7588	0.039306
BRDT	1	92404928	92489985	188	2563	1.6892	0.045594
GPR25	1	200832083	200853306	67	2563	1.6926	0.04527
KCNA7	19	49560675	49586198	61	2563	1.6747	0.046996
POLG	15	89849536	89888026	52	2563	1.5567	0.059766
SLC18A2	10	118990584	119048941	87	2563	1.633	0.051237
HERC2	15	28346183	28577313	132	2563	1.6664	0.04782
PADI2	1	17383256	17455948	245	2563	1.6964	0.044908
CCDC106	19	56148934	56174527	34	2563	1.7281	0.041989
SLC52A2	8	145572217	145594946	25	2563	1.6029	0.054477
ZNF606	19	58478440	58524714	172	2563	1.5277	0.063298
APOL4	22	36575176	36610879	178	2563	1.6408	0.050415
GSG1	12	13226471	13266659	44	2563	1.5922	0.055666
GRWD1	19	48939030	48967164	39	2563	1.5323	0.062719
LRRC8C	1	90088644	90195094	156	2563	1.5678	0.058464
EBPL	13	50224812	50275627	154	2563	1.6985	0.044711
DEPDC7	11	33027410	33065128	149	2563	1.6442	0.050068
HAUS1	18	43674298	43718299	95	2563	1.6351	0.051016
TRIM6	11	5607331	5644188	170	2563	1.6171	0.05293
MOGAT3	7	100829010	100854302	43	2563	1.653	0.049161
LCE1B	1	152774447	152795585	27	2563	1.6369	0.050821
B3GNT8	19	41921264	41944635	46	2563	1.5805	0.057002
SLC6A17	1	110683132	110754824	102	2563	1.6566	0.048801

## Sheet: h_RANpic
Table S9h. Top gene-based associations (p < 0.05) detected with RANpic.
Gene	CHR	START	STOP	NSNPS	N	ZSTAT	P
TBC1D9	4	141531936	141687471	285	2562	4.262	1.0132e-05
TTC33	5	40701678	40766072	117	2562	3.7395	9.2189e-05
VSNL1	2	17711807	17847706	266	2562	3.8564	5.7534e-05
PRKAA1	5	40749481	40808297	105	2562	3.6467	0.00013279
IFNB1	9	21067104	21087943	54	2562	3.4383	0.00029264
PTGER4	5	40670032	40706962	93	2562	3.6185	0.00014816
RPL37	5	40821430	40845387	48	2562	3.3779	0.0003652
MGAT4D	4	141354529	141429531	171	2562	3.6314	0.00014094
TBX1	22	19734226	19781116	72	2562	3.4056	0.00033013
NPAP1	15	24910541	24938593	74	2562	3.5275	0.00020975
ELMOD2	4	141435312	141484924	78	2562	3.4884	0.00024297
ADRA1B	5	159333740	159410017	101	2562	3.5094	0.00022452
PPARGC1A	4	23783644	24484394	1415	2562	3.5516	0.00019147
CTDSPL2	15	44709579	44829455	18	2562	3.2272	0.00062505
GNB1L	22	19765932	19852462	164	2562	3.3217	0.00044736
BDH2	4	103988770	104031024	56	2562	3.1716	0.00075793
ACVR1	2	158582958	158742374	91	2562	3.1829	0.00072912
PARP1	1	226538392	226605801	180	2562	3.2129	0.00065695
IRF3	19	50152826	50179132	25	2562	3.153	0.00080812
ZNF334	20	45118269	45152198	32	2562	3.2436	0.00059006
SPG11	15	44844894	44965876	12	2562	3.2093	0.00066525
BCL2L12	19	50158399	50187173	23	2562	3.0921	0.0009939
PATL2	15	44947930	44980894	3	2562	3.0682	0.0010768
FABP7	6	123090646	123115219	36	2562	3.065	0.0010884
SCAF1	19	50135382	50171906	35	2562	3.1713	0.00075887
JAG1	20	10608332	10664694	96	2562	3.26	0.00055708
FHIT	3	59725036	61247133	4842	2562	3.3127	0.00046207
SRCAP	16	30699571	30761450	25	2562	2.8345	0.0022947
PIGV	1	27103739	27134894	17	2562	2.9451	0.0016142
CASC4	15	44570909	44717959	8	2562	3.0196	0.0012656
RSPO4	20	929095	992907	146	2562	3.4141	0.00031997
BCL7C	16	30835373	30915852	65	2562	2.9091	0.0018126
FEZ2	2	36769397	36835333	169	2562	3.1258	0.00088651
LPIN2	18	2906992	3023313	146	2562	3.1728	0.00075485
MICALL2	7	1463995	1509138	99	2562	3.1072	0.00094446
TMEM265	16	30741512	30766517	8	2562	2.7942	0.0026014
PRR14	16	30652038	30677734	11	2562	2.7392	0.0030791
MYH13	17	10191401	10286322	215	2562	3.1017	0.00096219
NLRP1	17	5394719	5497832	440	2562	3.1316	0.00086931
CDX1	5	149536344	149574121	78	2562	3.0105	0.0013042
GRB7	17	37884162	37913538	21	2562	2.915	0.0017783
EFR3A	8	132906356	133035889	246	2562	3.1121	0.00092888
RRAS	19	50128552	50153400	23	2562	2.9651	0.0015129
MCMBP	10	121578916	121643140	111	2562	2.9288	0.0017014
PHYHIPL	10	60926348	61017815	96	2562	2.6798	0.0036829
GSC	14	95224560	95246499	27	2562	2.888	0.0019387
ZMYND11	10	170405	310577	143	2562	3.0137	0.0012904
PARD3	10	34388488	35114253	1316	2562	3.0378	0.0011914
HCRTR2	6	55029071	55157538	310	2562	2.8326	0.0023083
PRR12	19	50084912	50139696	86	2562	3.1586	0.00079268
ZNF300	5	150263954	150294545	61	2562	2.7362	0.0031077
ZNF91	19	23530498	23588269	135	2562	3.071	0.0010669
PCGF5	10	92912769	93054088	248	2562	2.8594	0.0021221
SLC2A2	3	170704137	170754768	100	2562	2.7795	0.0027218
TNFRSF19	13	24134509	24260244	359	2562	2.8819	0.0019764
FBRS	16	30665778	30692131	7	2562	2.5987	0.0046783
ZNF257	19	22225126	22284276	281	2562	2.7572	0.0029146
LOC101928728	1	27008623	27032896	26	2562	2.8777	0.0020027
EPO	7	100308423	100331323	36	2562	2.7393	0.0030782
DMRTA1	9	22436840	22462472	73	2562	2.8332	0.002304
OR10A7	12	55604809	55625759	26	2562	2.7101	0.0033632
GRIN2B	12	13703684	14143022	1023	2562	3.0367	0.0011959
PHKG2	16	30749574	30782497	13	2562	2.6031	0.0046192
KANSL2	12	49036994	49086035	68	2562	2.6725	0.0037641
CCNT1	12	49072241	49120781	76	2562	2.6255	0.0043262
SFN	1	27179633	27200947	34	2562	2.6617	0.0038875
ELMO1	7	36882511	37498895	1250	2562	2.6526	0.0039941
CENPE	4	104016963	104129566	189	2562	2.5678	0.0051173
SIGLEC11	19	50442250	50474439	55	2562	2.8308	0.0023217
ZNF676	19	22351903	22389753	100	2562	2.6091	0.004539
ADGRD1	12	131428452	131636010	708	2562	2.8357	0.0022862
IRGM	5	150216085	150238231	58	2562	2.6146	0.0044661
ARID1A	1	27012522	27118601	123	2562	2.7662	0.0028357
AP2A2	11	915809	1022245	288	2562	2.5907	0.0047893
TLL1	4	166784390	167036330	307	2562	2.9039	0.0018427
KBTBD8	3	67038727	67071634	44	2562	2.7603	0.0028876
MUC20	3	195406293	195477004	19	2562	2.4858	0.0064621
LOC730183	16	30699025	30719810	13	2562	2.6034	0.0046153
CTBP2	10	126666418	126859624	514	2562	2.6557	0.0039574
DUSP6	12	89731837	89756296	47	2562	2.6185	0.0044164
PZP	12	9291436	9370966	181	2562	2.5721	0.0050544
KLK8	19	51489264	51514958	61	2562	2.699	0.0034771
GPATCH3	1	27206979	27236962	39	2562	2.5437	0.0054841
PRR30	2	27349715	27372332	30	2562	2.5577	0.0052684
LRRFIP1	2	238526224	238700290	471	2562	2.6858	0.0036174
OR9K2	12	55513553	55534560	106	2562	2.5327	0.0056593
CRX	19	48313807	48356587	290	2562	2.5806	0.0049316
FAM134A	2	220032939	220060197	45	2562	2.4032	0.0081251
SH2D5	1	21036225	21069133	67	2562	2.6373	0.004178
SPCS2	11	74650292	74700076	68	2562	2.7313	0.0031543
LARP4	12	50784592	50883788	55	2562	2.6939	0.0035311
XRRA1	11	74540655	74670232	136	2562	2.7091	0.0033736
PHYH	10	13309796	13352133	144	2562	2.6011	0.0046462
PLA2G4A	1	186788032	186968113	447	2562	2.6695	0.0037987
RBAK	7	5075452	5119119	152	2562	2.7308	0.0031586
RBPMS2	15	65022093	65077770	61	2562	2.5749	0.0050138
PRKAR1A	17	66497921	66557457	136	2562	2.5283	0.0057313
PRRG2	19	50074574	50104272	59	2562	2.7373	0.003097
LOC100132146	3	46643925	46678033	118	2562	2.6396	0.0041504
MMP16	8	89039460	89349717	574	2562	2.7475	0.0030023
UCP1	4	141471014	141499989	77	2562	2.7837	0.0026875
INADL	1	62198149	62639592	895	2562	2.7729	0.002778
RBAK-RBAKDN	7	5075452	5122854	162	2562	2.6745	0.003742
MEP1B	18	29759987	29810367	111	2562	2.5292	0.0057165
STK38	6	36451666	36525256	172	2562	2.5264	0.0057617
NGDN	14	23928898	23957402	58	2562	2.5477	0.0054221
DUSP19	2	183933287	183974736	86	2562	2.4828	0.0065175
KRT2	12	53028342	53055959	76	2562	2.5347	0.0056279
SRSF8	11	94790041	94814387	68	2562	2.594	0.0047434
PAK7	20	9508037	9829687	796	2562	2.7003	0.0034643
C16orf93	16	30758733	30783598	13	2562	2.3919	0.0083797
FCHO2	5	72241808	72396349	241	2562	2.5277	0.0057413
FAM69C	18	72092963	72135070	78	2562	2.5785	0.0049613
IFFO2	1	19220774	19292826	124	2562	2.456	0.0070246
HPCAL1	2	10433015	10577743	415	2562	2.5301	0.0057013
CHAC1	15	41235636	41258717	43	2562	2.4601	0.0069453
TMC2	20	2507253	2632494	507	2562	2.6823	0.0036555
CD302	2	160615139	160665115	130	2562	2.5759	0.0049995
NUDC	1	27238187	27283362	50	2562	2.5652	0.0051553
CDADC1	13	49812047	49877622	93	2562	2.5424	0.0055051
NR0B2	1	27227975	27250567	38	2562	2.3944	0.008324
MYOZ2	4	120046939	120118944	175	2562	2.5689	0.0051015
DBN1	5	176873613	176910694	26	2562	2.2434	0.012435
KLK7	19	51469735	51497320	24	2562	2.4839	0.006497
SLC6A7	5	149559520	149600635	139	2562	2.4389	0.0073655
RNF40	16	30762933	30797628	19	2562	2.2832	0.011209
CNPPD1	2	220026619	220052885	42	2562	2.3269	0.009986
GGTLC2	22	22977059	23000368	6	2562	2.2911	0.010978
IRX2	5	2736279	2761769	10	2562	2.3535	0.0092979
NOSIP	19	50048725	50093845	82	2562	2.6122	0.0044984
KIF17	1	20980475	21054317	137	2562	2.4135	0.0079003
ITFG3	16	274758	328960	102	2562	2.4433	0.0072776
AIFM3	22	21309418	21345649	39	2562	2.3594	0.0091514
UBN2	7	138905978	139002982	27	2562	2.3987	0.0082256
SLC26A11	17	78184200	78237308	135	2562	2.4622	0.0069048
SUCLG1	2	84640647	84696586	44	2562	2.429	0.0075704
SLC39A1	1	153921575	153950660	24	2562	2.4006	0.0081839
IQCJ-SCHIP1	3	158777041	159625155	1302	2562	2.5213	0.0058467
GMEB1	1	28985234	29052115	85	2562	2.4768	0.006629
GPN2	1	27195872	27226869	43	2562	2.3809	0.0086356
RADIL	7	4828736	4933335	153	2562	2.6825	0.003654
CREB3L4	1	153930315	153956840	24	2562	2.3257	0.010018
C1QTNF7	4	15331560	15457791	253	2562	2.5469	0.0054338
C9orf135	9	72425731	72531148	277	2562	2.4863	0.0064531
ZNF629	16	30779770	30808564	19	2562	2.3256	0.010021
SLC35C2	20	44968167	45003097	15	2562	2.3937	0.0083407
PHIP	6	79634136	79798011	209	2562	2.5043	0.0061341
NSFL1C	20	1412807	1458345	107	2562	2.4709	0.0067393
CHD9	16	53078905	53371414	520	2562	2.5799	0.0049409
ZDHHC18	1	27143201	27194092	70	2562	2.3338	0.009802
PEX11G	19	7531756	7565884	82	2562	2.4144	0.0078814
SCN9A	2	167041695	167242497	543	2562	2.4812	0.0065466
TMCO6	5	140009012	140034989	48	2562	2.3642	0.0090352
LRRC10	12	69992344	70014942	61	2562	2.5044	0.0061322
PDLIM7	5	176900395	176934606	3	2562	2.2526	0.012142
APOL4	22	36575176	36610879	178	2562	2.5436	0.0054857
EMC1	1	19532158	19588053	128	2562	2.4028	0.008134
KDF1	1	27266047	27296901	28	2562	2.3584	0.0091758
SSUH2	3	8651086	8796721	146	2562	2.4297	0.0075563
KMT2E	7	104644637	104764532	149	2562	2.3703	0.0088857
ASPHD2	22	26815280	26850978	63	2562	2.2824	0.011232
PRMT9	4	148548936	148615381	2	2562	2.292	0.010953
JTB	1	153936745	153961096	24	2562	2.3036	0.010622
HARS2	5	140061011	140088903	49	2562	2.3151	0.010304
CLGN	4	141299607	141358815	60	2562	2.3191	0.010194
INVS	9	102851467	103073908	436	2562	2.2349	0.012712
POU4F2	4	147550045	147573623	39	2562	2.5167	0.0059237
RPS23	5	81559139	81584235	52	2562	2.6274	0.0043018
TNNI1	1	201362895	201400874	41	2562	2.2063	0.01368
TTLL4	2	219565558	219630139	112	2562	2.3446	0.0095233
TBR1	2	162262620	162292381	41	2562	2.5071	0.0060857
ICOS	2	204791454	204836302	141	2562	2.3759	0.0087537
SCHIP1	3	158981036	159625155	924	2562	2.4325	0.0074969
SELT	3	150311066	150358234	121	2562	2.4263	0.0076264
CROT	7	86964951	87039112	110	2562	2.6167	0.0044395
TMEM184C	4	148528539	148566674	3	2562	2.1286	0.016644
GPAM	10	113897971	113985153	110	2562	2.3038	0.010616
2007-03-01	2	160558980	160635084	226	2562	2.5787	0.0049591
ZNF747	16	30531688	30556345	1	2562	2.3672	0.008962
DIAPH3	13	60229717	60748119	708	2562	2.3896	0.0084332
EIF2A	3	150254465	150313803	161	2562	2.33	0.0099037
ZMAT2	5	140068265	140096248	49	2562	2.303	0.01064
CRTC2	1	153910148	153941132	29	2562	2.3603	0.0091311
KCTD20	6	36400544	36468918	124	2562	2.4692	0.0067715
PXT1	6	36348328	36420666	183	2562	2.3674	0.0089569
KLK9	19	51495769	51522890	96	2562	2.4491	0.0071598
GPR1	2	207030040	207092771	152	2562	2.3881	0.0084683
PRR7	5	176863796	176893287	30	2562	2.1808	0.014599
IZUMO2	19	50645805	50676538	1	2562	2.3348	0.009777
KDELC2	11	108332832	108379169	64	2562	2.365	0.0090159
BAG4	8	38024106	38080819	65	2562	2.2782	0.011358
GAPVD1	9	128014073	128137290	133	2562	2.1802	0.014622
VRK3	19	50469724	50539274	186	2562	2.3317	0.0098593
ART1	11	3653487	3695844	59	2562	2.3353	0.0097626
PSMA4	15	78822747	78851562	76	2562	2.1657	0.015167
RTN1	14	60052694	60347557	502	2562	2.4144	0.0078805
SLC6A13	12	319787	382039	126	2562	2.4071	0.0080407
TRIM21	11	4396127	4424926	114	2562	2.3712	0.0088652
DEGS1	1	224360910	224391143	65	2562	2.4365	0.0074159
LGI1	10	95507566	95567916	88	2562	2.4709	0.0067379
RUVBL2	19	49486738	49529183	96	2562	2.2918	0.010958
ZNF609	15	64781619	64988267	191	2562	2.3547	0.0092682
NOMO1	16	14917643	15000014	2	2562	2.2508	0.012199
ZNF444	19	56642320	56682262	61	2562	2.3396	0.009653
PCDHB6	5	140519839	140542868	56	2562	2.1658	0.015163
C16orf62	16	19556737	19722485	318	2562	2.4735	0.0066904
INTS2	17	59932728	60015377	116	2562	2.2415	0.012498
DHX35	20	37580981	37678366	145	2562	2.1976	0.01399
MOSPD3	7	100199725	100223003	30	2562	2.1836	0.014496
GRPEL1	4	7051780	7079800	61	2562	2.2369	0.012646
MIXL1	1	226401325	226424756	38	2562	2.2149	0.013382
ZNF587	19	58321011	58389953	170	2562	2.2151	0.013375
FAM120AOS	9	96198776	96225874	44	2562	2.3828	0.008591
GAS2L2	17	34061530	34089897	19	2562	2.2157	0.013355
OR6C74	12	55631072	55652010	45	2562	2.2865	0.011111
MFSD8	4	128828960	128897185	27	2562	2.244	0.012416
SEBOX	17	26681290	26702265	26	2562	2.1322	0.016497
ZNF587B	19	58331427	58367606	82	2562	2.2157	0.013356
KRT81	12	52669697	52695299	89	2562	2.3734	0.0088123
ISOC2	19	55954345	55983070	8	2562	2.1607	0.015359
MIEN1	17	37875409	37896792	15	2562	2.3112	0.01041
PTTG1IP	21	46259500	46304487	173	2562	2.2601	0.011908
GRK6	5	176843687	176879850	27	2562	2.0937	0.018144
HARS	5	140043490	140081681	57	2562	2.239	0.012578
KRT86	12	52632892	52712947	249	2562	2.197	0.014011
NKX6-1	4	85404436	85429387	18	2562	2.1854	0.014429
OAZ2	15	64969773	65005462	38	2562	2.2083	0.01361
PDE4D	5	58254865	59793925	3267	2562	2.176	0.014776
SGSH	17	78170515	78204199	94	2562	2.2713	0.011563
STAT3	17	40455342	40550586	153	2562	2.4129	0.0079139
PABPN1	14	23779397	23805394	21	2562	2.1221	0.016914
DENND4B	1	153891977	153929162	41	2562	2.2857	0.011135
ATG7	3	11304010	11609139	488	2562	2.1867	0.014381
NEU3	11	74689950	74728743	51	2562	2.3834	0.0085771
CDC37	19	10491809	10524271	72	2562	1.9684	0.024509
HSPA4L	4	128693453	128765228	25	2562	2.1833	0.014506
SCMH1	1	41482871	41717815	524	2562	2.4007	0.0081818
TBC1D1	4	37879606	38150796	641	2562	2.4588	0.0069697
WDR55	5	140034384	140061930	35	2562	2.1659	0.01516
SLC38A7	16	58690298	58728674	129	2562	2.2664	0.011713
FEM1A	19	4781728	4805571	88	2562	2.3514	0.0093515
AARS2	6	44256463	44291094	55	2562	2.5252	0.0057811
PCDH10	4	134060470	134122732	66	2562	2.4534	0.0070757
GALNT12	9	101559981	101622363	109	2562	2.2769	0.011396
HYKK	15	78789906	78839715	120	2562	2.135	0.01638
OR6B1	7	143691090	143712025	41	2562	2.3406	0.0096254
GPR150	5	94945980	94967284	9	2562	2.3762	0.0087466
DND1	5	140040381	140063171	31	2562	2.1793	0.014653
POT1	7	124452440	124580037	384	2562	2.2412	0.012508
POP7	7	100293676	100315123	43	2562	2.1746	0.014829
AEBP1	7	44133960	44164164	55	2562	2.0913	0.01825
ADGRB2	1	32182718	32240494	23	2562	2.3239	0.010066
DDC	7	50516134	50643154	438	2562	2.5317	0.0056751
ERV3-1	7	64440733	64477124	56	2562	2.2056	0.013705
PHF2	9	96328909	96451869	408	2562	2.4365	0.0074156
RELN	7	103102231	103639963	1629	2562	2.311	0.010416
ST14	11	130019682	130090257	138	2562	2.0037	0.022553
UBE2G2	21	46178495	46231751	176	2562	2.3145	0.01032
ATF7	12	53891640	54030200	199	2562	2.0967	0.018012
DIDO1	20	61499090	61579304	153	2562	2.1764	0.014762
SEPHS1	10	13349428	13400298	123	2562	2.1835	0.014499
PCDHB5	5	140504800	140527704	39	2562	2.1996	0.013916
DCTN4	5	150078309	150148657	2	2562	2.2284	0.012927
ZNF117	7	64424830	64461414	60	2562	2.2132	0.013442
ZRANB1	10	126595704	126686005	147	2562	2.3021	0.010664
PPP1R12C	19	55592281	55638968	56	2562	2.1914	0.014212
CHFR	12	133406937	133491459	292	2562	2.1748	0.014822
PCDH20	13	61973818	61999655	64	2562	2.0937	0.018142
C3orf52	3	111795175	111847073	47	2562	2.3186	0.010208
PRR29	17	62065711	62091645	13	2562	1.8957	0.029002
IRAK1BP1	6	79567261	79724545	228	2562	2.3694	0.0089089
BPIFA2	20	31739660	31779223	10	2562	2.1495	0.015796
VPS37D	7	73072174	73096440	38	2562	2.3345	0.0097839
TEX2	17	62214795	62350653	248	2562	2.1917	0.014202
SPATA2L	16	89752765	89778131	58	2562	2.1763	0.014766
LRRC3C	17	38087727	38110987	75	2562	2.1282	0.01666
LSM1	8	38010839	38044248	40	2562	2.1555	0.015563
CSE1L	20	47652783	47723497	169	2562	2.2439	0.012419
HOXB4	17	46642869	46665743	46	2562	2.1216	0.016935
MCM6	2	136587196	136644047	89	2562	2.0839	0.018584
TFR2	7	100208039	100250332	53	2562	2.0599	0.019703
TPM4	19	16168317	16223815	97	2562	2.2092	0.013579
DYSF	2	71670347	71923895	470	2562	2.202	0.013831
EIF3J	15	44819266	44865001	10	2562	2.3322	0.0098439
PIWIL1	12	130812433	130866877	149	2562	2.1655	0.015174
PREB	2	27343624	27367542	26	2562	2.3691	0.0089158
POMT1	9	134368282	134409193	44	2562	2.2755	0.011438
POLR3C	1	145582605	145620972	30	2562	2.1432	0.016047
PLK4	4	128792016	128830379	9	2562	2.2052	0.013721
GOLT1B	12	21644699	21681337	88	2562	2.2308	0.012846
UCK1	9	134389183	134416662	41	2562	2.3844	0.0085527
SMIM3	5	150147508	150186298	40	2562	2.0951	0.018082
SP7	12	53710359	53740167	34	2562	2.2023	0.013822
VPS37A	8	17094401	17165533	152	2562	2.3804	0.0086474
LETM2	8	38230041	38277045	45	2562	1.9789	0.023913
OR11H4	14	20700951	20721925	49	2562	2.1401	0.016173
ZNF880	19	52863170	52899048	156	2562	2.2225	0.013126
LIPK	10	90474301	90522513	195	2562	2.1404	0.01616
ZNF814	19	58370747	58410442	91	2562	2.1539	0.015624
LOC101927420	7	86770739	86791643	25	2562	2.1077	0.017529
BCL2L2	14	23765971	23800241	22	2562	2.0772	0.018892
AP3S1	5	115167303	115259778	114	2562	2.248	0.012289
GPR18	13	99896967	99920682	30	2562	2.1882	0.014329
IMPG1	6	76621062	76792335	288	2562	2.35	0.0093867
PCOLCE	7	100189882	100215798	22	2562	2.1583	0.015453
CHST1	11	45659239	45697206	97	2562	2.1173	0.017118
KIAA0101	15	64647193	64689914	38	2562	2.2336	0.012754
RNF115	1	145600990	145699005	118	2562	2.104	0.017687
MDFIC	7	114552169	114669971	123	2562	2.3164	0.010268
BAZ2B	2	160165490	160483059	613	2562	2.3459	0.009491
CPXM1	20	2764715	2791292	71	2562	2.3644	0.0090308
TTC7A	2	47158313	47313275	544	2562	2.0202	0.021681
GIGYF1	7	100267130	100296870	28	2562	1.9773	0.024002
RANBP17	5	170278880	170737454	666	2562	2.1657	0.015169
C4orf29	4	128876411	128967478	37	2562	2.1849	0.014448
IGFN1	1	201149952	201208080	193	2562	2.3198	0.010176
SLC9B2	4	103936647	104008480	57	2562	2.3559	0.0092389
FAM117B	2	203489901	203644480	171	2562	2.1113	0.017374
VPS13B	8	100015299	100900447	879	2562	2.3901	0.0084229
SLFNL1	1	41471269	41499116	63	2562	2.3315	0.0098627
WDR72	15	53795938	54065075	733	2562	2.2984	0.010769
LOC100287477	19	50551973	50657102	47	2562	2.0295	0.021205
LOC101927503	11	1039884	1065749	43	2562	2.1695	0.015022
LOC101929519	9	96423303	96445032	74	2562	2.1914	0.014211
GJA1	6	121746745	121780873	77	2562	2.1271	0.016704
GNB2	7	100261363	100286792	29	2562	1.9797	0.023867
NPBWR2	20	62727183	62748184	57	2562	2.1341	0.016416
HOXB3	17	46616232	46677634	111	2562	2.1068	0.01757
IPP	1	46149996	46226485	141	2562	2.0954	0.018066
TRIP4	15	64670003	64757502	75	2562	2.2352	0.012702
DDHD2	8	38078861	38130351	31	2562	1.9108	0.028017
SMUG1	12	54564142	54592778	47	2562	1.9452	0.025873
WHSC1L1	8	38117217	38249872	112	2562	1.8213	0.034279
CASS4	20	54977168	55044396	117	2562	2.3382	0.0096888
ZBTB4	17	7352685	7397568	121	2562	2.2185	0.013261
SMC6	2	17835079	17945096	158	2562	1.9649	0.024712
PRRC2B	9	134295477	134385584	65	2562	2.213	0.01345
PLCD4	2	219462488	219511909	55	2562	1.9636	0.024791
ART5	11	3649733	3673546	38	2562	2.1721	0.014924
SLC46A3	13	29264217	29303150	49	2562	1.9093	0.028109
DPPA5	6	74052785	74073999	41	2562	1.9411	0.026122
AGRN	1	945503	1001499	9	2562	2.0914	0.018247
C12orf76	12	110455401	110515500	66	2562	2.2425	0.012465
ANKRD18B	9	33514347	33612658	105	2562	2.2711	0.011569
IQCJ	3	158777041	158994096	405	2562	2.151	0.015739
SHISA9	16	12985477	13344273	1009	2562	2.1076	0.017532
ONECUT1	15	53039160	53092209	84	2562	2.2189	0.013247
NDUFA2	5	140014948	140037370	42	2562	2.168	0.015079
POLR2A	17	7377698	7427935	171	2562	2.2439	0.012421
SEC23IP	10	121642085	121714170	123	2562	2.1296	0.016601
FAM120A	9	96204173	96338397	239	2562	2.0237	0.0215
PITPNC1	17	65363397	65703379	420	2562	2.282	0.011244
TMEM69	1	46143847	46170110	46	2562	2.0776	0.018873
NUP35	2	183972247	184036408	327	2562	2.2274	0.01296
C11orf65	11	108169012	108348258	267	2562	2.1937	0.014129
SLC35G6	17	7360504	7396383	97	2562	2.184	0.01448
LOC100130880	7	137628094	137652712	34	2562	2.0959	0.018045
GEN1	2	17925152	17976632	93	2562	2.1131	0.017295
APOD	3	195285573	195321076	5	2562	1.9681	0.024526
ASPH	8	62403115	62637199	460	2562	2.1939	0.014122
CCL22	16	57382695	57410102	65	2562	2.1534	0.015644
ZNF112	19	44820706	44870856	156	2562	2.0642	0.019501
KIAA0040	1	175116123	175172229	127	2562	2.019	0.021746
ACTR3	2	114637511	114729131	248	2562	2.0909	0.018267
SLC44A1	9	107996906	108210785	232	2562	1.9371	0.026368
POLDIP2	17	26663659	26694603	33	2562	1.9682	0.024521
SNRK	3	43318004	43402635	33	2562	2.206	0.013692
TMEM63C	14	77638102	77735838	407	2562	2.0845	0.018556
SFMBT2	10	7190586	7463448	596	2562	2.0632	0.019545
SLCO5A1	8	70574110	70757299	344	2562	2.319	0.010197
NAF1	4	164037860	164098073	84	2562	2.1726	0.014907
SAT2	17	7519552	7541194	34	2562	2.1279	0.016671
LACC1	13	44443420	44478068	113	2562	2.2212	0.01317
PEBP4	8	22560765	22795491	480	2562	2.0117	0.022125
CLVS1	8	62190514	62424204	323	2562	2.2074	0.013643
CCDC122	13	44400488	44463826	176	2562	2.25	0.012225
RBM20	10	112394155	112609227	572	2562	2.1277	0.016681
C9orf47	9	91595778	91621057	28	2562	2.1471	0.015894
ASCL5	1	201073081	201094500	50	2562	1.9899	0.023299
ACVR1B	12	52335451	52400863	48	2562	2.042	0.020575
CREBL2	12	12754831	12808041	59	2562	1.9931	0.023126
IK	5	140017384	140052065	56	2562	2.1011	0.017814
RASGRF2	5	80246491	80535981	734	2562	2.1543	0.015606
SRSF3	6	36552090	36582244	47	2562	1.9538	0.025361
ZNF142	2	219492639	219534355	38	2562	1.9213	0.027346
IRS2	13	110396184	110448914	137	2562	2.0565	0.019868
PSMD14	2	162154786	162278228	156	2562	2.0689	0.01928
CCT2	12	69969206	70020595	136	2562	2.2831	0.011213
FRS2	12	69854129	69983573	249	2562	2.2568	0.012009
MYO16	13	109238500	109870355	1801	2562	2.1909	0.014231
HMHA1	19	1055922	1096627	115	2562	2.0035	0.022561
KCNE4	2	223906648	223930355	54	2562	2.0038	0.022545
WIPI2	7	5219835	5283486	182	2562	2.1744	0.014837
PCDHA11	5	140237149	140401932	261	2562	2.071	0.019178
DSCAML1	11	117288489	117677976	890	2562	2.2793	0.011324
TTC26	7	138808490	138884550	93	2562	1.9453	0.025867
C10orf11	10	77181217	78327133	1488	2562	2.1317	0.016517
GALP	19	56677389	56707144	22	2562	2.1198	0.01701
TADA2B	4	7035156	7069679	66	2562	2.0786	0.018825
MACROD2	20	13966146	16043842	4488	2562	2.0774	0.018883
NUDT17	1	145576491	145599435	14	2562	2.0239	0.021491
TCTE1	6	44237248	44275458	69	2562	2.2975	0.010794
SLC25A45	11	65132663	65161172	18	2562	2.1857	0.01442
LOC728763	2	241862287	241915525	104	2562	2.0412	0.020614
BCL2L2-PABPN1	14	23765971	23805394	30	2562	1.9906	0.023261
ATP12A	13	25244549	25295923	217	2562	2.0595	0.019723
BCS1L	2	219514379	219538166	18	2562	1.9227	0.027258
GPR19	12	12803995	12859121	98	2562	2.1674	0.015104
PSMD12	17	65326619	65372721	68	2562	1.8508	0.0321
STAU1	20	47719876	47814907	190	2562	2.3078	0.010504
TCERG1	5	145816873	145901071	194	2562	1.9342	0.026547
HMGXB3	5	149370169	149442706	164	2562	2.036	0.020874
ZC3H7A	16	11834442	11901114	174	2562	2.016	0.021901
TAGLN3	3	111707586	111742735	154	2562	2.2689	0.011637
SSH1	12	109166466	109261359	94	2562	2.0681	0.019313
PCDHA8	5	140210907	140401929	302	2562	2.1078	0.017525
PCDHA7	5	140203969	140401929	308	2562	2.1164	0.017156
PCDHA6	5	140197650	140401929	315	2562	2.1204	0.016984
PCDHA4	5	140176672	140401929	356	2562	2.1371	0.016294
PCDHA3	5	140170783	140401929	365	2562	2.131	0.016546
ADCK3	1	227074589	227185246	241	2562	2.2564	0.012024
HOMEZ	14	23732844	23772862	44	2562	1.9178	0.027567
GPBP1L1	1	46082976	46163782	157	2562	2.0437	0.020493
EFCAB2	1	245123171	245298530	413	2562	2.1962	0.014038
ZNF347	19	53631553	53672322	84	2562	1.9495	0.025616
ZFAND2B	2	220061506	220084373	16	2562	1.9157	0.027701
TMEM199	17	26674687	26699089	30	2562	2.0129	0.022061
MBLAC2	5	89744020	89780585	48	2562	2.0035	0.022561
R3HCC1	8	23135442	23163792	82	2562	2.0177	0.021812
HDDC3	15	91464148	91485792	52	2562	2.0058	0.022438
NUDT19	19	33147186	33214702	157	2562	2.0294	0.02121
RAD51AP2	2	17681851	17711847	26	2562	2.1651	0.015191
CACNG1	17	65030652	65062913	58	2562	1.9619	0.024884
CD2	1	117287057	117321851	27	2562	1.9414	0.026102
CTSO	4	156835270	156885048	138	2562	2.0264	0.021363
EDN3	20	57865499	57911047	15	2562	2.0626	0.019574
LHB	19	49509237	49530350	69	2562	2.0313	0.021113
PSMC6	14	53163894	53204716	51	2562	1.9121	0.027929
SORL1	11	121312912	121514471	201	2562	2.1069	0.017563
HSPA13	21	15733436	15765509	74	2562	2.1137	0.017272
STYX	14	53186883	53251707	83	2562	1.8725	0.030569
VTN	17	26684298	26707373	39	2562	1.9227	0.027258
WNT8A	5	137409581	137438337	43	2562	2.0518	0.020092
[truncated: 529 more rows]
