# Supplementary material for: Genome-wide association scan identifies new variants associated with a cognitive predictor of dyslexia
Source: Transl Psychiatry. 2019 Feb 11;9:77. doi: 10.1038/s41398-019-0402-0 (PMC6370792; doi:10.1038/s41398-019-0402-0)
Supplement: Supplementary file 8 — Supplementary Results: most significant pathway-based associations [file 41398_2019_402_MOESM8_ESM.xlsx]

## Sheet: a_WRead
Table S10a. Top pathway-based associations (P < 0.05) detected with Wread.
a Permutation-based enrichment P-value (already corrected for testing of multiple pathways).
#Genes	Beta	Beta SE	P	Pcorr a	Pathway
25	0.539	0.152	0.00018843	0.1957	PID_CDC42_REG_PATHWAY
11	0.643	0.19	0.00035986	0.3212	KEGG_SULFUR_METABOLISM
22	0.586	0.186	0.00078948	0.5507	BIOCARTA_HER2_PATHWAY
135	0.208	0.0731	0.0021932	0.8637	REACTOME_APOPTOSIS
23	0.446	0.16	0.0026572	0.9059	BIOCARTA_IGF1R_PATHWAY
36	0.352	0.132	0.0037547	0.9606	PID_RAC1_REG_PATHWAY
18	0.472	0.179	0.0041903	0.9708	REACTOME_SIGNALING_BY_FGFR1_FUSION_MUTANTS
13	0.566	0.225	0.0059477	0.99	BIOCARTA_TCRA_PATHWAY
12	0.481	0.192	0.006259	0.9917	REACTOME_CYTOSOLIC_SULFONATION_OF_SMALL_MOLECULES
21	0.454	0.185	0.00709	0.9949	BIOCARTA_TFF_PATHWAY
33	0.34	0.139	0.0073821	0.9959	PID_IL12_STAT4_PATHWAY
32	0.327	0.135	0.0076196	0.9965	PID_NETRIN_PATHWAY
16	0.424	0.175	0.0077181	0.9965	REACTOME_ACTIVATION_OF_BH3_ONLY_PROTEINS
17	0.435	0.182	0.0084472	0.9978	BIOCARTA_CK1_PATHWAY
64	0.257	0.11	0.0094535	0.9987	REACTOME_ORC1_REMOVAL_FROM_CHROMATIN
12	0.593	0.252	0.0093721	0.9987	REACTOME_ERKS_ARE_INACTIVATED
12	0.63	0.271	0.010042	0.999	BIOCARTA_FIBRINOLYSIS_PATHWAY
28	0.321	0.138	0.0099877	0.999	REACTOME_INTRINSIC_PATHWAY_FOR_APOPTOSIS
24	0.344	0.148	0.010226	0.9992	BIOCARTA_CSK_PATHWAY
22	0.37	0.163	0.011499	0.9995	BIOCARTA_MTOR_PATHWAY
44	0.274	0.12	0.011007	0.9995	PID_ERBB2_ERBB3_PATHWAY
24	0.356	0.157	0.011744	0.9996	REACTOME_DARPP_32_EVENTS
124	0.185	0.0817	0.011614	0.9996	REACTOME_FACTORS_INVOLVED_IN_MEGAKARYOCYTE_DEVELOPMENT_AND_PLATELET_PRODUCTION
64	0.261	0.115	0.01178	0.9996	REACTOME_APC_C_CDC20_MEDIATED_DEGRADATION_OF_MITOTIC_PROTEINS
55	0.286	0.127	0.012205	0.9998	REACTOME_AUTODEGRADATION_OF_CDH1_BY_CDH1_APC_C
21	0.497	0.22	0.012035	0.9998	REACTOME_APC_CDC20_MEDIATED_DEGRADATION_OF_NEK2A
11	0.515	0.239	0.015545	0.9999	BIOCARTA_ASBCELL_PATHWAY
5	0.793	0.354	0.01264	0.9999	ST_IL_13_PATHWAY
61	0.234	0.105	0.013001	0.9999	REACTOME_SIGNALING_BY_WNT
132	0.158	0.0731	0.015494	0.9999	REACTOME_BIOLOGICAL_OXIDATIONS
110	0.176	0.0807	0.014454	0.9999	REACTOME_CELL_CYCLE_CHECKPOINTS
46	0.297	0.135	0.013864	0.9999	REACTOME_AUTODEGRADATION_OF_THE_E3_UBIQUITIN_LIGASE_COP1
35	0.308	0.141	0.014263	0.9999	REACTOME_PLATELET_AGGREGATION_PLUG_FORMATION
22	0.345	0.165	0.018326	1	KEGG_BIOSYNTHESIS_OF_UNSATURATED_FATTY_ACIDS
106	0.15	0.0808	0.032135	1	KEGG_OOCYTE_MEIOSIS
125	0.159	0.0761	0.018208	1	KEGG_NATURAL_KILLER_CELL_MEDIATED_CYTOTOXICITY
30	0.242	0.133	0.034902	1	BIOCARTA_NO1_PATHWAY
12	0.395	0.22	0.03594	1	BIOCARTA_CFTR_PATHWAY
23	0.281	0.165	0.044607	1	BIOCARTA_GLEEVEC_PATHWAY
11	0.541	0.266	0.020838	1	BIOCARTA_EGFR_SMRTE_PATHWAY
21	0.288	0.16	0.036323	1	BIOCARTA_RAS_PATHWAY
25	0.266	0.145	0.033742	1	BIOCARTA_BAD_PATHWAY
45	0.264	0.125	0.017319	1	BIOCARTA_TCR_PATHWAY
21	0.296	0.173	0.043864	1	BIOCARTA_CTLA4_PATHWAY
35	0.282	0.139	0.021124	1	ST_G_ALPHA_I_PATHWAY
11	0.529	0.253	0.01839	1	SA_PROGRAMMED_CELL_DEATH
27	0.291	0.147	0.024141	1	ST_MYOCYTE_AD_PATHWAY
77	0.154	0.09	0.043347	1	PID_MET_PATHWAY
65	0.212	0.1	0.017257	1	PID_TELOMERASE_PATHWAY
21	0.321	0.167	0.0274	1	PID_ECADHERIN_KERATINOCYTE_PATHWAY
22	0.357	0.169	0.017216	1	PID_HEDGEHOG_2PATHWAY
74	0.199	0.0931	0.016348	1	PID_BETA_CATENIN_NUC_PATHWAY
46	0.216	0.111	0.026406	1	PID_A6B1_A6B4_INTEGRIN_PATHWAY
17	0.392	0.209	0.030069	1	PID_ANTHRAX_PATHWAY
18	0.438	0.23	0.028372	1	REACTOME_INHIBITION_OF_THE_PROTEOLYTIC_ACTIVITY_OF_APC_C_REQUIRED_FOR_THE_ONSET_OF_ANAPHASE_BY_MITOTIC_SPINDLE_CHECKPOINT_COMPONENTS
29	0.227	0.136	0.047173	1	REACTOME_SIGNALING_BY_FGFR1_MUTANTS
45	0.255	0.137	0.031361	1	REACTOME_CDK_MEDIATED_PHOSPHORYLATION_AND_REMOVAL_OF_CDC6
54	0.261	0.122	0.016164	1	REACTOME_REGULATION_OF_APOPTOSIS
26	0.308	0.159	0.026613	1	REACTOME_INTEGRIN_ALPHAIIB_BETA3_SIGNALING
52	0.204	0.122	0.046709	1	REACTOME_P53_DEPENDENT_G1_DNA_DAMAGE_RESPONSE
7	0.425	0.25	0.044552	1	REACTOME_OPSINS
27	0.347	0.175	0.023738	1	REACTOME_ADHERENS_JUNCTIONS_INTERACTIONS
53	0.224	0.127	0.038616	1	REACTOME_CDT1_ASSOCIATION_WITH_THE_CDC6_ORC_ORIGIN_COMPLEX
11	0.42	0.205	0.020208	1	REACTOME_BILE_SALT_AND_ORGANIC_ANION_SLC_TRANSPORTERS
76	0.211	0.105	0.022405	1	REACTOME_REGULATION_OF_MITOTIC_CELL_CYCLE
159	0.126	0.0633	0.023533	1	REACTOME_MITOTIC_M_M_G1_PHASES
62	0.192	0.11	0.040033	1	REACTOME_ASSEMBLY_OF_THE_PRE_REPLICATIVE_COMPLEX
30	0.302	0.165	0.033754	1	REACTOME_TRAF6_MEDIATED_IRF7_ACTIVATION
28	0.259	0.143	0.035271	1	REACTOME_NEGATIVE_REGULATORS_OF_RIG_I_MDA5_SIGNALING
69	0.18	0.1	0.035873	1	REACTOME_RIG_I_MDA5_MEDIATED_INDUCTION_OF_IFN_ALPHA_BETA_PATHWAYS
179	0.107	0.0592	0.035736	1	REACTOME_DNA_REPLICATION
63	0.225	0.115	0.025105	1	REACTOME_APC_C_CDH1_MEDIATED_DEGRADATION_OF_CDC20_AND_OTHER_APC_C_CDH1_TARGETED_PROTEINS_IN_LATE_MITOSIS_EARLY_G1
48	0.249	0.13	0.02799	1	REACTOME_SCF_BETA_TRCP_MEDIATED_DEGRADATION_OF_EMI1
66	0.195	0.101	0.026331	1	REACTOME_PHASE_II_CONJUGATION
59	0.219	0.113	0.026252	1	REACTOME_GLUCOSE_METABOLISM
48	0.213	0.128	0.048529	1	REACTOME_VIF_MEDIATED_DEGRADATION_OF_APOBEC3G

## Sheet: b_WSpell
Table S10b. Top pathway-based associations (P < 0.05) detected with Wspell.
a Permutation-based enrichment P-value (already corrected for testing of multiple pathways).
#Genes	Beta	Beta SE	P	Pcorr a	Pathway
21	0.639	0.161	3.6336e-05	0.0426	BIOCARTA_RAS_PATHWAY
21	0.54	0.186	0.001829	0.8069	BIOCARTA_TFF_PATHWAY
18	0.61	0.223	0.0031577	0.931	REACTOME_NEPHRIN_INTERACTIONS
10	0.614	0.225	0.0031969	0.9328	BIOCARTA_SARS_PATHWAY
66	0.274	0.102	0.0037037	0.9555	KEGG_LONG_TERM_POTENTIATION
22	0.495	0.186	0.0039136	0.9606	BIOCARTA_HER2_PATHWAY
30	0.368	0.142	0.0047571	0.9784	PID_WNT_NONCANONICAL_PATHWAY
44	0.308	0.12	0.0052092	0.9843	PID_ERBB2_ERBB3_PATHWAY
23	0.424	0.166	0.0052875	0.9847	BIOCARTA_GLEEVEC_PATHWAY
17	0.563	0.224	0.0059878	0.9908	BIOCARTA_NGF_PATHWAY
42	0.312	0.125	0.006124	0.9915	REACTOME_REGULATION_OF_WATER_BALANCE_BY_RENAL_AQUAPORINS
15	0.548	0.222	0.0068252	0.9949	BIOCARTA_BCELLSURVIVAL_PATHWAY
23	0.39	0.161	0.007624	0.9966	BIOCARTA_IGF1R_PATHWAY
17	0.436	0.183	0.0085508	0.9983	BIOCARTA_CK1_PATHWAY
66	0.228	0.0968	0.0091825	0.9989	KEGG_PANCREATIC_CANCER
14	0.458	0.199	0.010874	0.9996	PID_S1P_S1P4_PATHWAY
28	0.401	0.174	0.010555	0.9996	PID_TCR_CALCIUM_PATHWAY
33	0.318	0.138	0.010394	0.9996	REACTOME_GLUCAGON_SIGNALING_IN_METABOLIC_REGULATION
10	0.702	0.302	0.010029	0.9996	REACTOME_GABA_A_RECEPTOR_ACTIVATION
132	0.165	0.0733	0.012242	0.9999	REACTOME_BIOLOGICAL_OXIDATIONS
50	0.276	0.122	0.01171	0.9999	REACTOME_CYTOCHROME_P450_ARRANGED_BY_SUBSTRATE_TYPE
37	0.214	0.116	0.032259	1	KEGG_TRYPTOPHAN_METABOLISM
60	0.266	0.125	0.016725	1	KEGG_RETINOL_METABOLISM
11	0.41	0.191	0.015686	1	KEGG_SULFUR_METABOLISM
106	0.175	0.0811	0.015493	1	KEGG_OOCYTE_MEIOSIS
76	0.161	0.0926	0.041239	1	KEGG_VEGF_SIGNALING_PATHWAY
72	0.185	0.0956	0.026495	1	KEGG_ADHERENS_JUNCTION
103	0.136	0.0762	0.036846	1	KEGG_T_CELL_RECEPTOR_SIGNALING_PATHWAY
79	0.199	0.0952	0.018256	1	KEGG_PROGESTERONE_MEDIATED_OOCYTE_MATURATION
98	0.153	0.0827	0.032236	1	KEGG_MELANOGENESIS
53	0.209	0.103	0.021402	1	KEGG_AMYOTROPHIC_LATERAL_SCLEROSIS_ALS
61	0.185	0.103	0.036464	1	KEGG_COLORECTAL_CANCER
49	0.23	0.12	0.027466	1	KEGG_ENDOMETRIAL_CANCER
27	0.312	0.158	0.024099	1	KEGG_ASTHMA
17	0.389	0.196	0.023268	1	BIOCARTA_LAIR_PATHWAY
21	0.355	0.178	0.022981	1	BIOCARTA_CYTOKINE_PATHWAY
28	0.271	0.161	0.046128	1	BIOCARTA_INFLAM_PATHWAY
21	0.357	0.168	0.016825	1	BIOCARTA_DC_PATHWAY
11	0.445	0.266	0.047522	1	BIOCARTA_EGFR_SMRTE_PATHWAY
14	0.387	0.21	0.03258	1	BIOCARTA_NUCLEARRS_PATHWAY
11	0.419	0.252	0.048122	1	BIOCARTA_CDK5_PATHWAY
25	0.282	0.146	0.026675	1	BIOCARTA_BAD_PATHWAY
15	0.386	0.223	0.041885	1	BIOCARTA_STEM_PATHWAY
16	0.362	0.187	0.026152	1	BIOCARTA_ACH_PATHWAY
27	0.263	0.148	0.037534	1	ST_MYOCYTE_AD_PATHWAY
62	0.184	0.102	0.036466	1	PID_ENDOTHELIN_PATHWAY
65	0.206	0.0995	0.019156	1	PID_LYSOPHOSPHOLIPID_PATHWAY
32	0.272	0.135	0.022071	1	PID_NETRIN_PATHWAY
53	0.19	0.103	0.032778	1	PID_FGF_PATHWAY
64	0.199	0.11	0.035082	1	REACTOME_ORC1_REMOVAL_FROM_CHROMATIN
13	0.443	0.236	0.030555	1	REACTOME_REGULATION_OF_COMPLEMENT_CASCADE
82	0.158	0.0861	0.033024	1	REACTOME_INSULIN_RECEPTOR_SIGNALLING_CASCADE
29	0.294	0.158	0.031076	1	REACTOME_KERATAN_SULFATE_KERATIN_METABOLISM
12	0.367	0.218	0.046437	1	REACTOME_AKT_PHOSPHORYLATES_TARGETS_IN_THE_CYTOSOL
67	0.227	0.104	0.014826	1	REACTOME_PHASE1_FUNCTIONALIZATION_OF_COMPOUNDS
77	0.162	0.0934	0.041331	1	REACTOME_OPIOID_SIGNALLING
13	0.418	0.236	0.038277	1	REACTOME_ADENYLATE_CYCLASE_INHIBITORY_PATHWAY
24	0.277	0.158	0.039525	1	REACTOME_DARPP_32_EVENTS
17	0.314	0.186	0.045513	1	REACTOME_PKA_MEDIATED_PHOSPHORYLATION_OF_CREB
86	0.165	0.0876	0.030147	1	REACTOME_CLASS_B_2_SECRETIN_FAMILY_RECEPTORS
20	0.381	0.19	0.022463	1	REACTOME_G_BETA_GAMMA_SIGNALLING_THROUGH_PLC_BETA
21	0.321	0.18	0.037087	1	REACTOME_LYSOSOME_VESICLE_BIOGENESIS
27	0.309	0.162	0.028209	1	REACTOME_G_PROTEIN_BETA_GAMMA_SIGNALLING
87	0.157	0.0885	0.038037	1	REACTOME_SYNTHESIS_OF_DNA
94	0.147	0.0794	0.031938	1	REACTOME_DOWNSTREAM_SIGNALING_OF_ACTIVATED_FGFR
52	0.188	0.105	0.03631	1	REACTOME_PHOSPHOLIPASE_C_MEDIATED_CASCADE
9	0.582	0.284	0.020135	1	REACTOME_ROLE_OF_DCC_IN_REGULATING_APOPTOSIS
8	0.609	0.301	0.021655	1	REACTOME_ROLE_OF_SECOND_MESSENGERS_IN_NETRIN1_SIGNALING
13	0.388	0.192	0.021796	1	REACTOME_N_GLYCAN_TRIMMING_IN_THE_ER_AND_CALNEXIN_CALRETICULIN_CYCLE
49	0.211	0.112	0.029887	1	REACTOME_AQUAPORIN_MEDIATED_TRANSPORT
28	0.265	0.143	0.032367	1	REACTOME_NEGATIVE_REGULATORS_OF_RIG_I_MDA5_SIGNALING
11	0.363	0.217	0.047456	1	REACTOME_DSCAM_INTERACTIONS
69	0.176	0.101	0.040116	1	REACTOME_RIG_I_MDA5_MEDIATED_INDUCTION_OF_IFN_ALPHA_BETA_PATHWAYS
28	0.26	0.149	0.040995	1	REACTOME_PKB_MEDIATED_EVENTS
102	0.158	0.0762	0.01923	1	REACTOME_SIGNALING_BY_INSULIN_RECEPTOR
12	0.333	0.193	0.042472	1	REACTOME_CYTOSOLIC_SULFONATION_OF_SMALL_MOLECULES
66	0.186	0.101	0.033162	1	REACTOME_PHASE_II_CONJUGATION
66	0.209	0.0943	0.013156	1	REACTOME_PI3K_CASCADE
326	0.0939	0.0507	0.031878	1	NABA_SECRETED_FACTORS

## Sheet: c_NWRead
Table S10c. Top pathway-based associations (P < 0.05) detected with NWRead.
a Permutation-based enrichment P-value (already corrected for testing of multiple pathways).
#Genes	Beta	Beta SE	P	Pcorr a	Pathway
21	0.793	0.221	0.00016631	0.1683	REACTOME_APC_CDC20_MEDIATED_DEGRADATION_OF_NEK2A
19	0.828	0.237	0.0002377	0.228	REACTOME_APC_C_CDC20_MEDIATED_DEGRADATION_OF_CYCLIN_B
18	0.789	0.231	0.00031538	0.285	REACTOME_INHIBITION_OF_THE_PROTEOLYTIC_ACTIVITY_OF_APC_C_REQUIRED_FOR_THE_ONSET_OF_ANAPHASE_BY_MITOTIC_SPINDLE_CHECKPOINT_COMPONENTS
16	0.792	0.246	0.0006433	0.4756	REACTOME_CONVERSION_FROM_APC_C_CDC20_TO_APC_C_CDH1_IN_LATE_ANAPHASE
17	0.762	0.248	0.0010425	0.6296	REACTOME_PHOSPHORYLATION_OF_THE_APC_C
118	0.236	0.0769	0.001056	0.6333	REACTOME_G_ALPHA_S_SIGNALLING_EVENTS
5	1.07	0.356	0.001308	0.7056	ST_IL_13_PATHWAY
25	0.439	0.152	0.001957	0.8216	PID_CDC42_REG_PATHWAY
13	0.675	0.241	0.0025862	0.8933	KEGG_GLYCOSPHINGOLIPID_BIOSYNTHESIS_GLOBO_SERIES
16	0.54	0.214	0.0058698	0.9891	REACTOME_OXYGEN_DEPENDENT_PROLINE_HYDROXYLATION_OF_HYPOXIA_INDUCIBLE_FACTOR_ALPHA
76	0.268	0.107	0.0060465	0.9898	KEGG_ANTIGEN_PROCESSING_AND_PRESENTATION
13	0.464	0.193	0.0079657	0.9967	REACTOME_N_GLYCAN_TRIMMING_IN_THE_ER_AND_CALNEXIN_CALRETICULIN_CYCLE
11	0.623	0.261	0.0084157	0.9975	REACTOME_RECEPTOR_LIGAND_BINDING_INITIATES_THE_SECOND_PROTEOLYTIC_CLEAVAGE_OF_NOTCH_RECEPTOR
55	0.302	0.128	0.0089715	0.9982	REACTOME_AUTODEGRADATION_OF_CDH1_BY_CDH1_APC_C
189	0.148	0.0632	0.0097325	0.9987	REACTOME_ANTIGEN_PROCESSING_UBIQUITINATION_PROTEASOME_DEGRADATION
67	0.212	0.0924	0.010808	0.9991	PID_MTOR_4PATHWAY
16	0.424	0.191	0.013285	0.9998	REACTOME_PRE_NOTCH_PROCESSING_IN_GOLGI
10	0.553	0.249	0.013059	0.9998	REACTOME_CS_DS_DEGRADATION
49	0.25	0.112	0.012856	0.9998	REACTOME_AQUAPORIN_MEDIATED_TRANSPORT
16	0.429	0.202	0.016704	0.9999	BIOCARTA_NO2IL12_PATHWAY
32	0.295	0.135	0.014657	0.9999	PID_NETRIN_PATHWAY
33	0.3	0.138	0.014779	0.9999	REACTOME_GLUCAGON_SIGNALING_IN_METABOLIC_REGULATION
64	0.251	0.116	0.015051	0.9999	REACTOME_APC_C_CDC20_MEDIATED_DEGRADATION_OF_MITOTIC_PROTEINS
16	0.315	0.178	0.038592	1	KEGG_PRIMARY_BILE_ACID_BIOSYNTHESIS
28	0.292	0.161	0.035115	1	KEGG_GLYCINE_SERINE_AND_THREONINE_METABOLISM
20	0.376	0.181	0.019007	1	KEGG_GLYCOSAMINOGLYCAN_DEGRADATION
25	0.313	0.17	0.032947	1	KEGG_GLYCOSAMINOGLYCAN_BIOSYNTHESIS_HEPARAN_SULFATE
11	0.374	0.191	0.02507	1	KEGG_SULFUR_METABOLISM
106	0.146	0.0811	0.036478	1	KEGG_OOCYTE_MEIOSIS
124	0.131	0.0716	0.033596	1	KEGG_UBIQUITIN_MEDIATED_PROTEOLYSIS
113	0.118	0.0714	0.048838	1	KEGG_LYSOSOME
24	0.305	0.157	0.02583	1	KEGG_DORSO_VENTRAL_AXIS_FORMATION
125	0.127	0.0764	0.047994	1	KEGG_NATURAL_KILLER_CELL_MEDIATED_CYTOTOXICITY
11	0.426	0.24	0.037784	1	BIOCARTA_ASBCELL_PATHWAY
12	0.565	0.272	0.018915	1	BIOCARTA_FIBRINOLYSIS_PATHWAY
16	0.414	0.213	0.026173	1	BIOCARTA_GATA3_PATHWAY
11	0.466	0.246	0.029219	1	BIOCARTA_TCAPOPTOSIS_PATHWAY
23	0.32	0.161	0.02329	1	BIOCARTA_IGF1R_PATHWAY
26	0.271	0.154	0.039583	1	BIOCARTA_VIP_PATHWAY
15	0.378	0.222	0.044172	1	BIOCARTA_AKAPCENTROSOME_PATHWAY
20	0.339	0.195	0.040775	1	BIOCARTA_MEF2D_PATHWAY
19	0.35	0.176	0.023478	1	BIOCARTA_STATHMIN_PATHWAY
43	0.225	0.128	0.038947	1	SIG_BCR_SIGNALING_PATHWAY
24	0.3	0.182	0.049904	1	PID_HDAC_CLASSIII_PATHWAY
22	0.329	0.164	0.021981	1	PID_NFKAPPAB_CANONICAL_PATHWAY
73	0.148	0.0838	0.038195	1	PID_AVB3_INTEGRIN_PATHWAY
22	0.303	0.169	0.036653	1	PID_HEDGEHOG_2PATHWAY
10	0.41	0.228	0.036376	1	REACTOME_ANDROGEN_BIOSYNTHESIS
19	0.316	0.183	0.042345	1	REACTOME_NEF_MEDIATES_DOWN_MODULATION_OF_CELL_SURFACE_RECEPTORS_BY_RECRUITING_THEM_TO_CLATHRIN_ADAPTERS
95	0.148	0.0825	0.036298	1	REACTOME_SIGNALING_BY_ERBB2
102	0.155	0.0783	0.024073	1	REACTOME_SIGNALING_BY_EGFR_IN_CANCER
27	0.317	0.163	0.026029	1	REACTOME_SYNTHESIS_OF_PA
10	0.566	0.278	0.021122	1	REACTOME_KERATAN_SULFATE_DEGRADATION
50	0.204	0.122	0.047117	1	REACTOME_CYTOCHROME_P450_ARRANGED_BY_SUBSTRATE_TYPE
67	0.2	0.104	0.027493	1	REACTOME_PHASE1_FUNCTIONALIZATION_OF_COMPOUNDS
13	0.336	0.204	0.049859	1	REACTOME_METABOLISM_OF_POLYAMINES
14	0.392	0.226	0.041495	1	REACTOME_ACETYLCHOLINE_BINDING_AND_DOWNSTREAM_EVENTS
25	0.241	0.143	0.045663	1	REACTOME_ASSOCIATION_OF_TRIC_CCT_WITH_TARGET_PROTEINS_DURING_BIOSYNTHESIS
35	0.281	0.141	0.023337	1	REACTOME_AMINE_LIGAND_BINDING_RECEPTORS
45	0.22	0.115	0.027471	1	REACTOME_MUSCLE_CONTRACTION
42	0.264	0.127	0.018868	1	REACTOME_REGULATION_OF_INSULIN_SECRETION_BY_GLUCAGON_LIKE_PEPTIDE1
86	0.18	0.0877	0.020306	1	REACTOME_CLASS_B_2_SECRETIN_FAMILY_RECEPTORS
33	0.289	0.148	0.02585	1	REACTOME_GLUCAGON_TYPE_LIGAND_RECEPTORS
9	0.537	0.282	0.028634	1	REACTOME_PROSTANOID_LIGAND_RECEPTORS
25	0.306	0.169	0.03518	1	REACTOME_ADP_SIGNALLING_THROUGH_P2RY1
20	0.359	0.19	0.02968	1	REACTOME_G_BETA_GAMMA_SIGNALLING_THROUGH_PLC_BETA
31	0.296	0.153	0.026277	1	REACTOME_SIGNAL_AMPLIFICATION
23	0.337	0.179	0.030235	1	REACTOME_THROMBOXANE_SIGNALLING_THROUGH_TP_RECEPTOR
21	0.32	0.179	0.036724	1	REACTOME_ADP_SIGNALLING_THROUGH_P2RY12
76	0.178	0.106	0.046338	1	REACTOME_REGULATION_OF_MITOTIC_CELL_CYCLE
12	0.483	0.241	0.022359	1	REACTOME_PRESYNAPTIC_NICOTINIC_ACETYLCHOLINE_RECEPTORS
19	0.325	0.194	0.046867	1	REACTOME_PROSTACYCLIN_SIGNALLING_THROUGH_PROSTACYCLIN_RECEPTOR
42	0.25	0.125	0.02222	1	REACTOME_REGULATION_OF_WATER_BALANCE_BY_RENAL_AQUAPORINS
30	0.279	0.166	0.046111	1	REACTOME_TRAF6_MEDIATED_IRF7_ACTIVATION
69	0.188	0.101	0.030564	1	REACTOME_RIG_I_MDA5_MEDIATED_INDUCTION_OF_IFN_ALPHA_BETA_PATHWAYS
219	0.109	0.0548	0.023614	1	REACTOME_METABOLISM_OF_CARBOHYDRATES
63	0.224	0.115	0.025643	1	REACTOME_APC_C_CDH1_MEDIATED_DEGRADATION_OF_CDC20_AND_OTHER_APC_C_CDH1_TARGETED_PROTEINS_IN_LATE_MITOSIS_EARLY_G1

## Sheet: d_PA
Table S10d. Top pathway-based associations (P < 0.05) detected with PA.
a Permutation-based enrichment P-value (already corrected for testing of multiple pathways).
#Genes	Beta	Beta SE	P	Pcorr a	Pathway
20	0.419	0.152	0.0028389	0.9207	REACTOME_TRAF6_MEDIATED_NFKB_ACTIVATION
25	0.421	0.162	0.0045939	0.9804	ST_GAQ_PATHWAY
10	0.608	0.259	0.0094673	0.9991	REACTOME_REGULATED_PROTEOLYSIS_OF_P75NTR
12	0.502	0.216	0.0099595	0.9992	REACTOME_AKT_PHOSPHORYLATES_TARGETS_IN_THE_CYTOSOL
16	0.384	0.174	0.013446	1	REACTOME_ACTIVATION_OF_BH3_ONLY_PROTEINS
9	0.675	0.31	0.01478	1	BIOCARTA_VITCB_PATHWAY
28	0.287	0.137	0.017894	1	REACTOME_INTRINSIC_PATHWAY_FOR_APOPTOSIS
22	0.311	0.148	0.017993	1	PID_RHODOPSIN_PATHWAY
13	0.503	0.24	0.018006	1	REACTOME_FORMATION_OF_ATP_BY_CHEMIOSMOTIC_COUPLING
34	0.265	0.132	0.021937	1	ST_GA13_PATHWAY
13	0.472	0.237	0.023291	1	REACTOME_GAP_JUNCTION_ASSEMBLY
25	0.298	0.15	0.023821	1	PID_CDC42_REG_PATHWAY
11	0.369	0.188	0.025001	1	KEGG_SULFUR_METABOLISM
129	0.133	0.0693	0.027263	1	KEGG_TIGHT_JUNCTION
27	0.306	0.16	0.028033	1	REACTOME_G_PROTEIN_BETA_GAMMA_SIGNALLING
10	0.455	0.239	0.028644	1	REACTOME_ALPHA_LINOLENIC_ACID_ALA_METABOLISM
134	0.125	0.0694	0.03595	1	PID_P53_DOWNSTREAM_PATHWAY
25	0.252	0.141	0.037199	1	REACTOME_ASSOCIATION_OF_TRIC_CCT_WITH_TARGET_PROTEINS_DURING_BIOSYNTHESIS
21	0.282	0.159	0.038192	1	BIOCARTA_RAS_PATHWAY
69	0.173	0.0992	0.040419	1	REACTOME_RIG_I_MDA5_MEDIATED_INDUCTION_OF_IFN_ALPHA_BETA_PATHWAYS
17	0.337	0.193	0.040421	1	REACTOME_RIP_MEDIATED_NFKB_ACTIVATION_VIA_DAI
22	0.278	0.161	0.042518	1	PID_NFKAPPAB_CANONICAL_PATHWAY
25	0.242	0.142	0.04444	1	BIOCARTA_RACCYCD_PATHWAY
23	0.269	0.158	0.044591	1	REACTOME_SMOOTH_MUSCLE_CONTRACTION
33	0.232	0.138	0.046836	1	PID_PI3KCI_AKT_PATHWAY
20	0.292	0.175	0.047563	1	REACTOME_TAK1_ACTIVATES_NFKB_BY_PHOSPHORYLATION_AND_ACTIVATION_OF_IKKS_COMPLEX
15	0.335	0.202	0.048894	1	REACTOME_ENDOGENOUS_STEROLS
13	0.308	0.187	0.049565	1	BIOCARTA_CD40_PATHWAY

## Sheet: e_DigSpan
Table S10e. Top pathway-based associations (P < 0.05) detected with DigSpan.
a Permutation-based enrichment P-value (already corrected for testing of multiple pathways).
#Genes	Beta	Beta SE	P	Pcorr a	Pathway
19	0.716	0.196	0.00013222	0.1424	REACTOME_RNA_POL_I_TRANSCRIPTION_TERMINATION
22	0.622	0.184	0.0003597	0.3188	REACTOME_RNA_POL_I_TRANSCRIPTION_INITIATION
40	0.409	0.127	0.00065472	0.4846	PID_ERBB1_INTERNALIZATION_PATHWAY
27	0.503	0.158	0.00073031	0.5207	REACTOME_MYOGENESIS
36	0.412	0.14	0.0016182	0.7801	BIOCARTA_FCER1_PATHWAY
26	0.442	0.152	0.0017823	0.8061	SIG_IL4RECEPTOR_IN_B_LYPHOCYTES
58	0.267	0.0967	0.0028456	0.9162	PID_FCER1_PATHWAY
12	0.614	0.235	0.004426	0.9721	REACTOME_FACILITATIVE_NA_INDEPENDENT_GLUCOSE_TRANSPORTERS
46	0.283	0.109	0.0045558	0.975	PID_CERAMIDE_PATHWAY
12	0.605	0.236	0.0051484	0.9831	BIOCARTA_CBL_PATHWAY
21	0.378	0.152	0.0065268	0.9936	BIOCARTA_CERAMIDE_PATHWAY
21	0.419	0.17	0.0067079	0.9944	PID_PDGFRA_PATHWAY
52	0.272	0.114	0.0084639	0.998	KEGG_NON_SMALL_CELL_LUNG_CANCER
54	0.271	0.115	0.0092292	0.9985	PID_IL2_1PATHWAY
21	0.408	0.174	0.0096075	0.9988	BIOCARTA_INSULIN_PATHWAY
81	0.302	0.132	0.011075	0.9993	REACTOME_RNA_POL_I_TRANSCRIPTION
76	0.218	0.0955	0.011167	0.9994	KEGG_FC_EPSILON_RI_SIGNALING_PATHWAY
16	0.493	0.217	0.011617	0.9996	BIOCARTA_P53_PATHWAY
33	0.277	0.123	0.011922	0.9996	PID_NCADHERIN_PATHWAY
10	0.579	0.261	0.013417	0.9998	REACTOME_E2F_ENABLED_INHIBITION_OF_PRE_REPLICATION_COMPLEX_FORMATION
14	0.428	0.197	0.014755	1	PID_ERB_GENOMIC_PATHWAY
23	0.357	0.164	0.014825	1	BIOCARTA_GLEEVEC_PATHWAY
30	0.344	0.158	0.014931	1	BIOCARTA_EGF_PATHWAY
23	0.315	0.145	0.015313	1	BIOCARTA_RAC1_PATHWAY
77	0.192	0.0893	0.015651	1	PID_MET_PATHWAY
19	0.328	0.153	0.016118	1	REACTOME_PEROXISOMAL_LIPID_METABOLISM
39	0.274	0.128	0.016386	1	ST_B_CELL_ANTIGEN_RECEPTOR
9	0.666	0.316	0.01764	1	BIOCARTA_GLYCOLYSIS_PATHWAY
30	0.333	0.159	0.017773	1	BIOCARTA_PDGF_PATHWAY
81	0.19	0.0919	0.019526	1	KEGG_HEMATOPOIETIC_CELL_LINEAGE
37	0.242	0.118	0.019922	1	BIOCARTA_IL2RB_PATHWAY
43	0.258	0.126	0.020298	1	SIG_BCR_SIGNALING_PATHWAY
38	0.259	0.129	0.022387	1	REACTOME_IL_2_SIGNALING
9	0.56	0.279	0.022464	1	REACTOME_PROSTANOID_LIGAND_RECEPTORS
46	0.236	0.118	0.022967	1	BIOCARTA_KERATINOCYTE_PATHWAY
49	0.234	0.118	0.024035	1	KEGG_ENDOMETRIAL_CANCER
30	0.269	0.138	0.026083	1	PID_AR_NONGENOMIC_PATHWAY
23	0.321	0.165	0.026181	1	REACTOME_EGFR_DOWNREGULATION
38	0.26	0.134	0.026745	1	BIOCARTA_INTEGRIN_PATHWAY
22	0.322	0.167	0.0273	1	PID_HEDGEHOG_2PATHWAY
14	0.379	0.197	0.027516	1	PID_S1P_S1P4_PATHWAY
28	0.291	0.152	0.027993	1	BIOCARTA_G1_PATHWAY
16	0.359	0.188	0.02809	1	REACTOME_INFLAMMASOMES
14	0.412	0.217	0.028634	1	PID_TCR_JNK_PATHWAY
27	0.294	0.155	0.02877	1	BIOCARTA_VEGF_PATHWAY
164	0.116	0.0616	0.029609	1	KEGG_HUNTINGTONS_DISEASE
17	0.417	0.222	0.03006	1	BIOCARTA_NGF_PATHWAY
20	0.346	0.186	0.031	1	BIOCARTA_IL2_PATHWAY
103	0.14	0.0754	0.03117	1	KEGG_T_CELL_RECEPTOR_SIGNALING_PATHWAY
23	0.311	0.169	0.033164	1	BIOCARTA_CELLCYCLE_PATHWAY
31	0.291	0.159	0.033785	1	KEGG_BASAL_TRANSCRIPTION_FACTORS
219	0.099	0.0542	0.033893	1	REACTOME_METABOLISM_OF_CARBOHYDRATES
20	0.324	0.179	0.035068	1	REACTOME_INTERACTION_BETWEEN_L1_AND_ANKYRINS
62	0.172	0.0954	0.035395	1	PID_RB_1PATHWAY
55	0.227	0.126	0.035456	1	REACTOME_RNA_POL_II_PRE_TRANSCRIPTION_EVENTS
11	0.405	0.225	0.036365	1	REACTOME_THE_NLRP3_INFLAMMASOME
24	0.298	0.166	0.036537	1	REACTOME_IL_RECEPTOR_SHC_SIGNALING
12	0.364	0.205	0.038112	1	REACTOME_SYNTHESIS_SECRETION_AND_INACTIVATION_OF_GIP
37	0.283	0.16	0.038169	1	REACTOME_RNA_POL_II_TRANSCRIPTION_PRE_INITIATION_AND_PROMOTER_OPENING
76	0.162	0.0916	0.038179	1	KEGG_VEGF_SIGNALING_PATHWAY
21	0.282	0.159	0.038464	1	BIOCARTA_RAS_PATHWAY
40	0.225	0.128	0.039194	1	REACTOME_IL_3_5_AND_GM_CSF_SIGNALING
13	0.437	0.249	0.039762	1	REACTOME_ORGANIC_CATION_ANION_ZWITTERION_TRANSPORT
41	0.226	0.129	0.040202	1	PID_CXCR3_PATHWAY
34	0.236	0.135	0.040237	1	ST_ADRENERGIC
67	0.159	0.0913	0.04055	1	PID_MTOR_4PATHWAY
39	0.207	0.119	0.04078	1	SIG_CHEMOTAXIS
33	0.255	0.147	0.040905	1	REACTOME_GLUCAGON_TYPE_LIGAND_RECEPTORS
15	0.371	0.214	0.041046	1	REACTOME_SHC1_EVENTS_IN_EGFR_SIGNALING
11	0.485	0.28	0.041337	1	REACTOME_CDC6_ASSOCIATION_WITH_THE_ORC_ORIGIN_COMPLEX
42	0.201	0.116	0.041561	1	REACTOME_SIGNALING_BY_FGFR_MUTANTS
27	0.275	0.159	0.041865	1	PID_TRAIL_PATHWAY
70	0.166	0.0958	0.041964	1	KEGG_CHRONIC_MYELOID_LEUKEMIA
44	0.181	0.106	0.043326	1	PID_RHOA_PATHWAY
42	0.196	0.115	0.044356	1	KEGG_LYSINE_DEGRADATION
21	0.309	0.184	0.046418	1	BIOCARTA_TFF_PATHWAY
33	0.233	0.139	0.046443	1	PID_PI3KCI_AKT_PATHWAY
24	0.273	0.163	0.04701	1	BIOCARTA_ECM_PATHWAY
47	0.212	0.126	0.047062	1	REACTOME_P53_INDEPENDENT_G1_S_DNA_DAMAGE_CHECKPOINT
369	0.0687	0.0414	0.048695	1	REACTOME_DEVELOPMENTAL_BIOLOGY
10	0.365	0.221	0.049276	1	BIOCARTA_IL4_PATHWAY

## Sheet: f_RANdig
#Genes	Table S10f. Top pathway-based associations (P < 0.05) detected with RANdig.
81	a Permutation-based enrichment P-value (already corrected for testing of multiple pathways).
24	Beta	Beta SE	P	Pcorr a	Pathway
36	0.247	0.0928	0.0039511	0.9597	KEGG_HEMATOPOIETIC_CELL_LINEAGE
23	0.404	0.153	0.0042082	0.9667	PID_LYMPH_ANGIOGENESIS_PATHWAY
57	0.346	0.132	0.0044105	0.9703	PID_RAC1_REG_PATHWAY
25	0.431	0.178	0.0078925	0.998	REACTOME_REGULATION_OF_HYPOXIA_INDUCIBLE_FACTOR_HIF_BY_OXYGEN
111	0.255	0.107	0.0086125	0.999	PID_IL4_2PATHWAY
19	0.349	0.156	0.012372	0.9999	KEGG_MATURITY_ONSET_DIABETES_OF_THE_YOUNG
24	0.126	0.0742	0.044432	1	KEGG_OXIDATIVE_PHOSPHORYLATION
15	0.344	0.192	0.036475	1	KEGG_ALPHA_LINOLENIC_ACID_METABOLISM
42	0.318	0.163	0.025166	1	KEGG_NICOTINATE_AND_NICOTINAMIDE_METABOLISM
57	0.394	0.228	0.041845	1	KEGG_TERPENOID_BACKBONE_BIOSYNTHESIS
31	0.238	0.129	0.032936	1	KEGG_ABC_TRANSPORTERS
33	0.222	0.119	0.030783	1	KEGG_RNA_DEGRADATION
27	0.324	0.153	0.016783	1	KEGG_PRIMARY_IMMUNODEFICIENCY
15	0.233	0.134	0.040989	1	BIOCARTA_AGR_PATHWAY
30	0.268	0.156	0.042705	1	BIOCARTA_ERK_PATHWAY
15	0.439	0.212	0.019321	1	BIOCARTA_ERYTH_PATHWAY
21	0.291	0.169	0.043031	1	BIOCARTA_FAS_PATHWAY
10	0.365	0.191	0.027699	1	BIOCARTA_HIF_PATHWAY
15	0.293	0.161	0.034667	1	BIOCARTA_PTDINS_PATHWAY
22	0.447	0.23	0.02591	1	BIOCARTA_BARRESTIN_PATHWAY
42	0.365	0.213	0.043542	1	BIOCARTA_HSP27_PATHWAY
35	0.353	0.159	0.013179	1	SA_B_CELL_RECEPTOR_COMPLEXES
61	0.24	0.121	0.023099	1	PID_RHOA_REG_PATHWAY
9	0.25	0.142	0.039116	1	PID_ARF6_PATHWAY
43	0.167	0.1	0.047699	1	PID_HDAC_CLASSI_PATHWAY
100	0.639	0.306	0.018296	1	PID_VEGF_VEGFR_PATHWAY
16	0.224	0.118	0.028951	1	PID_HNF3A_PATHWAY
16	0.148	0.0789	0.029966	1	REACTOME_SIGNALING_BY_RHO_GTPASES
16	0.377	0.194	0.025944	1	REACTOME_ABCA_TRANSPORTERS_IN_LIPID_HOMEOSTASIS
9	0.451	0.211	0.016038	1	REACTOME_SYNTHESIS_OF_PIPS_AT_THE_GOLGI_MEMBRANE
37	0.451	0.214	0.017497	1	REACTOME_OXYGEN_DEPENDENT_PROLINE_HYDROXYLATION_OF_HYPOXIA_INDUCIBLE_FACTOR_ALPHA
30	0.537	0.321	0.0474	1	REACTOME_VEGF_LIGAND_RECEPTOR_INTERACTIONS
51	0.236	0.128	0.032527	1	REACTOME_NRAGE_SIGNALS_DEATH_THROUGH_JNK
20	0.299	0.138	0.015326	1	REACTOME_REGULATION_OF_BETA_CELL_DEVELOPMENT
10	0.236	0.114	0.018986	1	REACTOME_CELL_DEATH_SIGNALLING_VIA_NRAGE_NRIF_AND_NADE
26	0.332	0.163	0.021087	1	REACTOME_REGULATION_OF_GENE_EXPRESSION_IN_BETA_CELLS
14	0.447	0.271	0.049953	1	REACTOME_DOPAMINE_NEUROTRANSMITTER_RELEASE_CYCLE
15	0.266	0.16	0.047765	1	REACTOME_INTEGRIN_ALPHAIIB_BETA3_SIGNALING
33	0.417	0.236	0.03836	1	REACTOME_TRAFFICKING_OF_GLUR2_CONTAINING_AMPA_RECEPTORS
14	0.419	0.226	0.032042	1	REACTOME_SYNTHESIS_SECRETION_AND_DEACYLATION_OF_GHRELIN
12	0.268	0.138	0.025817	1	REACTOME_ACTIVATION_OF_NMDA_RECEPTOR_UPON_GLUTAMATE_BINDING_AND_POSTSYNAPTIC_EVENTS
20	0.383	0.227	0.04567	1	REACTOME_UNBLOCKING_OF_NMDA_RECEPTOR_GLUTAMATE_BINDING_AND_ACTIVATION
17	0.422	0.207	0.020995	1	REACTOME_SYNTHESIS_SECRETION_AND_INACTIVATION_OF_GIP
13	0.345	0.179	0.026868	1	REACTOME_INCRETIN_SYNTHESIS_SECRETION_AND_INACTIVATION
13	0.374	0.196	0.028187	1	REACTOME_SYNTHESIS_SECRETION_AND_INACTIVATION_OF_GLP1
979	0.408	0.232	0.039129	1	REACTOME_ACTIVATION_OF_IRF3_IRF7_MEDIATED_BY_TBK1_IKK_EPSILON
	0.505	0.243	0.018789	1	REACTOME_FORMATION_OF_ATP_BY_CHEMIOSMOTIC_COUPLING
	0.0498	0.0281	0.038243	1	NABA_MATRISOME

## Sheet: g_RANlet
Table S10g. Top pathway-based associations (P < 0.05) detected with RANlet.
a Permutation-based enrichment P-value (already corrected for testing of multiple pathways).
#Genes	Beta	Beta SE	P	Pcorr a	Pathway
14	0.72	0.235	0.0010741	0.651	REACTOME_TRAFFICKING_OF_GLUR2_CONTAINING_AMPA_RECEPTORS
26	0.488	0.164	0.0014907	0.755	REACTOME_TRAFFICKING_OF_AMPA_RECEPTORS
17	0.543	0.192	0.002375	0.879	REACTOME_RNA_POL_III_CHAIN_ELONGATION
11	0.751	0.282	0.003832	0.9635	BIOCARTA_PLATELETAPP_PATHWAY
32	0.393	0.148	0.003943	0.9664	KEGG_BASE_EXCISION_REPAIR
19	0.488	0.185	0.004122	0.9701	REACTOME_RNA_POL_III_TRANSCRIPTION_TERMINATION
46	0.309	0.117	0.0041322	0.9703	PID_HEDGEHOG_GLI_PATHWAY
24	0.377	0.149	0.0057288	0.9907	REACTOME_TRANSFERRIN_ENDOCYTOSIS_AND_RECYCLING
17	0.515	0.207	0.0064789	0.9939	REACTOME_RAS_ACTIVATION_UOPN_CA2_INFUX_THROUGH_NMDA_RECEPTOR
22	0.38	0.158	0.00823	0.998	SA_B_CELL_RECEPTOR_COMPLEXES
54	0.25	0.104	0.0083585	0.9982	KEGG_HEDGEHOG_SIGNALING_PATHWAY
14	0.535	0.226	0.0089199	0.9986	REACTOME_UNBLOCKING_OF_NMDA_RECEPTOR_GLUTAMATE_BINDING_AND_ACTIVATION
15	0.461	0.2	0.010504	0.9992	REACTOME_CREB_PHOSPHORYLATION_THROUGH_THE_ACTIVATION_OF_CAMKII
111	0.151	0.0739	0.020682	1	KEGG_OXIDATIVE_PHOSPHORYLATION
21	0.365	0.18	0.021197	1	KEGG_GLYCOSAMINOGLYCAN_BIOSYNTHESIS_CHONDROITIN_SULFATE
11	0.33	0.19	0.040814	1	KEGG_SULFUR_METABOLISM
42	0.237	0.129	0.032611	1	KEGG_ABC_TRANSPORTERS
27	0.318	0.15	0.016891	1	KEGG_RNA_POLYMERASE
24	0.301	0.156	0.026724	1	KEGG_DORSO_VENTRAL_AXIS_FORMATION
30	0.27	0.133	0.021299	1	BIOCARTA_NO1_PATHWAY
9	0.509	0.273	0.031222	1	BIOCARTA_ACE2_PATHWAY
10	0.602	0.286	0.017718	1	BIOCARTA_DNAFRAGMENT_PATHWAY
12	0.558	0.27	0.019559	1	BIOCARTA_FIBRINOLYSIS_PATHWAY
34	0.22	0.129	0.043515	1	BIOCARTA_FMLP_PATHWAY
17	0.34	0.184	0.032147	1	BIOCARTA_HCMV_PATHWAY
24	0.26	0.146	0.036915	1	BIOCARTA_GSK3_PATHWAY
15	0.41	0.208	0.024578	1	SA_G1_AND_S_PHASES
13	0.361	0.195	0.031876	1	SA_REG_CASCADE_OF_CYCLIN_EXPR
57	0.184	0.106	0.042193	1	PID_IL4_2PATHWAY
48	0.201	0.112	0.036449	1	PID_ARF6_TRAFFICKING_PATHWAY
35	0.252	0.141	0.037517	1	PID_ARF6_PATHWAY
61	0.221	0.0998	0.013354	1	PID_HDAC_CLASSI_PATHWAY
67	0.203	0.0918	0.0137	1	PID_MTOR_4PATHWAY
9	0.629	0.304	0.019429	1	PID_VEGF_VEGFR_PATHWAY
40	0.247	0.122	0.021516	1	PID_IFNG_PATHWAY
22	0.321	0.168	0.028269	1	PID_HEDGEHOG_2PATHWAY
46	0.2	0.111	0.036243	1	PID_A6B1_A6B4_INTEGRIN_PATHWAY
62	0.177	0.102	0.040996	1	PID_MYC_REPRESS_PATHWAY
17	0.349	0.208	0.046852	1	PID_ANTHRAX_PATHWAY
53	0.177	0.102	0.041925	1	PID_FGF_PATHWAY
62	0.177	0.0959	0.032702	1	PID_RB_1PATHWAY
43	0.201	0.118	0.04358	1	PID_HNF3A_PATHWAY
33	0.28	0.139	0.021994	1	PID_IL12_STAT4_PATHWAY
19	0.398	0.2	0.023081	1	REACTOME_BASE_EXCISION_REPAIR
22	0.275	0.154	0.03772	1	REACTOME_INSULIN_RECEPTOR_RECYCLING
17	0.418	0.207	0.021707	1	REACTOME_RESOLUTION_OF_AP_SITES_VIA_THE_MULTIPLE_NUCLEOTIDE_PATCH_REPLACEMENT_PATHWAY
38	0.263	0.144	0.034358	1	REACTOME_NUCLEAR_SIGNALING_BY_ERBB4
12	0.467	0.233	0.022636	1	REACTOME_SIGNALING_BY_NOTCH4
29	0.286	0.139	0.020144	1	REACTOME_LATENT_INFECTION_OF_HOMO_SAPIENS_WITH_MYCOBACTERIUM_TUBERCULOSIS
12	0.395	0.239	0.049092	1	REACTOME_PLATELET_ADHESION_TO_EXPOSED_COLLAGEN
9	0.664	0.32	0.01898	1	REACTOME_VEGF_LIGAND_RECEPTOR_INTERACTIONS
32	0.246	0.142	0.041605	1	REACTOME_DOWNSTREAM_TCR_SIGNALING
10	0.532	0.261	0.020884	1	REACTOME_REGULATED_PROTEOLYSIS_OF_P75NTR
38	0.211	0.12	0.039346	1	REACTOME_NCAM1_INTERACTIONS
33	0.259	0.137	0.029785	1	REACTOME_ACTIVATION_OF_NMDA_RECEPTOR_UPON_GLUTAMATE_BINDING_AND_POSTSYNAPTIC_EVENTS
24	0.329	0.156	0.017482	1	REACTOME_CREB_PHOSPHORYLATION_THROUGH_THE_ACTIVATION_OF_RAS
10	0.446	0.261	0.043416	1	REACTOME_IONOTROPIC_ACTIVITY_OF_KAINATE_RECEPTORS
34	0.275	0.126	0.014179	1	REACTOME_IRON_UPTAKE_AND_TRANSPORT
13	0.488	0.231	0.01713	1	REACTOME_ACTIVATION_OF_IRF3_IRF7_MEDIATED_BY_TBK1_IKK_EPSILON
26	0.252	0.153	0.049909	1	REACTOME_THE_ROLE_OF_NEF_IN_HIV1_REPLICATION_AND_DISEASE_PATHOGENESIS
13	0.558	0.297	0.030208	1	REACTOME_INITIAL_TRIGGERING_OF_COMPLEMENT
37	0.257	0.128	0.021934	1	NABA_BASEMENT_MEMBRANES

## Sheet: h_RANpic
Table S10h. Top pathway-based associations (P < 0.05) detected with RANpic.
a Permutation-based enrichment P-value (already corrected for testing of multiple pathways).
#Genes	Beta	Beta SE	P	Pcorr a	Pathway
13	0.546	0.195	0.0025153	0.8872	SA_REG_CASCADE_OF_CYCLIN_EXPR
25	0.397	0.155	0.0052685	0.9853	KEGG_MATURITY_ONSET_DIABETES_OF_THE_YOUNG
19	0.468	0.191	0.0071082	0.9949	KEGG_ALPHA_LINOLENIC_ACID_METABOLISM
22	0.402	0.168	0.008452	0.9974	PID_HEDGEHOG_2PATHWAY
26	0.361	0.154	0.0092951	0.9985	BIOCARTA_VIP_PATHWAY
219	0.128	0.0545	0.0091952	0.9985	REACTOME_METABOLISM_OF_CARBOHYDRATES
17	0.486	0.207	0.0095815	0.9988	REACTOME_RAS_ACTIVATION_UOPN_CA2_INFUX_THROUGH_NMDA_RECEPTOR
21	0.374	0.169	0.01345	0.9998	BIOCARTA_NOS1_PATHWAY
24	0.38	0.173	0.014218	0.9999	REACTOME_CYTOSOLIC_TRNA_AMINOACYLATION
37	0.203	0.115	0.039564	1	KEGG_TRYPTOPHAN_METABOLISM
32	0.282	0.136	0.019235	1	KEGG_PROPANOATE_METABOLISM
41	0.272	0.129	0.017034	1	KEGG_AMINOACYL_TRNA_BIOSYNTHESIS
53	0.192	0.103	0.030885	1	KEGG_AMYOTROPHIC_LATERAL_SCLEROSIS_ALS
30	0.225	0.133	0.045461	1	BIOCARTA_NO1_PATHWAY
29	0.275	0.152	0.03471	1	BIOCARTA_HDAC_PATHWAY
36	0.264	0.141	0.030642	1	BIOCARTA_FCER1_PATHWAY
17	0.453	0.222	0.020446	1	BIOCARTA_IL10_PATHWAY
24	0.243	0.146	0.04743	1	BIOCARTA_GSK3_PATHWAY
23	0.347	0.16	0.015272	1	BIOCARTA_PGC1A_PATHWAY
31	0.261	0.136	0.027827	1	SIG_REGULATION_OF_THE_ACTIN_CYTOSKELETON_BY_RHO_GTPASES
30	0.235	0.141	0.048059	1	PID_WNT_NONCANONICAL_PATHWAY
56	0.184	0.107	0.042754	1	PID_TXA2PATHWAY
61	0.216	0.0998	0.015139	1	PID_HDAC_CLASSI_PATHWAY
26	0.289	0.165	0.040084	1	PID_ALK1_PATHWAY
13	0.62	0.307	0.021656	1	REACTOME_ASSOCIATION_OF_LICENSING_FACTORS_WITH_THE_PRE_REPLICATIVE_COMPLEX
83	0.139	0.0824	0.045713	1	REACTOME_EXTRACELLULAR_MATRIX_ORGANIZATION
15	0.434	0.215	0.021667	1	REACTOME_ACYL_CHAIN_REMODELLING_OF_PI
30	0.299	0.138	0.015028	1	REACTOME_REGULATION_OF_BETA_CELL_DEVELOPMENT
20	0.293	0.163	0.035822	1	REACTOME_REGULATION_OF_GENE_EXPRESSION_IN_BETA_CELLS
15	0.356	0.196	0.034637	1	REACTOME_AMINE_DERIVED_HORMONES
11	0.527	0.281	0.030581	1	REACTOME_CDC6_ASSOCIATION_WITH_THE_ORC_ORIGIN_COMPLEX
11	0.443	0.259	0.043699	1	REACTOME_RECEPTOR_LIGAND_BINDING_INITIATES_THE_SECOND_PROTEOLYTIC_CLEAVAGE_OF_NOTCH_RECEPTOR
14	0.452	0.226	0.022617	1	REACTOME_UNBLOCKING_OF_NMDA_RECEPTOR_GLUTAMATE_BINDING_AND_ACTIVATION
26	0.269	0.162	0.047735	1	REACTOME_AMINE_COMPOUND_SLC_TRANSPORTERS
38	0.243	0.12	0.021699	1	REACTOME_GLUCOSE_TRANSPORT
159	0.136	0.0632	0.015853	1	REACTOME_MITOTIC_M_M_G1_PHASES
259	0.104	0.0502	0.019692	1	NABA_CORE_MATRISOME

## Sheet: i_Biocarta_RAS_Pathway
Table S10i. Genes leading the significant enrichment of associations with Wspell in the Biocarta RAS pathway.
Entrez_GeneID	Gene_Symbol	Chr	Start	Stop	#SNPs	Gene-association Zscore	Gene-association P
10928	RALBP1	18	9465530	9548106	222	2.2503	0.012216
5900	RALGDS	9	135963107	136034607	145	2.1875	0.014352
842	CASP9	1	15807896	15861407	190	1.8721	0.030597
5595	MAPK3	16	30115426	30144630	26	1.7916	0.036599
5295	PIK3R1	5	67501584	67607649	205	1.5644	0.058859
5337	PLD1	3	171308195	171538284	503	1.0735	0.14153
5294	PIK3CG	7	106495723	106557592	85	1.0086	0.15659
572	BAD	11	64027300	64062176	28	0.91361	0.18046
5604	MAP2K1	15	66669182	66793882	320	0.46316	0.32162
207	AKT1	14	105225686	105272080	33	0.34663	0.36444
3265	HRAS	11	522242	545561	91	0.33355	0.36936
5894	RAF1	3	12615100	12715700	258	0.16644	0.43391
5970	RELA	11	65411067	65440443	43	0.12512	0.45021
998	CDC42	1	22369120	22429439	139	-0.0073712	0.50294
5879	RAC1	7	6404126	6453598	129	-0.52599	0.70055
5898	RALA	7	39653152	39757723	147	-0.5486	0.70836
387	RHOA	3	49386569	49459526	108	-0.57456	0.71721
5290	PIK3CA	3	178856311	178962500	204	-0.59908	0.72544
4790	NFKB1	4	103412486	103548459	187	-0.77442	0.78066
598	BCL2L1	20	30242261	30321752	99	-0.87532	0.8093
1147	CHUK	10	101938123	101999367	48	-1.4582	0.92761
